# Supplementary material for: Integration of Metabolomics and Transcriptomics Reveals a Complex Diet of Mycobacterium tuberculosis during Early Macrophage Infection
Source: mSystems. 2017 Aug 22;2(4):e00057-17. doi: 10.1128/mSystems.00057-17 (PMC5566787; doi:10.1128/mSystems.00057-17)
Supplement: TABLE S1 [file sys004172125st7.xlsx]

## Sheet: Description
	Description: Table S1
Spike-in experiment, ions	The spike-in experiment was conducted to investigate the mixed sample metabolome by mixing the THP-1 samples with M. tuberculosis samples in ratio 5, 10 and 20 bacterial cells per THP-1 cell. Ions were annotated with KEGG human(hsa) and M. tuberculosis H37Rv (mtu), HMDB and Lipid metabolite lists, allowing a mass tolerance of 1 mDa and an intensity cutoff of 1,500 counts as previously described (…
Infection expeirment,filtered	Fold changes, p-values, FDR and 95% confidence intervals for the fold-change for annotated ions (comparison of time points during infection to time 0 and to control). P-values were calculated with two-tailed unpaired t-test with unequal variance (3-4 biological and 2 technical replicates), p-values were adjusted for multiple hypotheses testing by calculating FDR (false discovery rate) with Benjam…
Infection control,filtered	The same as in "Infection experiment, filtered". Data from the control experiment, where TPH-1 cells were infected with irradiated mycobacterial bacilli, which cause immune response, but do not have active metabolism.
Infection experiment, all ions	The same as in "Infection experiment, filtered". First filtering step was omitted and ions wit hadducts were retained for further analysis.
Infection control, all ions	The same as in "Infection control, filtered". Data from the control experiment, where TPH-1 cells were infected with irradiated mycobacterial bacilli, which cause immune response, but do not have active metabolism. First filtering step was omitted and ions wit hadducts were retained for further analysis.
Infection, functional groups	Functional group enrichment analysis results for increasing (log2(fold change)>=log2(1.5), FDR<=0.05 (false discovery rate)) metabolites. The gene set enrichment procedure (Subramanian, A. et al. (2005). Gene set enrichment analysis: a knowledge-based approach for interpreting genome-wide expression profiles. PNAS, 102(43), 15545–50. doi:10.1073/pnas.0506580102) was adapted for metabolite measure…

## Sheet: Spike-in experiment, ions
Ion m/z	Number of hits	mzDelta	Metabolite name	Metabolite ID	Formula	Ion	Annotation (yes(1)/no(0))				Cell-to-bacteria ratio 1:5			Cell-to-bacteria ratio 1:10			Cell-to-bacteria ratio 1:20
							KEGG hsa	HMDB	KEGG mtu	Lipids	Fold change, log2	p-value	FDR	Fold change, log2	p-value	FDR	Fold change, log2	p-value	FDR
58.0382	0						0	0	0	0	0.320188	0.134591	0.29395	-0.051738	0.954254	0.973759	-0.001521	0.866033	0.913571
58.9672	0						0	0	0	0	-0.35458	0.018625	0.100522	-0.018158	0.955662	0.974114	0.042763	0.939203	0.963108
58.9912	0						0	0	0	0	-0.420794	0.006877	0.076664	-0.167095	0.257306	0.44479	-0.232223	0.182225	0.326299
59.014	5	-0.00010362;-0.00013298;-0.00010362;-0.00013298;-0.00010362	Acetate;Ethanoic acid;Glycolaldehyde;Hydroxyacetaldehyde;Acetic acid	C00033;C00033;C00266;C00266;HMDB00042	C2H4O2;C2H4O2;C2H4O2;C2H4O2;C2H4O2	-H(+);-H(+);-H(+);-H(+);-H(+)	1	1	1	0	0.20171	0.224333	0.401231	0.500253	0.004821	0.079083	0.446123	0.012117	0.061227
59.0502	5	2.0384e-05;3.526e-05;3.526e-05;2.0384e-05;3.526e-05	Isopropyl alcohol;Propan-2-ol;Propane-1-ol;UN 1274;Propyl alcohol	C01845;C01845;C05979;C05979;HMDB00820	C3H8O;C3H8O;C3H8O;C3H8O;C3H8O	-H(+);-H(+);-H(+);-H(+);-H(+)	1	1	1	0	-0.175636	0.033841	0.129309	0.011635	0.795315	0.881912	-0.169157	0.024063	0.092026
59.967	0						0	0	0	0	-0.040934	0.646011	0.78997	-0.075418	0.593039	0.741985	-0.297209	0.084553	0.195643
60.0173	0						0	0	0	0	0.090166	0.448154	0.626597	0.410874	0.01918	0.115306	0.115083	0.374355	0.526458
60.9871	0						0	0	0	0	-0.176289	0.007953	0.079408	0.011925	0.664344	0.795654	-0.095354	0.001139	0.017444
61.0296	2	-3.2722e-05;-5.329e-05	Ethane-1,2-diol;Ethylene glycol	C01380;C01380	C2H6O2;C2H6O2	-H(+);-H(+)	1	0	1	0	0.233693	0.172707	0.34221	-0.059859	0.681395	0.806195	-0.152776	0.445304	0.591463
61.9885	2	-0.00020479;-0.0001619	Nitric acid;Nitrate	C00244;C00244	HNO3;HNO3	-H(+);-H(+)	1	0	1	0	0.148453	0.144202	0.306203	-6.2e-05	0.981101	0.989069	-0.072455	0.457462	0.602214
65.0015	0						0	0	0	0	-0.277885	0.056379	0.170026	-0.115577	0.291551	0.480996	-0.149379	0.186548	0.33197
68.9959	0						0	0	0	0	0.156208	0.303965	0.490035	0.181979	0.354758	0.54169	0.125301	0.240221	0.392646
69.0348	1	-0.00021768	3-Butyn-1-ol	C06146	C4H6O	-H(+)	1	0	1	0	0.192653	0.269177	0.45105	0.187121	0.325628	0.513779	0.02179	0.768222	0.843117
70.0301	1	-0.00027699	Acrylamide	C01659	C3H5NO	-H(+)	0	1	1	0	-0.305252	0.115142	0.264027	-0.154997	0.444362	0.624336	-0.317688	0.109607	0.230823
71.014	5	-0.00017787;-0.00014851;-0.00014851;-0.00014851;-0.00014851	2-Oxopropanal;Methylglyoxal;Propenoate;Malondialdehyde;Pyruvaldehyde	C00546;C00546;C00511;HMDB06112;HMDB01167	C3H4O2;C3H4O2;C3H4O2;C3H4O2;C3H4O2	-H(+);-H(+);-H(+);-H(+);-H(+)	1	1	1	0	0.006912	0.989297	0.995365	-0.072268	0.49924	0.668321	-0.174976	0.101644	0.220629
73.0295	12	6.8429e-06;6.8429e-06;2.7411e-05;2.7411e-05;2.7411e-05;6.8429e-06;2.7411e-05;6.8429e-06;2.7411e-05;6.8429e-06;2.7411e-05;6.8429e-06	(R)-Lactaldehyde;(S)-Lactaldehyde;2-Hydroxypropanal;3-Hydroxypropanal;D-2-Hydroxypropionaldehyde;Hydroxyacetone;L-2-Hydroxypropionaldehyde;Lactaldehyde;Methylketol;Propanoate;Propionic acid;D-Lactaldehyde	C00937;C00424;C05999;C00969;C00937;C05235;C00424;C05999;C05235;C00163;C00163;HMDB06458	C3H6O2;C3H6O2;C3H6O2;C3H6O2;C3H6O2;C3H6O2;C3H6O2;C3H6O2;C3H6O2;C3H6O2;C3H6O2;C3H6O2	-H(+);-H(+);-H(+);-H(+);-H(+);-H(+);-H(+);-H(+);-H(+);-H(+);-H(+);-H(+)	1	1	1	0	-0.009618	0.925745	0.963941	0.051676	0.828906	0.900039	-0.187328	0.047234	0.135761
74.0248	2	-9.4475e-05;-6.607e-05	Gly;Glycine	C00037;C00037	C2H5NO2;C2H5NO2	-H(+);-H(+)	1	1	1	0	-0.214905	0.243543	0.422111	-0.309603	0.083773	0.223442	-0.480312	0.009758	0.055263
74.962	0						0	0	0	0	-0.114896	0.315359	0.502235	0.074176	0.917877	0.952079	0.023383	0.942177	0.965295
75.0089	3	-0.00010899;-0.00015297;-0.00010899	Glycolate;Hydroxyacetic acid;Glycolic acid	C00160;C00160;HMDB00115	C2H4O3;C2H4O3;C2H4O3	-H(+);-H(+);-H(+)	1	1	1	0	0.205578	0.083798	0.215501	0.029938	0.902697	0.942506	0.174637	0.351887	0.505067
76.9578	0						0	0	0	0	-0.142257	0.007116	0.07708	-0.094202	0.088344	0.229895	-0.164604	0.003137	0.030723
76.97	0						0	0	0	0	-0.150401	0.008028	0.079471	-0.108683	0.044582	0.159846	-0.179469	0.002884	0.029051
77.9697	0						0	0	0	0	-0.305375	0.00067	0.061518	-0.240395	0.003538	0.078876	-0.202821	0.006816	0.045305
78.9591	0						0	0	0	0	-0.019134	0.734414	0.849021	0.019006	0.704429	0.823267	-0.122577	0.023896	0.091616
78.9656	0						0	0	0	0	-0.122274	0.038874	0.13745	-0.125321	0.032007	0.139211	-0.18854	0.003803	0.03366
79.9652	0						0	0	0	0	-0.080552	0.265916	0.446564	-0.091366	0.221692	0.40358	-0.177557	0.025654	0.095409
80.9625	0						0	0	0	0	-0.169861	0.016659	0.095405	-0.217114	0.010188	0.093216	-0.150956	0.054056	0.148671
80.9807	0						0	0	0	0	-0.157961	0.057959	0.172749	-0.27646	0.007861	0.087851	-0.168087	0.043644	0.130762
82.9784	0						0	0	0	0	-0.07489	0.982206	0.992579	-0.209712	0.424569	0.608249	-0.364739	0.193886	0.341194
83.0119	0						0	0	0	0	-0.048602	0.685822	0.816057	0.304221	0.094403	0.238107	0.233133	0.122852	0.246617
84.9391	0						0	0	0	0	0.164074	0.23409	0.411472	0.100133	0.577832	0.730722	0.217406	0.445045	0.591291
84.9849	0						0	0	0	0	-0.074987	0.399291	0.579996	0.046602	0.546289	0.705003	0.03517	0.852938	0.904536
85.0077	0						0	0	0	0	-0.11503	0.196185	0.368239	-0.110078	0.16792	0.338123	-0.095597	0.339919	0.494535
86.007	0						0	0	0	0	0.013851	0.896765	0.948605	0.055358	0.228771	0.411734	0.031287	0.50431	0.637923
87.0034	0						0	0	0	0	-0.058241	0.204634	0.378528	5.9e-05	0.984659	0.99135	-0.037731	0.137342	0.265829
87.0453	10	-0.00021234;-0.00018284;-0.00021234;-0.00018284;-0.00018284;-0.00018284;-0.00021234;-0.00021234;-0.00018284;-0.00018284	(R)-3-Hydroxybutan-2-one;(R)-Acetoin;(S)-2-Acetoin;(S)-Acetoin;2-Methylpropanoate;Butanoic acid;Butyric acid;Isobutyrate;Acetoin;Isobutyric acid	C00810;C00810;C01769;C01769;C02632;C00246;C00246;C02632;HMDB03243;HMDB01873	C4H8O2;C4H8O2;C4H8O2;C4H8O2;C4H8O2;C4H8O2;C4H8O2;C4H8O2;C4H8O2;C4H8O2	-H(+);-H(+);-H(+);-H(+);-H(+);-H(+);-H(+);-H(+);-H(+);-H(+)	1	1	1	0	0.22373	0.066855	0.188038	0.080855	0.415728	0.599322	-0.151598	0.074821	0.179546
88.0405	11	-0.00011682;-0.00011682;-0.00013835;-0.00011682;-0.00013835;-0.00013835;-0.00011682;-0.00011682;-0.00013835;-0.00013835;-0.00013835	2-Aminopropanoic acid;3-Aminopropanoate;Alanine;D-Ala;D-Alanine;L-Alanine;L-alpha-Alanine;N-Methylglycine;Sarcosine;beta-Alanine;Beta-Alanine	C01401;C00099;C01401;C00133;C00133;C00041;C00041;C00213;C00213;C00099;HMDB00056	C3H7NO2;C3H7NO2;C3H7NO2;C3H7NO2;C3H7NO2;C3H7NO2;C3H7NO2;C3H7NO2;C3H7NO2;C3H7NO2;C3H7NO2	-H(+);-H(+);-H(+);-H(+);-H(+);-H(+);-H(+);-H(+);-H(+);-H(+);-H(+)	1	1	1	0	-0.133012	0.108667	0.254516	-0.130615	0.112444	0.264984	-0.204112	0.036346	0.116331
89.0245	13	-0.00010058;-0.00010058;-9.4633e-05;-0.00010058;-9.4633e-05;-9.4633e-05;-0.00010058;-9.4633e-05;-9.4633e-05;-0.00010058;-0.00010058;-0.00010058;-0.00010058	(R)-Lactate;(S)-Lactate;1,3-Dihydroxypropan-2-one;3-Hydroxypropanoate;D-2-Hydroxypropionic acid;D-Glyceraldehyde;Glycerone;Hydracrylic acid;L-Lactic acid;D-Lactic acid;Dihydroxyacetone;Glyceraldehyde;Hydroxypropionic acid	C00256;C00186;C00184;C01013;C00256;C00577;C00184;C01013;C00186;HMDB01311;HMDB01882;HMDB01051;HMDB00700	C3H6O3;C3H6O3;C3H6O3;C3H6O3;C3H6O3;C3H6O3;C3H6O3;C3H6O3;C3H6O3;C3H6O3;C3H6O3;C3H6O3;C3H6O3	-H(+);-H(+);-H(+);-H(+);-H(+);-H(+);-H(+);-H(+);-H(+);-H(+);-H(+);-H(+);-H(+)	1	1	1	0	-0.012929	0.795911	0.889012	-0.188615	0.004079	0.079383	-0.14879	0.012405	0.061998
90.0351	0						0	0	0	0	0.003785	0.958246	0.981758	0.157442	0.465644	0.642253	0.142276	0.700326	0.792071
92.9208	0						0	0	0	0	-0.049913	0.712566	0.835968	0.012842	0.987562	0.992533	-0.024686	0.661083	0.762519
92.928	0						0	0	0	0	-0.236605	0.017568	0.097923	-0.147565	0.033554	0.142172	-0.234284	0.000663	0.01323
92.9374	0						0	0	0	0	-0.188902	0.017154	0.096319	-0.101485	0.020586	0.117897	-0.196986	0.001303	0.018885
92.947	0						0	0	0	0	-0.32438	0.019374	0.102283	-0.234024	0.006037	0.081556	-0.345817	0.002394	0.027022
92.9553	0						0	0	0	0	-0.372704	0.025476	0.113163	-0.228391	0.021345	0.118691	-0.391065	0.006167	0.04305
92.9707	0						0	0	0	0	-0.379175	0.025856	0.113969	-0.271105	0.022348	0.120195	-0.435357	0.002149	0.025502
92.9957	0						0	0	0	0	0.000471	0.941344	0.973563	-0.068961	0.357463	0.544012	-0.138646	0.044801	0.132159
93.0178	0						0	0	0	0	0.003847	0.956698	0.981486	-0.053591	0.402561	0.585671	-0.169286	0.013917	0.065696
93.0346	2	4.6628e-05;4.6628e-05	Phenol;Phenylic acid	C15584;C00146	C6H6O;C6H6O	-H(+);-H(+)	1	1	1	0	-0.063831	0.176639	0.345676	-0.114039	0.027365	0.130926	-0.13054	0.022502	0.088637
93.0459	4	4.3372e-05;4.3372e-05;4.3372e-05;5.6194e-05	Acetylhydrazine;Dimethylnitrosamine;Methylurea;N-Methylurea	C07447;C14704;C16363;C16363	C2H6N2O;C2H6N2O;C2H6N2O;C2H6N2O	+F(-);+F(-);+F(-);+F(-)	1	0	1	0	-0.08951	0.109936	0.256184	-0.078273	0.360281	0.545409	-0.163078	0.019572	0.081059
94.0299	0						0	0	0	0	-0.003287	0.96972	0.986254	-0.062421	0.528447	0.690514	-0.150797	0.139307	0.268613
94.925	0						0	0	0	0	-0.251385	0.014454	0.09157	-0.148942	0.035385	0.145499	-0.244968	0.000452	0.010983
94.9441	0						0	0	0	0	-0.341165	0.020957	0.104397	-0.24607	0.006023	0.08184	-0.368729	0.000965	0.015769
94.9806	0						0	0	0	0	-0.109032	0.042558	0.14447	-0.050577	0.242048	0.427094	-0.133776	0.00906	0.053488
95.9522	0						0	0	0	0	0.27036	0.055928	0.169556	0.021946	0.756898	0.857742	0.396329	0.042033	0.128021
95.9801	0						0	0	0	0	-0.147766	0.018937	0.101135	-0.052189	0.357852	0.544063	-0.161828	0.008441	0.05108
96.9221	0						0	0	0	0	-0.231499	0.016547	0.095356	-0.144074	0.029296	0.133885	-0.262225	0.000266	0.009201
96.9591	0						0	0	0	0	-0.039698	0.606878	0.762832	-0.09913	0.18207	0.356304	0.025365	0.807405	0.871337
96.9698	3	-0.00020768;-0.00020288;-0.00020768	Orthophosphate;Orthophosphoric acid;Phosphoric acid	C00009;C00009;HMDB02142	H3PO4;H3PO4;H3O4P	-H(+);-H(+);-H(+)	1	1	1	0	-0.062147	0.386567	0.568888	0.01382	0.755014	0.856665	-0.152179	0.029292	0.10381
96.9762	0						0	0	0	0	-0.131715	0.01735	0.096827	-0.101691	0.055132	0.178199	-0.177809	0.003289	0.031208
96.9952	0						0	0	0	0	-0.1319	0.044348	0.147817	-0.10743	0.091077	0.233697	-0.194748	0.00535	0.040084
97.0036	0						0	0	0	0	-0.06536	0.442378	0.62079	-0.08542	0.308582	0.497304	-0.163161	0.049692	0.140367
97.0293	0						0	0	0	0	0.120275	0.037346	0.134427	0.010894	0.854677	0.915256	-0.071252	0.142442	0.273396
97.9312	0						0	0	0	0	0.011028	0.918638	0.961117	-0.128011	0.085073	0.224563	-0.013902	0.805051	0.869819
97.9758	0						0	0	0	0	-0.110077	0.065129	0.185225	-0.098828	0.083199	0.22308	-0.182802	0.004894	0.037907
98.0247	0						0	0	0	0	-0.019901	0.659584	0.800812	-0.093972	0.027929	0.131031	-0.122057	0.001771	0.02247
98.9389	0						0	0	0	0	-0.005422	0.84948	0.920638	-0.024125	0.281772	0.470268	-0.022337	0.471665	0.613351
98.9557	0						0	0	0	0	-0.0387	0.31763	0.503235	-0.005497	0.858038	0.917144	-0.023963	0.520963	0.652163
98.9648	0						0	0	0	0	0.046303	0.673309	0.80871	-0.005421	0.970578	0.982774	-0.097367	0.524572	0.65543
98.9719	0						0	0	0	0	-0.095261	0.106907	0.25155	-0.109483	0.060862	0.187483	-0.184089	0.005944	0.041935
98.9792	0						0	0	0	0	-0.111139	0.041989	0.143386	-0.084665	0.104051	0.252994	-0.167539	0.005026	0.038669
98.9813	0						0	0	0	0	-0.11846	0.038108	0.135788	-0.11058	0.049906	0.16929	-0.179492	0.00457	0.036827
98.9915	0						0	0	0	0	-0.109038	0.133428	0.292662	-0.155287	0.039839	0.152484	-0.226387	0.005701	0.041628
99.0004	1	0.00043658	2-Chloroethanol	C06753	C2H5ClO	+F(-)	0	0	1	0	-0.115113	0.140458	0.301741	-0.141996	0.071654	0.203404	-0.233877	0.006956	0.045511
99.0073	0						0	0	0	0	0.024409	0.583492	0.740326	0.007187	0.875849	0.927762	-0.0178	0.714705	0.803584
99.0159	0						0	0	0	0	-0.095363	0.195824	0.367861	-0.161977	0.036589	0.146773	-0.233828	0.004448	0.036284
99.0314	0						0	0	0	0	-0.126631	0.198502	0.37092	-0.185169	0.062586	0.190118	-0.266547	0.009539	0.054767
99.0451	5	5.2756e-05;8.2252e-05;8.2252e-05;8.2252e-05;8.2252e-05	Glutaraldehyde;2-Ethylacrylic acid;3-Methylbutyrolactone;Senecioic acid;Tiglic acid	C12518;HMDB01862;HMDB02167;HMDB00509;HMDB01470	C5H8O2;C5H8O2;C5H8O2;C5H8O2;C5H8O2	-H(+);-H(+);-H(+);-H(+);-H(+)	1	1	0	0	0.248704	0.026783	0.115831	0.08579	0.45536	0.633778	0.053973	0.64914	0.754619
99.9256	0						0	0	0	0	-0.08333	0.052136	0.162786	-0.054918	0.193179	0.370469	-0.113304	0.009292	0.054163
99.9713	0						0	0	0	0	-0.12034	0.027562	0.117323	-0.116692	0.035274	0.145435	-0.185994	0.00285	0.02902
100.933	0						0	0	0	0	-0.011461	0.705579	0.830316	-0.018698	0.49007	0.662221	-0.036929	0.087445	0.199819
100.952	0						0	0	0	0	-0.083612	0.092914	0.229809	-0.095956	0.076849	0.212247	-0.176873	0.001762	0.022415
100.968	0						0	0	0	0	-0.105285	0.072998	0.197107	-0.116639	0.051257	0.171465	-0.180313	0.006442	0.044162
100.987	0						0	0	0	0	-0.070969	0.345108	0.529419	-0.094347	0.181346	0.35519	-0.185476	0.0159	0.071385
101.002	0						0	0	0	0	0.116498	0.404392	0.584816	0.40176	0.00469	0.07948	0.320763	0.013304	0.064322
101.024	12	-7.6333e-05;-8.2282e-05;-7.6333e-05;-8.2282e-05;-7.6333e-05;-8.2282e-05;-7.6333e-05;-8.2282e-05;-8.2282e-05;-8.2282e-05;-8.2282e-05;-8.2282e-05	(S)-Methylmalonate semialdehyde;2-Oxobutanoate;4-Oxobutanoate;Acetoacetate;Acetoacetic acid;Succinate semialdehyde;alpha-Ketobutyrate;(S)-Methylmalonic acid semialdehyde;2-Ketobutyric acid;2-Methyl-3-oxopropanoic acid;4-Hydroxycrotonic acid;Succinic acid semialdehyde	C06002;C00109;C00232;C00164;C00164;C00232;C00109;HMDB02217;HMDB00005;HMDB01172;HMDB03381;HMDB01259	C4H6O3;C4H6O3;C4H6O3;C4H6O3;C4H6O3;C4H6O3;C4H6O3;C4H6O3;C4H6O3;C4H6O3;C4H6O3;C4H6O3	-H(+);-H(+);-H(+);-H(+);-H(+);-H(+);-H(+);-H(+);-H(+);-H(+);-H(+);-H(+)	1	1	1	0	-0.007346	0.887592	0.942374	-0.130461	0.009274	0.091405	-0.130402	0.02531	0.094897
101.038	0						0	0	0	0	-0.214396	0.009832	0.080212	0.180671	0.005803	0.082012	0.01017	0.97861	0.986774
101.061	5	-0.00013676;-0.0001572;-0.0001572;-0.0001572;-0.0001572	2-Methylbutyric acid;3-Methylbutanoic acid;Ethylmethylacetic acid;Isovaleric acid;Valeric acid	C18319;C08262;HMDB02176;HMDB00718;HMDB00892	C5H10O2;C5H10O2;C5H10O2;C5H10O2;C5H10O2	-H(+);-H(+);-H(+);-H(+);-H(+)	1	1	1	0	0.275245	0.077494	0.204439	0.116678	0.201051	0.37923	0.063681	0.457756	0.602428
101.933	0						0	0	0	0	0.027843	0.559995	0.72534	0.007779	0.797077	0.8828	-0.000123	0.98516	0.990768
101.967	0						0	0	0	0	-0.104006	0.109454	0.255319	-0.131272	0.043681	0.158599	-0.189363	0.007494	0.047277
102.056	15	-9.4347e-05;-9.4347e-05;-6.5814e-05;-6.5814e-05;-9.4347e-05;-9.4347e-05;-6.5814e-05;-6.5814e-05;-6.5814e-05;-6.5814e-05;-6.5814e-05;-6.5814e-05;-6.5814e-05;-6.5814e-05;-6.5814e-05	(S)-3-Amino-2-methylpropanoate;3-Amino-2-methylpropanoate;3-Aminoisobutyric acid;4-Aminobutanoate;Dimethylglycine;GABA;L-3-Amino-isobutanoate;N,N-Dimethylglycine;(R)-b-aminoisobutyric acid;(S)-b-aminoisobutyric acid;2-Aminoisobutyric acid;3-Aminoisobutanoic acid;D-Alpha-aminobutyric acid;Gamma-Aminobutyric acid;L-Alpha-aminobutyric acid	C03284;C05145;C05145;C00334;C01026;C00334;C03284;C01026;HMDB02299;HMDB02166;HMDB01906;HMDB03911;HMDB00650;HMDB00112;HMDB00452	C4H9NO2;C4H9NO2;C4H9NO2;C4H9NO2;C4H9NO2;C4H9NO2;C4H9NO2;C4H9NO2;C4H9NO2;C4H9NO2;C4H9NO2;C4H9NO2;C4H9NO2;C4H9NO2;C4H9NO2	-H(+);-H(+);-H(+);-H(+);-H(+);-H(+);-H(+);-H(+);-H(+);-H(+);-H(+);-H(+);-H(+);-H(+);-H(+)	1	1	1	0	-0.152092	0.034518	0.130166	-0.074883	0.280632	0.468876	-0.102971	0.174443	0.316063
102.931	0						0	0	0	0	-0.11024	0.012396	0.085874	-0.050905	0.233832	0.41676	-0.077204	0.056984	0.15261
102.964	0						0	0	0	0	-0.090753	0.143897	0.306123	-0.096789	0.09252	0.235036	-0.18231	0.006697	0.045236
102.975	0						0	0	0	0	-0.105474	0.063339	0.182164	-0.094138	0.084369	0.223864	-0.165935	0.006872	0.045417
104.035	3	-1.8253e-05;-2.5165e-05;-1.8253e-05	D-Serine;L-Serine;Serine	C00740;C00065;C00065	C3H7NO3;C3H7NO3;C3H7NO3	-H(+);-H(+);-H(+)	1	1	1	0	0.056482	0.477863	0.652638	-0.118796	0.155632	0.323155	-0.169692	0.016525	0.072909
105.055	0						0	0	0	0	0.030578	0.855955	0.924383	0.022996	0.877886	0.929062	-0.120072	0.122707	0.246541
107.05	7	-1.8419e-05;-1.8419e-05;-3.3295e-05;-1.8419e-05;-1.8419e-05;-1.8419e-05;-1.8419e-05	3-Cresol;4-Cresol;4-Methylphenol;Benzyl alcohol;o-Cresol;m-Cresol;p-Cresol	C01467;C01468;C01468;C00556;C01542;HMDB02048;HMDB01858	C7H8O;C7H8O;C7H8O;C7H8O;C7H8O;C7H8O;C7H8O	-H(+);-H(+);-H(+);-H(+);-H(+);-H(+);-H(+)	1	1	1	0	0.045867	0.516468	0.687377	-0.056612	0.529223	0.691135	-0.07261	0.395851	0.545662
108.022	0						0	0	0	0	0.195942	0.138907	0.299671	0.033193	0.726809	0.83791	-0.04863	0.659738	0.76116
108.045	5	0.00016281;0.00016281;0.00016281;0.00019896;0.00016281	2-Aminophenol;4-Hydroxyaniline;Hydroxylaminobenzene;o-Aminophenol;4-Aminophenol	C01987;C02372;C02720;C01987;HMDB01169	C6H7NO;C6H7NO;C6H7NO;C6H7NO;C6H7NO	-H(+);-H(+);-H(+);-H(+);-H(+)	1	1	1	0	-0.012258	0.905629	0.953807	-0.082469	0.254111	0.442096	-0.163646	0.044697	0.13202
108.902	0						0	0	0	0	-0.279631	0.00866	0.080356	-0.202425	0.019031	0.115316	-0.245256	0.010333	0.056166
109.03	6	1.1527e-05;-9.0419e-06;-9.0419e-06;-9.0419e-06;-9.0419e-06;-9.0419e-06	4-Hydroxyphenol;Catechol;Resorcinol;p-Benzenediol;Hydroquinone;Pyrocatechol	C00530;C00090;C01751;C00530;HMDB02434;HMDB00957	C6H6O2;C6H6O2;C6H6O2;C6H6O2;C6H6O2;C6H6O2	-H(+);-H(+);-H(+);-H(+);-H(+);-H(+)	1	1	1	0	0.141906	0.057765	0.172282	0.041936	0.539412	0.699864	0.008892	0.85396	0.905202
109.077	0						0	0	0	0	-0.09474	0.479823	0.653955	1.06826	0.067241	0.196211	1.23423	0.25109	0.403518
110.025	4	2.6829e-05;2.6829e-05;2.6829e-05;5.5233e-05	2,5-Dihydroxypyridine;2,6-Dihydroxypyridine;Pyrrole-2-carboxylate;Pyrrole-2-carboxylic acid	C01059;C03056;C05942;HMDB04230	C5H5NO2;C5H5NO2;C5H5NO2;C5H5NO2	-H(+);-H(+);-H(+);-H(+)	1	1	1	0	-0.12669	0.096523	0.235437	-0.069578	0.369319	0.553617	-0.192049	0.011281	0.059014
110.899	0						0	0	0	0	-0.301898	0.004794	0.073637	-0.261845	0.011646	0.097077	-0.284356	0.005859	0.041595
110.976	0						0	0	0	0	1.54357	0.177252	0.346286	0.021	0.860976	0.919215	0.392368	0.002345	0.026726
111.009	2	0.00014795;0.00014795	2-Furoic acid;3-Furoic acid	HMDB00617;HMDB00444	C5H4O3;C5H4O3	-H(+);-H(+)	0	1	0	0	0.147999	0.035154	0.13095	-0.019406	0.72043	0.835168	-0.013459	0.784578	0.855548
111.02	1	0.00016698	Uracil	C00106	C4H4N2O2	-H(+)	1	1	1	0	0.022929	0.699381	0.826835	-0.056063	0.613429	0.75759	-0.077577	0.462524	0.607137
111.045	4	-0.00012089;-0.00012089;-0.00012089;-0.00012089	1,4-Cyclohexanedione;Cyclohexane-1,2-dione;cis-1,2-Dihydrobenzene-1,2-diol;trans-1,2-Dihydrobenzene-1,2-diol	C08063;C06105;C04091;HMDB01164	C6H8O2;C6H8O2;C6H8O2;C6H8O2	-H(+);-H(+);-H(+);-H(+)	1	1	1	0	0.177079	0.051454	0.161537	0.047549	0.467705	0.643936	0.096352	0.069236	0.171059
111.933	0						0	0	0	0	-0.134787	0.070152	0.192825	-0.074137	0.372495	0.556743	-0.195747	0.009206	0.053932
112.04	6	-1.8895e-05;2.6365e-06;-1.8895e-05;2.6365e-06;-1.8895e-05;-1.8895e-05	(S)-1-Pyrroline-5-carboxylate;1-Pyrroline 2-carboxylate;1-Pyrroline-2-carboxylate;1-Pyrroline-5-carboxylate;1-Pyrroline-2-carboxylic acid;1-Pyrroline-5-carboxylic acid	C03912;C03564;C03564;C03912;HMDB06875;HMDB01301	C5H7NO2;C5H7NO2;C5H7NO2;C5H7NO2;C5H7NO2;C5H7NO2	-H(+);-H(+);-H(+);-H(+);-H(+);-H(+)	1	1	1	0	0.205845	0.04403	0.147183	-0.057684	0.544704	0.703551	-0.097589	0.228531	0.38058
112.051	2	0.00012266;0.00013452	1-Methylglycocyamidine;Creatinine	C00791;C00791	C4H7N3O;C4H7N3O	-H(+);-H(+)	1	1	1	0	-0.019156	0.814925	0.899964	-0.156043	0.029609	0.134382	-0.167193	0.044452	0.131553
112.937	0						0	0	0	0	-0.057404	0.718593	0.840035	-0.256276	0.056306	0.180345	-0.251656	0.086217	0.197897
112.985	0						0	0	0	0	0.121488	0.129105	0.285774	-0.036913	0.624316	0.763441	0.019667	0.737169	0.820208
113.024	3	9.1182e-05;9.1182e-05;8.5233e-05	2-Hydroxypenta-2,4-dienoate;cis-Acetylacrylate;2-Hydroxy-2,4-pentadienoate	C00596;C07091;C00596	C5H6O3;C5H6O3;C5H6O3	-H(+);-H(+);-H(+)	1	0	1	0	0.229582	0.005339	0.073641	0.082358	0.160746	0.329308	0.147119	0.089822	0.203028
113.061	6	-8.9002e-05;-6.8562e-05;-8.9002e-05;-8.9002e-05;-8.9002e-05;-8.9002e-05	2-Hydroxycyclohexan-1-one;Hexano-6-lactone;epsilon-Caprolactone;Delta-Hexanolactone;Gamma-Caprolactone;trans-Hex-2-enoic acid	C01147;C01880;C01880;HMDB00453;HMDB03843;HMDB10719	C6H10O2;C6H10O2;C6H10O2;C6H10O2;C6H10O2;C6H10O2	-H(+);-H(+);-H(+);-H(+);-H(+);-H(+)	1	1	1	0	0.031048	0.907025	0.954402	-0.110724	0.0573	0.182132	-0.184422	0.009858	0.055421
114.056	4	-0.0001509;-0.0001509;-0.0001509;-0.00012236	2-Pyrrolidinecarboxylic acid;3-Acetamidopropanal;D-Proline;L-Proline	C00148;C18170;C00763;C00148	C5H9NO2;C5H9NO2;C5H9NO2;C5H9NO2	-H(+);-H(+);-H(+);-H(+)	1	1	1	0	0.010402	0.889905	0.943957	-0.179725	0.012698	0.099694	-0.161038	0.027998	0.100387
114.933	0						0	0	0	0	-0.160705	0.085213	0.217799	-0.093517	0.336542	0.524868	-0.131064	0.158219	0.295527
115.003	4	0.0001995;0.0001995;0.00024089;0.0001995	Fumarate;Maleic acid;trans-Butenedioic acid;Fumaric acid	C00122;C01384;C00122;HMDB00134	C4H4O4;C4H4O4;C4H4O4;C4H4O4	-H(+);-H(+);-H(+);-H(+)	1	1	1	0	0.239007	0.005826	0.074953	-0.006359	0.920022	0.951725	-0.059928	0.429626	0.578164
115.04	9	-5.8665e-05;-1.455e-05;-1.455e-05;-5.8665e-05;-1.455e-05;-1.455e-05;-1.455e-05;-1.455e-05;-1.455e-05	2-Keto-3-methylbutyric acid;3-Methyl-2-oxobutanoic acid;5-Oxopentanoate;Glutarate semialdehyde;2-Methylacetoacetic acid;2-Oxovaleric acid;Alpha-ketoisovaleric acid;Levulinic acid;Methylacetoacetic acid	C00141;C00141;C03273;C03273;HMDB03771;HMDB01865;HMDB00019;HMDB00720;HMDB00310	C5H8O3;C5H8O3;C5H8O3;C5H8O3;C5H8O3;C5H8O3;C5H8O3;C5H8O3;C5H8O3	-H(+);-H(+);-H(+);-H(+);-H(+);-H(+);-H(+);-H(+);-H(+)	1	1	1	0	0.144785	0.093559	0.230411	0.046315	0.494673	0.6657	-0.038829	0.72367	0.811083
115.077	4	-8.4965e-05;-8.4965e-05;-8.4965e-05;-8.4965e-05	cis-1,2-Cyclohexanediol;trans-1,2-Cyclohexanediol;Caproic acid;Isocaproic acid	C12313;C03739;HMDB00535;HMDB00689	C6H12O2;C6H12O2;C6H12O2;C6H12O2	-H(+);-H(+);-H(+);-H(+)	0	1	1	0	0.318171	0.100658	0.241548	0.170988	0.198201	0.375551	0.094182	0.357106	0.509375
115.92	0						0	0	0	0	-0.209547	0.003896	0.069096	-0.007059	0.843048	0.908095	-0.133881	0.002709	0.028471
116.072	11	5.2134e-05;3.0731e-05;3.0731e-05;5.2134e-05;3.0731e-05;3.0731e-05;5.2134e-05;5.2134e-05;3.0731e-05;3.0731e-05;3.0731e-05	2-Amino-3-methylbutyric acid;4-Methylaminobutyrate;5-Aminopentanoate;5-Aminovaleric acid;Betaine;L-Valine;Trimethylammonioacetate;gamma-N-Methylaminobutyrate;5-Aminopentanoic acid;HMDB02141;Vaporole	C00183;C15987;C00431;C00431;C00719;C00183;C00719;C15987;HMDB03355;HMDB02141;HMDB01382	C5H11NO2;C5H11NO2;C5H11NO2;C5H11NO2;C5H11NO2;C5H11NO2;C5H11NO2;C5H11NO2;C5H11NO2;C5H11NO2;C5H11NO2	-H(+);-H(+);-H(+);-H(+);-H(+);-H(+);-H(+);-H(+);-H(+);-H(+);-H(+)	1	1	1	0	0.097389	0.155866	0.320884	-0.156652	0.027271	0.13061	-0.136124	0.071669	0.174629
116.079	0						0	0	0	0	0.108654	0.157548	0.322324	-0.076913	0.395234	0.579416	-0.044049	0.629728	0.739162
116.929	0						0	0	0	0	-0.089929	0.037518	0.13473	-0.119645	0.010332	0.093416	-0.145489	0.010642	0.057166
116.973	0						0	0	0	0	0.059456	0.592294	0.747775	0.406664	0.007528	0.0858	0.317942	0.013553	0.065044
117.009	0						0	0	0	0	-0.332924	0.010603	0.080898	0.361721	0.003237	0.080357	0.161249	0.230829	0.382191
117.019	7	0.00016822;0.00017689;0.00016822;0.00017689;0.00017689;0.00017689;0.00017689	Ethylenesuccinic acid;Methylmalonate;Methylmalonic acid;Succinate;Erythrono-1,4-lactone;Succinic acid;Threonolactone	C00042;C02170;C02170;C00042;HMDB00349;HMDB00254;HMDB00940	C4H6O4;C4H6O4;C4H6O4;C4H6O4;C4H6O4;C4H6O4;C4H6O4	-H(+);-H(+);-H(+);-H(+);-H(+);-H(+);-H(+)	1	1	1	0	-0.012771	0.841194	0.916198	-0.090966	0.084459	0.223842	-0.136927	0.016802	0.07378
117.092	0						0	0	0	0	0.372989	0.179935	0.349594	-0.109011	0.599374	0.746455	-0.151601	0.532194	0.660461
117.928	0						0	0	0	0	-0.157207	0.015664	0.093433	-0.023575	0.72674	0.83804	-0.135961	0.051268	0.143319
117.976	0						0	0	0	0	0.175799	0.200265	0.372395	0.349531	0.015305	0.106992	0.306201	0.040488	0.125143
118.029	0						0	0	0	0	-0.064601	0.452278	0.630444	-0.0504	0.556945	0.712548	-0.086661	0.318243	0.473345
118.041	0						0	0	0	0	0.683184	0.012042	0.085887	1.61721	0.020377	0.117284	1.83558	0.069858	0.171857
118.05	6	0.00054975;0.00054975;0.0005929;0.0005929;0.0005929;0.00054975	2-Amino-3-hydroxybutyric acid;2-Amino-4-hydroxybutyric acid;L-Allothreonine;L-Homoserine;L-Threonine;L-allo-Threonine	C00188;C00263;C05519;C00263;C00188;C05519	C4H9NO3;C4H9NO3;C4H9NO3;C4H9NO3;C4H9NO3;C4H9NO3	-H(+);-H(+);-H(+);-H(+);-H(+);-H(+)	1	1	1	0	0.075674	0.409098	0.589209	0.087316	0.484004	0.657118	0.079382	0.761453	0.838091
118.096	0						0	0	0	0	0.28526	0.273889	0.456448	-0.093115	0.525232	0.688074	-0.212472	0.176291	0.318031
118.924	0						0	0	0	0	-0.075714	0.345152	0.52931	-0.227006	0.005787	0.082029	-0.202613	0.020934	0.084492
118.941	0						0	0	0	0	-0.071917	0.494034	0.667382	-0.196495	0.052029	0.172542	0.062653	0.722067	0.809878
118.95	0						0	0	0	0	-0.109951	0.082098	0.213038	0.028826	0.592602	0.742247	-0.023248	0.684423	0.779072
118.969	0						0	0	0	0	0.035481	0.760876	0.864598	0.36873	0.008522	0.089162	0.272387	0.013834	0.065639
119.006	0						0	0	0	0	-0.261974	0.049578	0.157043	0.354123	0.003803	0.0805	0.151389	0.157972	0.295186
119.035	7	-0.00018342;-0.00018342;-0.00018342;-0.00018342;-0.00018342;-0.00018342;-0.00018342	(S)-3,4-Dihydroxybutyric acid;2,4-Dihydroxybutanoic acid;4-Deoxyerythronic acid;4-Deoxythreonic acid;A,b-Dihydroxyisobutyric acid;Erythrose;L-Erythrulose	HMDB00337;HMDB00360;HMDB00498;HMDB02453;HMDB02601;HMDB02649;HMDB06293	C4H8O4;C4H8O4;C4H8O4;C4H8O4;C4H8O4;C4H8O4;C4H8O4	-H(+);-H(+);-H(+);-H(+);-H(+);-H(+);-H(+)	0	1	0	0	0.198275	0.056102	0.169523	-0.00504	0.90928	0.945725	-0.009564	0.851993	0.903742
119.05	8	-6.8811e-05;-6.8811e-05;-6.8811e-05;-6.8811e-05;-6.8811e-05;-8.3687e-05;-6.8811e-05;-6.8811e-05	2-Methylbenzaldehyde;3-Methylbenzaldehyde;Acetophenone;Phenylacetaldehyde;Styrene oxide;alpha-Tolualdehyde;p-Tolualdehyde;4-Hydroxystyrene	C07214;C07209;C07113;C00601;C02083;C00601;C06758;HMDB04072	C8H8O;C8H8O;C8H8O;C8H8O;C8H8O;C8H8O;C8H8O;C8H8O	-H(+);-H(+);-H(+);-H(+);-H(+);-H(+);-H(+);-H(+)	1	1	1	0	0.101468	0.446814	0.625294	0.020211	0.682554	0.806943	0.040611	0.5272	0.657461
119.924	0						0	0	0	0	-0.078013	0.384801	0.567199	-0.2359	0.011196	0.09612	-0.207307	0.030778	0.10669
119.947	0						0	0	0	0	-0.158572	0.024985	0.112284	-0.256292	0.001399	0.073875	-0.289275	0.003531	0.032562
120.067	0						0	0	0	0	-0.124039	0.092548	0.229273	-0.217037	0.006938	0.084303	-0.308541	0.000546	0.012285
120.922	0						0	0	0	0	-0.06979	0.290981	0.475445	-0.25485	0.000297	0.136261	-0.210968	0.010129	0.055782
120.947	0						0	0	0	0	-0.008277	0.883094	0.939771	0.065161	0.279033	0.466885	-0.081911	0.17223	0.313662
121.03	7	-4.6157e-05;-4.6157e-05;-4.6157e-05;-2.5589e-05;-4.6157e-05;-2.5589e-05;-4.6157e-05	3-Hydroxybenzaldehyde;4-Hydroxybenzaldehyde;Benzoate;Dracylic acid;Salicylaldehyde;Tropolone;Benzoic acid	C03067;C00633;C00180;C00180;C06202;C15474;HMDB01870	C7H6O2;C7H6O2;C7H6O2;C7H6O2;C7H6O2;C7H6O2;C7H6O2	-H(+);-H(+);-H(+);-H(+);-H(+);-H(+);-H(+)	1	1	1	0	0.275945	0.01772	0.098174	0.453537	0.009242	0.09129	0.552117	0.117995	0.24119
121.04	0						0	0	0	0	0.037409	0.525338	0.694553	0.039301	0.602474	0.748287	0.056865	0.842342	0.897027
121.944	0						0	0	0	0	-0.147944	0.202427	0.375351	-0.177946	0.124333	0.282007	-0.249349	0.04367	0.130582
122.025	5	6.9437e-05;9.7841e-05;9.7841e-05;9.7841e-05;9.7841e-05	3-Pyridinecarboxylic acid;Nicotinate;Nitrobenzene;HMDB01488;Picolinic acid	C00253;C00253;C06813;HMDB01488;HMDB02243	C6H5NO2;C6H5NO2;C6H5NO2;C6H5NO2;C6H5NO2	-H(+);-H(+);-H(+);-H(+);-H(+)	1	1	1	0	0.031508	0.703917	0.828997	-0.167711	0.020917	0.118025	-0.126335	0.066503	0.167644
122.033	0						0	0	0	0	0.071488	0.399027	0.579978	0.209438	0.194506	0.372236	0.324082	0.176832	0.318756
122.969	0						0	0	0	0	-0.101077	0.491594	0.665259	-0.264972	0.05198	0.172502	-0.329983	0.019642	0.081275
122.991	0						0	0	0	0	-0.068214	0.716855	0.839071	-0.302251	0.052047	0.172477	-0.375651	0.020101	0.082067
123.001	0						0	0	0	0	-0.022039	0.944955	0.975321	-0.275169	0.067639	0.196748	-0.332823	0.031512	0.107852
123.008	1	0.00041262	2-Hydroxy-1,4-benzoquinone	C07103	C6H4O3	-H(+)	1	1	1	0	-0.070538	0.548328	0.715678	-0.296254	0.011905	0.097296	-0.348752	0.004662	0.037107
123.018	0						0	0	0	0	-0.024946	0.920261	0.961283	-0.279819	0.043679	0.158717	-0.335702	0.020097	0.082124
123.026	0						0	0	0	0	-0.029847	0.938243	0.971231	-0.22156	0.150545	0.316454	-0.304604	0.054507	0.149284
123.035	0						0	0	0	0	-0.030309	0.914305	0.958987	-0.259709	0.091412	0.233642	-0.329729	0.043809	0.130828
123.969	0						0	0	0	0	-0.0738	0.640377	0.78622	-0.224129	0.093346	0.23661	-0.302363	0.0289	0.102737
124.007	2	-2.6504e-05;-6.2417e-05	Aminoethylsulfonic acid;Taurine	C00245;C00245	C2H7NO3S;C2H7NO3S	-H(+);-H(+)	1	1	1	0	-0.032911	0.708664	0.832667	0.125893	0.211714	0.392414	-0.028652	0.784904	0.855497
124.04	4	4.6244e-05;4.6244e-05;4.6244e-05;4.6244e-05	3,6-Dihydronicotinic acid;3-Hydroxyaminophenol;4-Aminocatechol;Aminohydroquinone	C16671;C14602;C18351;C14604	C6H7NO2;C6H7NO2;C6H7NO2;C6H7NO2	-H(+);-H(+);-H(+);-H(+)	0	0	1	0	0.042479	0.409918	0.589835	-0.027162	0.597239	0.744603	-0.130575	0.021418	0.085764
124.966	0						0	0	0	0	-0.0677	0.633458	0.780857	-0.229674	0.063145	0.190806	-0.288725	0.024169	0.092045
125.024	5	0.00023768;0.00023173;0.00023173;0.00023173;0.00023173	1,2,3-Benzenetriol;1,2,3-Trihydroxybenzene;Benzene-1,2,4-triol;Maltol;Phloroglucinol	C01108;C01108;C02814;C11918;C02183	C6H6O3;C6H6O3;C6H6O3;C6H6O3;C6H6O3	-H(+);-H(+);-H(+);-H(+);-H(+)	1	1	1	0	0.037727	0.41911	0.599494	-0.102328	0.062297	0.189615	-0.157796	0.005426	0.040458
127.003	0						0	0	0	0	0.222383	0.025364	0.113102	0.071876	0.314068	0.503847	0.076196	0.084745	0.195889
127.04	2	0.00031608;0.00031608	2-Hydroxy-cis-hex-2,4-dienoate;Dihydrophloroglucinol	C11354;C06719	C6H8O3;C6H8O3	-H(+);-H(+)	0	0	1	0	0.22107	0.002654	0.064146	0.086008	0.25615	0.443626	0.021619	0.73915	0.822014
127.052	5	-0.00036915;-0.00036915;-0.00039164;-0.00039164;-0.00039164	4-Amino-4-cyanobutanoic acid;5,6-Dihydro-5-methyluracil;5,6-Dihydrothymine;gamma-Amino-gamma-cyanobutanoate;Dihydrothymine	C05715;C00906;C00906;C05715;HMDB00079	C5H8N2O2;C5H8N2O2;C5H8N2O2;C5H8N2O2;C5H8N2O2	-H(+);-H(+);-H(+);-H(+);-H(+)	1	1	1	0	0.063095	0.565966	0.729986	0.004046	0.982866	0.990196	-0.015911	0.833871	0.890277
127.076	2	0.000139;0.000139	3-Isopropylbut-3-enoic acid;Cyclohexane-1-carboxylate	C11950;C09822	C7H12O2;C7H12O2	-H(+);-H(+)	0	0	1	0	0.263452	0.003125	0.066152	-0.000467	0.927394	0.955907	-0.012177	0.883498	0.924774
127.934	0						0	0	0	0	-0.165047	0.069654	0.192376	-0.137914	0.123123	0.280926	-0.255522	0.009803	0.055316
127.99	0						0	0	0	0	-0.411992	0.426554	0.60524	-1.02505	0.109713	0.260958	-0.634383	0.412376	0.56153
128.035	13	8.3582e-05;8.3582e-05;8.3582e-05;7.667e-05;7.667e-05;7.667e-05;8.3582e-05;7.667e-05;8.3582e-05;7.667e-05;7.667e-05;7.667e-05;7.667e-05	(3R,5S)-1-Pyrroline-3-hydroxy-5-carboxylate;1-Pyrroline-4-hydroxy-2-carboxylate;4-Oxo-L-proline;4-Oxoproline;5-Oxo-D-proline;5-Oxoproline;D-5-Pyrrolidone-2-carboxylic acid;L-1-Pyrroline-3-hydroxy-5-carboxylate;L-5-Pyrrolidone-2-carboxylic acid;HMDB01843;Pyroglutamic acid;Pyrrolidonecarboxylic acid;Pyrroline hydroxycarboxylic acid	C04281;C04282;C01877;C01877;C02237;C01879;C02237;C04281;C01879;HMDB01843;HMDB00267;HMDB00805;HMDB01369	C5H7NO3;C5H7NO3;C5H7NO3;C5H7NO3;C5H7NO3;C5H7NO3;C5H7NO3;C5H7NO3;C5H7NO3;C5H7NO3;C5H7NO3;C5H7NO3;C5H7NO3	-H(+);-H(+);-H(+);-H(+);-H(+);-H(+);-H(+);-H(+);-H(+);-H(+);-H(+);-H(+);-H(+)	1	1	1	0	-0.054718	0.323929	0.509698	-0.102765	0.067516	0.196765	-0.16395	0.009176	0.053828
129.019	12	0.00032104;0.00032104;0.00031237;0.00032104;0.00031237;0.00032104;0.00032104;0.00031237;0.00032104;0.00032104;0.00032104;0.00032104	2,5-Dioxopentanoate;2-Methylmaleate;2-Oxoglutarate semialdehyde;4,5-Dioxopentanoate;4-Oxoglutarate semialdehyde;Itaconate;Mesaconate;Methylmaleic acid;Citraconic acid;Glutaconic acid;Itaconic acid;Mesaconic acid	C00433;C02226;C00433;C02800;C02800;C00490;C01732;C02226;HMDB00634;HMDB00620;HMDB02092;HMDB00749	C5H6O4;C5H6O4;C5H6O4;C5H6O4;C5H6O4;C5H6O4;C5H6O4;C5H6O4;C5H6O4;C5H6O4;C5H6O4;C5H6O4	-H(+);-H(+);-H(+);-H(+);-H(+);-H(+);-H(+);-H(+);-H(+);-H(+);-H(+);-H(+)	1	1	1	0	0.007965	0.898856	0.949505	-0.11897	0.131896	0.292797	-0.130554	0.119988	0.243098
129.039	0						0	0	0	0	-0.104187	0.084565	0.216624	-0.134245	0.032183	0.139583	-0.199919	0.003832	0.033847
129.056	15	0.00020141;0.00019559;0.00019559;0.00020141;0.00020141;0.00019559;0.00020141;0.00019559;0.00019559;0.00019559;0.00019559;0.00019559;0.00019559;0.00019559;0.00019559	(3S)-3-Methyl-2-oxopentanoate;(S)-3-Methyl-2-oxopentanoic acid;1-Oxa-2-oxo-3-hydroxycycloheptane;2-Oxoisocaproate;3-Oxo-4-methylpentanoate;4-Methyl-2-oxopentanoate;6-Oxohexanoic acid;Adipate semialdehyde;beta-Ketoisocaproate;2-Ketohexanoic acid;2-Methyl-3-ketovaleric acid;3-Methyl-2-oxovaleric acid;3-Oxohexanoic acid;Ketoleucine;Mevalonolactone	C00671;C00671;C12314;C00233;C03467;C00233;C06102;C06102;C03467;HMDB01864;HMDB00408;HMDB00491;HMDB10717;HMDB00695;HMDB06024	C6H10O3;C6H10O3;C6H10O3;C6H10O3;C6H10O3;C6H10O3;C6H10O3;C6H10O3;C6H10O3;C6H10O3;C6H10O3;C6H10O3;C6H10O3;C6H10O3;C6H10O3	-H(+);-H(+);-H(+);-H(+);-H(+);-H(+);-H(+);-H(+);-H(+);-H(+);-H(+);-H(+);-H(+);-H(+);-H(+)	1	1	1	0	-0.008054	0.881593	0.938826	-0.0853	0.060679	0.187423	-0.072741	0.163119	0.301855
129.092	1	-0.00015443	Heptanoic acid	HMDB00666	C7H14O2	-H(+)	0	1	0	0	0.183057	0.246756	0.425911	0.010629	0.761823	0.86226	0.079071	0.444512	0.591095
130.041	1	-0.00014732	Cytosine	C00380	C4H5N3O	+F(-)	1	1	1	0	-0.067736	0.40022	0.580609	-0.133256	0.089701	0.232111	-0.167213	0.038803	0.121737
130.051	19	0.00019301;0.00019301;0.00014986;0.00019301;0.00014986;0.00019301;0.00014986;0.00019301;0.00014986;0.00014986;0.00014986;0.00014986;0.00019301;0.00019301;0.00019301;0.00019301;0.00019301;0.00019301;0.00019301	(S)-4-Amino-5-oxopentanoate;2-Amino-4-oxopentanoic acid;2-Oxo-5-aminovalerate;5-Amino-2-oxopentanoic acid;5-Amino-4-oxovaleric acid;5-Aminolevulinate;L-Glutamate 1-semialdehyde;L-Glutamate 5-semialdehyde;L-Glutamate gamma-semialdehyde;N-Acetyl-beta-alanine;cis-4-Hydroxy-D-proline;trans-4-Hydroxy-L-proline;3-Hydroxy-L-proline;4-Hydroxy&#8203;5-Aminolevulinic acid;HMDB00766;Hydroxyproline;L-Glutami…	C03741;C03341;C01110;C01110;C00430;C00430;C03741;C01165;C01165;C01073;C03440;C01157;HMDB02113;HMDB06055;HMDB01149;HMDB00766;HMDB00725;HMDB02104;HMDB00783	C5H9NO3;C5H9NO3;C5H9NO3;C5H9NO3;C5H9NO3;C5H9NO3;C5H9NO3;C5H9NO3;C5H9NO3;C5H9NO3;C5H9NO3;C5H9NO3;C5H9NO3;C5H9NO3;C5H9NO3;C5H9NO3;C5H9NO3;C5H9NO3;C5H9NO3	-H(+);-H(+);-H(+);-H(+);-H(+);-H(+);-H(+);-H(+);-H(+);-H(+);-H(+);-H(+);-H(+);-H(+);-H(+);-H(+);-H(+);-H(+);-H(+)	1	1	1	0	0.063808	0.519397	0.689676	-0.148953	0.00277	0.078537	-0.142334	0.03204	0.108285
130.087	11	-4.7913e-05;-4.7913e-05;-1.9253e-05;-4.7913e-05;-1.9253e-05;-1.9253e-05;-1.9253e-05;-1.9253e-05;-1.9253e-05;-1.9253e-05;-1.9253e-05	(2S)-alpha-Leucine;(3R)-3-Amino-4-methylvaleric acid;(3R)-beta-Leucine;2-Amino-3-methylvaleric acid;6-Aminohexanoate;L-Isoleucine;L-Leucine;Aminocaproic acid;Beta-Leucine;L-Alloisoleucine;L-Norleucine	C00123;C02486;C02486;C00407;C02378;C00407;C00123;HMDB01901;HMDB03640;HMDB00557;HMDB01645	C6H13NO2;C6H13NO2;C6H13NO2;C6H13NO2;C6H13NO2;C6H13NO2;C6H13NO2;C6H13NO2;C6H13NO2;C6H13NO2;C6H13NO2	-H(+);-H(+);-H(+);-H(+);-H(+);-H(+);-H(+);-H(+);-H(+);-H(+);-H(+)	1	1	1	0	0.173048	0.07919	0.207841	-0.113757	0.107481	0.257518	-0.059193	0.395085	0.545261
130.992	0						0	0	0	0	-0.015026	0.789126	0.885958	-0.048619	0.325144	0.513544	-0.063026	0.246555	0.399727
131.035	15	-8.4776e-05;-4.3511e-05;-4.3511e-05;-8.4776e-05;-4.3511e-05;-4.3511e-05;-8.4776e-05;-8.4776e-05;-4.3511e-05;-8.4776e-05;-8.4776e-05;-8.4776e-05;-8.4776e-05;-8.4776e-05;-8.4776e-05	(S)-2-Acetolactate;(S)-2-Hydroxy-2-methyl-3-oxobutanoate;1,3-Propanedicarboxylic acid;2-(Hydroxymethyl)-4-oxobutanoate;2-Acetolactate;2-Hydroxymethyl succinate semialdehyde;3-Hydroxy-3-methyl-2-oxobutanoic acid;4-Hydroxy-2-oxopentanoate;4-Hydroxy-2-oxovalerate;Glutarate;Dimethylmalonic acid;Ethylmalonic acid;Glutaric acid;Methylsuccinic acid;Monoethyl malonic acid	C06010;C06010;C00489;C04106;C00900;C04106;C04181;C03589;C03589;C00489;HMDB02001;HMDB00622;HMDB00661;HMDB01844;HMDB00576	C5H8O4;C5H8O4;C5H8O4;C5H8O4;C5H8O4;C5H8O4;C5H8O4;C5H8O4;C5H8O4;C5H8O4;C5H8O4;C5H8O4;C5H8O4;C5H8O4;C5H8O4	-H(+);-H(+);-H(+);-H(+);-H(+);-H(+);-H(+);-H(+);-H(+);-H(+);-H(+);-H(+);-H(+);-H(+);-H(+)	1	1	1	0	0.044875	0.443702	0.622077	-0.087369	0.180355	0.354155	-0.039228	0.490626	0.627875
131.045	8	0.00078583;0.00077795;0.00077795;0.00078583;0.00078583;0.00077795;0.00077795;0.00077795	2-Aminosuccinamic acid;3-Ureidopropionate;L-Asparagine;N-Carbamoyl-beta-alanine;N-Carbamoylsarcosine;Glycyl-glycine;HMDB12265;Ureidopropionic acid	C00152;C02642;C00152;C02642;C01043;HMDB11733;HMDB12265;HMDB00026	C4H8N2O3;C4H8N2O3;C4H8N2O3;C4H8N2O3;C4H8N2O3;C4H8N2O3;C4H8N2O3;C4H8N2O3	-H(+);-H(+);-H(+);-H(+);-H(+);-H(+);-H(+);-H(+)	1	1	1	0	-0.041123	0.574813	0.736023	-0.151351	0.031198	0.138045	-0.177558	0.011519	0.059578
131.083	6	-3.9676e-05;-1.7309e-05;-1.7309e-05;-1.7309e-05;-3.9676e-05;-3.9676e-05	(2R,4S)-2,4-Diaminopentanoate;(S)-2,5-Diaminopentanoate;2,4-Diaminopentanoate;D-Ornithine;L-Ornithine;Ornithine	C03943;C00077;C03943;C00515;C00077;HMDB00214	C5H12N2O2;C5H12N2O2;C5H12N2O2;C5H12N2O2;C5H12N2O2;C5H12N2O2	-H(+);-H(+);-H(+);-H(+);-H(+);-H(+)	1	1	1	0	0.230875	0.132034	0.290715	0.017778	0.975103	0.985835	0.027348	0.867029	0.914412
131.09	0						0	0	0	0	0.16085	0.019274	0.101988	-0.079223	0.180798	0.354722	-0.044916	0.412861	0.562024
131.928	0						0	0	0	0	-0.042639	0.7578	0.862597	0.017213	0.862734	0.920236	-0.077702	0.556144	0.680259
132.03	6	0.0001867;0.000179;0.000179;0.0001867;0.0001867;0.0001867	D-Aspartate;D-Aspartic acid;L-Asp;L-Aspartate;Iminodiacetate;L-Aspartic acid	C00402;C00402;C00049;C00049;HMDB11753;HMDB00191	C4H7NO4;C4H7NO4;C4H7NO4;C4H7NO4;C4H7NO4;C4H7NO4	-H(+);-H(+);-H(+);-H(+);-H(+);-H(+)	1	1	1	0	-0.036248	0.637265	0.783867	0.024592	0.794707	0.88209	-0.113035	0.198611	0.346588
132.867	0						0	0	0	0	0.475004	0.042186	0.143846	-0.00487	0.918083	0.952078	-0.146808	0.432232	0.58048
132.9	0						0	0	0	0	0.331121	0.067343	0.188946	-0.145296	0.308601	0.497161	-0.001708	0.883831	0.9247
132.923	0						0	0	0	0	-0.202166	0.006014	0.07589	-0.004725	0.902439	0.942451	-0.0995	0.024687	0.093399
133.014	6	0.00023595;0.00023595;0.00021266;0.00021266;0.00021266;0.00023595	(R)-Malate;(S)-Malate;3-Dehydro-L-threonate;D-Malic acid;Malic acid;L-Malic acid	C00497;C00149;C03064;C00497;C00149;HMDB00156	C4H6O5;C4H6O5;C4H6O5;C4H6O5;C4H6O5;C4H6O5	-H(+);-H(+);-H(+);-H(+);-H(+);-H(+)	1	1	1	0	0.338537	0.080122	0.209568	-0.132462	0.135774	0.29795	-0.077592	0.319596	0.474896
133.051	10	-0.00040233;-0.00039354;-0.00039354;-0.00040233;-0.00040233;-0.00039354;-0.00039354;-0.00039354;-0.00039354;0.00094388	(2R)-2,3-Dihydroxy-3-methylbutanoate;(R)-2,3-Dihydroxy-3-methylbutanoate;2,3-Dihydroxy-3-methylbutanoate;2,3-Dihydroxy-isovaleric acid;2-Deoxy-D-ribose;Deoxyribose;(R)-2,3-Dihydroxy-isovalerate;1-Deoxy-D-xylulose;2,3-Dihydroxyvaleric acid;Dihydropteridine	C04272;C04272;C04039;C04039;C01801;C01801;HMDB12141;HMDB01292;HMDB00421;HMDB01441	C5H10O4;C5H10O4;C5H10O4;C5H10O4;C5H10O4;C5H10O4;C5H10O4;C5H10O4;C5H10O4;C6H6N4	-H(+);-H(+);-H(+);-H(+);-H(+);-H(+);-H(+);-H(+);-H(+);-H(+)	1	1	1	0	0.086238	0.220296	0.397259	-0.062223	0.206151	0.385055	-0.15346	0.006802	0.045279
133.066	1	4.1901e-05	Cinnamyl alcohol	C02394	C9H10O	-H(+)	0	0	1	0	0.348315	0.01036	0.080511	0.05461	0.437488	0.617511	0.468412	0.000548	0.012289
134.047	2	0.00029003;0.00028521	6-Aminopurine;Adenine	C00147;C00147	C5H5N5;C5H5N5	-H(+);-H(+)	1	1	1	0	-0.098962	0.207266	0.382166	-0.126197	0.073466	0.206252	-0.197912	0.018828	0.079192
134.865	0						0	0	0	0	0.515448	0.055579	0.169057	-0.11704	0.513945	0.679099	-0.04941	0.870681	0.91658
134.894	0						0	0	0	0	0.39834	0.049057	0.156146	-0.148196	0.325495	0.513746	-0.063069	0.744664	0.825348
134.916	0						0	0	0	0	-0.257188	0.006758	0.076266	-0.279507	0.000729	0.077914	-0.381447	0.000259	0.009087
135.03	6	-0.00031125;0.00099951;0.00098875;-0.0003379;-0.0003379;-0.0003379	(2R,3S)-2,3,4-Trihydroxybutanoic acid;Hypoxanthine;Purine-6-ol;Threonate;Erythronic acid;Threonic acid	C01620;C00262;C00262;C01620;HMDB00613;HMDB00943	C4H8O5;C5H4N4O;C5H4N4O;C4H8O5;C4H8O5;C4H8O5	-H(+);-H(+);-H(+);-H(+);-H(+);-H(+)	1	1	1	0	0.222431	0.128834	0.285449	-0.036496	0.660487	0.792274	-0.009537	0.822045	0.882368
135.045	12	-0.00028294;-0.00025345;-0.00025345;-0.00025345;-0.00025345;-0.00025345;-0.00028294;-0.00025345;-0.00025345;-0.00025345;-0.00025345;-0.00025345	2-(4-Hydroxyphenyl)acetaldehyde;2-Hydroxyacetophenone;3-Methylsalicylaldehyde;3-Vinylcatechol;4-Hydroxyacetophenone;4-Hydroxyphenylacetaldehyde;Benzeneacetic acid;Phenylacetic acid;Toluate;m-Methylbenzoate;o-Toluate;Phenyl acetate	C03765;C07189;C14087;C07085;C10700;C03765;C07086;C07086;C01454;C07211;C07215;HMDB01326	C8H8O2;C8H8O2;C8H8O2;C8H8O2;C8H8O2;C8H8O2;C8H8O2;C8H8O2;C8H8O2;C8H8O2;C8H8O2;C8H8O2	-H(+);-H(+);-H(+);-H(+);-H(+);-H(+);-H(+);-H(+);-H(+);-H(+);-H(+);-H(+)	1	1	1	0	0.00851	0.875002	0.935277	-0.009254	0.802673	0.886008	-0.150202	0.003832	0.033783
135.894	0						0	0	0	0	0.28613	0.116522	0.266527	-0.07295	0.592299	0.742272	-0.068369	0.61965	0.731445
136.891	0						0	0	0	0	0.458149	0.020266	0.103193	-0.105667	0.522718	0.68733	-0.026605	0.97375	0.983601
136.914	0						0	0	0	0	-0.190706	0.031784	0.126064	-0.171211	0.010728	0.094398	-0.28614	0.001096	0.017115
136.956	0						0	0	0	0	-0.202632	0.05957	0.175727	-0.280934	0.011339	0.096268	-0.335344	0.004075	0.03485
136.968	0						0	0	0	0	-0.102349	0.150721	0.314379	-0.010692	0.870236	0.923947	-0.119673	0.028957	0.102862
137.027	0						0	0	0	0	-0.126292	0.018337	0.099905	-0.05364	0.232548	0.415762	-0.134779	0.009305	0.054097
137.072	4	0.00017994;0.00015237;0.00017994;0.00017994	L-2,4-Diaminobutanoate;L-2,4-Diaminobutyrate;2,4-Diaminobutyric acid;L-2,4-diaminobutyric acid	C03283;C03283;HMDB02362;HMDB06284	C4H10N2O2;C4H10N2O2;C4H10N2O2;C4H10N2O2	+F(-);+F(-);+F(-);+F(-)	1	1	1	0	-0.211916	0.573241	0.735241	2.80937	0.029585	0.13454	3.17537	0.248626	0.401667
138.02	5	-2.3891e-05;-6.6915e-05;-2.3891e-05;-2.3891e-05;-6.6915e-05	3-Nitrophenol;4-Hydroxynitrobenzene;4-Nitrophenol;6-Hydroxynicotinate;6-Hydroxynicotinic acid	C14418;C00870;C00870;C01020;C01020	C6H5NO3;C6H5NO3;C6H5NO3;C6H5NO3;C6H5NO3	-H(+);-H(+);-H(+);-H(+);-H(+)	1	1	1	0	0.246482	0.007894	0.079509	0.027853	0.80865	0.889825	-0.028833	0.655905	0.759025
138.028	0						0	0	0	0	-0.071753	0.181568	0.351133	-0.039359	0.343425	0.530737	-0.12409	0.010791	0.057499
138.075	0						0	0	0	0	-0.331218	0.087235	0.220634	1.45653	0.091327	0.233816	1.69881	0.323032	0.477991
138.912	0						0	0	0	0	-0.100524	0.202114	0.374923	-0.091666	0.159174	0.327988	-0.286523	0.003376	0.031583
138.947	0						0	0	0	0	-0.106825	0.183028	0.352031	-0.085104	0.297822	0.486623	-0.230195	0.009165	0.05383
138.964	0						0	0	0	0	-0.108663	0.034513	0.130254	-0.066107	0.131708	0.292664	-0.151422	0.003352	0.03161
139.005	2	-0.0015575;-0.0015575	4-Carboxymethylenebut-2-en-4-olide;trans-4-Carboxymethylenebut-2-en-4-olide	C04431;C12838	C6H4O4;C6H4O4	-H(+);-H(+)	1	0	0	0	0.116139	0.021355	0.104789	-0.041616	0.34784	0.535039	-0.067377	0.084004	0.194963
139.023	3	-0.00074422;-0.00074472;-0.00074422	3-(Methylthio)propionic acid;3-Methylthiopropionate;3-Methylthiopropionic acid	C08276;C08276;HMDB01527	C4H8O2S;C4H8O2S;C4H8O2S	+F(-);+F(-);+F(-)	1	1	1	0	-0.104115	0.064742	0.184467	-0.085456	0.111175	0.262803	-0.158364	0.009723	0.055131
139.964	0						0	0	0	0	-0.111611	0.037859	0.135216	-0.098577	0.096883	0.241577	-0.124358	0.033039	0.110203
140.024	0						0	0	0	0	-0.131793	0.008625	0.080682	-0.101374	0.03387	0.142199	-0.176634	0.00143	0.020023
140.948	0						0	0	0	0	-0.140953	0.123642	0.277968	-0.251093	0.016412	0.109567	-0.271055	0.005273	0.039835
140.96	0						0	0	0	0	-0.141374	0.019009	0.101287	-0.110316	0.059061	0.184788	-0.186231	0.004404	0.036183
140.972	0						0	0	0	0	-0.06866	0.358923	0.542816	-0.041968	0.578995	0.731789	-0.153727	0.054612	0.149394
141.017	0						0	0	0	0	0.223274	0.287695	0.471922	0.738402	0.005223	0.079701	0.658089	0.004779	0.037397
141.053	0						0	0	0	0	-0.006766	0.817091	0.901056	0.825005	0.001619	0.071508	0.70646	0.011327	0.059185
141.091	0						0	0	0	0	-0.107214	0.346801	0.530776	0.390749	0.005142	0.07952	0.198314	0.217547	0.368298
141.959	0						0	0	0	0	-0.164383	0.008132	0.079636	-0.107446	0.058925	0.184612	-0.207945	0.00281	0.028808
142.02	0						0	0	0	0	0.224183	0.285335	0.469224	0.648644	0.00435	0.079286	0.567481	0.010738	0.057416
142.051	1	4.9495e-06	Vinylacetylglycine	HMDB00894	C6H9NO3	-H(+)	0	1	0	0	-0.010845	0.835474	0.912348	-0.058528	0.347163	0.534356	-0.056417	0.308898	0.465475
142.956	0						0	0	0	0	-0.157609	0.009655	0.080777	-0.092983	0.040472	0.153498	-0.170348	0.003486	0.032283
142.98	2	0.00074954;0.00077914	2-Sulfoacetaldehyde;Sulfoacetaldehyde	C00593;C00593	C2H4O4S;C2H4O4S	+F(-);+F(-)	1	0	1	0	-0.090827	0.093331	0.230221	-0.075548	0.123695	0.281254	-0.061464	0.220699	0.372399
142.99	1	0.00036079	Phosphonoacetaldehyde	C03167	C2H5O4P	+F(-)	0	0	1	0	0.044449	0.734007	0.848979	0.24768	0.01717	0.111385	0.164374	0.089458	0.202304
143.026	0						0	0	0	0	-0.151912	0.108748	0.254576	0.181905	0.003619	0.079522	0.024862	0.759414	0.837251
143.034	9	0.00071519;0.00075646;0.00071519;0.00075646;0.00071519;0.00075646;0.00071519;0.00071519;0.00071519	2,3-Dimethylmaleate;2-Methylene-3-methylsuccinate;2-Methyleneglutarate;Dimethylmaleic acid;Methylitaconate;alpha-Methylene glutarate;(E)-2-Methylglutaconic acid;3-Hexenedioic acid;3-Methylglutaconic acid	C00922;C02295;C02930;C00922;C02295;C02930;HMDB02266;HMDB00393;HMDB00522	C6H8O4;C6H8O4;C6H8O4;C6H8O4;C6H8O4;C6H8O4;C6H8O4;C6H8O4;C6H8O4	-H(+);-H(+);-H(+);-H(+);-H(+);-H(+);-H(+);-H(+);-H(+)	1	1	1	0	0.065242	0.28952	0.47407	0.038964	0.396036	0.580221	-0.08495	0.11199	0.233911
143.071	1	-6.554e-05	4-Hydroxycyclohexylcarboxylic acid	HMDB01988	C7H12O3	-H(+)	0	1	0	0	-0.007812	0.91286	0.958128	-0.010301	0.907714	0.945166	-0.082673	0.239967	0.39251
143.108	3	-9.3558e-05;-0.00012331;-9.3558e-05	Octanoic acid;Valproic acid;Caprylic acid	C06423;C07185;HMDB00482	C8H16O2;C8H16O2;C8H16O2	-H(+);-H(+);-H(+)	1	1	1	0	0.328101	0.035035	0.130721	0.034704	0.593526	0.74219	0.506755	0.01328	0.064274
144.045	0						0	0	0	0	-0.128464	0.010077	0.080773	-0.178094	0.000504	0.089097	-0.200847	0.005843	0.041734
144.111	0						0	0	0	0	0.213205	0.196478	0.368636	0.020151	0.751666	0.854978	0.432638	0.031526	0.107818
144.963	0						0	0	0	0	-0.153019	0.024416	0.111585	0.032539	0.363384	0.548119	-0.083049	0.001941	0.024033
144.991	0						0	0	0	0	0.079177	0.295177	0.480592	-0.023796	0.847936	0.911224	-0.054059	0.562579	0.685028
145.05	14	0.00027378;0.00027378;0.00027378;0.00027378;0.00028258;0.00028258;0.00028258;0.00028258;0.00028258;0.00028258;0.00028258;0.00028258;0.00028258;0.00028258	(R)-3-Hydroxy-3-methyl-2-oxopentanoate;(R)-4-Dehydropantoate;(S)-2-Hydroxy-2-ethyl-3-oxobutanoate;2-Dehydropantoate;3-Hydroxy-5-oxohexanoate;4-Hydroxy-2-oxohexanoic acid;Adipate;(S)-2-Aceto-2-hydroxybutanoic acid;2,2-Dimethylsuccinic acid;2-Methylglutaric acid;Adipic acid;Methylglutaric acid;Monomethyl glutaric acid;Solerol	C14463;C01053;C06006;C00966;C16272;C06762;C06104;HMDB06900;HMDB02074;HMDB00422;HMDB00448;HMDB00752;HMDB00858;HMDB02173	C6H10O4;C6H10O4;C6H10O4;C6H10O4;C6H10O4;C6H10O4;C6H10O4;C6H10O4;C6H10O4;C6H10O4;C6H10O4;C6H10O4;C6H10O4;C6H10O4	-H(+);-H(+);-H(+);-H(+);-H(+);-H(+);-H(+);-H(+);-H(+);-H(+);-H(+);-H(+);-H(+);-H(+)	1	1	1	0	0.055627	0.406528	0.586611	0.025558	0.699706	0.819207	-0.033164	0.523885	0.655105
145.062	9	-6.3493e-05;-6.3493e-05;-2.1304e-05;-6.3493e-05;-2.1304e-05;-6.3493e-05;-2.1304e-05;-2.1304e-05;-2.1304e-05	3-Ureidoisobutyrate;D-2-Aminoglutaramic acid;D-Glutamine;DL-Isoglutamine;Isoglutamine;L-2-Aminoglutaramic acid;L-Glutamine;Alanylglycine;Ureidoisobutyric acid	C05100;C00819;C00819;C16673;C16673;C00064;C00064;HMDB06899;HMDB02031	C5H10N2O3;C5H10N2O3;C5H10N2O3;C5H10N2O3;C5H10N2O3;C5H10N2O3;C5H10N2O3;C5H10N2O3;C5H10N2O3	-H(+);-H(+);-H(+);-H(+);-H(+);-H(+);-H(+);-H(+);-H(+)	1	1	1	0	0.467914	0.090004	0.225526	0.094349	0.794539	0.88233	0.254987	0.316547	0.47174
145.098	10	-0.00010663;-7.8931e-05;-7.8931e-05;-0.00010663;-0.00010663;-0.00010663;-7.8931e-05;-7.8931e-05;-0.00010663;-0.00010663	(2R,3R)-3-Methylornithine;(3S)-3,6-Diaminohexanoate;(3S,5S)-3,5-Diaminohexanoate;2,5-Diaminohexanoate;2,6-Diaminohexanoic acid;D-2,6-Diaminohexanoic acid;D-Lysine;L-Lysine;L-beta-Lysine;L-erythro-3,5-Diaminocaproate	C20277;C01142;C01186;C05161;C00047;C00739;C00739;C00047;C01142;C01186	C6H14N2O2;C6H14N2O2;C6H14N2O2;C6H14N2O2;C6H14N2O2;C6H14N2O2;C6H14N2O2;C6H14N2O2;C6H14N2O2;C6H14N2O2	-H(+);-H(+);-H(+);-H(+);-H(+);-H(+);-H(+);-H(+);-H(+);-H(+)	1	1	1	0	0.285365	0.09785	0.237038	-0.001278	0.830227	0.900197	0.096255	0.409229	0.559234
146.025	1	0.00015325	Indole-5,6-quinone	C05579	C8H5NO2	-H(+)	1	1	1	0	-0.050454	0.466675	0.642325	-0.053425	0.432799	0.614291	-0.149098	0.028524	0.101638
146.046	16	0.0002297;0.0002297;0.00018748;0.00018748;0.0002297;0.0002297;0.0002297;0.00018748;0.00018748;0.00018748;0.0002297;0.00018748;0.00018748;0.00018748;0.00018748;0.00018748	2-Oxo-4-hydroxy-5-aminovalerate;D-2-Aminoglutaric acid;D-Glutamate;DL-Glutamate;Glutamate;Glutamic acid;L-4-Hydroxyglutamate semialdehyde;L-Glutamate;L-threo-3-Methylaspartate;O-Acetyl-L-serine;O3-Acetyl-L-serine;D-Glutamic acid;HMDB02393;HMDB02931;L-Glutamic acid;O-Acetylserine	C05941;C00217;C00217;C00302;C00025;C00302;C05938;C00025;C03618;C00979;C00979;HMDB03339;HMDB02393;HMDB02931;HMDB00148;HMDB03011	C5H9NO4;C5H9NO4;C5H9NO4;C5H9NO4;C5H9NO4;C5H9NO4;C5H9NO4;C5H9NO4;C5H9NO4;C5H9NO4;C5H9NO4;C5H9NO4;C5H9NO4;C5H9NO4;C5H9NO4;C5H9NO4	-H(+);-H(+);-H(+);-H(+);-H(+);-H(+);-H(+);-H(+);-H(+);-H(+);-H(+);-H(+);-H(+);-H(+);-H(+);-H(+)	1	1	1	0	-0.115875	0.258736	0.439162	0.262331	0.014227	0.104216	0.115597	0.287617	0.442555
146.983	0						0	0	0	0	-0.107866	0.272515	0.455149	-0.194726	0.026981	0.129627	-0.264867	0.015058	0.069025
147.03	24	0.00034248;0.00034248;0.00034248;0.00031583;0.00031583;0.00034248;0.00031583;0.00031583;0.00031583;0.00034248;0.00031583;0.00034248;0.00031583;0.00031583;0.00031583;0.00031583;0.00034248;0.00031583;0.00034248;0.00031583;0.00031583;0.00031583;0.00031583;0.00031583	(2R)-2-Hydroxy-2-methylbutanedioate;(2R,3S)-3-Methylmalate;(4S)-4,5-Dihydroxy-2-oxopentanoate;(R)-2-Methylmalate;(S)-2-Aceto-2-hydroxybutanoate;(S)-2-Hydroxy-2-methylsuccinic acid;(S)-2-Methylmalate;2-Dehydro-3-deoxy-D-xylonate;2-Dehydro-3-deoxy-L-arabinonate;2-Dehydro-3-deoxy-L-pentonate;2-Hydroxyglutarate;D-Xylono-1,5-lactone;D-Xylonolactone;D-erythro-3-Methylmalate;D-threo-3-Methylmalate;L-Ara…	C02612;C06032;C03826;C02612;C06006;C02614;C02614;C03826;C00684;C00684;C02630;C02266;C02266;C06032;C06031;C01114;C01114;C06029;C02630;HMDB00428;HMDB00426;HMDB00606;HMDB00694;HMDB01900	C5H8O5;C5H8O5;C5H8O5;C5H8O5;C5H8O5;C5H8O5;C5H8O5;C5H8O5;C5H8O5;C5H8O5;C5H8O5;C5H8O5;C5H8O5;C5H8O5;C5H8O5;C5H8O5;C5H8O5;C5H8O5;C5H8O5;C5H8O5;C5H8O5;C5H8O5;C5H8O5;C5H8O5	-H(+);-H(+);-H(+);-H(+);-H(+);-H(+);-H(+);-H(+);-H(+);-H(+);-H(+);-H(+);-H(+);-H(+);-H(+);-H(+);-H(+);-H(+);-H(+);-H(+);-H(+);-H(+);-H(+);-H(+)	1	1	1	0	0.569511	0.000312	0.062331	0.355712	0.059554	0.185823	0.633382	0.001952	0.024098
147.046	10	-0.00058714;-0.00058714;-0.00055764;-0.00055764;-0.00055764;-0.00055764;-0.00055764;-0.00055764;-0.00055764;-0.00055764	(E)-Cinnamate;1-Phenyl-1,2-propanedione;3-Hydroxy-1-indanone;3-Isochromanone;4-Hydroxycinnamyl aldehyde;Dihydrocoumarin;Pyruvophenone;trans-Cinnamate;Cinnamic acid;trans-Cinnamic acid	C00423;C17268;C07720;C07728;C05608;C02274;C17268;C00423;HMDB00567;HMDB00930	C9H8O2;C9H8O2;C9H8O2;C9H8O2;C9H8O2;C9H8O2;C9H8O2;C9H8O2;C9H8O2;C9H8O2	-H(+);-H(+);-H(+);-H(+);-H(+);-H(+);-H(+);-H(+);-H(+);-H(+)	1	1	1	0	0.140718	0.166824	0.334011	0.113007	0.198059	0.375437	0.036048	0.640664	0.748364
147.066	8	1.9313e-05;-2.1824e-05;-2.1824e-05;-2.1824e-05;1.9313e-05;1.9313e-05;-2.1824e-05;-2.1824e-05	(2R,3R)-2,3-Dihydroxy-3-methylpentanoate;(R)-2,3-Dihydroxy-3-methylpentanoate;(R)-Mevalonate;(R)-Pantoate;3,5-Dihydroxy-3-methylvaleric acid;Pantoic acid;(R) 2,3-Dihydroxy-3-methylvalerate;Mevalonic acid	C06007;C06007;C00418;C00522;C00418;C00522;HMDB12140;HMDB00227	C6H12O4;C6H12O4;C6H12O4;C6H12O4;C6H12O4;C6H12O4;C6H12O4;C6H12O4	-H(+);-H(+);-H(+);-H(+);-H(+);-H(+);-H(+);-H(+)	1	1	1	0	0.193783	0.031451	0.125939	0.015529	0.930456	0.957344	0.015196	0.81777	0.879836
147.081	2	6.649e-05;6.649e-05	4-Isopropylbenzaldehyde;Cuminaldehyde	C06577;HMDB02214	C10H12O;C10H12O	-H(+);-H(+)	0	1	1	0	0.150157	0.257482	0.437681	0.041575	0.623972	0.763224	0.189022	0.058896	0.15502
148.98	0						0	0	0	0	-0.253313	0.06512	0.185315	-0.374095	0.007163	0.084354	-0.393164	0.019031	0.079751
149.061	9	-9.0477e-05;-0.00011092;-0.00011092;-9.0477e-05;-0.00011092;-0.00011092;-0.00011092;-0.00011092;-0.00011092	3-phenylpropionic acid;4-Coumaryl alcohol;Phenylpropanoate;p-Coumaryl alcohol;2-Phenylpropionate;3,4-Dimethylbenzoic acid;3-Methylphenylacetic acid;4-Ethylbenzoic acid;Hydrocinnamic acid	C05629;C02646;C05629;C02646;HMDB11743;HMDB02237;HMDB02222;HMDB02097;HMDB00764	C9H10O2;C9H10O2;C9H10O2;C9H10O2;C9H10O2;C9H10O2;C9H10O2;C9H10O2;C9H10O2	-H(+);-H(+);-H(+);-H(+);-H(+);-H(+);-H(+);-H(+);-H(+)	1	1	1	0	0.426032	0.012985	0.08745	0.134089	0.169219	0.339547	0.673302	8.3e-05	0.005377
149.082	0						0	0	0	0	0.165944	0.372706	0.554351	-0.134034	0.355528	0.542325	-0.242716	0.053346	0.147158
149.097	10	-0.00010504;-0.00010504;-0.00010504;-0.00010504;-0.00010504;-7.0111e-05;-0.00010504;-0.00010504;-0.00010504;-0.00010504	(+)-(S)-Carvone;(+)-Menthofuran;(-)-Carvone;(-)-Isopiperitenone;Myrtenal;Perillaldehyde;Perillyl aldehyde;Pinocarvone;p-Cumic alcohol;Thymol	C11383;C18025;C01767;C02485;C11939;C02576;C02576;C09884;C06576;HMDB01878	C10H14O;C10H14O;C10H14O;C10H14O;C10H14O;C10H14O;C10H14O;C10H14O;C10H14O;C10H14O	-H(+);-H(+);-H(+);-H(+);-H(+);-H(+);-H(+);-H(+);-H(+);-H(+)	1	1	1	0	-0.060661	0.241793	0.420028	-0.095745	0.042701	0.157152	-0.071127	0.119825	0.24309
150.002	0						0	0	0	0	0.16982	0.217888	0.394621	0.117512	0.37414	0.558293	-0.063296	0.488684	0.626262
150.017	0						0	0	0	0	-0.057673	0.587435	0.743685	-0.04324	0.698935	0.81893	-0.175831	0.090989	0.204659
150.056	7	-3.3078e-05;-6.1611e-05;-3.3078e-05;-6.1611e-05;-3.3078e-05;-3.3078e-05;-3.3078e-05	(Z)-4-Hydroxyphenylacetaldehyde-oxime;2-Amino-3-methylbenzoate;N-Methylanthranilate;Paracetamol;2-Phenylglycine;Acetaminophen;Dopamine quinone	C04353;C16571;C03005;C06804;HMDB02210;HMDB01859;HMDB12219	C8H9NO2;C8H9NO2;C8H9NO2;C8H9NO2;C8H9NO2;C8H9NO2;C8H9NO2	-H(+);-H(+);-H(+);-H(+);-H(+);-H(+);-H(+)	1	1	1	0	0.121984	0.220027	0.397243	0.086325	0.459079	0.637409	-0.000673	0.97653	0.985109
150.064	0						0	0	0	0	0.242002	0.045739	0.15092	0.153622	0.210892	0.391523	0.288107	0.029719	0.104757
150.887	0						0	0	0	0	-0.336665	0.008576	0.081045	-0.218563	0.015466	0.106978	-0.300447	0.004018	0.034627
151.04	25	0.00018953;0.00018953;0.00018953;0.00014541;0.00018953;0.00018953;0.00014541;0.00018953;0.00018953;0.00014541;0.00018953;0.00018953;0.00014541;0.00018953;0.00014541;0.00018953;0.00018953;0.00014541;0.00018953;0.00018953;0.00018953;0.00018953;0.00018953;0.00018953;0.00018953	(R)-Mandelate;(S)-Mandelate;2-Hydroxyphenylacetate;2-Hydroxyphenylacetic acid;3,4-Dihydroxyphenylacetaldehyde;3-Hydroxyphenylacetate;3-Hydroxyphenylacetic acid;3-Methylsalicylate;4-Hydroxy-3-methoxy-benzaldehyde;4-Hydroxy-3-methoxybenzaldehyde;4-Hydroxymethylsalicylaldehyde;4-Hydroxyphenacyl alcohol;4-Hydroxyphenyl acetate;4-Hydroxyphenylacetate;4-Hydroxyphenylacetic acid;4-Methoxybenzoate;4-Meth…	C01983;C01984;C05852;C05852;C04043;C05593;C05593;C14088;C00755;C00755;C14108;C13635;C13636;C00642;C00642;C02519;C14103;C04043;HMDB02390;HMDB04815;HMDB00703;HMDB00669;HMDB12308;HMDB01101;HMDB00020	C8H8O3;C8H8O3;C8H8O3;C8H8O3;C8H8O3;C8H8O3;C8H8O3;C8H8O3;C8H8O3;C8H8O3;C8H8O3;C8H8O3;C8H8O3;C8H8O3;C8H8O3;C8H8O3;C8H8O3;C8H8O3;C8H8O3;C8H8O3;C8H8O3;C8H8O3;C8H8O3;C8H8O3;C8H8O3	-H(+);-H(+);-H(+);-H(+);-H(+);-H(+);-H(+);-H(+);-H(+);-H(+);-H(+);-H(+);-H(+);-H(+);-H(+);-H(+);-H(+);-H(+);-H(+);-H(+);-H(+);-H(+);-H(+);-H(+);-H(+)	1	1	1	0	0.163055	0.021033	0.104325	0.091479	0.168463	0.338473	-0.043554	0.511561	0.644786
151.076	11	0.00025456;0.0002988;0.0002988;0.0002988;0.0002988;0.0002988;0.0002988;0.0002988;0.0002988;0.0002988;0.0002988	6-Hydroxyhexanoate;6-Hydroxyhexanoic acid;(5R)-5-Hydroxyhexanoic acid;(R)-3-Hydroxyhexanoic acid;2-Ethyl-2-Hydroxybutyric acid;2-Hydroxy-3-methylpentanoic acid;2-Hydroxycaproic acid;5-Hydroxyhexanoic acid;D-Leucic acid;Hydroxyisocaproic acid;Leucinic acid	C06103;C06103;HMDB00409;HMDB10718;HMDB01975;HMDB00317;HMDB01624;HMDB00525;HMDB00624;HMDB00746;HMDB00665	C6H12O3;C6H12O3;C6H12O3;C6H12O3;C6H12O3;C6H12O3;C6H12O3;C6H12O3;C6H12O3;C6H12O3;C6H12O3	+F(-);+F(-);+F(-);+F(-);+F(-);+F(-);+F(-);+F(-);+F(-);+F(-);+F(-)	1	1	1	0	0.042689	0.526158	0.694638	0.064574	0.143933	0.309351	0.050567	0.605571	0.719448
152.035	6	0.00024777;0.00024086;0.00024777;0.00024086;0.00024086;0.00024086	3-Hydroxy-2-methylpyridine-5-carboxylate;3-Hydroxyanthranilate;3-Hydroxyanthranilic acid;AHBA;o-Hydroxylaminobenzoate;3-Aminosalicylic acid	C01270;C00632;C00632;C12107;C16235;HMDB01972	C7H7NO3;C7H7NO3;C7H7NO3;C7H7NO3;C7H7NO3;C7H7NO3	-H(+);-H(+);-H(+);-H(+);-H(+);-H(+)	1	1	1	0	0.098755	0.331617	0.517187	-0.02305	0.813241	0.892098	-0.00548	0.955916	0.973508
152.072	5	-2.0338e-05;-4.1741e-05;-2.0338e-05;-2.0338e-05;-4.1741e-05	2-(3,4-Dihydroxyphenyl)ethylamine;Dopamine;Vanillylamine;p-Hydroxyphenylethanolamine;p-Octopamine	C03758;C03758;C16666;C04227;HMDB04825	C8H11NO2;C8H11NO2;C8H11NO2;C8H11NO2;C8H11NO2	-H(+);-H(+);-H(+);-H(+);-H(+)	1	1	1	0	-0.148004	0.012032	0.085944	-0.157814	0.011302	0.09649	-0.1747	0.005118	0.039112
152.884	0						0	0	0	0	-0.328203	0.003955	0.06933	-0.200831	0.016249	0.109591	-0.29536	0.004419	0.036244
152.939	0						0	0	0	0	-0.173475	0.034907	0.130774	-0.055582	0.508947	0.67541	-0.111399	0.200173	0.348784
152.992	0						0	0	0	0	-0.192911	0.115008	0.264116	0.157269	0.220987	0.403095	-0.043883	0.627681	0.737702
153.019	7	0.00057433;0.00057433;0.00057433;0.00056566;0.00056566;0.00057433;0.00057433	2,3-Dihydroxybenzoate;2,5-Dihydroxybenzoate;3,4-Dihydroxybenzoate;Gentisate;Protocatechuic acid;2-Pyrocatechuic acid;Gentisic acid	C00196;C00628;C00230;C00628;C00230;HMDB00397;HMDB00152	C7H6O4;C7H6O4;C7H6O4;C7H6O4;C7H6O4;C7H6O4;C7H6O4	-H(+);-H(+);-H(+);-H(+);-H(+);-H(+);-H(+)	1	1	1	0	0.167104	0.011847	0.085421	0.162069	0.121277	0.278512	0.087827	0.174027	0.315806
154.014	3	0.00078197;0.00073961;0.00073961	2,6-Dihydroxynicotinate;4-Nitrocatechol;2,4-Dihydroxy-nitrophenol	C15523;C02235;HMDB06200	C6H5NO4;C6H5NO4;C6H5NO4	-H(+);-H(+);-H(+)	1	1	1	0	0.098479	0.237724	0.415791	0.044912	0.540066	0.700317	0.016255	0.833237	0.890013
154.062	2	-3.9614e-05;-6.3072e-05	(S)-alpha-Amino-1H-imidazole-4-propionic acid;L-Histidine	C00135;C00135	C6H9N3O2;C6H9N3O2	-H(+);-H(+)	1	1	1	0	0.190511	0.176422	0.345547	-2.9e-05	0.931094	0.957786	0.097202	0.386622	0.538434
154.881	0						0	0	0	0	-0.375216	0.003682	0.067374	-0.25202	0.001172	0.072762	-0.313693	0.000795	0.014373
154.884	0						0	0	0	0	-0.564731	0.008391	0.08012	-0.339977	0.092909	0.235633	-0.387867	0.068494	0.170142
154.928	0						0	0	0	0	-0.07184	0.263123	0.443494	0.079863	0.076704	0.212101	-0.093927	0.11322	0.235198
155.034	0						0	0	0	0	0.195132	0.174101	0.34246	0.210316	0.160397	0.329474	0.131331	0.300972	0.457888
155.071	1	0.00027807	2-Methylerythritol	HMDB11659	C5H12O4	+F(-)	0	1	0	0	0.171795	0.124163	0.27873	-0.037321	0.587033	0.737283	0.065681	0.240988	0.393619
156.882	0						0	0	0	0	0.197425	0.371008	0.55344	0.236556	0.403702	0.586587	-0.012459	0.445619	0.591027
156.925	0						0	0	0	0	-0.137134	0.032348	0.126663	0.003221	0.884278	0.933676	-0.163868	0.009335	0.05407
156.942	0						0	0	0	0	-0.088161	0.224825	0.401329	-0.146746	0.046613	0.162437	-0.239466	0.004694	0.03717
156.962	0						0	0	0	0	-0.092203	0.321035	0.507054	-0.130014	0.139984	0.303994	-0.178384	0.047001	0.135601
156.98	0						0	0	0	0	-0.024576	0.719617	0.840591	-0.040192	0.51563	0.679956	-0.019144	0.787548	0.856956
156.996	0						0	0	0	0	0.138261	0.106074	0.250744	-0.030932	0.675487	0.80376	-0.025801	0.725249	0.812258
157.051	4	0.00010173;9.2935e-05;0.00010173;0.00010173	2-Isopropylmaleate;beta-Isopropylmaleate;Isopropylmaleate;Succinylacetone	C02631;C02631;HMDB12241;HMDB00635	C7H10O4;C7H10O4;C7H10O4;C7H10O4	-H(+);-H(+);-H(+);-H(+)	1	1	1	0	0.083975	0.37134	0.553395	0.083581	0.398645	0.582742	0.129369	0.325558	0.480645
157.087	3	-6.1988e-06;-6.1988e-06;-6.1988e-06	3-Oxooctanoic acid;cis-4-Hydroxycyclohexylacetic acid;trans-4-Hydroxycyclohexylacetic acid	HMDB10721;HMDB00451;HMDB00909	C8H14O3;C8H14O3;C8H14O3	-H(+);-H(+);-H(+)	0	1	0	0	0.069457	0.358404	0.542389	-0.049873	0.410453	0.593768	-0.052799	0.371125	0.523037
157.124	2	-0.0002588;-0.0002588	Oenanthic ether;Pelargonic acid	HMDB00798;HMDB00847	C9H18O2;C9H18O2	-H(+);-H(+)	0	1	0	0	0.355175	0.004832	0.073243	0.160693	0.090251	0.232357	0.335137	0.004136	0.034918
158.061	3	0.00012925;0.00014316;0.00012925	1-Naphthylhydroxylamine;Indole-3-acetaldehyde;Indoleacetaldehyde	C14789;C00637;C00637	C10H9NO;C10H9NO;C10H9NO	-H(+);-H(+);-H(+)	1	1	1	0	-0.0546	0.415914	0.59678	-0.103285	0.131604	0.29314	-0.146093	0.021103	0.08495
158.127	0						0	0	0	0	0.354001	0.007423	0.078192	0.115334	0.195019	0.372752	0.323097	0.007706	0.048154
158.927	0						0	0	0	0	-0.189483	0.077448	0.204553	-0.162272	0.138856	0.302259	-0.290753	0.012425	0.061965
158.938	0						0	0	0	0	-0.145084	0.072322	0.196205	-0.211319	0.01915	0.115428	-0.31017	0.001367	0.019326
158.96	0						0	0	0	0	-0.016678	0.802846	0.892634	0.190145	0.042265	0.156803	0.110204	0.080181	0.18876
158.975	2	0.00068843;0.00073265	Sulfoacetic acid;Sulfoacetate	C14179;C14179	C2H4O5S;C2H4O5S	+F(-);+F(-)	1	0	1	0	-0.007622	0.810307	0.897021	-0.020942	0.427243	0.609798	-0.044878	0.152634	0.287787
158.996	0						0	0	0	0	-0.327671	0.001278	0.049752	0.137534	0.071692	0.203259	-0.008418	0.909713	0.943186
159.066	4	0.00025735;0.00021622;0.00021622;0.00021622	6-Carboxyhexanoate;3,3-Dimethylglutaric acid;3-Methyladipic acid;Pimelic acid	C02656;HMDB02441;HMDB00555;HMDB00857	C7H12O4;C7H12O4;C7H12O4;C7H12O4	-H(+);-H(+);-H(+);-H(+)	1	1	1	0	0.143251	0.070649	0.193726	0.000166	0.976534	0.98663	0.017275	0.82234	0.882478
159.976	0						0	0	0	0	-0.003179	0.927095	0.96491	-0.020365	0.670114	0.79923	-0.014438	0.782973	0.854609
160.841	0						0	0	0	0	0.294169	0.132668	0.291413	-0.355374	0.226102	0.408853	-0.326593	0.275075	0.429881
160.939	0						0	0	0	0	-0.009435	0.879386	0.937998	0.048391	0.419154	0.602935	-0.096773	0.150263	0.285072
160.957	3	8.0781e-05;8.0781e-05;8.0781e-05	2,4-Dichlorophenol;2,5-Dichlorophenol;2,6-Dichlorophenol	C02625;C06602;C07096	C6H4Cl2O;C6H4Cl2O;C6H4Cl2O	-H(+);-H(+);-H(+)	0	1	1	0	-0.001115	0.928577	0.965577	0.12229	0.05336	0.17481	0.005788	0.840458	0.895228
160.973	2	0.0003549;0.0003549	2-Mercaptoethanesulfonate;Mesna	C03576;HMDB03745	C2H6O3S2;C2H6O3S2	+F(-);+F(-)	0	1	1	0	-0.023369	0.666347	0.804344	-0.033747	0.506253	0.673586	-0.100971	0.119387	0.242523
160.992	0						0	0	0	0	-0.071476	0.387215	0.569477	0.059589	0.3184	0.507782	0.008129	0.911954	0.944017
161.045	16	0.00012294;0.00012294;0.00012294;0.00012294;0.00012294;0.00012294;0.00012294;0.00014636;0.00012294;0.00012294;0.00014636;0.00014636;0.00014636;0.00014636;0.00014636;0.00014636	(2R,3S)-2,3-Dimethylmalate;(R)-2-Ethylmalate;(R)-3,3-Dimethylmalate;(S)-2-(Hydroxymethyl)glutarate;2-Dehydro-3-deoxy-D-fuconate;2-Dehydro-3-deoxy-L-rhamnonate;2-Deoxy-L-scyllo-inosose;2-Deoxy-scyllo-inosose;3-Ethylmalate;L-Rhamno-1,4-lactone;L-Rhamnono-1,4-lactone;2(R)-Hydroxyadipic acid;2-Hydroxyadipic acid;3-Hydroxyadipic acid;3-Hydroxymethylglutaric acid;Glucosan	C03652;C02488;C01088;C16390;C06159;C03979;C17209;C17209;C01989;C02991;C02991;HMDB00368;HMDB00321;HMDB00345;HMDB00355;HMDB00640	C6H10O5;C6H10O5;C6H10O5;C6H10O5;C6H10O5;C6H10O5;C6H10O5;C6H10O5;C6H10O5;C6H10O5;C6H10O5;C6H10O5;C6H10O5;C6H10O5;C6H10O5;C6H10O5	-H(+);-H(+);-H(+);-H(+);-H(+);-H(+);-H(+);-H(+);-H(+);-H(+);-H(+);-H(+);-H(+);-H(+);-H(+);-H(+)	1	1	1	0	0.222163	0.000718	0.057887	-0.019433	0.752273	0.855033	0.016797	0.832873	0.890038
161.081	0						0	0	0	0	0.632346	0.000193	0.063199	0.258054	0.030953	0.137361	0.808933	2.1e-05	0.004
162.838	0						0	0	0	0	0.25866	0.156882	0.321678	-0.332446	0.31883	0.508114	-0.259846	0.479146	0.618353
162.941	0						0	0	0	0	-0.115851	0.011421	0.083527	-0.009727	0.781737	0.874456	-0.103093	0.005816	0.041737
163.02	0						0	0	0	0	-0.058031	0.47606	0.65095	-0.16105	0.040773	0.153878	-0.209387	0.012666	0.062556
163.061	15	0.00011904;9.2518e-05;0.00011904;0.00011904;9.2518e-05;0.00011904;9.2518e-05;0.00011904;0.00011904;9.2518e-05;9.2518e-05;9.2518e-05;9.2518e-05;9.2518e-05;9.2518e-05	6-Deoxy-L-fructose;6-Deoxy-L-galactose;6-Deoxy-L-tagatose;D-Mannomethylose;D-Rhamnose;L-Fucose;L-Fuculose;L-Mannomethylose;L-Rhamnofuranose;L-Rhamnose;L-Rhamnulose;1,5-Anhydrosorbitol;2-Deoxygalactopyranose;Beta-D-Fucose;Rhamnose	C00861;C01019;C01721;C01684;C01684;C01019;C01721;C00507;C02431;C00507;C00861;HMDB02712;HMDB12327;HMDB03081;HMDB00849	C6H12O5;C6H12O5;C6H12O5;C6H12O5;C6H12O5;C6H12O5;C6H12O5;C6H12O5;C6H12O5;C6H12O5;C6H12O5;C6H12O5;C6H12O5;C6H12O5;C6H12O5	-H(+);-H(+);-H(+);-H(+);-H(+);-H(+);-H(+);-H(+);-H(+);-H(+);-H(+);-H(+);-H(+);-H(+);-H(+)	1	1	1	0	0.240414	0.006752	0.07657	-0.0054	0.915911	0.950255	0.007342	0.842708	0.897209
163.076	6	0.00013716;0.00013716;0.00013716;0.00013716;0.00013716;0.00013716	p-Cumate;2-Phenylbutyric acid;3-Phenylbutyric acid;Benzenebutanoic acid;Eugenol;Isoeugenol	C06578;HMDB00329;HMDB01955;HMDB00543;HMDB05809;HMDB05802	C10H12O2;C10H12O2;C10H12O2;C10H12O2;C10H12O2;C10H12O2	-H(+);-H(+);-H(+);-H(+);-H(+);-H(+)	0	1	1	0	0.288619	0.006596	0.076695	0.133951	0.146737	0.312019	0.189186	0.060834	0.158397
163.941	0						0	0	0	0	-0.129544	0.020386	0.103007	-0.12105	0.031039	0.137608	-0.095873	0.043867	0.130916
164.021	1	1.9813e-05	4-Methylthiobutylthiohydroximate	C17243	C5H11NOS2	-H(+)	0	0	1	0	-0.075415	0.300651	0.486058	-0.068722	0.341675	0.528923	-0.114429	0.164742	0.304123
164.035	7	-0.00017502;-0.00017502;-0.00018193;-0.00017502;-0.00018193;-0.00018193;-0.00018193	2-(Formylamino)-benzoic acid;4-Pyridoxic acid lactone;4-Pyridoxolactone;5-Pyridoxolactone;Formylanthranilate;HBOA;Formylanthranilic acid	C05653;C00971;C00971;C06052;C05653;C15769;HMDB04089	C8H7NO3;C8H7NO3;C8H7NO3;C8H7NO3;C8H7NO3;C8H7NO3;C8H7NO3	-H(+);-H(+);-H(+);-H(+);-H(+);-H(+);-H(+)	1	1	1	0	0.157749	0.154034	0.318971	0.063693	0.406287	0.589598	-0.107417	0.386456	0.538529
164.072	9	2.0709e-05;2.0709e-05;2.0709e-05;-6.9405e-07;2.0709e-05;-6.9405e-07;-6.9405e-07;-6.9405e-07;-6.9405e-07	(S)-alpha-Amino-beta-phenylpropionic acid;4-Hydroxy-1-(3-pyridinyl)-1-butanone;5-(3-Pyridyl)-2-hydroxytetrahydrofuran;D-Phenylalanine;D-alpha-Amino-beta-phenylpropionic acid;L-Phenylalanine;3-Pyridinebutanoic acid;Benzocaine;norsalsolinol	C00079;C19565;C19578;C02265;C02265;C00079;HMDB01007;HMDB04992;HMDB06044	C9H11NO2;C9H11NO2;C9H11NO2;C9H11NO2;C9H11NO2;C9H11NO2;C9H11NO2;C9H11NO2;C9H11NO2	-H(+);-H(+);-H(+);-H(+);-H(+);-H(+);-H(+);-H(+);-H(+)	1	1	1	0	0.194618	0.020895	0.104429	-0.016343	0.774072	0.869907	0.01976	0.854654	0.905519
164.939	0						0	0	0	0	-0.152697	0.147657	0.310527	0.005194	0.850313	0.912284	-0.174984	0.075014	0.179449
164.957	0						0	0	0	0	-0.206807	0.012461	0.086065	-0.141221	0.079212	0.216819	-0.237609	0.00501	0.038609
165.019	9	0.00043046;0.00043913;0.00043913;0.00043913;0.00043913;0.00043913;0.00043913;0.00043913;0.00043913	1,2-Benzenedicarboxylic acid;3-Formylsalicylic acid;4-Formylsalicylic acid;4-Hydroxyphenylglyoxylate;Phthalate;Terephthalate;Benzoquinoneacetic acid;Phthalic acid;Terephthalic acid	C01606;C14096;C14100;C03590;C01606;C06337;HMDB02334;HMDB02107;HMDB02428	C8H6O4;C8H6O4;C8H6O4;C8H6O4;C8H6O4;C8H6O4;C8H6O4;C8H6O4;C8H6O4	-H(+);-H(+);-H(+);-H(+);-H(+);-H(+);-H(+);-H(+);-H(+)	1	1	1	0	-0.008313	0.921048	0.961667	-0.036515	0.630463	0.768298	-0.128855	0.082682	0.19277
165.056	17	-1.3442e-05;-1.9263e-05;-1.3442e-05;-1.9263e-05;-1.9263e-05;-1.9263e-05;-1.3442e-05;-1.9263e-05;-1.9263e-05;-1.9263e-05;-1.9263e-05;-1.9263e-05;-1.9263e-05;-1.9263e-05;-1.9263e-05;-1.9263e-05;-1.9263e-05	(R)-Phenyllactate;3-(2-Hydroxyphenyl)propanoate;3-(2-Hydroxyphenyl)propionate;3-(3-Hydroxy-phenyl)-propanoic acid;3-Methoxy-4-hydroxyphenylacetaldehyde;Caffeyl alcohol;Homovanillin;Phenyllactate;Tropate;3-(3-Hydroxyphenyl)propanoic acid;3-Phenoxypropionic acid;4-Methoxyphenylacetic acid;Atrolactic acid;D-Phenyllactic acid;Desaminotyrosine;L-3-Phenyllactic acid;Phenyllactic acid	C05607;C01198;C01198;C11457;C05581;C12206;C05581;C05607;C01456;HMDB00375;HMDB02229;HMDB02072;HMDB00475;HMDB00563;HMDB02199;HMDB00748;HMDB00779	C9H10O3;C9H10O3;C9H10O3;C9H10O3;C9H10O3;C9H10O3;C9H10O3;C9H10O3;C9H10O3;C9H10O3;C9H10O3;C9H10O3;C9H10O3;C9H10O3;C9H10O3;C9H10O3;C9H10O3	-H(+);-H(+);-H(+);-H(+);-H(+);-H(+);-H(+);-H(+);-H(+);-H(+);-H(+);-H(+);-H(+);-H(+);-H(+);-H(+);-H(+)	1	1	1	0	0.065085	0.540054	0.707493	0.036971	0.581195	0.73336	0.004754	0.89745	0.934268
165.092	5	0.00023283;0.00025314;0.00023283;0.00025314;0.00025314	10-Oxogeranial;Betuligenol;Myrtenic acid;Perillic acid;Rucinol (TN)	C17622;C17690;C11940;C11924;C18343	C10H14O2;C10H14O2;C10H14O2;C10H14O2;C10H14O2	-H(+);-H(+);-H(+);-H(+);-H(+)	1	1	1	0	0.173989	0.029629	0.12129	0.151992	0.106692	0.256028	0.006452	0.99454	0.995841
165.957	0						0	0	0	0	-0.117786	0.22588	0.402743	-0.113877	0.256997	0.444423	-0.143918	0.112465	0.234477
166.952	0						0	0	0	0	-0.205412	0.024259	0.111201	0.16017	0.08496	0.224393	0.015432	0.880743	0.922941
167.035	19	-0.00044035;-0.00044035;-0.00044035;-0.00039909;-0.00039909;-0.00044035;-0.00044035;-0.00044035;-0.00039909;-0.00044035;-0.00044035;-0.00039909;-0.00044035;-0.00044035;-0.00044035;-0.00044035;-0.00044035;-0.00044035;-0.00044035	(R)-4-Hydroxymandelate;(S)-4-Hydroxymandelate;1,2-Dihydrophthalic acid;2,5-Dihydroxyphenylacetate;2,6-Dihydroxyphenylacetate;2-Hydroxy-6-oxoocta-2,4,7-trienoate;3,4-Dihydroxymandelaldehyde;3,4-Dihydroxyphenylacetate;3,4-Dihydroxyphenylglycolaldehyde;4-Hydroxymethylsalicylate;Homogentisate;Homoprotocatechuate;Vanillate;3,4-Dihydroxybenzeneacetic acid;3-Hydroxymandelic acid;5-Methoxysalicylic acid;…	C05343;C03198;C16215;C00544;C06207;C07087;C05577;C01161;C05577;C14109;C00544;C01161;C06672;HMDB01336;HMDB00750;HMDB01868;HMDB00130;HMDB00484;HMDB00822	C8H8O4;C8H8O4;C8H8O4;C8H8O4;C8H8O4;C8H8O4;C8H8O4;C8H8O4;C8H8O4;C8H8O4;C8H8O4;C8H8O4;C8H8O4;C8H8O4;C8H8O4;C8H8O4;C8H8O4;C8H8O4;C8H8O4	-H(+);-H(+);-H(+);-H(+);-H(+);-H(+);-H(+);-H(+);-H(+);-H(+);-H(+);-H(+);-H(+);-H(+);-H(+);-H(+);-H(+);-H(+);-H(+)	1	1	1	0	0.017618	0.755785	0.861156	-0.04069	0.435928	0.616446	-0.10184	0.050713	0.142376
167.044	0						0	0	0	0	0.321434	0.146787	0.308978	0.123562	0.593226	0.742018	0.111071	0.605147	0.719689
167.071	1	0.00048906	2-Trimethylaminoethylphosphonate	C06459	C5H15NO3P	-H(+)	1	0	0	0	0.041509	0.463616	0.640033	-0.049124	0.476719	0.648953	0.004737	0.877813	0.920921
167.108	9	7.6535e-05;7.6535e-05;7.6535e-05;7.6535e-05;7.6535e-05;7.6535e-05;7.6535e-05;7.6535e-05;7.6535e-05	(1S,4R)-1-Hydroxy-2-oxolimonene;(3S,6R)-6-Isopropenyl-3-methyl-2-oxo-oxepanone;(3S,6S)-6-Isopropenyl-3-methyl-2-oxo-oxepanone;(4R,7R)-4-Isopropenyl-7-methyl-2-oxo-oxepanone;(4S,7R)-4-Isopropenyl-7-methyl-2-oxo-oxepanone;Geranic acid;Iridodial;cis-2-Methyl-5-isopropylhexa-2,5-dienoic acid;trans-2-Methyl-5-isopropylhexa-2,5-dienoic acid	C11937;C11403;C11418;C11402;C11414;C16461;C06069;C11944;C11943	C10H16O2;C10H16O2;C10H16O2;C10H16O2;C10H16O2;C10H16O2;C10H16O2;C10H16O2;C10H16O2	-H(+);-H(+);-H(+);-H(+);-H(+);-H(+);-H(+);-H(+);-H(+)	0	0	1	0	0.231398	0.032214	0.126678	-0.011684	0.9036	0.942593	-0.075252	0.483404	0.6221
167.144	0						0	0	0	0	0.378384	0.018521	0.100433	0.253477	0.036592	0.146655	0.343586	0.006262	0.043575
167.975	0						0	0	0	0	-0.059443	0.782072	0.88127	-0.257472	0.147286	0.312609	-0.314214	0.073899	0.177891
168.028	0						0	0	0	0	-0.055234	0.611164	0.764454	0.279795	0.009664	0.091899	0.217008	0.058431	0.154681
168.043	1	0.00050361	Phosphodimethylethanolamine	C13482	C4H12NO4P	-H(+)	1	0	1	0	-0.109794	0.366462	0.549513	0.047354	0.59417	0.742591	-0.005744	0.990282	0.994396
168.067	7	-5.7255e-05;-6.4039e-05;-6.4039e-05;-5.7255e-05;-6.4039e-05;-6.4039e-05;-6.4039e-05	4-[(1R)-2-Amino-1-hydroxyethyl]-1,2-benzenediol;L-Noradrenaline;Pyridoxine;Pyridoxol;5-Hydroxydopamine;6-Hydroxydopamine;HMDB00216	C00547;C00547;C00314;C00314;HMDB04817;HMDB01537;HMDB00216	C8H11NO3;C8H11NO3;C8H11NO3;C8H11NO3;C8H11NO3;C8H11NO3;C8H11NO3	-H(+);-H(+);-H(+);-H(+);-H(+);-H(+);-H(+)	1	1	1	0	0.195719	0.13644	0.296438	0.013931	0.865513	0.921061	0.102283	0.356444	0.509063
168.971	0						0	0	0	0	0.003406	0.866995	0.9304	-0.357325	0.068348	0.197934	-0.389527	0.049811	0.140529
168.989	0						0	0	0	0	0.082174	0.238248	0.416073	0.077873	0.265124	0.451173	-0.024208	0.77334	0.846306
169.05	6	0.00044389;0.00044389;0.00044389;0.00043509;0.00044389;0.00044389	1,2-Dihydroxy-6-methylcyclohexa-3,5-dienecarboxylate;1,6-Dihydroxy-5-methylcyclohexa-2,4-dienecarboxylate;2-Hydroxy-6-oxo-octa-2,4-dienoate;3,4-Dihydroxyphenylethyleneglycol;cis-1,2-Dihydroxy-4-methylcyclohexa-3,5-diene-1-carboxylate;3,4-Dihydroxyphenylglycol	C06731;C06720;C07123;C05576;C06729;HMDB00318	C8H10O4;C8H10O4;C8H10O4;C8H10O4;C8H10O4;C8H10O4	-H(+);-H(+);-H(+);-H(+);-H(+);-H(+)	1	1	1	0	0.296863	0.016213	0.094618	0.026086	0.709595	0.82762	0.033498	0.728641	0.814666
169.087	0						0	0	0	0	0.37747	0.000935	0.04826	0.055811	0.780193	0.873367	0.116139	0.289538	0.444319
170.119	1	3.6319e-05	Gabapentin	HMDB05015	C9H17NO2	-H(+)	0	1	0	0	0.396481	0.004222	0.071031	0.256015	0.042865	0.15725	0.5466	0.000323	0.009441
170.833	0						0	0	0	0	0.574061	0.03185	0.126109	-0.102255	0.634942	0.772118	-0.108878	0.645226	0.751972
171.066	2	0.0002741;0.0002741	2-Octenedioic acid;cis-4-Octenedioic acid	HMDB00341;HMDB04982	C8H12O4;C8H12O4	-H(+);-H(+)	1	1	1	0	0.249113	0.029713	0.121201	0.104653	0.123256	0.280811	0.013255	0.810386	0.873528
171.103	1	-4.1574e-05	9-Oxononanoic acid	C16322	C9H16O3	-H(+)	0	0	1	0	0.36929	0.012571	0.086303	-0.081345	0.400676	0.584224	0.055308	0.501802	0.636327
171.139	2	-0.0001735;-0.0001735	Decanoic acid;Capric acid	C01571;HMDB00511	C10H20O2;C10H20O2	-H(+);-H(+)	0	1	1	0	0.22758	0.013105	0.087743	0.143404	0.021659	0.118427	0.122002	0.0874	0.199815
172.075	0						0	0	0	0	0.091177	0.460182	0.636823	-0.113827	0.178212	0.351299	-0.021224	0.757055	0.836055
172.83	0						0	0	0	0	0.521804	0.063849	0.183401	-0.17597	0.331267	0.519996	0.003146	0.987003	0.992188
172.958	0						0	0	0	0	-0.25719	6.6e-05	0.037671	-0.12032	0.040444	0.153649	-0.189255	0.002918	0.029328
172.991	1	0.00060426	Aryl sulfate	C00850	C6H6O4S	-H(+)	1	0	0	0	0.464655	0.004622	0.07245	0.120466	0.12353	0.281018	0.199366	0.011369	0.059139
173.035	2	0.00082445;0.00078239	Imidazol-5-yl-pyruvate;Imidazole pyruvic acid	C03277;C03277	C6H6N2O3;C6H6N2O3	+F(-);+F(-)	1	0	1	0	-0.119515	0.342838	0.52664	-0.010325	0.996056	0.997794	-0.041406	0.780219	0.852008
173.045	8	0.00034726;0.00034726;0.00032384;0.00032384;0.00034726;0.00034726;0.00034726;0.00034726	(2S)-2-Isopropyl-3-oxosuccinate;2-Methyl-3-oxoadipate;2-Oxo-4-methyl-3-carboxypentanoate;3,4,5-Trihydroxy-1-cyclohexenecarboxylic acid;4-Methyl-3-oxoadipate;Shikimate;2-Isopropyl-3-oxosuccinate;Shikimic acid	C04236;C18307;C04236;C00493;C18312;C00493;HMDB12149;HMDB03070	C7H10O5;C7H10O5;C7H10O5;C7H10O5;C7H10O5;C7H10O5;C7H10O5;C7H10O5	-H(+);-H(+);-H(+);-H(+);-H(+);-H(+);-H(+);-H(+)	1	1	1	0	0.051456	0.518343	0.688875	-0.020904	0.781111	0.873969	-0.013749	0.82654	0.885538
173.082	2	0.00010007;0.00010007	Ethyladipic acid;Suberic acid	HMDB02023;HMDB00893	C8H14O4;C8H14O4	-H(+);-H(+)	0	1	0	0	0.008971	0.857191	0.924414	-0.042262	0.423867	0.607432	-0.111656	0.028317	0.101372
173.104	4	0.00011493;9.0639e-05;0.00011493;9.0639e-05	D-2-Amino-5-guanidinovaleric acid;D-Arginine;L-Arg;L-Arginine	C00792;C00792;C00062;C00062	C6H14N4O2;C6H14N4O2;C6H14N4O2;C6H14N4O2	-H(+);-H(+);-H(+);-H(+)	1	1	1	0	0.304299	0.172356	0.341809	0.099652	0.735509	0.843705	0.157762	0.469659	0.612129
173.117	0						0	0	0	0	0.215039	0.013756	0.090256	0.093847	0.45996	0.637669	0.066502	0.530548	0.659667
174.041	5	0.00018814;0.00021574;0.00021574;0.00018814;0.00018814	N-Acetyl-L-aspartate;N-Acetyl-L-aspartic acid;N-Formyl-L-glutamate;HMDB00812;HMDB03470	C01042;C01042;C01045;HMDB00812;HMDB03470	C6H9NO5;C6H9NO5;C6H9NO5;C6H9NO5;C6H9NO5	-H(+);-H(+);-H(+);-H(+);-H(+)	1	1	1	0	0.229585	0.133511	0.292705	0.218755	0.123158	0.280727	0.104956	0.344681	0.498935
174.107	0						0	0	0	0	0.113342	0.586588	0.742817	0.030055	0.847413	0.911088	0.103202	0.442595	0.589399
174.953	0						0	0	0	0	-0.143193	0.021867	0.106281	-0.141489	0.02495	0.126066	-0.21418	0.002186	0.02581
175.076	3	0.0001024;0.0001024;0.0001024	5,6,7,8-Tetrahydro-2-naphthoic acid;cis-1,2-Dihydroxy-1,2-dihydro-7-methylnaphthalene;cis-1,2-Dihydroxy-1,2-dihydro-8-methylnaphthalene	C14111;C14102;C14083	C11H12O2;C11H12O2;C11H12O2	-H(+);-H(+);-H(+)	0	0	1	0	0.244819	0.033562	0.128997	0.111946	0.179542	0.353013	0.091602	0.222669	0.374759
175.952	0						0	0	0	0	-0.049477	0.645304	0.789737	-0.191589	0.049741	0.168978	-0.177132	0.069397	0.171274
176.87	0						0	0	0	0	-1.19973	0.455148	0.632717	-0.350401	0.790255	0.879274	-0.577347	0.169911	0.309929
176.91	0						0	0	0	0	-0.083437	0.206526	0.380953	-0.04179	0.440038	0.619778	-0.178925	0.004662	0.037048
176.935	2	0.00074013;0.0007144	Diphosphate;PPi	C00013;C00013	P2H4O7;H4P2O7	-H(+);-H(+)	1	0	1	0	0.004704	0.997922	0.998574	0.077999	0.14608	0.311344	-0.128745	0.047837	0.137066
176.949	0						0	0	0	0	-0.095805	0.210314	0.386081	-0.173111	0.035094	0.144824	-0.219781	0.010755	0.057374
177.02	7	-0.00034173;-0.00034173;-0.00031844;-0.00031844;-0.00031844;-0.00031844;-0.00031844	4-Oxalocrotonate;Maleylacetate;2-Hydroxymuconate;2-Maleylacetate;3-Hydroxy-cis,cis-muconate;4-Methylene-2-oxoglutarate;gamma-Oxalocrotonate	C03453;C02222;C02501;C02222;C03676;C06035;C03453	C6H6O5;C6H6O5;C6H6O5;C6H6O5;C6H6O5;C6H6O5;C6H6O5	+F(-);+F(-);+F(-);+F(-);+F(-);+F(-);+F(-)	1	0	1	0	-0.072113	0.366695	0.549504	0.048296	0.49467	0.66589	-0.036568	0.58534	0.703051
177.092	1	-0.00013727	5-Phenylvaleric acid	HMDB02043	C11H14O2	-H(+)	0	1	0	0	0.102024	0.261858	0.442011	-0.039105	0.597874	0.745192	-0.019379	0.808512	0.872123
177.948	0						0	0	0	0	-0.087632	0.37255	0.554479	-0.243311	0.015426	0.107029	-0.264427	0.011498	0.059538
178.059	0						0	0	0	0	0.39435	0.077451	0.204445	0.167883	0.38206	0.565882	0.270578	0.222237	0.374306
178.087	3	-7.2864e-06;-7.2864e-06;-7.2864e-06	L-Homophenylalanine;(R)-Salsolinol;2(N)-Methyl-norsalsolinol	C17235;HMDB05199;HMDB01189	C10H13NO2;C10H13NO2;C10H13NO2	-H(+);-H(+);-H(+)	1	1	1	0	-0.119898	0.145627	0.307665	-0.092042	0.230408	0.413384	-0.142306	0.091902	0.205805
178.907	0						0	0	0	0	-0.026127	0.673679	0.80852	0.035576	0.584479	0.735281	-0.151793	0.024902	0.093829
178.924	0						0	0	0	0	-0.089582	0.245984	0.425218	-0.110695	0.138111	0.301065	-0.166426	0.04119	0.12663
178.944	0						0	0	0	0	-0.089438	0.316856	0.502528	-0.178991	0.052519	0.172793	-0.231088	0.015436	0.069852
178.956	0						0	0	0	0	-0.078725	0.345267	0.529133	-0.056816	0.433001	0.614388	-0.123941	0.105233	0.224808
178.973	0						0	0	0	0	0.221207	0.163086	0.32998	0.618382	0.002093	0.078802	0.493425	0.00648	0.04416
179.003	0						0	0	0	0	-0.077855	0.526908	0.694828	-0.232001	0.046568	0.162529	-0.301934	0.014058	0.066155
179.015	4	-0.00025502;-0.00025502;-0.00026819;-0.00026819	4-Fluoromuconolactone;5-Fluoromuconolactone;2-Fluoro-cis,cis-muconate;3-Fluoro-cis,cis-muconate	C16476;C16477;C16475;C16474	C6H5FO4;C6H5FO4;C6H5FO4;C6H5FO4	+F(-);+F(-);+F(-);+F(-)	1	0	1	0	-0.170743	0.023155	0.108743	-0.040825	0.509338	0.675538	-0.096709	0.143566	0.275208
179.056	32	0.00023229;0.00023229;0.00023229;0.00023229;0.0002204;0.00023229;0.00023229;0.0002204;0.0002204;0.0002204;0.00023229;0.00023229;0.00023229;0.00023229;0.00023229;0.00023229;0.0002204;0.0002204;0.00023229;0.00023229;0.00023229;0.0002204;0.00023229;0.00023229;0.0002204;0.0002204;0.0002204;0.0002204;0.0002204;0.0002204;0.0002204;0.0002204	6-Deoxy-L-mannonic acid;Bios I;Carubinose;D-Allose;D-Fructose;D-Fuconate;D-Galactose;D-Glucose;D-Mannose;D-Tagatose;D-arabino-Hexulose;D-chiro-Inositol;Fructose;Glucose;L-Galactose;L-Gulose;L-Rhamnonate;L-Sorbose;L-xylo-Hexulose;Scyllitol;alpha-D-Glucose;beta-D-Fructose;beta-D-Glucose;lyxo-Hexulose;myo-Inositol;scyllo-Inositol;3-Deoxyarabinohexonic acid;Allose;Alpha-D-Glucose;Beta-D-Galactose;Bet…	C01934;C00137;C00159;C01487;C00095;C01680;C00124;C00031;C00159;C00795;C00095;C19891;C02336;C00031;C01825;C15923;C01934;C00247;C00247;C06153;C00267;C02336;C00221;C00795;C00137;C06153;HMDB00346;HMDB01151;HMDB03345;HMDB03449;HMDB00516;HMDB00211	C6H12O6;C6H12O6;C6H12O6;C6H12O6;C6H12O6;C6H12O6;C6H12O6;C6H12O6;C6H12O6;C6H12O6;C6H12O6;C6H12O6;C6H12O6;C6H12O6;C6H12O6;C6H12O6;C6H12O6;C6H12O6;C6H12O6;C6H12O6;C6H12O6;C6H12O6;C6H12O6;C6H12O6;C6H12O6;C6H12O6;C6H12O6;C6H12O6;C6H12O6;C6H12O6;C6H12O6;C6H12O6	-H(+);-H(+);-H(+);-H(+);-H(+);-H(+);-H(+);-H(+);-H(+);-H(+);-H(+);-H(+);-H(+);-H(+);-H(+);-H(+);-H(+);-H(+);-H(+);-H(+);-H(+);-H(+);-H(+);-H(+);-H(+);-H(+);-H(+);-H(+);-H(+);-H(+);-H(+);-H(+)	1	1	1	0	0.375208	0.009002	0.080131	0.065668	0.663404	0.79515	0.164066	0.131701	0.257516
179.074	0						0	0	0	0	-0.096888	0.072439	0.196289	-0.05167	0.263542	0.449647	-0.117651	0.023333	0.09082
179.944	0						0	0	0	0	-0.157785	0.143975	0.306147	-0.23939	0.031881	0.139194	-0.336286	0.007743	0.048255
180.067	10	-0.00018863;-0.00019541;-0.00019541;-0.00018863;-0.00018863;-0.00018863;-0.00019541;-0.00019541;-0.00019541;-0.00019541	2-(Hydroxyamino)-3-phenylpropanoate;3-Amino-3-(4-hydroxyphenyl)propanoate;L-Tyrosine;Tyrosine;beta-Tyrosine;gamma-Hydroxy-3-pyridinebutanoate;4-Hydroxy-4-(3-pyridyl)-butanoic acid;Beta-Tyrosine;L-Threo-3-Phenylserine;o-Tyrosine	C19712;C04368;C00082;C00082;C04368;C19579;HMDB01119;HMDB03831;HMDB02184;HMDB06050	C9H11NO3;C9H11NO3;C9H11NO3;C9H11NO3;C9H11NO3;C9H11NO3;C9H11NO3;C9H11NO3;C9H11NO3;C9H11NO3	-H(+);-H(+);-H(+);-H(+);-H(+);-H(+);-H(+);-H(+);-H(+);-H(+)	1	1	1	0	0.256066	0.047952	0.154557	0.120792	0.400773	0.58418	0.106926	0.230282	0.381974
180.076	0						0	0	0	0	-0.11995	0.003569	0.067464	-0.078287	0.116449	0.272188	-0.088968	0.051143	0.143231
180.92	0						0	0	0	0	-0.15007	0.030844	0.124269	-0.131015	0.046232	0.162466	-0.17977	0.010881	0.057775
180.939	0						0	0	0	0	-0.118755	0.103145	0.246102	-0.138107	0.062254	0.189609	-0.198055	0.013036	0.063359
180.951	0						0	0	0	0	-0.144991	0.020053	0.103022	-0.08192	0.095241	0.239301	-0.176806	0.002804	0.028937
180.975	0						0	0	0	0	0.1474	0.382736	0.565243	0.353474	0.011535	0.097036	0.318125	0.009659	0.054905
180.988	0						0	0	0	0	-0.043129	0.327933	0.514588	-0.06601	0.102028	0.250194	-0.097593	0.041364	0.126995
181.011	0						0	0	0	0	-0.097868	0.02961	0.121318	0.017677	0.573304	0.726797	-0.064705	0.130801	0.256738
181.071	7	0.00032982;0.00036799;0.00032982;0.00036799;0.00036799;0.00032982;0.00036799	D-Mannitol;D-Sorbitol;Dulcose;Galactitol;Mannitol;Sorbitol;L-Iditol	C00392;C00794;C01697;C01697;C00392;C00794;HMDB11632	C6H14O6;C6H14O6;C6H14O6;C6H14O6;C6H14O6;C6H14O6;C6H14O6	-H(+);-H(+);-H(+);-H(+);-H(+);-H(+);-H(+)	1	1	1	0	0.057102	0.328139	0.514559	-0.045879	0.432614	0.614218	-0.06473	0.281966	0.43605
181.087	1	0.00015481	Iridotrial	C06070	C10H14O3	-H(+)	0	0	1	0	0.082915	0.190471	0.3615	0.009079	0.906365	0.944833	0.010892	0.905601	0.940196
181.123	1	-1.7219e-05	Decahydro-2-naphthoic acid	C14113	C11H18O2	-H(+)	0	0	1	0	0.53687	0.00376	0.067721	0.30159	0.008422	0.08933	0.211143	0.101797	0.220649
181.939	0						0	0	0	0	-0.11712	0.231214	0.408921	-0.144598	0.125993	0.284647	-0.221984	0.02314	0.090451
182.01	1	0.0003112	3-Methylsulfinylpropyl isothiocyanate	HMDB06095	C5H9NOS2	+F(-)	0	1	0	0	-0.024556	0.66178	0.801571	0.000278	0.970404	0.983032	-0.032812	0.544142	0.671118
182.046	5	0.00029205;0.00029205;0.00029205;0.00033428;0.00033428	3,5-Dihydroxy-phenylglycine;3-Hydroxy-4-hydroxymethyl-2-methylpyridine-5-carboxylate;4-Pyridoxate;4-Pyridoxic acid;5-Pyridoxic acid	C12026;C04773;C00847;C00847;C04773	C8H9NO4;C8H9NO4;C8H9NO4;C8H9NO4;C8H9NO4	-H(+);-H(+);-H(+);-H(+);-H(+)	1	1	1	0	0.064953	0.357057	0.54142	0.08917	0.166897	0.336801	0.079273	0.296449	0.453108
182.922	0						0	0	0	0	-0.348449	0.017932	0.098637	0.102685	0.396364	0.580332	0.076107	0.562871	0.685021
182.936	0						0	0	0	0	-0.157967	0.140287	0.301516	-0.184594	0.069967	0.200474	-0.293718	0.008458	0.051116
182.948	0						0	0	0	0	-0.160416	0.001668	0.053207	-0.060578	0.107126	0.2568	-0.160325	0.000773	0.014138
183.005	0						0	0	0	0	0.270021	0.306812	0.493586	0.756088	0.005162	0.07929	0.686216	0.003421	0.031874
183.042	0						0	0	0	0	-0.015784	0.738852	0.852008	0.810028	0.000488	0.08966	0.651977	0.009055	0.053525
183.066	8	4.9862e-05;9.0999e-05;9.0999e-05;0.00036059;0.000391;4.9862e-05;0.00036059;4.9862e-05	2-Hydroxy-6-oxo-7-methylocta-2,4-dienoate;3-(cis-5,6-Dihydroxycyclohexa-1,3-dien-1-yl)propanoate;3-Methoxy-4-hydroxyphenylethyleneglycol;Choline phosphate;O-Phosphocholine;cis-3-(Carboxy-ethyl)-3,5-cyclo-hexadiene-1,2-diol;Phosphorylcholine;Vanylglycol	C06582;C11588;C05594;C00588;C00588;C11588;HMDB01565;HMDB01490	C9H12O4;C9H12O4;C9H12O4;C5H15NO4P;C5H15NO4P;C9H12O4;C5H15NO4P;C9H12O4	-H(+);-H(+);-H(+);-H(+);-H(+);-H(+);-H(+);-H(+)	1	1	1	0	0.152832	0.048895	0.155846	0.142234	0.103296	0.252093	0.190988	0.030986	0.107167
183.079	0						0	0	0	0	0.036741	0.731139	0.847369	0.224909	0.009302	0.091288	0.181178	0.012697	0.062572
183.103	2	1.8479e-05;1.8479e-05	(3R)-3-Isopropenyl-6-oxoheptanoate;(3S)-3-Isopropenyl-6-oxoheptanoate	C11405;C11419	C10H16O3;C10H16O3	-H(+);-H(+)	0	0	1	0	0.364339	0.000588	0.064273	0.074852	0.050922	0.171093	0.220298	0.002264	0.026263
183.139	0						0	0	0	0	0.277725	0.010244	0.080979	0.083679	0.297204	0.486132	0.186423	0.027962	0.100494
184.009	0						0	0	0	0	0.2227	0.33652	0.522175	0.661856	0.001901	0.075937	0.630004	0.005907	0.041866
184.896	0						0	0	0	0	-0.149236	0.035788	0.131816	-0.170082	0.028012	0.131152	-0.235615	0.003606	0.033055
184.945	0						0	0	0	0	-0.12037	0.096647	0.235615	-0.053172	0.483839	0.657089	-0.23286	0.006597	0.044755
184.955	0						0	0	0	0	-0.254144	0.004047	0.069876	0.069543	0.201844	0.379634	-0.000139	0.988094	0.99285
184.978	0						0	0	0	0	0.099529	0.346046	0.529974	0.329611	0.001292	0.073243	0.206976	0.014673	0.067801
185.014	0						0	0	0	0	-0.1726	0.046377	0.152366	0.183686	0.00206	0.078847	0.072463	0.314538	0.470118
185.045	8	0.00041363;0.00041363;0.00045167;0.00041363;0.00045167;0.00041363;0.00045167;0.00045167	D-Xylonate;L-Arabinonate;L-Lyxonate;L-Lyxonic acid;L-Xylonate;L-Xylonic acid;Arabinonic acid;Ribonic acid	C00502;C00545;C05412;C05412;C05411;C05411;HMDB00539;HMDB00867	C5H10O6;C5H10O6;C5H10O6;C5H10O6;C5H10O6;C5H10O6;C5H10O6;C5H10O6	+F(-);+F(-);+F(-);+F(-);+F(-);+F(-);+F(-);+F(-)	1	1	1	0	0.386722	0.016051	0.09464	0.188417	0.163611	0.332949	0.144401	0.233097	0.383733
185.082	1	-0.00014365	cis-2-Carboxycyclohexyl-acetic acid	C14112	C9H14O4	-H(+)	0	0	1	0	0.273494	0.017188	0.096391	0.066934	0.393094	0.577569	-0.069825	0.395992	0.545692
185.096	0						0	0	0	0	0.289097	0.016548	0.095242	0.135367	0.179315	0.352868	0.22177	0.033954	0.111634
185.118	5	-4.9624e-05;-4.9624e-05;-4.9624e-05;-4.9624e-05;-4.9624e-05	(3R)-6-Hydroxy-3-isopropenyl-heptanoate;(3S)-6-Hydroxy-3-isopropenyl-heptanoate;(5R)-6-Hydroxy-5-isopropenyl-2-methylhexanoate;(5S)-6-Hydroxy-5-isopropenyl-2-methylhexanoate;3-Oxodecanoic acid	C11404;C11417;C11406;C11420;HMDB10724	C10H18O3;C10H18O3;C10H18O3;C10H18O3;C10H18O3	-H(+);-H(+);-H(+);-H(+);-H(+)	0	1	1	0	0.34188	0.022707	0.107628	0.006113	0.9216	0.9525	0.13611	0.183102	0.32736
185.155	2	-0.00025461;-0.00025461	4,6-Dimethylnonanoic acid;Undecanoic acid	HMDB02373;HMDB00947	C11H22O2;C11H22O2	-H(+);-H(+)	0	1	0	0	0.249187	0.088236	0.22243	0.136274	0.209286	0.389328	0.077523	0.377482	0.52972
185.897	0						0	0	0	0	-0.070197	0.530795	0.69815	-0.146461	0.163392	0.332798	-0.247724	0.030104	0.105468
185.994	0						0	0	0	0	-0.04685	0.417643	0.598887	-0.109846	0.021669	0.118341	-0.168213	0.014636	0.067695
186.114	2	-0.0001384;-9.4987e-05	8-Amino-7-oxononanoic acid;8-Amino-7-oxononanoate	C01092;C01092	C9H17NO3;C9H17NO3	-H(+);-H(+)	1	0	1	0	0.736027	0.003324	0.066969	0.483493	0.020944	0.118029	0.748075	0.00257	0.027647
186.896	0						0	0	0	0	-0.156538	0.035406	0.131463	-0.167151	0.034832	0.144519	-0.236222	0.004784	0.037369
186.951	0						0	0	0	0	-0.153931	0.051997	0.162908	0.068325	0.13314	0.294421	-0.050635	0.222413	0.374466
186.977	0						0	0	0	0	-0.127202	0.16797	0.336013	0.133766	0.044133	0.159109	-0.015203	0.84486	0.898458
187.01	0						0	0	0	0	0.177863	0.151316	0.315333	0.140352	0.164236	0.333924	0.097547	0.32857	0.483073
187.032	1	-0.00037713	4-Chlorobiphenyl	C06584	C12H9Cl	-H(+)	0	0	1	0	0.098034	0.470038	0.645214	0.199028	0.268529	0.454777	0.087196	0.4652	0.608044
187.061	0						0	0	0	0	0.195675	0.038627	0.136894	0.09423	0.216857	0.398091	0.038333	0.646774	0.752821
187.098	2	-7.8782e-05;-7.8782e-05	Azelaic acid;HMDB11717	HMDB00784;HMDB11717	C9H16O4;C9H16O4	-H(+);-H(+)	0	1	0	0	0.242396	0.002198	0.058362	0.015124	0.678984	0.805416	0.006662	0.892716	0.931028
187.116	0						0	0	0	0	0.456695	0.016788	0.095546	0.307112	0.055981	0.180184	0.430484	0.012887	0.062969
188.046	0						0	0	0	0	0.527634	0.060061	0.176946	0.124136	0.544303	0.703231	0.203067	0.328801	0.48295
188.897	0						0	0	0	0	-0.137006	0.062206	0.180603	-0.178807	0.011384	0.096468	-0.280252	0.00057	0.01229
188.981	0						0	0	0	0	0.080185	0.642348	0.787798	-0.417199	0.011339	0.096441	-0.427126	0.010249	0.055843
189.113	0						0	0	0	0	0.689559	0.025479	0.11307	0.101599	0.943018	0.966589	0.38716	0.062435	0.160562
190.957	0						0	0	0	0	0.881	0.000851	0.050774	0.303012	0.059161	0.184849	0.420003	0.010215	0.055854
191.019	12	0.00024419;0.00024159;0.00024159;0.00024159;0.00024159;0.00024159;0.00024419;0.00024419;0.00024419;0.00024419;0.00024419;0.00024419	(4R,5S)-4,5,6-Trihydroxy-2,3-dioxohexanoate;1-Hydroxypropane-1,2,3-tricarboxylic acid;2,3-Diketo-L-gulonate;2-Dehydro-3-deoxy-D-glucarate;2-Hydroxytricarballylic acid;5-Dehydro-4-deoxy-D-glucarate;Citrate;Isocitrate;Citric acid;D-threo-Isocitric acid;Diketogulonic acid;Isocitric acid	C04575;C00311;C04575;C03921;C00158;C00679;C00158;C00311;HMDB00094;HMDB01874;HMDB05971;HMDB00193	C6H8O7;C6H8O7;C6H8O7;C6H8O7;C6H8O7;C6H8O7;C6H8O7;C6H8O7;C6H8O7;C6H8O7;C6H8O7;C6H8O7	-H(+);-H(+);-H(+);-H(+);-H(+);-H(+);-H(+);-H(+);-H(+);-H(+);-H(+);-H(+)	1	1	1	0	0.293481	0.099249	0.239543	-0.077459	0.552339	0.709224	-0.038521	0.820051	0.881257
191.092	0						0	0	0	0	0.607499	0.000426	0.057551	0.220138	0.080484	0.218864	0.126903	0.106757	0.226798
191.108	0						0	0	0	0	0.534987	9.9e-05	0.041476	0.286196	0.004072	0.079584	0.374397	0.000644	0.012976
192.005	0						0	0	0	0	-0.113562	0.120481	0.272865	-0.030985	0.556958	0.712367	-0.119113	0.055439	0.150313
192.049	0						0	0	0	0	0.618884	0.064382	0.183667	0.301902	0.219376	0.400953	0.286802	0.189779	0.336546
192.875	0						0	0	0	0	-0.180102	0.042541	0.144521	-0.126205	0.074339	0.207562	-0.15148	0.054952	0.149523
192.954	0						0	0	0	0	0.777225	0.003682	0.067637	0.283319	0.051726	0.172034	0.409787	0.005833	0.041732
192.989	0						0	0	0	0	-0.045307	0.625497	0.775204	-0.084142	0.332646	0.520738	-0.05425	0.548563	0.67512
193.087	0						0	0	0	0	0.238017	0.062473	0.181034	0.113979	0.235424	0.418623	0.034319	0.597459	0.713503
193.108	0						0	0	0	0	0.304204	0.006578	0.076878	-0.020436	0.74246	0.848288	-0.000608	0.957536	0.974294
193.124	0						0	0	0	0	0.551162	0.020358	0.103205	0.401093	0.008887	0.090909	0.40792	0.045912	0.134142
194.083	1	-0.00028662	2-Phenyl-1,3-propanediol monocarbamate	C16586	C10H13NO3	-H(+)	1	1	0	0	0.088916	0.320342	0.506308	0.054851	0.437733	0.617478	0.087294	0.297093	0.453339
194.872	0						0	0	0	0	-0.240106	0.022239	0.106959	-0.224996	0.000683	0.08041	-0.281185	0.001531	0.02093
194.946	0						0	0	0	0	0.063071	0.319209	0.505213	0.000714	0.996493	0.997797	-0.039308	0.532607	0.660795
194.988	0						0	0	0	0	-0.009177	0.930701	0.966255	-0.053984	0.381052	0.565118	-0.104024	0.10912	0.230009
195.086	0						0	0	0	0	0.344987	0.056963	0.17089	0.254401	0.23886	0.422931	0.324425	0.062042	0.15991
195.139	0						0	0	0	0	0.385094	0.002488	0.061103	0.16484	0.10268	0.251123	0.261279	0.007436	0.047176
195.81	0						0	0	0	0	0.503807	0.08591	0.21897	-0.165738	0.818367	0.894304	-0.141825	0.879079	0.921619
196.868	0						0	0	0	0	-0.104764	0.258533	0.439144	-0.108568	0.276828	0.464211	-0.196397	0.10998	0.231291
196.917	0						0	0	0	0	-0.140427	0.062971	0.181559	-0.168833	0.044724	0.160233	-0.306879	0.000604	0.012554
196.934	0						0	0	0	0	-0.154666	0.020381	0.103096	-0.14176	0.028607	0.131919	-0.159584	0.026706	0.097428
197.081	0						0	0	0	0	0.107123	0.506225	0.677474	0.136963	0.225742	0.408524	0.038542	0.658977	0.760473
197.097	0						0	0	0	0	0.057122	0.72526	0.843963	0.151726	0.175781	0.347702	0.04522	0.670511	0.768569
197.155	3	-0.0002128;-0.0002128;-0.0002128	5-Dodecenoic acid;trans-Dodec-2-enoic acid;_920	HMDB00529;HMDB10729;fatty acids	C12H22O2;C12H22O2;C12H22O2	-H(+);-H(+);-H(+)	0	1	0	1	0.160894	0.135931	0.295892	0.027661	0.677565	0.804773	0.062878	0.483744	0.62184
197.807	0						0	0	0	0	0.471117	0.091033	0.227482	-0.247311	0.585268	0.73587	-0.240574	0.658231	0.759803
198.101	0						0	0	0	0	0.16883	0.32174	0.507818	0.181995	0.155089	0.322464	0.172503	0.236648	0.388325
198.892	0						0	0	0	0	-0.387355	0.017135	0.096449	0.376536	0.089114	0.231505	0.229732	0.38985	0.540961
198.918	0						0	0	0	0	-0.010342	0.856786	0.924194	0.025317	0.618421	0.759061	-0.12307	0.022354	0.088281
198.929	0						0	0	0	0	-0.09971	0.086733	0.219726	-0.149004	0.020454	0.11743	-0.219774	0.001635	0.021512
198.976	0						0	0	0	0	0.079643	0.743702	0.854383	0.519822	0.009786	0.091912	0.445517	0.011139	0.058472
198.99	0						0	0	0	0	-0.091978	0.152655	0.317261	-0.168812	0.008943	0.090877	-0.160173	0.034626	0.112953
199.008	0						0	0	0	0	0.158271	0.002448	0.061108	0.0666	0.343519	0.530704	-0.040225	0.423188	0.572014
199.098	1	4.7518e-05	Decenedioic acid	HMDB00603	C10H16O4	-H(+)	0	1	0	0	0.223247	0.031665	0.126246	0.059264	0.459945	0.637841	-0.035452	0.643216	0.750201
199.112	0						0	0	0	0	0.257745	0.022098	0.106838	0.083842	0.318637	0.507984	0.087379	0.286625	0.441472
199.134	0						0	0	0	0	0.124883	0.074452	0.199509	0.042491	0.47021	0.645256	0.054875	0.315983	0.471051
199.171	3	-0.00034269;-0.0003727;-0.00034269	Dodecanoic acid;Lauric acid;_921	C02679;C02679;fatty acids	C12H24O2;C12H24O2;C12H24O2	-H(+);-H(+);-H(+)	1	1	1	1	0.359896	0.040243	0.139817	0.267074	0.058339	0.183907	0.26413	0.06181	0.15967
200.174	0						0	0	0	0	0.333207	0.034508	0.130343	0.229979	0.073263	0.205933	0.223581	0.082948	0.193097
200.896	0						0	0	0	0	-0.075663	0.555028	0.721757	-0.068985	0.59713	0.744669	-0.128166	0.273001	0.427512
200.926	0						0	0	0	0	-0.122761	0.098739	0.238688	-0.108574	0.116607	0.272141	-0.195518	0.011686	0.060103
200.954	0						0	0	0	0	0.205099	0.130147	0.287525	0.503528	0.003333	0.079739	0.380419	0.012861	0.062975
200.986	1	0.00030783	4-Sulfobenzoate	C02236	C7H6O5S	-H(+)	0	0	1	0	-0.074321	0.382779	0.565126	0.060064	0.382805	0.566803	-0.041767	0.634395	0.743121
201.038	0						0	0	0	0	0.08605	0.211393	0.386979	-0.002104	0.974328	0.985485	0.009625	0.828288	0.886376
201.067	0						0	0	0	0	0.206382	0.182153	0.351229	0.029385	0.64477	0.78035	0.35273	0.093276	0.207668
201.077	0						0	0	0	0	0.22512	0.025102	0.112482	0.000782	0.942794	0.966574	0.036832	0.572327	0.692492
201.113	1	0.00014565	Sebacic acid	HMDB00792	C10H18O4	-H(+)	0	1	0	0	0.130635	0.091423	0.227837	0.046282	0.383969	0.567977	-0.016597	0.819315	0.880672
201.957	0						0	0	0	0	0.234962	0.0754	0.200994	0.437823	0.006937	0.084518	0.316185	0.016606	0.073197
202.926	0						0	0	0	0	-0.065292	0.384672	0.567191	0.013796	0.818264	0.894617	-0.122837	0.050325	0.141546
202.987	0						0	0	0	0	-0.035341	0.745618	0.854447	0.061656	0.444552	0.624411	-0.050693	0.613006	0.725841
203.021	1	0.0005777	5-Hydroxyisourate	C11821	C5H4N4O4	+F(-)	1	0	1	0	0.45234	0.152883	0.317302	0.065505	0.830143	0.900318	0.2579	0.375463	0.527694
203.033	0						0	0	0	0	0.336472	0.059481	0.175689	0.223389	0.122171	0.279449	0.231156	0.109831	0.231188
203.092	0						0	0	0	0	0.422668	0.001199	0.048734	0.155296	0.025912	0.127014	0.086563	0.310787	0.466791
204.004	0						0	0	0	0	-0.15648	0.243171	0.421785	0.226843	0.044894	0.160714	0.168074	0.117787	0.240978
204.089	0						0	0	0	0	0.020087	0.687614	0.817766	-0.057062	0.513706	0.67898	-0.163099	0.059577	0.156275
204.929	1	0.00032234	4-Bromo-1,2-benzoquinone	C14846	C6H3BrO2	+F(-)	1	0	0	0	-0.146404	0.009849	0.080209	-0.005236	0.881898	0.932664	-0.09467	0.005858	0.041653
205.108	0						0	0	0	0	1.00989	0.000287	0.069433	0.311373	0.19948	0.376732	0.364344	0.178464	0.320691
205.123	2	0.00023292;0.00023292	Plastoquinol-1;Ibuprofen	C02185;HMDB01925	C13H18O2;C13H18O2	-H(+);-H(+)	0	1	1	0	0.427349	0.01516	0.092591	0.079452	0.500062	0.669031	0.225861	0.100204	0.218328
205.16	0						0	0	0	0	-0.092606	0.03559	0.131404	-0.018642	0.61874	0.759047	-0.040111	0.32879	0.483088
205.929	0						0	0	0	0	-0.138218	0.047028	0.152867	-0.028453	0.53516	0.696512	-0.111697	0.019517	0.080904
206.049	1	0.00048401	S-(2-Hydroxyethyl)-N-acetyl-L-cysteine	C14876	C7H13NO4S	-H(+)	1	0	0	0	0.250571	0.015513	0.093139	0.111213	0.194208	0.371976	0.007346	0.990134	0.994464
206.164	0						0	0	0	0	-0.100715	0.025146	0.112571	-0.021109	0.616181	0.758745	-0.046883	0.238201	0.390316
206.926	1	-0.00069039	2,5-Dichloro-carboxymethylenebut-2-en-4-olide	C12834	C6H2Cl2O4	-H(+)	1	0	1	0	-0.15828	0.005901	0.07571	-0.034373	0.503611	0.671432	-0.149517	0.004649	0.037197
206.944	2	0.00099784;0.00099784	4-Bromocatechol;4-Bromophenol-2,3-epoxide	C14843;C14845	C6H5BrO2;C6H5BrO2	+F(-);+F(-)	1	0	0	0	-0.191285	0.016087	0.094487	-0.120119	0.061658	0.189176	-0.2319	0.001189	0.017839
206.966	0						0	0	0	0	-0.131001	0.297492	0.482819	0.729688	0.003101	0.079115	0.539119	0.054579	0.149393
207.017	0						0	0	0	0	0.197467	0.045087	0.149845	0.119668	0.278185	0.466315	0.356447	0.000393	0.010374
207.066	4	0.00026175;0.00026175;0.00026175;0.00026175	Benzylsuccinate;Sinapoyl aldehyde;(R)-2-Benzylsuccinate;4-Hydroxybenzyl alcohol	C09816;C05610;HMDB12127;HMDB11724	C11H12O4;C11H12O4;C11H12O4;C11H12O4	-H(+);-H(+);-H(+);-H(+)	0	1	1	0	-0.005525	0.972109	0.988246	-0.104973	0.157928	0.326445	-0.125553	0.096707	0.213035
207.087	0						0	0	0	0	0.31196	0.000941	0.048033	-0.005884	0.881915	0.932467	0.035486	0.424232	0.573088
207.102	0						0	0	0	0	0.225437	0.071146	0.194508	0.107156	0.292923	0.482221	0.064706	0.463646	0.607395
207.139	2	-0.0002183;-0.0002183	(R)-3-Hydroxydecanoic acid;3-Hydroxycapric acid	HMDB10725;HMDB02203	C10H20O3;C10H20O3	+F(-);+F(-)	0	1	0	0	0.32159	0.010279	0.080977	0.105808	0.132612	0.293961	0.16325	0.06587	0.166232
207.92	0						0	0	0	0	0.001005	0.988124	0.995275	0.010124	0.814425	0.892332	-0.105795	0.038013	0.119912
207.945	0						0	0	0	0	-0.213963	0.091794	0.228268	-0.036949	0.829584	0.900562	-0.141482	0.246153	0.399781
208.143	0						0	0	0	0	0.295624	0.005309	0.074117	0.123813	0.086513	0.226929	0.053623	0.444674	0.59114
208.845	0						0	0	0	0	-0.28396	0.02005	0.103125	-0.175607	0.027518	0.130837	-0.284073	0.012157	0.061291
208.941	2	-0.00010843;-0.00010843	2,4-Dichloro-cis,cis-muconate;2,5-Dichloro-cis,cis-muconate	C03918;C07095	C6H4Cl2O4;C6H4Cl2O4	-H(+);-H(+)	0	0	1	0	-0.177663	0.017623	0.097875	-0.126568	0.086639	0.227129	-0.187218	0.009515	0.054766
209.082	2	0.00011339;0.00012232	Sinapoyl alcohol;Sinapyl alcohol	C02325;C02325	C11H14O4;C11H14O4	-H(+);-H(+)	1	1	1	0	0.214281	0.044005	0.147207	0.088228	0.19525	0.372884	0.131144	0.067757	0.169136
209.095	0						0	0	0	0	0.70419	0.031123	0.124955	1.16055	0.05589	0.180141	1.36699	0.049256	0.139651
209.118	2	-5.8979e-05;-5.8979e-05	(+)-7-Isojasmonic acid;(-)-Jasmonic acid	C16317;C08491	C12H18O3;C12H18O3	-H(+);-H(+)	0	0	1	0	0.2821	0.039404	0.138365	0.105821	0.26454	0.450847	0.08278	0.28886	0.443873
209.155	0						0	0	0	0	0.64649	0.000575	0.065989	0.158814	0.071098	0.202702	0.707939	1e-05	0.004581
210.016	0						0	0	0	0	-0.129179	0.315986	0.502711	0.210444	0.058823	0.184672	0.171952	0.183831	0.32828
210.158	0						0	0	0	0	0.528416	0.001499	0.053359	0.087487	0.337579	0.525593	0.53603	0.000132	0.006679
210.842	0						0	0	0	0	-0.310702	0.005965	0.075687	-0.229376	0.002694	0.078819	-0.311438	0.005856	0.041702
211.097	0						0	0	0	0	0.200039	0.006786	0.076016	0.11526	0.117754	0.273707	0.08149	0.163163	0.301815
211.134	3	-8.8748e-05;-4.4247e-05;-4.4247e-05	(10E)-12-Oxododecenoic acid;12-Oxo-9(Z)-dodecenoic acid;Traumatin	C16309;C16311;C16309	C12H20O3;C12H20O3;C12H20O3	-H(+);-H(+);-H(+)	1	0	1	0	0.328547	0.048696	0.155536	0.175344	0.067606	0.196778	0.392183	0.001584	0.021217
212.075	0						0	0	0	0	0.381654	0.007919	0.079413	0.294153	0.001638	0.071653	0.064482	0.380552	0.532888
212.092	1	0.001204	Kainate	C12819	C10H15NO4	-H(+)	1	0	0	0	0.150897	0.027156	0.116678	0.261097	0.002917	0.078337	0.135714	0.063995	0.163294
212.137	0						0	0	0	0	0.322161	0.021601	0.105435	0.173517	0.14975	0.315361	0.280397	0.016369	0.072852
212.839	0						0	0	0	0	-0.370054	0.000952	0.047009	-0.301733	0.000348	0.133221	-0.371408	0.001954	0.024066
212.886	0						0	0	0	0	-0.16134	0.047012	0.152923	-0.03556	0.509671	0.675589	-0.201181	0.004653	0.037167
213.077	1	0.0013764	N-Hydroxy-IQ	C20289	C11H10N4O	-H(+)	1	1	1	0	0.316303	0.009104	0.07995	0.139055	0.033944	0.142249	0.049712	0.501132	0.635828
213.114	0						0	0	0	0	0.218668	0.033571	0.128921	-0.055266	0.496631	0.666772	-0.025163	0.657988	0.759713
213.15	1	-0.00013242	3-Oxododecanoic acid	HMDB10727	C12H22O3	-H(+)	0	1	0	0	0.159089	0.096704	0.235629	0.036792	0.601101	0.746985	0.027904	0.726728	0.813319
213.186	2	-0.00047075;-0.00047075	CAI-1;Tridecanoic acid	C16640;HMDB00910	C13H26O2;C13H26O2	-H(+);-H(+)	0	1	1	0	0.176655	0.034816	0.130644	0.046783	0.41521	0.599139	0.067048	0.293309	0.448906
214.145	0						0	0	0	0	0.39348	0.001665	0.053475	0.234735	0.03671	0.146873	0.352136	0.00245	0.027249
214.836	0						0	0	0	0	-0.405258	0.021961	0.106402	-0.200532	0.197295	0.374453	-0.350898	0.038107	0.120046
214.883	0						0	0	0	0	-0.144535	0.060698	0.178367	-0.036374	0.500115	0.668908	-0.180377	0.007485	0.047286
215.005	0						0	0	0	0	-0.084485	0.064174	0.183417	-0.082041	0.096391	0.24048	-0.156935	0.003029	0.030112
215.033	1	-0.0001158	2-C-Methyl-D-erythritol 4-phosphate	C11434	C5H13O7P	-H(+)	0	0	1	0	0.826331	0.03156	0.126048	0.27775	0.332376	0.520847	0.506836	0.09991	0.218103
215.092	0						0	0	0	0	0.221963	0.020864	0.104389	0.026444	0.70595	0.824625	0.013105	0.851704	0.903645
215.129	1	0.00015485	Undecanedioic acid	HMDB00888	C11H20O4	-H(+)	0	1	0	0	0.431377	0.016584	0.095331	-0.103494	0.467471	0.643807	0.101997	0.412186	0.561772
215.166	3	-0.00039762;-0.00039762;-0.00039762	(R)-3-Hydroxydodecanoic acid;12-Hydroxydodecanoic acid;3-Hydroxydodecanoic acid	HMDB10728;HMDB02059;HMDB00387	C12H24O3;C12H24O3;C12H24O3	-H(+);-H(+);-H(+)	0	1	0	0	0.328888	0.075051	0.200644	0.117625	0.426037	0.609401	-0.025535	0.853945	0.905395
216.036	0						0	0	0	0	0.734373	0.032105	0.126463	0.222332	0.427232	0.609971	0.435259	0.124389	0.248508
216.881	0						0	0	0	0	-0.126775	0.225795	0.402905	-0.048011	0.649439	0.783729	-0.210566	0.035483	0.114528
216.897	0						0	0	0	0	-0.219296	0.014741	0.092244	0.035192	0.615726	0.758998	-0.077587	0.351668	0.505069
216.928	0						0	0	0	0	0.097138	0.173673	0.342794	0.193484	0.009118	0.090848	0.035409	0.526721	0.657042
217	0						0	0	0	0	-0.11156	0.139255	0.299999	-0.1833	0.026089	0.127339	-0.212783	0.010191	0.055787
217.03	2	0.00071889;0.00071889	2-Dechloroethylifosfamide;3-Dechloroethylifosfamide	C16555;C16550	C5H12ClN2O2P;C5H12ClN2O2P	+F(-);+F(-)	1	0	0	0	0.729403	0.035043	0.130641	0.258219	0.340022	0.527609	0.440768	0.104586	0.224049
217.046	0						0	0	0	0	0.561852	0.039208	0.137995	0.147476	0.500331	0.669001	0.244993	0.28493	0.439302
218.001	0						0	0	0	0	-0.097512	0.222629	0.399896	-0.187554	0.034584	0.143879	-0.158915	0.056051	0.151526
218.033	2	0.00039801;0.00039045	4-Amino-5-phosphomethyl-2-methylpyrimidine;4-Amino-2-methyl-5-phosphomethylpyrimidine	C04556;C04556	C6H10N3O4P;C6H10N3O4P	-H(+);-H(+)	1	0	1	0	0.667379	0.02358	0.109286	0.332579	0.116752	0.272067	0.427509	0.089449	0.202384
218.103	3	-4.2909e-07;-2.7781e-05;-2.7781e-05	(R)-Pantothenate;Pantothenate;Pantothenic acid	C00864;C00864;HMDB00210	C9H17NO5;C9H17NO5;C9H17NO5	-H(+);-H(+);-H(+)	1	1	1	0	0.429073	0.057215	0.17142	0.235001	0.029593	0.13444	0.130569	0.471788	0.613338
218.897	0						0	0	0	0	-0.099042	0.140887	0.302381	-0.124267	0.064051	0.191529	-0.24408	0.001168	0.017762
218.936	0						0	0	0	0	-0.083997	0.233021	0.411009	-0.152145	0.048678	0.166975	-0.206049	0.009243	0.054081
218.996	0						0	0	0	0	-0.069265	0.437233	0.617341	-0.153726	0.082098	0.22129	-0.228873	0.015364	0.069732
219.045	0						0	0	0	0	0.319196	0.11414	0.263308	-0.022915	0.826145	0.89789	0.035899	0.837125	0.892298
219.087	0						0	0	0	0	0.422182	0.004044	0.070086	0.018392	0.832829	0.902166	0.071825	0.504973	0.638585
219.103	0						0	0	0	0	0.131088	0.173779	0.342856	0.050617	0.501769	0.670143	0.167738	0.096427	0.212621
219.176	2	-0.00027103;-0.00025564	(2E,6E)-Farnesal;2-trans,6-trans-Farnesal	C03461;C03461	C15H24O;C15H24O	-H(+);-H(+)	1	0	1	0	0.084647	0.496321	0.669093	0.045071	0.528434	0.690694	0.159194	0.121502	0.24487
219.936	0						0	0	0	0	-0.095149	0.337426	0.522521	-0.089252	0.393962	0.578659	-0.213781	0.036793	0.117518
219.996	0						0	0	0	0	-0.034608	0.699482	0.826743	-0.192016	0.025267	0.126281	-0.213121	0.020009	0.081983
220.084	1	0.00029914	2-Deoxysepiapterin	HMDB00389	C9H11N5O2	-H(+)	1	1	1	0	-0.066394	0.401812	0.582001	-0.095679	0.228884	0.411776	-0.131181	0.096011	0.21211
220.147	0						0	0	0	0	0.013936	0.941911	0.97393	0.087488	0.28461	0.472601	0.070995	0.419863	0.568692
220.896	0						0	0	0	0	-0.052637	0.300973	0.486407	-0.070153	0.203431	0.381527	-0.187062	0.001935	0.024023
220.932	0						0	0	0	0	-0.102221	0.137252	0.297357	-0.207433	0.007921	0.087668	-0.228382	0.005435	0.040391
220.962	0						0	0	0	0	0.113059	0.361598	0.545245	0.317291	0.014083	0.103996	0.279263	0.031798	0.108183
220.992	0						0	0	0	0	-0.113503	0.124737	0.279607	-0.180512	0.018483	0.114412	-0.24131	0.00369	0.0333
221.083	1	-0.00089059	Monoisobutyl phthalic acid	HMDB02056	C12H14O4	-H(+)	0	1	0	0	0.087704	0.17401	0.342868	0.045825	0.571649	0.725901	0.039663	0.530738	0.659723
221.119	0						0	0	0	0	0.264386	0.064192	0.183353	0.150643	0.207236	0.386453	0.09354	0.376939	0.529282
221.155	0						0	0	0	0	0.587419	0.001627	0.053379	0.23332	0.193111	0.370802	0.793937	0.000135	0.006546
221.932	0						0	0	0	0	-0.113509	0.290705	0.475333	-0.127048	0.254842	0.442529	-0.266676	0.019653	0.081247
222.159	0						0	0	0	0	0.553439	0.000608	0.063479	0.186201	0.29076	0.480209	0.751275	3.3e-05	0.003967
222.887	0						0	0	0	0	-0.171156	0.066682	0.187782	-0.266352	0.020945	0.117891	-0.375177	0.000307	0.009336
222.895	0						0	0	0	0	-0.050968	0.453802	0.631801	0.041751	0.523037	0.687355	-0.146294	0.027982	0.100487
222.926	0						0	0	0	0	-0.151089	0.086459	0.219397	-0.142488	0.102874	0.251331	-0.234695	0.012608	0.062468
222.963	0						0	0	0	0	0.064163	0.791044	0.886595	0.253683	0.016252	0.109449	0.174061	0.084317	0.195392
223.02	0						0	0	0	0	0.291907	0.288925	0.473265	0.97711	0.003216	0.080708	0.971185	0.000787	0.014279
223.057	0						0	0	0	0	0.017836	0.961156	0.983424	0.398161	0.05092	0.171211	0.381832	0.017541	0.075436
223.098	0						0	0	0	0	0.346136	0.003908	0.069041	0.21203	0.046491	0.162383	0.169528	0.031115	0.107129
223.134	2	-0.00024521;-0.00020071	(+)-7-Isomethyljasmonate;Methyl jasmonate	C16318;C11512	C13H20O3;C13H20O3	-H(+);-H(+)	1	0	1	0	0.330396	0.019466	0.102295	0.161949	0.086667	0.227075	0.244047	0.02695	0.098085
224.202	0						0	0	0	0	0.306071	0.028625	0.119631	0.345392	0.01349	0.102241	0.206372	0.057163	0.152912
224.909	0						0	0	0	0	0.060091	0.560029	0.72518	0.181014	0.026431	0.128736	0.008117	0.879117	0.921448
224.923	0						0	0	0	0	-0.110697	0.113062	0.261345	-0.143606	0.048139	0.165994	-0.264686	0.001638	0.021497
224.935	1	0.001093	2,5-Dichloro-4-oxohex-2-enedioate	C12835	C6H4Cl2O5	-H(+)	0	0	1	0	-0.126676	0.017086	0.096527	0.010128	0.692226	0.814185	-0.090112	0.0152	0.069464
224.993	0						0	0	0	0	0.267775	0.174252	0.342611	0.684083	0.004375	0.079422	0.5742	0.002103	0.025083
225.03	0						0	0	0	0	-0.04867	0.629921	0.778168	0.579754	0.001558	0.071567	0.488277	0.024139	0.092009
225.113	0						0	0	0	0	0.564498	9e-06	0.042451	0.225528	0.05885	0.184503	0.324433	0.004156	0.034898
225.15	0						0	0	0	0	0.331126	0.002904	0.06506	0.053951	0.43552	0.616439	0.234717	6.4e-05	0.004919
225.161	0						0	0	0	0	-0.111357	0.16894	0.337366	-0.146025	0.085543	0.225416	-0.21436	0.016253	0.072685
225.186	6	-0.00025242;-0.00025242;-0.00025242;-0.00025242;-0.00025242;-0.00025242	5-Tetradecenoic acid;5Z-Tetradecenoic acid;Myristoleic acid;Tsuzuic acid;trans-Tetra-dec-2-enoic acid;_922	HMDB00499;HMDB00521;HMDB02000;HMDB05051;HMDB10732;fatty acids	C14H26O2;C14H26O2;C14H26O2;C14H26O2;C14H26O2;C14H26O2	-H(+);-H(+);-H(+);-H(+);-H(+);-H(+)	0	1	0	1	0.143295	0.029919	0.121825	-0.004454	0.91937	0.95148	0.08687	0.087971	0.200621
225.986	0						0	0	0	0	-0.135636	0.249935	0.429141	0.318151	0.017763	0.111915	0.221125	0.031653	0.108173
226.218	0						0	0	0	0	0.356653	0.019067	0.10148	0.468655	0.004448	0.07949	0.322537	0.021071	0.084894
226.931	0						0	0	0	0	-0.147049	0.015791	0.093949	-0.031017	0.487388	0.659956	-0.112937	0.011017	0.058027
226.942	0						0	0	0	0	-0.202823	0.029384	0.120714	0.0786	0.149039	0.314441	-0.052083	0.436172	0.584745
226.966	0						0	0	0	0	0.136376	0.209732	0.385165	0.387829	0.001415	0.072226	0.291471	0.003275	0.031143
227.002	0						0	0	0	0	-0.176558	0.069094	0.191521	0.259773	0.000699	0.076395	0.087456	0.160069	0.298013
227.093	0						0	0	0	0	0.055473	0.491991	0.665601	-0.192358	0.041898	0.156709	-0.191838	0.058448	0.154639
227.108	1	-9.9069e-05	Bisphenol A	C13624	C15H16O2	-H(+)	0	0	1	0	-0.016266	0.88737	0.942356	-0.076966	0.451753	0.630478	-0.18922	0.069622	0.17146
227.129	1	-0.00015839	Traumatic acid	C16308	C12H20O4	-H(+)	0	1	1	0	0.463527	0.058305	0.173219	-0.112246	0.263514	0.449766	0.139811	0.124762	0.248711
227.202	4	-0.00056724;-0.00059737;-0.00056724;-0.00056724	2,6,10-Trimethylundecanoic acid;Myristic acid;Tetradecanoic acid;_923	HMDB02221;C06424;C06424;fatty acids	C14H28O2;C14H28O2;C14H28O2;C14H28O2	-H(+);-H(+);-H(+);-H(+)	1	1	1	1	0.298273	0.001649	0.053323	0.065122	0.285594	0.473722	0.298839	0.000359	0.009981
227.969	0						0	0	0	0	0.002739	0.973664	0.988733	0.330057	0.005421	0.080585	0.161566	0.082194	0.19212
228.206	0						0	0	0	0	0.276415	0.002807	0.065103	0.039186	0.498387	0.667568	0.284326	0.000199	0.00809
228.939	0						0	0	0	0	-0.128228	0.110214	0.256701	0.101082	0.049552	0.168837	-0.041233	0.356865	0.509347
228.983	0						0	0	0	0	0.02127	0.881635	0.938653	0.121766	0.166007	0.336038	-0.01302	0.844394	0.898171
229.108	0						0	0	0	0	0.507069	0.001419	0.052141	0.042691	0.359238	0.544908	0.134652	0.067985	0.169335
229.145	1	-7.5994e-05	Dodecanedioic acid	HMDB00623	C12H22O4	-H(+)	0	1	0	0	1.12682	0.016183	0.094684	0.059987	0.940976	0.965141	0.555835	0.037475	0.118705
229.208	0						0	0	0	0	0.227659	0.001033	0.047461	0.027478	0.566413	0.721847	0.205035	0.006264	0.043528
229.922	0						0	0	0	0	-0.008162	0.887913	0.942279	-0.041525	0.336476	0.524944	-0.118263	0.013984	0.065942
229.94	0						0	0	0	0	-0.244481	0.011417	0.083636	-0.05014	0.579848	0.731861	0.5624	0.369204	0.52145
230.148	0						0	0	0	0	0.954544	0.041399	0.142432	-0.19511	0.343838	0.530661	0.368174	0.127315	0.252378
230.985	0						0	0	0	0	0.001703	0.922638	0.962233	-0.023954	0.510639	0.676092	-0.055332	0.1354	0.263068
231.064	0						0	0	0	0	0.413404	0.00946	0.080463	0.134788	0.251046	0.43859	0.422496	0.006727	0.045174
231.989	0						0	0	0	0	-0.065678	0.210634	0.38605	-0.071809	0.121115	0.278281	-0.114512	0.027897	0.100415
232.867	0						0	0	0	0	-0.281422	0.019448	0.10232	0.349591	0.005503	0.081013	0.202666	0.128676	0.253761
232.889	0						0	0	0	0	-0.198234	0.239574	0.417436	0.205821	0.136732	0.299053	0.095401	0.379802	0.532326
233.01	0						0	0	0	0	0.041001	0.608369	0.763245	-0.099047	0.223523	0.406269	-0.073215	0.344243	0.49893
233.027	0						0	0	0	0	0.35383	0.000363	0.055579	0.09997	0.272531	0.459353	0.091982	0.306323	0.46281
233.156	1	-0.00096507	Polygodial	C09712	C15H22O2	-H(+)	1	0	0	0	0.273063	0.093977	0.231069	0.224112	0.079552	0.21736	0.35856	0.015681	0.070612
233.176	0						0	0	0	0	0.704494	0.006069	0.075746	0.009711	0.671551	0.80032	0.199379	0.333348	0.488068
234.159	0						0	0	0	0	0.187853	0.283897	0.467529	0.066871	0.469412	0.645125	0.18959	0.089848	0.202987
234.841	0						0	0	0	0	-0.574168	0.966972	0.986079	0.072534	0.465839	0.642329	-0.539805	0.982165	0.988839
234.868	0						0	0	0	0	-0.072043	0.330847	0.516512	0.028439	0.527548	0.690518	-0.079186	0.213634	0.364224
234.919	0						0	0	0	0	-0.063043	0.439298	0.619116	0.007501	0.908521	0.945579	-0.101806	0.225552	0.377125
235.097	1	0.00020075	3-Dimethylallyl-4-hydroxymandelic acid	C12457	C13H16O4	-H(+)	0	1	1	0	0.295478	0.022383	0.106978	0.083236	0.399213	0.582831	0.08933	0.314096	0.469763
235.118	0						0	0	0	0	0.32058	2.2e-05	0.034336	0.184187	0.033838	0.142324	0.111457	0.105215	0.224872
235.134	0						0	0	0	0	0.230536	0.010579	0.080848	0.172928	0.048349	0.166219	0.116685	0.130328	0.256139
235.171	2	-0.00021409;-0.00021409	Farnesoic acid;Capsidiol	C16502;HMDB02352	C15H24O2;C15H24O2	-H(+);-H(+)	0	1	1	0	0.117165	0.280514	0.464623	0.093073	0.26	0.446756	0.054851	0.509635	0.643241
236.078	8	0.00051024;0.00049947;0.00049947;0.00049947;0.00049947;0.00049947;0.00049947;0.00049947	6-Pyruvoyl-5,6,7,8-tetrahydropterin;6-Pyruvoyltetrahydropterin;Biopterin;D-Biopterin;Dyspropterin;Orinapterin;Primapterin;Sepiapterin	C03684;C03684;HMDB00468;HMDB00633;HMDB01195;HMDB00817;HMDB02263;HMDB00238	C9H11N5O3;C9H11N5O3;C9H11N5O3;C9H11N5O3;C9H11N5O3;C9H11N5O3;C9H11N5O3;C9H11N5O3	-H(+);-H(+);-H(+);-H(+);-H(+);-H(+);-H(+);-H(+)	1	1	1	0	0.180677	0.0568	0.170622	0.507402	0.199747	0.377081	-0.057079	0.576314	0.695666
236.105	2	-0.00087854;-0.00092257	N-Acetyl-L-citrulline;HMDB00856	C15532;HMDB00856	C8H15N3O4;C8H15N3O4	+F(-);+F(-)	1	1	1	0	-0.006399	0.916807	0.960295	-0.117563	0.105654	0.255002	-0.134752	0.049001	0.139445
236.837	0						0	0	0	0	-0.029746	0.953541	0.97956	-0.137458	0.635805	0.772758	-0.273096	0.418954	0.567627
236.864	0						0	0	0	0	-0.108184	0.193365	0.365334	-0.022164	0.710349	0.82808	-0.140992	0.056386	0.151985
236.915	0						0	0	0	0	-0.091133	0.233486	0.411197	-0.103965	0.148483	0.313844	-0.150039	0.105143	0.224824
236.931	0						0	0	0	0	0.094177	0.416839	0.597921	0.417856	0.008719	0.090606	0.310007	0.029273	0.103822
237.075	2	0.001515;0.001515	3,4,5-Trimethoxycinnamic acid;Trans-2, 3, 4-Trimethoxycinnamate	HMDB02511;HMDB11721	C12H14O5;C12H14O5	-H(+);-H(+)	0	1	0	0	0.308574	0.010084	0.080693	0.164693	0.171816	0.34296	0.195794	0.161844	0.300465
237.092	0						0	0	0	0	-0.031531	0.609284	0.762934	-0.096562	0.153487	0.320585	-0.059465	0.435012	0.58353
237.113	2	-0.00012851;-0.00012851	2-Hydroxydecanedioic acid;3-Hydroxysebacic acid	HMDB00424;HMDB00350	C10H18O5;C10H18O5	+F(-);+F(-)	0	1	0	0	0.289916	0.014472	0.091431	0.048288	0.371543	0.5555	0.135136	0.062587	0.160772
237.134	0						0	0	0	0	0.279766	0.006311	0.075875	-0.019222	0.849571	0.91234	0.023809	0.763026	0.839018
237.15	0						0	0	0	0	0.218251	0.007818	0.079618	0.073701	0.172973	0.344222	0.138218	0.109017	0.229897
238.051	3	0.00045332;0.00045332;0.00041109	5-Hydroxyindolepyruvate;Xanthurenic acid 8-methyl ether;8-Methoxykynurenate	C05646;C05830;C05830	C11H9NO4;C11H9NO4;C11H9NO4	+F(-);+F(-);+F(-)	1	0	1	0	-0.057429	0.305421	0.492038	-0.022862	0.680166	0.805986	-0.000226	0.995656	0.996742
238.858	0						0	0	0	0	-0.12378	0.071242	0.194654	-0.167744	0.002797	0.078327	-0.233443	0.004134	0.035036
238.911	0						0	0	0	0	0.009245	0.919781	0.960999	0.129549	0.005953	0.081613	-0.018371	0.688415	0.782065
238.926	0						0	0	0	0	-0.038593	0.620973	0.772516	0.084172	0.215356	0.396763	0.045899	0.491908	0.62864
238.978	0						0	0	0	0	0.051537	0.662472	0.801774	-0.239717	0.140387	0.304437	-0.306307	0.061874	0.159656
239.069	1	-0.001595	L-beta-aspartyl-L-serine	HMDB11168	C7H12N2O6	+F(-)	0	1	0	0	0.347929	0.003761	0.067482	0.160757	0.186667	0.362214	0.231244	0.060483	0.157661
239.092	1	0.0016392	2-Hydroxyamino-PhIP	C20286	C13H12N4O	-H(+)	1	0	0	0	0.192043	0.017593	0.097829	0.116557	0.136077	0.298331	0.019329	0.876292	0.919956
239.129	0						0	0	0	0	0.404737	0.001068	0.047637	0.25974	0.009929	0.091946	0.335489	0.003399	0.031731
239.165	0						0	0	0	0	0.469964	0.003031	0.06567	0.052164	0.676846	0.804334	0.300411	0.002572	0.027602
239.202	1	-0.00045238	_924	fatty acids	C15H28O2	-H(+)	0	0	0	1	0.128971	0.200913	0.373449	0.062777	0.402603	0.585546	0.048325	0.486079	0.62397
240.234	0						0	0	0	0	0.383005	0.023447	0.109002	0.489822	0.005915	0.081824	0.280641	0.057586	0.153418
240.881	0						0	0	0	0	-0.090506	0.162987	0.33007	0.086709	0.187213	0.36266	-0.048317	0.468646	0.611503
240.916	0						0	0	0	0	-0.125002	0.010295	0.08069	-0.12932	0.0118	0.097132	-0.208198	0.000381	0.010171
240.939	0						0	0	0	0	-0.157414	0.061227	0.179233	0.077519	0.431643	0.613788	-0.017922	0.729869	0.815246
240.963	0						0	0	0	0	0.234771	0.242485	0.420913	0.701521	0.004954	0.079287	0.615707	0.002332	0.026714
240.999	0						0	0	0	0	-0.102716	0.336225	0.522069	0.463307	0.002652	0.080672	0.245324	0.212032	0.36257
241.108	0						0	0	0	0	0.290969	0.018355	0.099771	0.090453	0.170298	0.341116	0.097699	0.165685	0.304885
241.145	0						0	0	0	0	0.332906	0.008225	0.079704	0.136925	0.113561	0.267344	0.132167	0.119748	0.243042
241.159	0						0	0	0	0	0.266405	0.077428	0.20462	0.140835	0.244809	0.430642	0.210549	0.092217	0.206109
241.218	3	-0.00045402;-0.00045402;-0.00045402	12-Methyltetradecanoic acid;Pentadecanoic acid;_925	C16665;HMDB00826;fatty acids	C15H30O2;C15H30O2;C15H30O2	-H(+);-H(+);-H(+)	0	1	1	1	0.114001	0.062582	0.181006	0.023585	0.533033	0.694728	0.029581	0.46074	0.605661
242.177	0						0	0	0	0	-0.08489	0.05277	0.163986	0.013428	0.820295	0.894496	-0.159969	0.004704	0.037125
242.221	0						0	0	0	0	0.148427	0.00378	0.067553	0.048781	0.257639	0.444862	0.044651	0.213544	0.364206
242.914	0						0	0	0	0	-0.130886	0.048459	0.155103	-0.118585	0.078265	0.214867	-0.196602	0.006885	0.045432
242.941	0						0	0	0	0	0.160819	0.155309	0.320312	0.399959	0.003097	0.079463	0.281544	0.01836	0.07772
242.977	0						0	0	0	0	-0.136177	0.082115	0.212842	0.219527	0.001027	0.071459	0.056512	0.424859	0.573766
243.124	0						0	0	0	0	0.637723	0.003363	0.067442	0.003277	0.925849	0.954743	0.214054	0.058969	0.155035
243.16	1	-2.6394e-05	1,11-Undecanedicarboxylic acid	HMDB02327	C13H24O4	-H(+)	0	1	0	0	0.582772	0.031574	0.125996	-0.118482	0.396279	0.580392	0.27319	0.110576	0.231801
243.224	0						0	0	0	0	-0.063289	0.481791	0.655858	-0.057843	0.510313	0.676051	-0.051825	0.562385	0.684973
243.914	0						0	0	0	0	-0.154301	0.137898	0.298195	-0.139709	0.194617	0.372293	-0.183281	0.097475	0.214314
243.945	0						0	0	0	0	0.168044	0.187343	0.357633	0.406784	0.005815	0.081933	0.298987	0.015266	0.069493
244.228	0						0	0	0	0	-0.071648	0.31477	0.501645	-0.087195	0.148991	0.314483	-0.097399	0.182931	0.327181
244.914	0						0	0	0	0	-0.046832	0.482212	0.656237	0.033456	0.54169	0.701631	-0.107499	0.065626	0.165797
244.983	0						0	0	0	0	-0.054522	0.097403	0.23633	-0.054952	0.15143	0.318024	-0.099538	0.008297	0.050675
245.103	0						0	0	0	0	0.34754	0.004593	0.072492	0.106474	0.298936	0.48723	-0.008959	0.973226	0.983288
245.917	0						0	0	0	0	-0.049585	0.272495	0.455282	-0.049562	0.255743	0.443256	-0.11284	0.020471	0.083279
246.917	0						0	0	0	0	-0.144491	0.005393	0.073942	0.007501	0.714128	0.830587	-0.093165	0.001523	0.020882
247.137	0						0	0	0	0	0.413491	0.053143	0.164812	0.278076	0.120555	0.277827	0.112337	0.381947	0.534354
247.171	0						0	0	0	0	0.047422	0.671841	0.807792	0.0956	0.223827	0.40634	0.142942	0.091012	0.20451
247.917	0						0	0	0	0	-0.191914	0.031669	0.126154	-0.031698	0.617135	0.7587	-0.048766	0.364857	0.517059
248.837	0						0	0	0	0	-0.440353	0.004325	0.07094	0.293998	0.02079	0.118177	0.131431	0.13248	0.258489
248.932	0						0	0	0	0	-0.213609	0.009767	0.08083	-0.055575	0.355181	0.542156	-0.210412	0.001601	0.021317
249.005	0						0	0	0	0	-0.107688	0.290798	0.475316	-0.096977	0.34506	0.531833	-0.155996	0.1293	0.254773
249.022	0						0	0	0	0	0.217415	0.080018	0.209534	0.240602	0.059872	0.186435	0.169399	0.256364	0.409843
249.067	0						0	0	0	0	-0.174489	0.009124	0.079975	-0.054452	0.39295	0.577543	-0.306544	3.3e-05	0.004037
249.123	0						0	0	0	0	0.254637	0.22269	0.399849	0.249135	0.151223	0.317733	0.17504	0.162524	0.301483
249.153	0						0	0	0	0	0.416077	0.028665	0.119689	0.283042	0.073974	0.206921	0.256971	0.090169	0.203312
250.115	0						0	0	0	0	0.253639	0.19563	0.367647	0.200171	0.337072	0.52516	0.28015	0.168866	0.308512
250.145	2	-0.00026394;-0.00026394	Butyrylcarnitine;Isobutyryl-L-carnitine	HMDB02013;HMDB00736	C11H21NO4;C11H21NO4	+F(-);+F(-)	0	1	0	0	0.697536	0.00025	0.067438	0.259044	0.041852	0.156664	0.815506	6.5e-05	0.004859
250.155	1	0.0010907	Gamma-Aminobutyryl-lysine	HMDB01959	C10H21N3O3	+F(-)	0	1	0	0	0.446178	0.016279	0.094647	0.22139	0.119871	0.276668	0.374539	0.025796	0.09555
250.802	0						0	0	0	0	-0.491876	0.585752	0.741964	-0.118435	0.416765	0.600063	0.025675	0.826428	0.885624
250.833	0						0	0	0	0	-0.231603	0.024042	0.110537	-0.142335	0.012741	0.099526	-0.202104	0.010973	0.05793
250.928	0						0	0	0	0	-0.138568	0.085157	0.217776	0.104604	0.066347	0.195217	-0.051733	0.286035	0.440859
251.114	1	-0.0024846	2-Oxo-10-methylthiodecanoic acid	C17232	C11H20O3S	+F(-)	0	0	1	0	0.420525	5.5e-05	0.042173	0.05512	0.476719	0.648762	0.031813	0.757828	0.836708
251.129	0						0	0	0	0	0.304706	0.009011	0.080053	0.002421	0.895112	0.938642	0.15951	0.081958	0.19196
251.149	0						0	0	0	0	0.53116	0.0029	0.065298	0.275414	0.043987	0.159081	0.469063	0.00513	0.039073
252.152	0						0	0	0	0	0.403953	0.015226	0.092629	0.157742	0.211966	0.392564	0.448333	0.006718	0.045177
252.203	0						0	0	0	0	0.063488	0.791179	0.88653	-0.137892	0.35197	0.539046	-0.069103	0.612291	0.725181
252.234	0						0	0	0	0	0.441871	0.016658	0.095519	0.510576	0.00458	0.078787	0.317078	0.034164	0.111922
252.8	0						0	0	0	0	-0.235183	0.831444	0.91011	0.244327	0.386607	0.570776	0.269236	0.340099	0.49464
252.83	0						0	0	0	0	-0.226035	0.036014	0.132015	-0.159026	0.008182	0.088421	-0.201981	0.02314	0.090376
253.145	0						0	0	0	0	0.564715	0.000811	0.051705	0.12323	0.141904	0.306281	0.659791	1.6e-05	0.004058
253.218	6	-0.00022996;-0.00022996;-0.00022996;-0.00022996;-0.00022996;-0.00022996	(9Z)-Hexadecenoic acid;Hypogeic acid;Palmitelaidic acid;Palmitoleic acid;Trans-Hexa-dec-2-enoic acid;_926	C08362;HMDB02186;HMDB12328;HMDB03229;HMDB10735;fatty acids	C16H30O2;C16H30O2;C16H30O2;C16H30O2;C16H30O2;C16H30O2	-H(+);-H(+);-H(+);-H(+);-H(+);-H(+)	0	1	1	1	0.09434	0.15706	0.321613	0.042038	0.288721	0.477528	0.069475	0.066679	0.167903
253.237	0						0	0	0	0	0.319275	0.034284	0.129923	0.395664	0.008962	0.090462	0.230801	0.070887	0.173367
254.148	0						0	0	0	0	0.583027	0.000825	0.051198	0.084312	0.390659	0.574543	0.622435	1.6e-05	0.004261
254.221	0						0	0	0	0	0.073605	0.342517	0.5265	-0.020721	0.64815	0.78279	0.044372	0.421933	0.571157
254.249	1	-0.00032965	Palmitic amide	HMDB12273	C16H33NO	-H(+)	0	1	0	0	0.326057	0.039116	0.137775	0.462271	0.003944	0.079803	0.259342	0.054868	0.149384
254.796	0						0	0	0	0	-0.618652	0.079295	0.207997	-0.246633	0.409279	0.593002	-0.334159	0.267836	0.421725
254.827	0						0	0	0	0	-0.195998	0.052644	0.163706	-0.152897	0.007769	0.087674	-0.19533	0.029674	0.104678
255.122	0						0	0	0	0	0.236988	0.069963	0.192419	-0.076643	0.48703	0.659667	-0.273813	0.068266	0.169852
255.203	0						0	0	0	0	0.297333	0.005038	0.072773	0.029954	0.633906	0.77147	0.314904	0.001502	0.020721
255.216	0						0	0	0	0	0.281916	0.009752	0.081141	0.086763	0.209476	0.389524	0.354902	0.000134	0.006603
255.234	0						0	0	0	0	0.353535	0.008654	0.080628	0.007567	0.848606	0.911517	0.464766	1.6e-05	0.003929
255.248	0						0	0	0	0	0.175248	0.001215	0.048954	0.019314	0.705666	0.824504	0.215062	8.7e-05	0.005479
255.265	0						0	0	0	0	0.712912	0.006045	0.075854	0.043602	0.589519	0.739798	0.891376	1.5e-05	0.00438
255.279	0						0	0	0	0	1.07144	0.008678	0.080359	0.016847	0.767372	0.86598	1.29863	3.1e-05	0.003971
255.305	0						0	0	0	0	1.22954	0.012052	0.085823	0.006962	0.752376	0.854939	1.48934	2.9e-05	0.003964
255.328	0						0	0	0	0	1.38857	0.008827	0.079654	0.007814	0.791673	0.880212	1.63987	2.3e-05	0.003723
255.346	0						0	0	0	0	1.66781	0.016302	0.094661	-0.021332	0.912819	0.948118	1.84839	0.00013	0.006763
255.528	0						0	0	0	0	0.338735	0.026102	0.114395	0.016889	0.895257	0.938579	0.43173	0.000303	0.00934
255.555	0						0	0	0	0	0.412552	0.004229	0.070892	0.090744	0.330035	0.519128	0.444004	0.000322	0.009546
255.576	0						0	0	0	0	0.321494	0.027665	0.117545	0.00118	0.896836	0.939806	0.390185	0.003313	0.031309
255.587	0						0	0	0	0	0.453215	0.009527	0.08088	0.086067	0.400838	0.584088	0.39895	0.00043	0.010846
255.595	0						0	0	0	0	0.386687	0.003025	0.065844	0.10194	0.210038	0.390253	0.409972	0.000576	0.012365
255.605	0						0	0	0	0	0.363589	0.026269	0.114909	0.018996	0.821464	0.894708	0.423689	0.002413	0.02703
255.622	0						0	0	0	0	0.394041	0.023655	0.109522	0.059963	0.412546	0.596231	0.396666	0.002447	0.02728
255.631	0						0	0	0	0	0.431453	0.00275	0.064784	0.023372	0.772515	0.869008	0.42738	0.000375	0.010252
255.646	0						0	0	0	0	0.314455	0.029221	0.120476	-0.047523	0.755389	0.856667	0.442183	0.001463	0.020245
255.664	0						0	0	0	0	0.43206	0.006239	0.076004	0.062879	0.511523	0.676288	0.430685	0.002772	0.028871
256.206	0						0	0	0	0	0.2434	0.016737	0.095494	-0.067152	0.476453	0.648784	0.27673	0.005753	0.04161
256.237	0						0	0	0	0	0.324704	0.009275	0.080075	0.003934	0.906087	0.944757	0.437041	2.5e-05	0.00353
256.824	0						0	0	0	0	-0.225905	0.025869	0.113701	-0.197105	0.004547	0.078807	-0.208232	0.028506	0.101733
256.85	0						0	0	0	0	-0.169607	0.069952	0.19262	0.257435	0.01021	0.093043	0.052595	0.524182	0.65512
256.876	0						0	0	0	0	-0.047451	0.483941	0.658005	0.089966	0.178335	0.351241	-0.125039	0.067467	0.16887
256.889	0						0	0	0	0	-0.086052	0.269338	0.451156	-0.153153	0.053486	0.174972	-0.253042	0.003978	0.034536
256.911	0						0	0	0	0	-0.307513	0.013911	0.090499	0.442575	0.00469	0.079189	0.348297	0.027071	0.098292
256.934	0						0	0	0	0	0.004253	0.880107	0.938113	0.585212	0.017624	0.112273	0.542593	0.009571	0.054814
257.052	0						0	0	0	0	-0.026915	0.636349	0.783369	-0.109549	0.045171	0.160954	-0.101767	0.094311	0.20926
257.103	2	1.9283e-05;6.8308e-05	Glycerophosphocholine;sn-glycero-3-Phosphocholine	C00670;C00670	C8H21NO6P;C8H21NO6P	-H(+);-H(+)	1	0	1	0	0.144429	0.233176	0.410966	0.078041	0.547019	0.705549	-0.056125	0.571446	0.69179
257.13	0						0	0	0	0	0.325032	0.060261	0.17731	0.21196	0.153409	0.320713	0.314857	0.064092	0.163452
257.21	0						0	0	0	0	0.004206	0.730146	0.846859	0.014055	0.751948	0.854876	0.132501	0.394939	0.545222
257.24	0						0	0	0	0	0.295036	0.010437	0.080567	-0.005216	0.964491	0.980068	0.383638	2.2e-05	0.003809
258.242	0						0	0	0	0	0.278665	0.009358	0.080341	-0.005579	0.979323	0.987927	0.319105	0.000904	0.015157
258.847	0						0	0	0	0	-0.141081	0.243862	0.422345	0.328293	0.010251	0.093231	0.178869	0.096167	0.212251
258.882	0						0	0	0	0	-0.072281	0.451014	0.629447	-0.068215	0.474869	0.647779	-0.174741	0.048469	0.138359
258.888	0						0	0	0	0	-0.130225	0.057756	0.172479	-0.153279	0.022461	0.120519	-0.241481	0.005262	0.039817
258.912	0						0	0	0	0	0.117224	0.332636	0.518248	0.419703	0.011597	0.097199	0.337244	0.024121	0.092015
258.944	0						0	0	0	0	-0.188625	0.068912	0.191479	0.316757	0.003462	0.079909	0.183633	0.13219	0.258142
258.975	0						0	0	0	0	0.119719	0.203867	0.377564	0.180892	0.031419	0.138624	0.014591	0.831379	0.888649
259.047	0						0	0	0	0	-0.054111	0.502161	0.673999	-0.143605	0.066689	0.195472	-0.235613	0.006449	0.04408
259.119	5	0.0006907;0.00073109;0.0006907;0.00073109;0.00073109	Anserine;Homocarnosine;N-(4-Amino-1-oxobutyryl)histidine;beta-Alanyl-N(pi)-methyl-L-histidine;Balenine	C01262;C00884;C00884;C01262;HMDB05769	C10H16N4O3;C10H16N4O3;C10H16N4O3;C10H16N4O3;C10H16N4O3	+F(-);+F(-);+F(-);+F(-);+F(-)	1	1	1	0	0.684772	0.001101	0.048153	0.026246	0.858812	0.917545	0.234644	0.031016	0.107029
259.915	0						0	0	0	0	-0.043453	0.9144	0.958867	0.281068	0.066961	0.19577	0.154489	0.226438	0.378193
260.889	0						0	0	0	0	0.021747	0.785577	0.883918	0.086912	0.239283	0.423028	-0.085874	0.30659	0.463061
260.907	0						0	0	0	0	0.070065	0.426953	0.605245	0.273552	0.011127	0.095702	0.179291	0.061131	0.158898
260.942	0						0	0	0	0	-0.14239	0.070443	0.193276	0.250737	0.002573	0.080407	0.092384	0.280986	0.435561
260.975	0						0	0	0	0	0.367988	0.089839	0.225235	0.923193	0.002208	0.077994	0.803348	0.002988	0.029767
261.043	0						0	0	0	0	-0.01238	0.833072	0.911024	-0.111242	0.043132	0.157729	-0.152846	0.02978	0.104731
262.888	0						0	0	0	0	-0.070809	0.225874	0.402889	-0.040259	0.428769	0.611215	-0.157916	0.004501	0.036399
262.932	0						0	0	0	0	-0.143847	0.01886	0.100963	0.072145	0.02088	0.118105	-0.049021	0.085081	0.196468
262.946	0						0	0	0	0	0.02845	0.715073	0.838053	0.134085	0.141049	0.305152	-0.029728	0.867149	0.914329
263.038	0						0	0	0	0	0.530763	0.004415	0.071394	0.197842	0.190231	0.366344	0.207159	0.136593	0.264825
263.132	0						0	0	0	0	0.393715	0.034595	0.130135	0.142473	0.312739	0.502065	0.080786	0.438294	0.586563
263.165	1	-4.9695e-05	5-Hydroxy-1-(4-hydroxyphenyl)-3-decanone	C17747	C16H24O3	-H(+)	0	0	1	0	0.315263	0.029182	0.120534	-0.003199	0.954436	0.973728	0.061747	0.453531	0.598067
264.042	0						0	0	0	0	0.458608	0.009537	0.080817	0.124005	0.402962	0.585884	0.129046	0.305485	0.461847
264.89	0						0	0	0	0	-0.131038	0.04001	0.139322	-0.048761	0.307122	0.495996	-0.18614	0.0006	0.012517
264.927	0						0	0	0	0	-0.105756	0.073636	0.198131	0.042139	0.213386	0.394082	-0.05669	0.037067	0.117981
265.008	0						0	0	0	0	0.387771	0.138711	0.299388	0.965842	0.0049	0.078963	0.926859	0.002734	0.028544
265.044	0						0	0	0	0	0.252307	0.23689	0.414648	0.865167	0.005725	0.081911	0.746344	0.007113	0.045759
265.109	0						0	0	0	0	0.220172	0.074591	0.199764	0.169529	0.079677	0.217572	-0.003801	0.984693	0.990733
265.126	3	0.0046368;0.0046368;0.0046317	D-Octopine;L-N2-(2-Carboxyethyl)arginine;Octopine	C04137;C06655;C04137	C9H18N4O4;C9H18N4O4;C9H18N4O4	+F(-);+F(-);+F(-)	1	1	1	0	0.383131	0.032221	0.126596	-0.004623	0.875984	0.927477	-0.067278	0.319596	0.474743
265.148	0						0	0	0	0	0.107172	0.085755	0.218819	0.028517	0.484642	0.657402	-0.058332	0.278615	0.433496
265.927	0						0	0	0	0	-0.095724	0.151992	0.316311	0.096059	0.094304	0.237988	-0.080401	0.162754	0.301666
266.151	0						0	0	0	0	0.038737	0.621674	0.77276	-0.020767	0.870533	0.924049	-0.056595	0.520945	0.652317
266.25	0						0	0	0	0	0.369746	0.044488	0.148175	0.426203	0.014983	0.105872	0.219594	0.112695	0.234636
266.803	0						0	0	0	0	-0.37195	0.004751	0.073468	-0.268084	0.003576	0.079336	-0.335832	0.00356	0.032767
266.897	0						0	0	0	0	0.017064	0.896241	0.948487	0.196543	0.013707	0.103041	0.007465	0.878071	0.920982
266.923	0						0	0	0	0	-0.125772	0.021553	0.10531	0.049955	0.14263	0.307703	-0.065194	0.049928	0.140685
266.957	0						0	0	0	0	0.184608	0.333342	0.51882	0.65954	0.037801	0.148012	0.544508	0.070882	0.173539
266.987	0						0	0	0	0	0.545887	0.00412	0.069823	0.309283	0.07023	0.201102	0.343092	0.0314	0.107627
267.017	0						0	0	0	0	0.170521	0.370541	0.552922	0.725928	0.001971	0.077361	0.591029	0.005339	0.040068
267.122	0						0	0	0	0	0.526204	0.004973	0.072738	0.035309	0.676207	0.803991	0.294619	0.003128	0.030768
267.144	0						0	0	0	0	0.070308	0.478207	0.652915	-0.026212	0.77359	0.869578	-0.055761	0.496963	0.632636
267.159	0						0	0	0	0	0.469481	0.003398	0.067271	0.113979	0.434525	0.6156	0.062919	0.412315	0.561614
267.233	1	-0.00052099	_927	fatty acids	C17H32O2	-H(+)	0	0	0	1	-0.004781	0.870842	0.933219	-0.054359	0.178045	0.351271	-0.10141	0.039914	0.124203
267.252	0						0	0	0	0	0.330715	0.038806	0.137317	0.376336	0.016376	0.109641	0.236586	0.063949	0.163359
267.918	0						0	0	0	0	-0.034084	0.580554	0.739252	-0.053171	0.3602	0.545466	-0.106425	0.116122	0.238848
267.991	0						0	0	0	0	0.517881	0.005343	0.073477	0.21874	0.170301	0.340972	0.219497	0.113678	0.235509
268.231	0						0	0	0	0	0.284032	0.047516	0.153583	0.195116	0.1105	0.261882	0.163772	0.173143	0.314824
268.265	0						0	0	0	0	0.244564	0.099848	0.240483	0.387959	0.005298	0.079779	0.230794	0.042019	0.128065
268.801	0						0	0	0	0	-0.379189	0.004955	0.072949	-0.303134	0.000899	0.073733	-0.366563	0.001716	0.022015
268.911	0						0	0	0	0	-0.089907	0.463723	0.639987	0.085443	0.361861	0.546719	-0.023643	0.909849	0.943114
268.926	0						0	0	0	0	-0.186834	0.036692	0.133223	-0.149469	0.069384	0.1993	-0.247658	0.008707	0.052074
268.954	0						0	0	0	0	0.129211	0.280248	0.464518	0.36233	0.002416	0.07925	0.254177	0.014584	0.067525
268.987	0						0	0	0	0	0.290479	0.003967	0.069288	0.213167	0.052476	0.1729	0.144867	0.065492	0.165641
269.133	0						0	0	0	0	0.619874	0.001461	0.052828	0.441195	0.002645	0.080996	0.620003	0.000354	0.00992
269.176	1	-0.00012003	(10S)-Juvenile hormone III acid diol	C16506	C15H26O4	-H(+)	0	0	1	0	0.456471	0.026651	0.115588	0.01878	0.909428	0.945665	0.18469	0.233059	0.383807
269.19	1	0.001106	Methyl farnesoate	C16503	C16H26O2	+F(-)	0	0	1	0	0.283668	0.0308	0.124202	-0.038683	0.893082	0.937797	0.292961	0.024255	0.09222
269.213	1	-0.00029658	3-Oxohexadecanoic acid	HMDB10733	C16H30O3	-H(+)	0	1	0	0	0.114197	0.108875	0.254615	-0.019912	0.665121	0.795755	0.174897	0.016492	0.072902
269.249	2	-0.00033288;-0.00033288	Heptadecanoic acid;_2930	HMDB02259;mycosanoic acids	C17H34O2;C17H34O2	-H(+);-H(+)	0	1	0	1	0.017533	0.702462	0.828134	-0.032984	0.372614	0.55674	-0.027285	0.416138	0.564978
269.989	0						0	0	0	0	0.474303	0.006944	0.077037	0.200744	0.152693	0.319654	0.215066	0.103039	0.222188
270.136	0						0	0	0	0	0.672167	0.000857	0.050468	0.445122	0.004008	0.079342	0.539895	0.001401	0.019682
270.21	0						0	0	0	0	0.256301	0.036211	0.132312	0.113604	0.229632	0.412798	0.112566	0.291083	0.445945
270.252	0						0	0	0	0	0.01726	0.752354	0.859379	-0.03427	0.405018	0.588127	-0.036489	0.417142	0.56584
270.798	0						0	0	0	0	-0.33686	0.012095	0.085728	-0.268721	0.003709	0.080744	-0.336298	0.006107	0.042893
270.844	0						0	0	0	0	-0.15646	0.069464	0.192196	-0.043746	0.377246	0.561105	-0.162993	0.013035	0.063423
270.927	0						0	0	0	0	-0.128256	0.127441	0.283455	0.119453	0.027641	0.131016	-0.022564	0.621699	0.732546
270.98	0						0	0	0	0	0.309673	0.00361	0.067399	0.141272	0.110995	0.262512	0.057973	0.463602	0.607684
271.119	0						0	0	0	0	0.183171	0.030754	0.124122	0.02252	0.823528	0.895894	0.076506	0.273854	0.42841
271.153	0						0	0	0	0	0.420723	0.020064	0.102852	-0.109783	0.272805	0.459645	0.189571	0.038194	0.120238
271.228	2	-0.00041883;-0.00041883	16-Hydroxypalmitate;(R)-3-Hydroxy-hexadecanoic acid	C18218;HMDB10734	C16H32O3;C16H32O3	-H(+);-H(+)	0	1	1	0	0.242302	0.006303	0.075985	0.00168	0.979238	0.988058	0.270594	6.6e-05	0.004899
272.794	0						0	0	0	0	-0.331886	0.011598	0.084687	-0.262011	0.004739	0.07858	-0.3158	0.007839	0.048784
272.842	0						0	0	0	0	-0.135845	0.086531	0.219457	-0.012798	0.813395	0.891841	-0.177902	0.003751	0.033456
272.881	0						0	0	0	0	-0.093806	0.428676	0.607313	0.603454	0.00266	0.079343	0.525913	0.00015	0.006629
273.098	3	0.00010127;6.8803e-05;0.00010127	2-(beta-D-Glucosyl)-sn-glycerol;3-beta-D-Galactosyl-sn-glycerol;Galactosylglycerol	C11546;C05401;C05401	C9H18O8;C9H18O8;C9H18O8	+F(-);+F(-);+F(-)	1	1	1	0	0.211423	0.175617	0.344411	0.149241	0.267197	0.453524	0.124116	0.366061	0.518445
273.112	0						0	0	0	0	0.295757	0.073981	0.198593	0.179906	0.141204	0.305343	0.154379	0.223012	0.374788
273.133	1	0.0024681	Homoanserine	HMDB05767	C11H18N4O3	+F(-)	0	1	0	0	0.438462	0.003941	0.06936	0.144372	0.107653	0.257661	0.303177	0.003371	0.031601
273.171	1	8.7334e-05	3-Hydroxytetradecanedioic acid	HMDB00394	C14H26O5	-H(+)	0	1	0	0	1.10638	0.020062	0.102956	0.115196	0.997353	0.998005	0.492702	0.07471	0.179374
274.791	0						0	0	0	0	-0.37966	0.010109	0.080608	-0.324544	0.00331	0.080444	-0.384007	0.001436	0.020054
274.839	0						0	0	0	0	-0.107654	0.211083	0.386565	-0.028717	0.638058	0.774881	-0.156025	0.034812	0.113318
274.878	0						0	0	0	0	-0.011513	0.919735	0.961171	0.325067	0.048647	0.166993	0.271122	0.073694	0.177771
274.913	0						0	0	0	0	-0.216659	0.026799	0.115792	0.359051	0.001715	0.07429	0.248021	0.037403	0.118723
275.167	0						0	0	0	0	0.12261	0.169199	0.337737	0.098272	0.20147	0.379242	-0.020838	0.883437	0.924921
275.202	5	1.0553e-05;4.069e-05;4.069e-05;4.069e-05;4.069e-05	(6Z,9Z,12Z,15Z)-Octadecatetraenoic acid;Stearidonic acid;19-Nor-5-androstenediol;19-Norandrosterone;19-Noretiocholanolone	C16300;C16300;HMDB04590;HMDB02697;HMDB05886	C18H28O2;C18H28O2;C18H28O2;C18H28O2;C18H28O2	-H(+);-H(+);-H(+);-H(+);-H(+)	1	1	1	0	0.189229	0.185269	0.355003	0.051368	0.453928	0.632552	0.126397	0.128505	0.253859
276.234	0						0	0	0	0	0.48475	0.012057	0.085727	0.533045	0.004179	0.078983	0.308449	0.042101	0.128144
276.855	0						0	0	0	0	-0.117889	0.121532	0.274433	-0.175531	0.022572	0.120552	-0.27546	0.000538	0.012236
276.875	0						0	0	0	0	-0.026956	0.987737	0.995322	0.277805	0.068535	0.198225	0.213721	0.120912	0.244216
276.91	0						0	0	0	0	-0.232483	0.044148	0.147469	0.321508	0.004059	0.080014	0.19209	0.077516	0.183995
277.11	0						0	0	0	0	0.118082	0.405067	0.585422	0.018043	0.711322	0.828373	0.067579	0.529577	0.658994
277.145	1	-0.00029182	Alpha-CEHC	HMDB01518	C16H22O4	-H(+)	0	1	0	0	0.486943	0.009012	0.079909	0.073367	0.333527	0.521228	0.500669	0.000181	0.007431
277.182	0						0	0	0	0	0.157567	0.151469	0.315508	0.15151	0.059724	0.1861	0.042058	0.476267	0.616716
277.218	7	-0.00047853;-0.00047853;-0.00045873;-0.00045873;-0.00045873;-0.00047853;-0.00047853	(6Z,9Z,12Z)-Octadecatrienoic acid;(9Z,12Z,15Z)-Octadecatrienoic acid;Crepenynic acid;Gamolenic acid;alpha-Linolenate;Alpha-Linolenic acid;Gamma-Linolenic acid	C06426;C06427;C07289;C06426;C06427;HMDB01388;HMDB03073	C18H30O2;C18H30O2;C18H30O2;C18H30O2;C18H30O2;C18H30O2;C18H30O2	-H(+);-H(+);-H(+);-H(+);-H(+);-H(+);-H(+)	1	1	1	0	0.198311	0.069958	0.192521	0.274628	0.063549	0.191396	0.252826	0.043703	0.130596
277.237	0						0	0	0	0	0.345004	0.109567	0.255452	0.307836	0.095604	0.239296	0.140174	0.283106	0.437372
278.25	0						0	0	0	0	0.450894	0.028531	0.119672	0.496138	0.009456	0.09143	0.276331	0.06745	0.168919
278.855	0						0	0	0	0	-0.03265	0.638078	0.784657	-0.043036	0.514211	0.679255	-0.158575	0.0175	0.07547
278.871	0						0	0	0	0	-0.017009	0.962197	0.983393	0.226289	0.051486	0.171856	0.167768	0.112514	0.234471
278.91	0						0	0	0	0	-0.163621	0.019621	0.102062	0.146208	0.015027	0.106023	0.032446	0.566086	0.687294
279.125	2	-0.00095548;-0.00095548	8-Hydroxyabscisate;Phaseic acid	C15514;C09707	C15H20O5;C15H20O5	-H(+);-H(+)	0	0	1	0	0.562551	0.000391	0.056082	0.178543	0.081139	0.219607	0.671425	7.4e-05	0.005118
279.144	0						0	0	0	0	0.488765	0.001246	0.048894	0.231693	0.042838	0.157404	0.302346	0.006415	0.044306
279.16	1	-7.217e-05	1-(3,4-Dihydroxyphenyl)-5-hydroxy-3-decanone	C17748	C16H24O4	-H(+)	0	0	1	0	0.454031	0.00097	0.0474	0.165238	0.083956	0.223673	0.239207	0.019259	0.079977
279.233	8	-0.0002792;-0.0002792;-0.00024893;-0.00024893;-0.00024893;-0.00024893;-0.00024893;-0.00024893	(9Z,11E)-Octadecadienoic acid;9-cis,12-cis-Octadecadienoic acid;Linoleate;10E,12Z-Octadecadienoic acid;9E,11E-Octadecadienoic acid;Bovinic acid;Linoelaidic acid;Linoleic acid	C04056;C01595;C01595;HMDB05048;HMDB05047;HMDB03797;HMDB06270;HMDB00673	C18H32O2;C18H32O2;C18H32O2;C18H32O2;C18H32O2;C18H32O2;C18H32O2;C18H32O2	-H(+);-H(+);-H(+);-H(+);-H(+);-H(+);-H(+);-H(+)	1	1	1	0	0.150798	0.041617	0.142862	0.279553	0.036862	0.14697	0.132329	0.087977	0.200535
279.253	0						0	0	0	0	0.415076	0.022243	0.106862	0.479165	0.006923	0.084567	0.257009	0.066663	0.167955
280.237	0						0	0	0	0	0.215028	0.005532	0.074733	0.342662	0.007871	0.087533	0.220144	0.007464	0.047286
280.265	0						0	0	0	0	0.394734	0.056017	0.169378	0.49891	0.009921	0.092056	0.284004	0.068567	0.17014
280.296	0						0	0	0	0	0.815043	0.02226	0.106725	0.809091	0.006825	0.084046	0.497443	0.045093	0.132678
280.34	0						0	0	0	0	1.23153	0.046933	0.152989	1.16273	0.014078	0.104123	0.707119	0.069951	0.171995
280.852	0						0	0	0	0	-0.031874	0.668198	0.804886	0.003356	0.892804	0.937934	-0.12107	0.101013	0.21957
280.866	0						0	0	0	0	-0.064814	0.361539	0.545336	0.052218	0.307805	0.4964	-0.088345	0.163882	0.302901
280.88	0						0	0	0	0	-0.107347	0.201833	0.374705	-0.174765	0.037985	0.148102	-0.240207	0.001978	0.02422
280.909	0						0	0	0	0	-0.092218	0.04245	0.144423	-0.042183	0.320491	0.5097	-0.126447	0.010054	0.055635
280.957	0						0	0	0	0	0.141512	0.067579	0.189263	0.309152	0.000462	0.092219	0.238912	0.009084	0.053492
280.981	0						0	0	0	0	0.040484	0.137475	0.29756	0.062352	0.091237	0.233976	0.007463	0.788095	0.856941
281.014	1	-0.0009938	Homovanillic acid sulfate	HMDB11719	C9H10O7S	+F(-)	0	1	0	0	0.197816	0.18578	0.355686	0.691067	0.00085	0.078097	0.538004	0.001323	0.019111
281.14	1	-0.0010535	Dihydrophaseic acid	C15971	C15H22O5	-H(+)	0	0	1	0	0.477956	0.009193	0.079815	0.078635	0.457523	0.63621	0.287272	0.011912	0.060657
281.16	0						0	0	0	0	0.436151	0.000778	0.051798	0.067447	0.629629	0.768097	0.089134	0.230723	0.382291
281.174	1	0.0016778	12-trans-Hydroxy juvenile hormone III	C16508	C16H26O4	-H(+)	0	0	1	0	0.483043	0.021806	0.106098	0.425031	0.019131	0.115462	0.459804	0.010594	0.05718
281.249	5	-0.00039578;-0.00039578;-0.00037611;-0.00039578;-0.00039578	(9Z)-Octadecenoic acid;Elaidic acid;Oleic acid;Vaccenic acid;_928	C00712;HMDB00573;C00712;HMDB03231;fatty acids	C18H34O2;C18H34O2;C18H34O2;C18H34O2;C18H34O2	-H(+);-H(+);-H(+);-H(+);-H(+)	1	1	1	1	0.108503	0.04333	0.145797	0.021252	0.332424	0.520567	0.002934	0.905802	0.939979
281.268	0						0	0	0	0	0.331469	0.06652	0.187786	0.413886	0.012289	0.099022	0.234642	0.083969	0.19498
281.984	0						0	0	0	0	0.076452	0.193521	0.365328	0.087217	0.17418	0.345278	-0.007417	0.964842	0.977613
282.253	0						0	0	0	0	0.07815	0.148672	0.312231	0.005025	0.863466	0.920162	0.002804	0.902847	0.937548
282.279	0						0	0	0	0	0.175131	0.253381	0.433598	0.379996	0.009126	0.090725	0.176982	0.124607	0.248619
282.777	0						0	0	0	0	-0.363178	0.006321	0.075607	-0.294386	0.008106	0.088856	-0.327602	0.008219	0.050334
282.868	0						0	0	0	0	-0.093868	0.140908	0.302283	0.067654	0.203544	0.381582	-0.112569	0.065472	0.165683
282.905	0						0	0	0	0	-0.097171	0.048783	0.155705	-0.086047	0.058951	0.184567	-0.173567	0.001987	0.024275
282.955	0						0	0	0	0	0.218513	0.303391	0.489454	0.747455	0.007932	0.087581	0.694706	0.00563	0.041242
282.985	0						0	0	0	0	0.322264	0.054763	0.167573	0.720976	0.002354	0.079505	0.599345	0.002149	0.025438
283.113	0						0	0	0	0	0.450347	0.019422	0.102299	0.061808	0.554597	0.71093	0.328634	0.046346	0.134385
283.138	0						0	0	0	0	0.299339	0.048412	0.155061	0.220717	0.10337	0.252007	0.205804	0.106533	0.226637
283.155	0						0	0	0	0	1.11936	0.023012	0.108402	0.031233	0.920458	0.951747	0.568386	0.023584	0.09118
283.17	1	-0.00013718	Boldione	HMDB03422	C19H24O2	-H(+)	0	1	0	0	0.097352	0.445939	0.624451	0.005338	0.600503	0.746646	0.063312	0.4966	0.632349
283.209	7	-0.0023957;-0.0024113;-0.0024113;-0.0023957;-0.0024113;-0.0023957;-0.0023957	11-cis-Retinal;11-cis-Retinene;9-cis-Retinal;Retinal;all-trans-Retinene;11-cis-Retinaldehyde;13-cis-Retinal	C02110;C02110;C16681;C00376;C00376;HMDB02152;HMDB06220	C20H28O;C20H28O;C20H28O;C20H28O;C20H28O;C20H28O;C20H28O	-H(+);-H(+);-H(+);-H(+);-H(+);-H(+);-H(+)	1	1	1	0	0.20044	0.050284	0.158512	-0.003055	0.911714	0.947398	0.114498	0.19229	0.338905
283.265	0						0	0	0	0	0.116732	0.06616	0.187461	-0.035046	0.310034	0.498594	0.178531	0.00066	0.013243
283.298	0						0	0	0	0	0.25091	0.025841	0.114011	-0.015382	0.697229	0.818184	0.320328	0.000139	0.006512
283.312	0						0	0	0	0	0.369864	0.020677	0.10402	0.001374	0.987032	0.992433	0.446681	3.5e-05	0.003813
283.339	0						0	0	0	0	0.41953	0.015215	0.092682	0.026063	0.694748	0.816315	0.523858	2e-06	0.002482
283.364	0						0	0	0	0	0.437281	0.022169	0.106845	0.002693	0.951837	0.97194	0.537388	1.4e-05	0.0047
283.383	0						0	0	0	0	0.43004	0.065794	0.186768	0.047339	0.589073	0.739643	0.488028	0.031848	0.108274
283.401	0						0	0	0	0	0.430781	0.123743	0.27806	0.165307	0.36164	0.546745	0.470054	0.099134	0.217027
283.418	0						0	0	0	0	0.271277	0.112709	0.260792	0.163906	0.236186	0.419653	0.490215	0.007021	0.045676
283.439	0						0	0	0	0	0.284652	0.047345	0.153461	0.0102	0.898598	0.941007	0.33642	0.005431	0.040425
283.504	0						0	0	0	0	0.117191	0.171908	0.341363	-0.052991	0.323573	0.512119	0.198274	0.003425	0.031845
283.517	0						0	0	0	0	0.22241	0.007707	0.079194	-0.009697	0.838008	0.905214	0.256083	0.003093	0.030554
283.536	0						0	0	0	0	0.173692	0.061651	0.180128	-0.066587	0.333216	0.52092	0.233064	0.010215	0.05579
283.558	0						0	0	0	0	0.294	0.000388	0.057423	-0.027874	0.539382	0.700024	0.267668	0.004265	0.035488
283.584	0						0	0	0	0	0.115688	0.194249	0.366099	-0.043438	0.592691	0.741954	0.059442	0.372788	0.524737
283.596	0						0	0	0	0	0.101792	0.27381	0.456483	-0.107842	0.048421	0.16634	0.098825	0.22433	0.37604
283.633	0						0	0	0	0	0.185802	0.100027	0.240409	-0.067573	0.481746	0.654633	0.128944	0.209991	0.359884
283.959	0						0	0	0	0	0.199512	0.30639	0.493252	0.747149	0.004724	0.078896	0.638774	0.004398	0.036199
284.158	0						0	0	0	0	0.889965	0.020911	0.104398	0.091589	0.883416	0.93298	0.462918	0.06291	0.161512
284.174	0						0	0	0	0	0.105663	0.42231	0.601634	-0.015607	0.696528	0.817779	-0.048799	0.878157	0.920862
284.268	0						0	0	0	0	0.117119	0.043356	0.145779	-0.024614	0.397291	0.581504	0.180091	0.00022	0.008501
284.774	0						0	0	0	0	-0.386027	0.006254	0.075787	-0.28627	0.005958	0.081443	-0.32812	0.008492	0.051118
284.868	0						0	0	0	0	0.086126	0.391915	0.573817	0.236144	0.022474	0.120448	0.03118	0.631487	0.740847
284.903	0						0	0	0	0	-0.145962	0.016519	0.095317	-0.030577	0.555486	0.711277	-0.159695	0.005426	0.040523
284.929	0						0	0	0	0	0.163199	0.204584	0.378587	0.394302	0.009636	0.092208	0.290034	0.036294	0.116246
284.947	0						0	0	0	0	0.22476	0.171081	0.340014	0.62356	0.003265	0.080181	0.556577	0.00442	0.036189
284.961	0						0	0	0	0	-0.033805	0.627847	0.77665	0.314375	0.001298	0.072724	0.170364	0.055087	0.149802
284.982	0						0	0	0	0	0.112771	0.295544	0.481018	0.359765	0.014287	0.104159	0.296196	0.026024	0.095929
285.133	0						0	0	0	0	0.40738	0.008236	0.07947	0.075903	0.401252	0.584322	0.195649	0.050845	0.142659
285.161	1	-0.00031211	Atenolol	HMDB01924	C14H22N2O3	+F(-)	0	1	0	0	0.42072	0.003261	0.066275	0.194943	0.095692	0.239387	0.52004	0.0009	0.015147
285.271	0						0	0	0	0	0.135708	0.01185	0.08531	-0.016807	0.538886	0.700171	0.160469	0.000248	0.008905
286.274	0						0	0	0	0	0.107193	0.054968	0.167976	0.040104	0.316868	0.506217	0.171706	1.5e-05	0.004483
286.771	0						0	0	0	0	-0.444398	0.001738	0.054677	-0.41367	0.001353	0.072251	-0.405766	0.002477	0.027149
286.902	0						0	0	0	0	-0.053743	0.420484	0.600337	0.062413	0.229986	0.41311	-0.07748	0.143655	0.275149
286.962	0						0	0	0	0	-0.04567	0.70684	0.831374	0.039666	0.538493	0.699858	-0.111855	0.284049	0.438386
287.122	0						0	0	0	0	0.061744	0.101177	0.242413	0.022241	0.465094	0.641688	-0.012563	0.727487	0.813574
287.155	0						0	0	0	0	0.406613	0.018935	0.101245	0.2188	0.120786	0.27808	0.468658	0.009958	0.05537
287.187	0						0	0	0	0	1.31269	0.022451	0.107189	0.149217	0.998534	0.998751	0.787418	0.014322	0.06658
287.908	0						0	0	0	0	-0.120642	0.159086	0.324604	0.056358	0.398278	0.582391	-0.11719	0.131842	0.257682
288.19	0						0	0	0	0	1.29638	0.027688	0.117535	0.057055	0.818278	0.89442	0.74292	0.021189	0.08507
288.768	0						0	0	0	0	-0.449463	0.012365	0.085787	-0.265264	0.052123	0.172479	-0.342328	0.031008	0.107084
288.905	0						0	0	0	0	-0.148213	0.025087	0.112526	0.06058	0.053714	0.175467	-0.061485	0.049241	0.139694
289.102	3	0.0016334;0.0016343;0.0016343	N-Succinyl-L-2,6-diaminopimelate;N-Succinyl-LL-2,6-diaminoheptanedioate;HMDB12267	C04421;C04421;HMDB12267	C11H18N2O7;C11H18N2O7;C11H18N2O7	-H(+);-H(+);-H(+)	1	1	1	0	0.576899	0.033982	0.129418	0.217912	0.371017	0.555257	0.239653	0.193846	0.341255
289.123	2	-1.8654e-05;-1.8654e-05	trans-DMBA-3,4-dihydrodiol;trans-DMBA-5,6-dihydrodiol	C19490;C19607	C20H18O2;C20H18O2	-H(+);-H(+)	1	0	0	0	0.529288	0.001178	0.048737	0.216375	0.068238	0.19799	0.402437	0.002781	0.028902
289.904	0						0	0	0	0	-0.195419	0.015531	0.093122	0.043165	0.262933	0.449442	0.013207	0.466982	0.609678
290.849	0						0	0	0	0	-0.184617	0.417929	0.598736	0.279865	0.10259	0.251304	0.280494	0.084088	0.194959
290.903	0						0	0	0	0	-0.173699	0.046653	0.152619	0.054193	0.037029	0.14687	-0.104755	0.0267	0.097483
290.92	0						0	0	0	0	-0.204573	0.010374	0.08035	-0.025397	0.596251	0.743978	-0.166591	0.001652	0.02155
290.931	0						0	0	0	0	-0.148582	0.069856	0.192587	0.088826	0.127955	0.287805	-0.04319	0.244506	0.397528
291.122	0						0	0	0	0	0.353156	0.025713	0.113669	0.196712	0.092755	0.235371	0.208365	0.075717	0.180846
291.142	0						0	0	0	0	0.398187	0.015602	0.093427	0.179136	0.153806	0.320814	0.161575	0.204071	0.353431
291.198	6	-0.001723;-0.001723;-0.001723;-0.001723;-0.001723;-0.001723	(9Z,15Z)-(13S)-12,13-Epoxyoctadeca-9,11,15-trienoic acid;10-OPDA;12-OPDA;9,10-EOT;Colnelenic acid;Etherolenic acid	C04672;C16325;C01226;C16324;C16320;C16319	C18H28O3;C18H28O3;C18H28O3;C18H28O3;C18H28O3;C18H28O3	-H(+);-H(+);-H(+);-H(+);-H(+);-H(+)	1	0	1	1	0.03655	0.687087	0.817351	0.065407	0.365182	0.549388	0.129506	0.070921	0.173357
291.209	1	-0.0006631	HMDB11684	HMDB11684	C14H28N2O3	+F(-)	0	1	0	0	0.024571	0.852602	0.922063	-0.138723	0.174686	0.346132	0.193238	0.029539	0.104363
292.826	0						0	0	0	0	-0.106112	0.149132	0.312627	-0.000269	0.981917	0.989457	-0.114514	0.028594	0.101727
292.844	1	0.0011976	3,5-Dibromo-4-hydroxybenzoate	C03925	C7H4Br2O3	-H(+)	0	0	1	0	-0.128984	0.265987	0.446519	0.105036	0.19064	0.366977	0.034214	0.649196	0.754494
292.916	0						0	0	0	0	-0.152397	0.095456	0.233581	0.188498	0.022664	0.120763	-0.012025	0.836254	0.891992
292.981	0						0	0	0	0	0.128209	0.135287	0.295048	0.008975	0.835785	0.904514	-0.015543	0.837057	0.892433
293.139	0						0	0	0	0	0.35135	0.033874	0.129331	0.189319	0.09239	0.234836	0.085415	0.355707	0.508327
293.178	0						0	0	0	0	0.089841	0.032287	0.126532	0.002802	0.936581	0.962783	-0.028086	0.442606	0.589243
293.211	0						0	0	0	0	0.113077	0.077531	0.204419	0.058162	0.35851	0.544523	0.089789	0.069403	0.171198
294.181	0						0	0	0	0	0.124578	0.019586	0.102224	-0.035904	0.26812	0.454418	-0.102957	0.048617	0.138695
294.244	0						0	0	0	0	0.538857	0.009208	0.079794	0.461203	0.007109	0.084588	0.232545	0.114474	0.236518
294.281	0						0	0	0	0	0.243009	0.198828	0.371076	0.408617	0.016197	0.109402	0.24073	0.089071	0.201726
294.823	0						0	0	0	0	-0.09799	0.193706	0.365527	0.014134	0.718604	0.834104	-0.120112	0.051638	0.143915
294.84	0						0	0	0	0	-0.130811	0.132521	0.291369	-0.046678	0.459364	0.637227	-0.115964	0.067704	0.169094
294.98	0						0	0	0	0	0.061754	0.201343	0.374097	0.003111	0.948252	0.970005	-0.026111	0.564637	0.686624
295.137	0						0	0	0	0	0.35119	0.007778	0.079561	0.213801	0.054007	0.176173	0.207761	0.051589	0.143867
295.154	0						0	0	0	0	0.365776	0.003111	0.066467	0.185009	0.039867	0.152463	0.121028	0.139253	0.268623
295.228	12	0.00010884;0.00010884;0.00010884;0.00010884;0.00015372;0.00015372;0.00015372;0.00015372;0.00015372;0.00015372;0.00015372;0.00015372	(10E,12Z)-(9S)-9-Hydroxyoctadeca-10,12-dienoic acid;(12R,13S)-(9Z)-12,13-Epoxyoctadecenoic acid;(9R,10S)-(12Z)-9,10-Epoxyoctadecenoic acid;(9Z,11E)-(13S)-13-Hydroxyoctadeca-9,11-dienoic acid;12(13)-EpOME;9(10)-EpOME;12,13-EpOME;13(S)-HODE;13S-hydroxyoctadecadienoic acid;9,10-Epoxyoctadecenoic acid;9-HODE;Alpha-dimorphecolic	C14767;C14826;C14825;C14762;C14826;C14825;HMDB04702;HMDB06939;HMDB04667;HMDB04701;HMDB10223;HMDB04670	C18H32O3;C18H32O3;C18H32O3;C18H32O3;C18H32O3;C18H32O3;C18H32O3;C18H32O3;C18H32O3;C18H32O3;C18H32O3;C18H32O3	-H(+);-H(+);-H(+);-H(+);-H(+);-H(+);-H(+);-H(+);-H(+);-H(+);-H(+);-H(+)	1	1	1	0	0.020825	0.722508	0.841826	0.038011	0.406687	0.589805	0.043545	0.412254	0.561697
295.265	0						0	0	0	0	0.041855	0.533868	0.700988	0.041686	0.303725	0.492414	-0.001606	0.920509	0.951158
296.26	0						0	0	0	0	0.405643	0.033919	0.129395	0.435644	0.009282	0.091291	0.229273	0.114338	0.236449
296.82	0						0	0	0	0	-0.069352	0.32967	0.515551	0.042591	0.234782	0.417642	-0.106103	0.079826	0.188022
296.868	0						0	0	0	0	0.074087	0.288157	0.472511	0.109137	0.103529	0.252124	-0.000344	0.915889	0.947237
296.883	0						0	0	0	0	-0.023459	0.683543	0.815035	-0.055168	0.324414	0.512921	-0.135975	0.040335	0.125007
296.926	0						0	0	0	0	0.02115	0.764899	0.868095	0.36135	0.082017	0.221201	0.326318	0.056069	0.151485
297.154	0						0	0	0	0	0.302266	0.070768	0.193821	0.209246	0.131084	0.292409	0.154092	0.206702	0.355974
297.189	0						0	0	0	0	2.10232	6.6e-05	0.033876	1.09469	0.004517	0.079798	1.06049	0.000866	0.01495
297.222	0						0	0	0	0	0.352617	0.008009	0.079621	0.006586	0.849885	0.912464	0.498832	0.000217	0.008435
297.243	1	0.00064476	3-Oxooctadecanoic acid	HMDB10736	C18H34O3	-H(+)	0	1	0	0	0.179928	0.041918	0.143356	0.017245	0.713281	0.830023	0.228506	0.00126	0.018373
297.28	4	-0.00039933;-0.00039933;-0.00039933;-0.00039933	HMDB00772;Pristanic acid;Tuberculostearic acid;_2932	HMDB00772;HMDB00795;HMDB04085;mycosanoic acids	C19H38O2;C19H38O2;C19H38O2;C19H38O2	-H(+);-H(+);-H(+);-H(+)	0	1	0	1	-0.043437	0.2138	0.38983	-0.052209	0.212952	0.393597	-0.068694	0.099146	0.216949
298.157	0						0	0	0	0	0.265009	0.092598	0.229275	0.189833	0.151855	0.318625	0.14742	0.210474	0.360309
298.193	0						0	0	0	0	2.40619	1.3e-05	0.030833	1.36501	0.001161	0.074054	1.40989	8.3e-05	0.005417
298.225	0						0	0	0	0	0.285856	0.029713	0.121307	-0.008094	0.996145	0.997666	0.441311	0.000705	0.013724
298.252	0						0	0	0	0	0.323421	0.001998	0.055951	0.247746	0.019488	0.115644	0.204511	0.0164	0.072917
298.283	0						0	0	0	0	-0.033144	0.624677	0.774815	-0.02061	0.775192	0.870315	-0.052164	0.407799	0.558111
298.816	0						0	0	0	0	-0.268068	0.019401	0.102304	-0.163103	0.089621	0.232033	-0.290566	0.0071	0.045802
298.838	0						0	0	0	0	-0.09736	0.160246	0.325957	0.073895	0.166101	0.335932	-0.068995	0.29682	0.453374
298.866	0						0	0	0	0	0.014226	0.825422	0.906327	0.07446	0.260634	0.447176	-0.188962	0.019232	0.079938
298.878	0						0	0	0	0	-0.092954	0.201808	0.374809	-0.088208	0.260305	0.447114	-0.20742	0.013592	0.065027
298.922	0						0	0	0	0	0.109891	0.473178	0.647974	0.711975	0.01337	0.102007	0.640101	0.012671	0.062511
298.94	0						0	0	0	0	0.021041	0.631484	0.77926	0.090505	0.043725	0.158633	0.043983	0.202728	0.351502
298.957	0						0	0	0	0	-0.032402	0.742492	0.853634	0.42998	0.005745	0.081944	0.316936	0.012818	0.062899
299.15	0						0	0	0	0	0.303864	0.044823	0.149182	0.2337	0.069658	0.199838	0.229676	0.069178	0.171009
299.202	6	6.2712e-05;6.2712e-05;6.2712e-05;9.2849e-05;6.2712e-05;9.2849e-05	13-cis-Retinoic acid;4-Oxoretinol;9-cis-Retinoic acid;Retinoate;all-trans-Vitamin A1 acid;Retinoic acid	C07058;C16683;C15493;C00777;C00777;HMDB01852	C20H28O2;C20H28O2;C20H28O2;C20H28O2;C20H28O2;C20H28O2	-H(+);-H(+);-H(+);-H(+);-H(+);-H(+)	1	1	1	0	0.357222	0.036301	0.132223	0.189526	0.130043	0.290933	0.145829	0.220405	0.372177
299.225	0						0	0	0	0	0.234638	0.067095	0.188481	0.020151	0.869828	0.924155	0.384635	0.004683	0.037149
299.259	1	-0.00011086	(R)-3-Hydroxy-Octadecanoic acid	HMDB10737	C18H36O3	-H(+)	0	1	0	0	0.217731	0.002248	0.059003	0.029335	0.549497	0.707355	0.21974	2.6e-05	0.003632
299.925	0						0	0	0	0	0.142919	0.407871	0.587996	0.618944	0.02479	0.125537	0.581465	0.026163	0.096209
300.153	0						0	0	0	0	0.356856	0.014024	0.090851	0.123316	0.257927	0.445026	0.205268	0.085682	0.197162
300.181	0						0	0	0	0	0.477868	0.006492	0.076655	-0.124387	0.471041	0.645433	0.473767	0.003435	0.031871
300.205	0						0	0	0	0	0.27613	0.058521	0.173635	0.084054	0.464543	0.641698	0.144333	0.209282	0.359339
300.271	0						0	0	0	0	0.321435	0.036134	0.132348	0.395872	0.009631	0.092354	0.208902	0.081013	0.190134
300.838	0						0	0	0	0	-0.068976	0.48996	0.66383	0.138672	0.079953	0.217679	-0.012932	0.959177	0.975316
300.875	0						0	0	0	0	-0.112415	0.229515	0.406698	-0.0249	0.84031	0.906421	-0.136151	0.130921	0.256755
300.9	0						0	0	0	0	0.152323	0.156409	0.321426	0.32467	0.009073	0.090595	0.225101	0.040506	0.125113
300.919	0						0	0	0	0	0.110563	0.452805	0.630795	0.601343	0.01757	0.112239	0.578356	0.015258	0.069525
300.955	0						0	0	0	0	-0.142894	0.441237	0.619755	0.566189	0.004085	0.078824	0.488997	0.009645	0.05496
301.129	0						0	0	0	0	0.329514	0.023023	0.108346	0.135756	0.13686	0.29919	0.195482	0.094926	0.210422
301.161	0						0	0	0	0	0.108782	0.447789	0.626277	-0.059753	0.958904	0.976768	0.131493	0.287063	0.44185
301.218	10	-0.00027928;-0.00029908;-0.00029908;-0.00029908;-0.00029908;-0.00029908;-0.00029908;-0.00029908;-0.00029908;-0.00029908	(5Z,8Z,11Z,14Z,17Z)-Eicosapentaenoate;(5Z,8Z,11Z,14Z,17Z)-Icosapentaenoic acid;Abietate;Isopimaric acid;Kaur-16-en-18-oic acid;Levopimaric acid;Neoabietic acid;Palustric acid;Eicosapentaenoic acid;Retinyl ester	C06428;C06428;C06087;C09118;C11874;C11888;C11889;C12077;HMDB01999;HMDB03598	C20H30O2;C20H30O2;C20H30O2;C20H30O2;C20H30O2;C20H30O2;C20H30O2;C20H30O2;C20H30O2;C20H30O2	-H(+);-H(+);-H(+);-H(+);-H(+);-H(+);-H(+);-H(+);-H(+);-H(+)	1	1	1	0	0.258712	0.06807	0.190288	0.101641	0.370478	0.554811	0.111007	0.333218	0.488032
301.275	0						0	0	0	0	0.284761	0.126605	0.282143	0.365534	0.030253	0.135961	0.276625	0.063707	0.163104
301.922	0						0	0	0	0	-0.117523	0.430006	0.608821	0.35203	0.055	0.178024	0.341981	0.010087	0.055685
302.164	0						0	0	0	0	-0.012316	0.82511	0.906201	-0.153258	0.624486	0.763446	0.092769	0.38582	0.537806
302.836	0						0	0	0	0	-0.037812	0.740302	0.851968	0.15284	0.083683	0.223463	-0.01705	0.940189	0.963689
302.876	0						0	0	0	0	-0.072618	0.339021	0.524284	-0.058209	0.416522	0.599901	-0.175473	0.016491	0.072968
302.914	0						0	0	0	0	0.114669	0.376023	0.558021	0.502891	0.003916	0.080288	0.406626	0.00591	0.041824
302.938	0						0	0	0	0	0.042391	0.594944	0.750502	0.236287	0.043013	0.157544	0.074095	0.436319	0.584772
303.162	0						0	0	0	0	0.745021	0.000263	0.067012	0.273948	0.027642	0.130888	0.757363	3.9e-05	0.004019
303.179	1	0.0035112	Melanostatin	HMDB05764	C13H24N4O3	+F(-)	0	1	0	0	0.788952	0.007511	0.078768	0.109073	0.784873	0.87647	0.549783	0.000379	0.010253
303.233	6	-4.0618e-05;-4.0618e-05;-7.0884e-05;-4.0618e-05;-4.0618e-05;-4.0618e-05	(5Z,8Z,11Z,14Z)-Icosatetraenoic acid;Taxa-4(20),11(12)-dien-5alpha,13alpha-diol;cis-5,8,11,14-Eicosatetraenoic acid;8,11,14,17-Eicosatetraenoic acid;Arachidonic acid;Mesterolone	C00219;C11897;C00219;HMDB02177;HMDB01043;HMDB06036	C20H32O2;C20H32O2;C20H32O2;C20H32O2;C20H32O2;C20H32O2	-H(+);-H(+);-H(+);-H(+);-H(+);-H(+)	1	1	1	0	0.33603	0.036559	0.132949	0.192181	0.12183	0.279223	0.222064	0.092866	0.207054
304.165	0						0	0	0	0	0.694579	0.00048	0.059632	0.166797	0.148145	0.313563	0.818397	2.3e-05	0.003613
304.236	0						0	0	0	0	0.267217	0.047391	0.153502	0.097434	0.42691	0.609701	0.16543	0.094239	0.209203
304.265	0						0	0	0	0	0.378416	0.027043	0.116519	0.339991	0.023486	0.123138	0.245562	0.075937	0.180995
304.876	0						0	0	0	0	-0.149108	0.010698	0.080951	-0.083403	0.099368	0.246301	-0.194532	0.00048	0.011433
304.94	0						0	0	0	0	-0.023632	0.739881	0.851697	0.398162	0.005519	0.080987	0.334601	0.012087	0.061138
304.979	0						0	0	0	0	-0.058024	0.473651	0.648429	-0.016775	0.794546	0.882124	-0.056705	0.332861	0.487977
305.023	1	0.0011957	4-Carboxy-4-sulfoazobenzene	C06673	C13H10N2O5S	-H(+)	0	1	1	0	0.442686	0.186884	0.357202	1.30737	0.001029	0.070511	1.2752	0.001542	0.020949
305.065	3	0.0019595;0.0019595;0.0019595	(+)-Gallocatechin;(-)-Epigallocatechin;Leucocyanidin	C12127;C12136;C05906	C15H14O7;C15H14O7;C15H14O7	-H(+);-H(+);-H(+)	0	0	1	0	-0.02192	0.978407	0.990484	0.141821	0.264878	0.451255	0.040579	0.669549	0.767658
305.117	1	0.0012096	(1aalpha,2beta,3alpha,11calpha)-1a,2,3,11c-Tetrahydro-6,11-dimethylbenzo[6,7]phenanthro[3,4-b]oxirene-2,3-diol	C19559	C20H18O3	-H(+)	1	0	0	0	0.675985	0.017128	0.096526	0.063748	0.796695	0.882591	0.21859	0.166979	0.306283
305.139	0						0	0	0	0	0.249868	0.068706	0.191252	0.16623	0.116487	0.272138	0.114194	0.219104	0.370525
305.179	0						0	0	0	0	0.346437	0.012145	0.085816	0.197011	0.115259	0.270231	0.168612	0.134462	0.261688
306.281	0						0	0	0	0	0.407783	0.05467	0.167398	0.464083	0.007489	0.085775	0.246608	0.09416	0.209128
306.877	0						0	0	0	0	-0.117508	0.06327	0.182078	-0.068099	0.261903	0.448349	-0.175871	0.009419	0.054347
306.898	0						0	0	0	0	-0.130306	0.04909	0.156142	-0.084025	0.076075	0.210997	-0.187889	0.000399	0.010408
306.912	0						0	0	0	0	-0.07319	0.283929	0.467414	0.186999	0.001181	0.071355	0.07333	0.097982	0.215121
306.975	2	-0.000858;-0.000858	1,6-Naphthalenedisulfonic acid;2,6-Naphthalenedisulfonic acid	C16193;C16194	C10H8O6S2;C10H8O6S2	+F(-);+F(-)	0	0	1	0	-0.136424	0.059144	0.174805	0.057668	0.20335	0.38153	0.01265	0.827069	0.88569
306.996	0						0	0	0	0	0.457481	0.142579	0.304589	1.09801	0.005332	0.079778	1.05336	0.002057	0.024728
307.032	1	0.0018636	dUMP	C00365	C9H13N2O8P	-H(+)	1	1	1	0	0.065156	0.867284	0.930492	0.765996	0.001546	0.072439	0.613243	0.010896	0.057789
307.112	0						0	0	0	0	0.382729	0.021514	0.105234	0.246192	0.085635	0.2254	0.236732	0.107408	0.227864
307.133	1	0.0018277	Sodium lauryl sulfate	HMDB05004	C12H25NaO4S	+F(-)	0	1	0	0	0.434075	0.00178	0.0545	0.150148	0.105683	0.254805	0.126108	0.136878	0.265155
307.192	0						0	0	0	0	0.857913	0.006043	0.076039	0.089114	0.685073	0.808671	0.485944	0.000719	0.013707
308.115	0						0	0	0	0	0.3395	0.022684	0.107745	0.1436	0.268888	0.455049	0.211764	0.118544	0.241558
308.297	0						0	0	0	0	0.176331	0.275251	0.458385	0.407404	0.005005	0.078991	0.192111	0.072797	0.17635
308.792	0						0	0	0	0	-0.208152	0.015072	0.092298	-0.073681	0.1614	0.330206	-0.172428	0.00965	0.054921
308.816	0						0	0	0	0	-0.118063	0.372433	0.554484	0.239494	0.040209	0.153136	0.134724	0.190385	0.336841
308.885	0						0	0	0	0	0.002923	0.999032	0.999249	0.188082	0.022697	0.120795	0.003353	0.895396	0.932763
308.91	0						0	0	0	0	-0.158669	0.045245	0.150044	0.063272	0.1371	0.29943	-0.077438	0.042896	0.129194
308.969	0						0	0	0	0	0.323247	0.104651	0.248533	0.702467	0.003315	0.080129	0.592452	0.00559	0.041081
309.005	0						0	0	0	0	0.178723	0.337857	0.523012	0.775949	0.000579	0.085771	0.610769	0.002522	0.027258
309.041	0						0	0	0	0	-0.015894	0.815597	0.900273	-0.07372	0.238217	0.422118	-0.092143	0.12055	0.243807
309.109	1	0.00016358	Gamma-Glutamyltyrosine	HMDB11741	C14H18N2O6	-H(+)	0	1	0	0	0.355204	0.022485	0.107239	0.272614	0.052305	0.172584	0.282983	0.046273	0.134428
309.15	1	-0.00032891	1-Dehydro-[6]-gingerdione	C17746	C17H22O4	+F(-)	0	0	1	0	0.707093	0.002084	0.056634	0.2281	0.122661	0.28043	0.346913	0.011019	0.057972
309.174	0						0	0	0	0	0.260362	0.036148	0.132292	0.054497	0.459143	0.637112	0.051719	0.450394	0.59564
309.205	0						0	0	0	0	0.499129	0.005326	0.073681	0.439407	0.006232	0.082488	0.591518	0.001333	0.019195
309.28	3	-0.00043319;-0.00043319;-0.00043319	Eicosenoic acid;Icosenoic acid;_929	HMDB02231;C16526;fatty acids	C20H38O2;C20H38O2;C20H38O2	-H(+);-H(+);-H(+)	0	1	1	1	0.083664	0.144747	0.306794	-0.004208	0.902745	0.942129	0.097983	0.016719	0.073482
309.3	0						0	0	0	0	0.313558	0.013813	0.090507	0.465564	0.00041	0.099215	0.303436	0.001623	0.021485
310.154	0						0	0	0	0	0.595337	0.001491	0.053497	0.240741	0.066772	0.195464	0.292624	0.031656	0.108101
310.177	0						0	0	0	0	0.201315	0.04281	0.145004	0.087752	0.246344	0.43268	0.043976	0.495585	0.631407
310.789	0						0	0	0	0	-0.243802	0.007979	0.079491	-0.19899	0.00069	0.079245	-0.260094	0.001556	0.02096
310.915	0						0	0	0	0	-0.240275	0.010505	0.080552	-0.026396	0.774299	0.869737	-0.177112	0.029095	0.103271
310.942	0						0	0	0	0	0.072174	0.531833	0.698915	0.363056	0.003959	0.079745	0.252836	0.022375	0.088289
310.978	0						0	0	0	0	-0.108745	0.181862	0.351259	0.334023	0.000592	0.08235	0.189797	0.02505	0.094154
311.132	1	0.0012123	Olanzapine	HMDB05012	C17H20N4S	-H(+)	0	1	0	0	0.388973	0.031265	0.125304	0.201471	0.159993	0.329085	0.230255	0.115525	0.238048
311.148	0						0	0	0	0	0.655488	0.002745	0.064981	0.157664	0.200828	0.378966	0.304408	0.006775	0.04523
311.169	1	0.00064373	Thioperamide	C17933	C15H24N4S	+F(-)	1	0	0	0	0.263229	0.104808	0.24852	0.13893	0.25508	0.442274	0.101372	0.354319	0.507765
311.22	7	0.0024902;0.0024902;0.0024902;0.0024902;0.0024902;0.0024902;0.0024902	(9Z,11E)-(13S)-13-Hydroperoxyoctadeca-9,11-dienoic acid;9(S)-HPODE;12,13-DiHODE;13-L-Hydroperoxylinoleic acid;15,16-DiHODE;8(R)-Hydroperoxylinoleic acid;9,10-DiHODE	C04717;C14827;HMDB10201;HMDB03871;HMDB10208;HMDB04706;HMDB10221	C18H32O4;C18H32O4;C18H32O4;C18H32O4;C18H32O4;C18H32O4;C18H32O4	-H(+);-H(+);-H(+);-H(+);-H(+);-H(+);-H(+)	1	1	1	0	0.163736	0.134045	0.293176	0.012065	0.829917	0.900711	0.043607	0.592422	0.708961
311.296	7	-0.0003447;-0.00031417;-0.00031417;-0.0003447;-0.00031417;-0.00031417;-0.00031417	3,7,11,15-Tetramethylhexadecanoic acid;3D,7D,11D-Phytanic acid;3L,7D,11D-Phytanic acid;Arachidic acid;Icosanoic acid;Phytanic acid;_2933	C01607;HMDB00417;HMDB00553;C06425;C06425;HMDB00801;mycosanoic acids	C20H40O2;C20H40O2;C20H40O2;C20H40O2;C20H40O2;C20H40O2;C20H40O2	-H(+);-H(+);-H(+);-H(+);-H(+);-H(+);-H(+)	1	1	1	1	0.051004	0.163865	0.330392	-0.032215	0.393976	0.578495	0.044199	0.250097	0.402345
312.172	0						0	0	0	0	0.269652	0.076896	0.204033	0.156765	0.195916	0.373533	0.103174	0.336509	0.492225
312.3	0						0	0	0	0	-0.033194	0.510972	0.681642	-0.102044	0.039528	0.152052	-0.030269	0.500667	0.635765
312.785	0						0	0	0	0	-0.241715	0.017591	0.097933	-0.225159	0.00025	0.143297	-0.286676	0.00197	0.024194
312.915	0						0	0	0	0	-0.135626	0.124554	0.279335	0.116464	0.060755	0.187408	-0.021831	0.692341	0.785553
313.129	0						0	0	0	0	0.517341	0.001907	0.055426	0.18235	0.143569	0.308858	0.210619	0.118114	0.241217
313.148	0						0	0	0	0	0.495875	0.01139	0.083572	0.332092	0.044487	0.159633	0.296178	0.063641	0.163023
313.166	0						0	0	0	0	0.251823	0.087667	0.221483	0.161004	0.176193	0.348216	0.088652	0.370925	0.522916
313.192	0						0	0	0	0	0.554323	0.00822	0.079822	0.122745	0.323218	0.512088	0.865322	0.000864	0.015085
313.239	7	-0.00016416;-0.00016416;-0.00015459;-0.00015459;-0.00015459;-0.00015459;-0.00015459	(12Z)-9,10-Dihydroxyoctadec-12-enoic acid;(9Z)-12,13-Dihydroxyoctadec-9-enoic acid;12,13-DHOME;9,10-DHOME;Octadecanedioic acid;MAG_1100;MG (RCO2H=15:1)	C14828;C14829;HMDB04705;HMDB04704;HMDB00782;glycerides;MG (RCO2H=15:1)	C18H34O4;C18H34O4;C18H34O4;C18H34O4;C18H34O4;C18H34O4;C18H34O4	-H(+);-H(+);-H(+);-H(+);-H(+);-H(+);-H(+)	1	1	0	1	0.467452	9e-05	0.041446	0.045139	0.5514	0.708612	0.696241	1e-06	0.001383
314.169	0						0	0	0	0	0.271869	0.024377	0.111627	0.210248	0.037085	0.146839	0.18263	0.053793	0.148124
314.195	0						0	0	0	0	0.568586	0.006954	0.076966	0.154172	0.261937	0.448241	0.837488	0.00097	0.015737
314.225	0						0	0	0	0	0.519084	0.021922	0.106437	0.446284	0.027486	0.130955	0.331666	0.067566	0.169025
314.782	0						0	0	0	0	-0.204071	0.091842	0.228262	-0.230689	0.010822	0.094681	-0.261264	0.019211	0.079926
314.808	0						0	0	0	0	-0.074765	0.330576	0.516265	0.083509	0.141684	0.306093	-0.055939	0.331067	0.485502
314.834	0						0	0	0	0	0.020491	0.874776	0.935253	0.078403	0.148439	0.313894	-0.121758	0.095294	0.211135
314.893	0						0	0	0	0	0.038266	0.733948	0.849125	0.517541	0.00669	0.08372	0.436364	0.008894	0.052847
315.144	0						0	0	0	0	0.52231	0.000188	0.066559	0.243164	0.011676	0.097154	0.302983	0.007724	0.048199
315.189	0						0	0	0	0	0.511802	0.008768	0.080065	0.12755	0.303412	0.492254	0.799107	0.000864	0.015039
316.193	1	-0.00077223	Protoemetine	C11816	C19H27NO3	-H(+)	0	0	1	0	0.454857	0.010222	0.08123	0.045164	0.603749	0.749059	0.668674	0.001187	0.017877
316.242	0						0	0	0	0	0.466399	0.041886	0.143355	0.500184	0.02364	0.123105	0.262598	0.127831	0.252963
316.806	0						0	0	0	0	-0.064415	0.374163	0.555978	0.144177	0.016947	0.111196	0.009303	0.855233	0.905715
316.841	0						0	0	0	0	-0.222755	0.059057	0.174773	-0.02086	0.846248	0.910901	-0.112729	0.338805	0.493853
316.87	0						0	0	0	0	0.096454	0.45441	0.632456	0.374291	0.032214	0.139584	0.28823	0.064984	0.164992
316.887	0						0	0	0	0	0.016174	0.757152	0.862286	0.28312	0.050371	0.170115	0.245106	0.066933	0.168174
317.228	0						0	0	0	0	0.272567	0.013865	0.090589	-0.059852	0.590399	0.740497	0.340135	0.003759	0.03346
317.244	0						0	0	0	0	0.337184	0.037943	0.135411	0.18551	0.115506	0.270535	0.200997	0.11073	0.231911
318.011	0						0	0	0	0	0.336726	0.044279	0.147693	0.073316	0.429226	0.611298	0.23847	0.078639	0.186371
318.238	0						0	0	0	0	0.278505	0.159475	0.32482	0.327616	0.076188	0.211183	0.247106	0.123861	0.247992
318.513	0						0	0	0	0	0.062268	0.665538	0.803791	0.053562	0.596235	0.74416	0.095512	0.364895	0.516954
318.802	0						0	0	0	0	-0.193747	0.062102	0.180415	0.117225	0.091386	0.233835	-0.047033	0.544869	0.671654
318.845	0						0	0	0	0	-0.071544	0.238763	0.416498	-0.103361	0.076727	0.212039	-0.216517	0.001678	0.021765
318.867	0						0	0	0	0	0.030238	0.695953	0.824907	0.257077	0.022028	0.119451	0.158441	0.10473	0.224151
319.132	0						0	0	0	0	1.28231	0.017758	0.09827	0.074789	0.861911	0.919786	0.645475	0.044189	0.131197
319.156	0						0	0	0	0	0.383364	0.007211	0.076847	0.135434	0.097184	0.242196	0.108881	0.269379	0.42285
319.241	0						0	0	0	0	0.220915	0.022129	0.106764	0.029797	0.66396	0.795609	0.276073	0.000553	0.012327
320.135	0						0	0	0	0	0.790323	0.073754	0.198101	-0.098879	0.441431	0.620787	0.237872	0.246772	0.399797
320.277	0						0	0	0	0	0.23834	0.082296	0.21307	0.320651	0.023574	0.123318	0.119518	0.216253	0.366648
320.84	0						0	0	0	0	-0.133957	0.082813	0.213925	-0.25852	0.003727	0.080375	-0.35606	0.000225	0.008629
320.912	0						0	0	0	0	0.04369	0.577253	0.737092	0.351137	0.00421	0.079252	0.196963	0.04535	0.132924
321.005	1	-0.00050231	Ellagic acid	C10788	C14H6O8	+F(-)	1	1	0	0	-0.079567	0.049205	0.156293	-0.050294	0.203347	0.38168	-0.114697	0.005403	0.040417
321.13	0						0	0	0	0	0.877688	0.003519	0.06735	0.204098	0.219214	0.401136	0.453171	0.000996	0.015936
321.149	3	0.0010825;0.0010825;0.0010825	6-Ketoestriol;Enterodiol;HMDB12270	HMDB00530;HMDB05056;HMDB12270	C18H22O4;C18H22O4;C18H22O4	+F(-);+F(-);+F(-)	0	1	0	0	0.860338	0.006222	0.07641	0.145871	0.56768	0.72266	0.428286	0.011607	0.059899
321.174	0						0	0	0	0	0.261241	0.078154	0.205945	0.194034	0.172579	0.343735	0.158956	0.220998	0.37263
321.209	0						0	0	0	0	0.161036	0.04291	0.145131	0.051309	0.454643	0.632972	0.120925	0.080694	0.189578
321.24	0						0	0	0	0	0.153293	0.068823	0.191345	0.076023	0.302099	0.49134	0.247267	0.00028	0.009312
322.008	0						0	0	0	0	-0.07334	0.176281	0.345417	-0.050414	0.306247	0.494931	-0.104643	0.04192	0.128018
322.177	0						0	0	0	0	0.285904	0.0581	0.172831	0.219487	0.128929	0.289146	0.185722	0.169896	0.310025
322.835	0						0	0	0	0	-0.200418	0.068362	0.190642	-0.365723	0.003315	0.07972	-0.405987	0.001611	0.021381
322.846	0						0	0	0	0	-0.049741	0.551044	0.718611	-0.076794	0.356039	0.542563	-0.158837	0.049183	0.139615
322.886	0						0	0	0	0	0.02107	0.75697	0.862292	0.167526	0.008317	0.089047	0.087201	0.166479	0.305732
322.966	0						0	0	0	0	0.325249	0.233592	0.411068	1.1254	0.006301	0.08222	1.06604	0.002271	0.026268
323.002	0						0	0	0	0	-0.086797	0.07625	0.20279	0.024805	0.469724	0.644976	-0.042983	0.288129	0.443045
323.024	7	0.0048837;0.0049171;0.0048837;0.0048837;0.0049171;0.0048837;0.0048837	3-UMP;5Uridylic acid;Pseudouridine 5-phosphate;UMP;Uridine 3-phosphate;Uridine 2-phosphate;Uridine 5-monophosphate	C01368;C00105;C01168;C00105;C01368;HMDB11641;HMDB00288	C9H13N2O9P;C9H13N2O9P;C9H13N2O9P;C9H13N2O9P;C9H13N2O9P;C9H13N2O9P;C9H13N2O9P	-H(+);-H(+);-H(+);-H(+);-H(+);-H(+);-H(+)	1	1	1	0	-0.168002	0.032225	0.126504	0.079784	0.259872	0.446703	-0.1069	0.15986	0.297745
323.108	1	-0.00065342	Chromanol 293B	C13820	C15H20N2O4S	-H(+)	1	0	0	0	0.282868	0.050681	0.159438	-0.002452	0.830003	0.900592	0.092501	0.349375	0.502877
323.164	1	-0.00099974	Discadenine	C01804	C14H20N6O2	+F(-)	0	0	1	0	1.52493	0.01431	0.09167	0.232938	0.697292	0.81784	0.89779	0.007132	0.045751
323.221	0						0	0	0	0	0.432947	0.007111	0.077215	0.08399	0.515832	0.680028	0.408086	0.006191	0.043149
323.237	0						0	0	0	0	0.057249	0.395786	0.576362	0.02188	0.755382	0.85687	0.025014	0.629751	0.739
323.969	0						0	0	0	0	0.205983	0.341789	0.525732	0.853803	0.015728	0.10718	0.903798	0.005439	0.040358
324.005	0						0	0	0	0	-0.10117	0.053372	0.165299	-0.04003	0.438816	0.618816	-0.142003	0.00683	0.04527
324.167	0						0	0	0	0	1.40677	0.014322	0.091489	0.19228	0.680851	0.805967	0.763718	0.019039	0.079716
324.762	0						0	0	0	0	-0.297721	0.016978	0.096393	-0.248456	0.001435	0.072446	-0.307452	0.002599	0.027762
324.857	0						0	0	0	0	-0.067936	0.248426	0.427669	0.129777	0.008084	0.088828	-0.07073	0.173163	0.314736
324.889	0						0	0	0	0	-0.104528	0.034078	0.129677	0.02854	0.47499	0.647752	-0.058929	0.0829	0.193084
324.943	0						0	0	0	0	0.314708	0.134118	0.293196	0.731259	0.0063	0.082677	0.65029	0.007347	0.046801
324.962	0						0	0	0	0	0.282074	0.228959	0.406183	0.934176	0.004314	0.078947	0.926008	0.002246	0.026112
324.999	0						0	0	0	0	-0.088817	0.039264	0.138085	0.058028	0.436509	0.616888	-0.076007	0.084084	0.195048
325.036	0						0	0	0	0	-0.061691	0.364801	0.548096	0.009517	0.830048	0.900427	-0.119045	0.067579	0.168967
325.054	0						0	0	0	0	0.310829	0.008187	0.079841	0.337946	0.014926	0.105635	0.229619	0.115608	0.238003
325.148	0						0	0	0	0	0.419506	0.005063	0.072666	0.117051	0.269475	0.455707	0.104121	0.247977	0.400759
325.16	0						0	0	0	0	1.41742	0.008326	0.079672	0.193867	0.768806	0.866747	0.837849	0.007496	0.047227
325.185	0						0	0	0	0	0.234291	0.091366	0.227819	0.111374	0.284084	0.471898	0.108955	0.304436	0.460868
325.253	6	0.000715;0.00073467;0.000715;0.000715;0.000715;0.000715	(8Z,11Z,14Z)-Icosatrienoic acid;8,11,14-Icosatrienoate;Icosatrienoic acid;Plaunotol;5,8,11-Eicosatrienoic acid;8,11,14-Eicosatrienoic acid	C03242;C03242;C16522;C13273;HMDB10378;HMDB02925	C20H34O2;C20H34O2;C20H34O2;C20H34O2;C20H34O2;C20H34O2	+F(-);+F(-);+F(-);+F(-);+F(-);+F(-)	1	1	1	0	0.141983	0.020643	0.103963	0.023978	0.659289	0.791457	0.261768	5.2e-05	0.004605
325.312	3	-0.00040493;-0.00040493;-0.00040493	Heneicosanoic acid;Homophytanic acid;_2934	HMDB02345;HMDB02337;mycosanoic acids	C21H42O2;C21H42O2;C21H42O2	-H(+);-H(+);-H(+)	0	1	0	1	0.003236	0.937698	0.971105	-0.027909	0.494184	0.665626	0.118574	0.014119	0.066373
326.164	0						0	0	0	0	1.3244	0.016749	0.095443	0.221372	0.558595	0.713666	0.717728	0.013695	0.065251
326.188	0						0	0	0	0	0.22978	0.071846	0.195491	0.118113	0.22853	0.411462	0.108434	0.283091	0.437496
326.256	0						0	0	0	0	0.155143	0.010502	0.080663	0.070968	0.224167	0.405993	0.296402	6.2e-05	0.004796
326.759	0						0	0	0	0	-0.331365	0.00977	0.080708	-0.235875	0.004261	0.079555	-0.312472	0.004247	0.035399
326.856	0						0	0	0	0	0.078272	0.350387	0.53466	0.212695	0.011694	0.096779	0.065094	0.439203	0.586925
326.873	0						0	0	0	0	0.11146	0.093942	0.231106	0.179094	0.000419	0.096298	0.019219	0.804264	0.869173
326.89	0						0	0	0	0	-0.183301	0.003102	0.066566	-0.01135	0.780315	0.873291	-0.146342	0.005055	0.038822
326.916	0						0	0	0	0	0.130559	0.268229	0.449626	0.323435	0.014277	0.10442	0.247571	0.042189	0.128243
326.951	0						0	0	0	0	-0.031092	0.685283	0.81605	0.278336	0.000762	0.076056	0.113239	0.088521	0.201077
327.165	0						0	0	0	0	0.519997	0.0126	0.086373	0.315419	0.072268	0.204136	0.325248	0.059049	0.155156
327.182	0						0	0	0	0	0.397808	0.002021	0.055257	0.136655	0.186842	0.362248	0.183786	0.07356	0.177634
327.232	2	0.0004794;0.00044914	(4Z,7Z,10Z,13Z,16Z,19Z)-Docosahexaenoic acid;Docosahexaenoic acid	C06429;C06429	C22H32O2;C22H32O2	-H(+);-H(+)	1	1	1	0	0.341949	0.005568	0.074556	0.034172	0.5474	0.705445	0.120501	0.107212	0.227554
327.257	0						0	0	0	0	0.043775	0.610849	0.764269	-0.013672	0.962155	0.97856	0.195478	0.061686	0.159619
328.168	0						0	0	0	0	0.17999	0.103058	0.246022	0.169325	0.084258	0.223958	0.155826	0.148873	0.283489
328.185	0						0	0	0	0	0.318452	0.007522	0.0787	0.089365	0.323884	0.512435	0.17554	0.059103	0.155209
328.756	0						0	0	0	0	-0.328649	0.01013	0.080636	-0.241534	0.005269	0.079608	-0.30432	0.003897	0.034161
328.803	0						0	0	0	0	-0.133603	0.11279	0.260848	-0.005345	0.911548	0.94744	-0.148629	0.031937	0.108255
328.89	0						0	0	0	0	-0.120968	0.131455	0.289719	0.002651	0.972848	0.984638	-0.119856	0.025747	0.095677
328.954	0						0	0	0	0	-0.13664	0.046777	0.152591	0.078694	0.042542	0.156946	-0.013772	0.740677	0.822318
329.164	0						0	0	0	0	0.255684	0.022531	0.107347	0.028978	0.64256	0.778496	0.305587	0.000758	0.013932
329.214	0						0	0	0	0	0.253637	0.102468	0.244868	0.048344	0.66546	0.795745	0.080541	0.432533	0.580714
329.249	3	-0.00032004;-0.00032004;-0.00032004	(7Z,10Z,13Z,16Z,19Z)-Docosa-7,10,13,16,19-pentaenoic acid;Clupanodonic acid;Docosapentaenoic acid	C16513;HMDB06528;HMDB01976	C22H34O2;C22H34O2;C22H34O2	-H(+);-H(+);-H(+)	0	1	1	0	0.35529	0.004261	0.07066	0.231039	0.040593	0.153706	0.165325	0.10648	0.226627
330.752	0						0	0	0	0	-0.319559	0.009374	0.080176	-0.246935	0.002981	0.079152	-0.34186	0.00123	0.01811
330.8	0						0	0	0	0	-0.132726	0.113513	0.262125	-0.046708	0.359942	0.545435	-0.16187	0.015383	0.069679
330.892	0						0	0	0	0	-0.146672	0.019811	0.102582	0.061045	0.042481	0.15697	-0.050013	0.035863	0.115268
330.978	0						0	0	0	0	0.023871	0.47915	0.654007	0.012596	0.667624	0.797503	-0.044556	0.192722	0.339536
331.157	2	-0.0014922;-0.0014922	Gibberellin A20;Gibberellin A4	C02035;C11864	C19H24O5;C19H24O5	-H(+);-H(+)	0	0	1	0	0.491966	0.026444	0.115018	0.608967	0.008755	0.090368	0.467956	0.024104	0.092029
331.892	0						0	0	0	0	-0.079248	0.275601	0.458802	0.173882	0.002845	0.077792	0.055209	0.242538	0.395448
331.982	0						0	0	0	0	0.08511	0.022234	0.107043	0.073642	0.063416	0.191372	0.004288	0.9461	0.967803
332.236	0						0	0	0	0	0.566891	0.006744	0.076857	0.44365	0.010056	0.092561	0.357729	0.035343	0.114399
332.749	0						0	0	0	0	-0.288051	0.013705	0.090055	-0.209222	0.008156	0.08877	-0.304137	0.004452	0.036254
332.797	0						0	0	0	0	-0.122307	0.156763	0.32172	-0.031592	0.591061	0.740923	-0.143975	0.044006	0.130992
332.842	0						0	0	0	0	-0.005371	0.957831	0.98199	0.200811	0.020907	0.118113	0.03477	0.556365	0.680166
332.89	0						0	0	0	0	-0.127351	0.146178	0.308121	0.102116	0.089938	0.23233	-0.054112	0.427079	0.575749
332.908	0						0	0	0	0	-0.21127	0.009831	0.080344	0.034787	0.307463	0.496197	-0.121545	0.002469	0.027131
333.091	0						0	0	0	0	0.685093	0.028622	0.11973	0.32163	0.212943	0.393738	0.381942	0.087165	0.199475
333.111	3	-0.00053904;-0.00050071;-0.00050071	7,8-Dihydropteroate;Dihydropteroate;7,8-Dihydropteroic acid	C00921;C00921;HMDB01412	C14H14N6O3;C14H14N6O3;C14H14N6O3	+F(-);+F(-);+F(-)	1	1	1	0	0.61074	0.000415	0.057747	0.178087	0.12965	0.290622	0.631891	0.000319	0.009508
333.15	0						0	0	0	0	0.698234	0.001598	0.05358	0.197514	0.228314	0.411556	0.371566	0.006886	0.045374
333.206	10	0.0015489;0.0015583;0.0015583;0.0015583;0.0015583;0.0015583;0.0015583;0.0015583;0.0015583;0.0015583	(7E,9E,11Z,13E)-(5S,6S,15S)-5,6-Epoxy-15-hydroxyicosa-7,9,11,13-tetraenoic acid;Prostaglandin A2;Prostaglandin B2;Prostaglandin C2;Prostaglandin J2;delta-12-Prostaglandin J2;12-Keto-leukotriene B4;15-Keto-13,14-dihydroprostaglandin A2;Delta-12-Prostaglandin J2;Leukotriene B5	C14815;C05953;C05954;C05955;C05957;C05958;HMDB04234;HMDB01244;HMDB04238;HMDB05073	C20H30O4;C20H30O4;C20H30O4;C20H30O4;C20H30O4;C20H30O4;C20H30O4;C20H30O4;C20H30O4;C20H30O4	-H(+);-H(+);-H(+);-H(+);-H(+);-H(+);-H(+);-H(+);-H(+);-H(+)	1	1	1	0	0.311474	0.002786	0.064951	0.097573	0.192016	0.369007	0.245416	0.011409	0.059279
334.794	0						0	0	0	0	-0.238124	0.026285	0.114868	-0.063892	0.386484	0.570779	-0.266446	0.002193	0.025829
334.811	0						0	0	0	0	-0.165156	0.052259	0.16284	-0.189791	0.022476	0.120316	-0.293073	0.001717	0.021964
334.837	0						0	0	0	0	-0.014798	0.865651	0.929608	0.149713	0.043429	0.158309	0.059403	0.366849	0.518762
334.903	0						0	0	0	0	-0.162092	0.116976	0.267034	0.139123	0.047981	0.166197	0.001073	0.949556	0.969395
335.127	0						0	0	0	0	0.640874	0.009801	0.080818	0.097668	0.342964	0.530381	0.29816	0.014163	0.066513
335.146	0						0	0	0	0	0.510327	0.002135	0.057342	0.193	0.146842	0.312099	0.353574	0.006633	0.044937
336.328	0						0	0	0	0	-0.068615	0.426674	0.605223	0.25301	0.029672	0.134137	-0.000217	0.993038	0.995639
336.809	0						0	0	0	0	-0.147839	0.073169	0.197336	-0.227839	0.006824	0.08426	-0.335818	0.000447	0.011032
336.885	0						0	0	0	0	0.085627	0.392704	0.574424	0.275214	0.011622	0.097054	0.09594	0.243413	0.396452
337.143	0						0	0	0	0	0.778753	0.000721	0.057084	0.301879	0.058848	0.184623	0.663926	0.001553	0.02098
337.184	0						0	0	0	0	0.216496	0.024545	0.111506	0.131751	0.046438	0.162446	0.097909	0.131082	0.256743
337.205	0						0	0	0	0	0.225225	0.058078	0.17288	0.054038	0.486921	0.659714	0.134967	0.149165	0.283809
337.237	4	0.0016476;0.0016476;0.0016476;0.0016476	(5Z,11Z,14Z)-8,9-Dihydroxyicosa-5,11,14-trienoic acid;(5Z,8Z,11Z)-14,15-Dihydroxyicosa-5,8,11-trienoic acid;(5Z,8Z,14Z)-11,12-Dihydroxyicosa-5,8,14-trienoic acid;(8Z,11Z,14Z)-5,6-Dihydroxyicosa-8,11,14-trienoic acid	C14773;C14775;C14774;C14772	C20H34O4;C20H34O4;C20H34O4;C20H34O4	-H(+);-H(+);-H(+);-H(+)	1	1	1	0	0.807084	0.007569	0.079007	0.599515	0.015533	0.107286	1.34221	0.00013	0.006731
337.273	0						0	0	0	0	0.292269	0.143071	0.305073	0.398545	0.015313	0.106885	0.956567	0.000137	0.006573
338.144	0						0	0	0	0	0.575106	0.000715	0.058634	0.220575	0.16167	0.33061	0.587486	0.006898	0.045325
338.24	0						0	0	0	0	0.698859	0.007158	0.076634	0.490534	0.019368	0.115682	1.22405	5.9e-05	0.004812
338.275	0						0	0	0	0	0.105585	0.392801	0.574382	0.283238	0.007732	0.087901	0.594629	2e-05	0.004204
338.806	0						0	0	0	0	-0.126153	0.091691	0.228134	-0.221901	0.002072	0.078647	-0.318999	0.00011	0.006143
338.853	0						0	0	0	0	0.004713	0.830586	0.909822	0.337892	0.01765	0.11197	0.220354	0.070332	0.172745
338.868	0						0	0	0	0	-0.027021	0.608905	0.763291	-0.016541	0.73851	0.846513	-0.119019	0.034159	0.111987
338.898	0						0	0	0	0	-0.161359	0.123331	0.27754	0.200221	0.037982	0.148218	0.061915	0.387234	0.538307
338.912	0						0	0	0	0	0.02025	0.800199	0.890985	0.442058	0.002842	0.078173	0.393099	0.008645	0.051835
338.937	0						0	0	0	0	0.124997	0.547072	0.714647	0.730527	0.002308	0.079695	0.70156	0.000637	0.012949
339.141	0						0	0	0	0	0.272427	0.025859	0.113875	0.130126	0.182721	0.357122	0.245919	0.034368	0.112192
339.161	0						0	0	0	0	0.675065	0.002369	0.060794	0.224559	0.08479	0.224462	0.352601	0.008789	0.052496
339.201	0						0	0	0	0	0.064883	0.271383	0.453754	0.026523	0.487795	0.659924	0.036306	0.354805	0.507669
339.233	38	-0.00011285;-0.00011285;-0.00011285;-0.00011285;-0.00011285;-0.00011285;-0.00011285;-0.00011285;-0.00011285;-0.00011285;-0.00011285;-0.00011285;-0.00011285;-6.7964e-05;-6.7964e-05;-6.7964e-05;-0.00011285;-6.7964e-05;-6.7964e-05;-0.00011285;-6.7964e-05;-6.	(19S)-Hydroxy arachidonic acid;(5Z,11Z,14Z)-8,9-Epoxyicosa-5,11,14-trienoic acid;(5Z,7E,11Z,14Z)-(9S)-9-Hydroxyicosa-5,7,11,14-tetraenoic acid;(5Z,8Z,10E,14Z)-(12R)-12-Hydroxyicosa-5,8,10,14-tetraenoic acid;(5Z,8Z,10E,14Z)-(12S)-12-Hydroxyicosa-5,8,10,14-tetraenoic acid;(5Z,8Z,11Z)-14,15-Epoxyicosa-5.8.11-trienoic acid;(5Z,8Z,11Z,14Z)-(16R)-16-Hydroxyicosa-5,8,11,14-tetraenoic acid;(5Z,8Z,12E,14Z…	C14749;C14769;C14779;C14822;C14777;C14771;C14778;C14780;C14770;C14824;C14776;C04805;C14768;C14770;C14822;C14771;C04742;C14749;C14748;C14748;C14768;C14776;C14769;HMDB04682;HMDB10409;HMDB04673;HMDB06111;HMDB04264;HMDB02283;HMDB04680;HMDB06245;HMDB05998;HMDB02190;HMDB11134;HMDB02232;HMDB04679;HMDB10222;HMDB02344	C20H32O3;C20H32O3;C20H32O3;C20H32O3;C20H32O3;C20H32O3;C20H32O3;C20H32O3;C20H32O3;C20H32O3;C20H32O3;C20H32O3;C20H32O3;C20H32O3;C20H32O3;C20H32O3;C20H32O3;C20H32O3;C20H32O3;C20H32O3;C20H32O3;C20H32O3;C20H32O3;C20H32O3;C20H32O3;C20H32O3;C20H32O3;C20H32O3;C20H32O3;C20H32O3;C20H32O3;C20H32O3;C20H32O3;C20H32O3;C20H32O3;C20H32O3;C20H32O3;C20H32O3	+F(-);+F(-);+F(-);+F(-);+F(-);+F(-);+F(-);+F(-);+F(-);+F(-);+F(-);+F(-);+F(-);+F(-);+F(-);+F(-);+F(-);+F(-);+F(-);+F(-);+F(-);+F(-);+F(-);+F(-);+F(-);+F(-);+F(-);+F(-);+F(-);+F(-);+F(-);+F(-);+F(-);+F(-);+F(-);+F(-);+F(-);+F(-)	1	1	1	0	0.005474	0.810375	0.89688	-0.13874	0.721679	0.835561	0.140429	0.277278	0.432148
339.327	3	-0.00062726;-0.00062726;-0.00062726	Behenic acid;Docosanoic acid;_2935	HMDB00944;C08281;mycosanoic acids	C22H44O2;C22H44O2;C22H44O2	-H(+);-H(+);-H(+)	0	1	1	1	0.019783	0.557144	0.72328	-0.041363	0.332686	0.520444	-0.013631	0.75661	0.835764
339.879	0						0	0	0	0	0.172423	0.407154	0.58733	0.427629	0.013654	0.102806	0.217926	0.163499	0.302316
340.205	0						0	0	0	0	0.047095	0.400286	0.580522	0.023238	0.523466	0.687722	0.003319	0.896823	0.933826
340.237	0						0	0	0	0	-0.007238	0.864157	0.929308	-0.132373	0.788362	0.879084	0.084815	0.425254	0.573962
340.331	0						0	0	0	0	0.058519	0.309579	0.496299	-0.059046	0.25195	0.439835	0.028724	0.535968	0.663531
340.734	0						0	0	0	0	-0.394247	0.005643	0.074476	-0.221474	0.064235	0.191455	-0.208913	0.069512	0.171373
340.802	0						0	0	0	0	-0.214121	0.034201	0.129928	-0.376385	0.003739	0.080255	-0.513724	0.000109	0.006239
340.827	0						0	0	0	0	-0.052546	0.504588	0.67548	0.119117	0.063856	0.191567	-0.027869	0.729266	0.814968
340.854	0						0	0	0	0	0.092421	0.33178	0.517266	0.318877	0.00901	0.09036	0.211398	0.047049	0.135484
340.885	0						0	0	0	0	-0.02824	0.606223	0.762218	0.426898	0.002672	0.078664	0.27368	0.012415	0.06198
340.914	0						0	0	0	0	0.239244	0.232051	0.409612	0.766643	0.011474	0.096873	0.666815	0.01556	0.070202
341.013	0						0	0	0	0	-0.176106	0.083966	0.215691	-0.12696	0.156977	0.325066	-0.217409	0.02407	0.091976
341.055	3	-0.00013991;-0.00013784;-0.00013784	Thymidylate;dTMP;5-Thymidylic acid	C00364;C00364;HMDB01227	C10H15N2O8P;C10H15N2O8P;C10H15N2O8P	+F(-);+F(-);+F(-)	1	1	1	0	0.465497	0.010294	0.080819	0.301766	0.100066	0.246834	0.283843	0.151265	0.285909
341.112	0						0	0	0	0	0.171091	0.02646	0.114977	0.234841	0.008131	0.088704	0.264296	0.003688	0.033345
341.156	0						0	0	0	0	0.700105	0.006292	0.076051	0.046797	0.706102	0.824384	0.41584	0.000308	0.009295
341.18	0						0	0	0	0	0.458558	0.021347	0.104865	0.266627	0.100782	0.248198	0.283033	0.080567	0.189475
341.198	2	-0.00064734;-0.00064734	2,3-Dinor-6-keto-prostaglandin F1 a;2,3-Dinor-TXB2	HMDB02277;HMDB02904	C18H30O6;C18H30O6	-H(+);-H(+)	0	1	0	0	0.815805	0.01995	0.102955	0.061876	0.873089	0.926119	0.397378	0.015298	0.069499
341.224	0						0	0	0	0	0.525374	0.006176	0.076463	0.214568	0.135012	0.296987	0.900941	0.000287	0.009221
341.269	2	0.00033528;0.00033528	MAG_1104;MG (RCO2H=17:1)	glycerides;MG (RCO2H=17:1)	C20H38O4;C20H38O4	-H(+);-H(+)	0	0	0	1	0.106338	0.194914	0.366751	-0.058306	0.201219	0.379391	0.328669	7.8e-05	0.005267
341.894	0						0	0	0	0	0.033965	0.821533	0.904434	0.190115	0.132345	0.293511	0.213072	0.097074	0.213739
341.917	0						0	0	0	0	0.032214	0.71886	0.840133	0.443042	0.025352	0.126291	0.330744	0.054454	0.149497
342.2	0						0	0	0	0	0.772839	0.011152	0.082346	0.07528	0.808491	0.889863	0.391009	0.003672	0.033261
342.227	0						0	0	0	0	0.457885	0.016717	0.0955	0.166432	0.224102	0.406357	0.826535	0.00083	0.014768
342.732	0						0	0	0	0	-0.439488	0.002507	0.061237	-0.358933	0.003699	0.080911	-0.398036	0.004113	0.034987
342.825	0						0	0	0	0	-0.017227	0.80311	0.892495	0.131759	0.032349	0.13964	-0.013	0.863415	0.911647
342.862	0						0	0	0	0	-0.075804	0.11615	0.265807	0.045918	0.246993	0.433323	-0.074399	0.177193	0.319281
342.89	0						0	0	0	0	0.112011	0.378073	0.559796	0.322983	0.026713	0.129287	0.219361	0.08539	0.196886
342.908	0						0	0	0	0	0.230231	0.19117	0.362379	0.624025	0.010256	0.093093	0.529252	0.015139	0.069326
342.978	0						0	0	0	0	0.179913	0.002191	0.05852	0.073244	0.102096	0.250227	0.046794	0.328012	0.482408
343.118	0						0	0	0	0	0.304314	0.027253	0.116659	0.21566	0.082484	0.221808	0.235471	0.061704	0.159576
343.171	0						0	0	0	0	0.33345	0.099432	0.239733	0.083736	0.504955	0.672444	0.336685	0.06503	0.165018
343.221	0						0	0	0	0	0.484392	0.008754	0.080096	0.180814	0.179039	0.352476	0.838732	0.00044	0.010986
343.901	0						0	0	0	0	-0.001608	0.992186	0.996961	0.264204	0.017565	0.112364	0.064645	0.476688	0.617088
344.174	0						0	0	0	0	0.235408	0.230998	0.408853	0.123731	0.424719	0.608084	0.219765	0.169763	0.309905
344.224	1	-0.00076759	10-Nitrolinoleic acid	HMDB05049	C18H31NO4	+F(-)	0	1	0	0	0.449733	0.008267	0.079432	0.237255	0.084537	0.223922	0.767835	0.000338	0.00965
344.729	0						0	0	0	0	-0.485085	0.000918	0.049009	-0.364364	0.003506	0.079315	-0.395087	0.005971	0.042064
344.776	0						0	0	0	0	-0.164733	0.119854	0.271578	-0.097125	0.268651	0.454816	-0.114067	0.208902	0.358955
344.829	0						0	0	0	0	-0.025273	0.876555	0.936283	0.12798	0.130133	0.290995	-0.082738	0.44176	0.588629
344.864	0						0	0	0	0	-0.036514	0.531247	0.698346	-0.020988	0.658997	0.79152	-0.152766	0.022817	0.089571
344.927	0						0	0	0	0	-0.102087	0.087917	0.221749	0.064495	0.244125	0.429769	-0.115092	0.061509	0.159429
344.977	0						0	0	0	0	0.107065	0.006681	0.076912	0.034215	0.380068	0.564389	0.008363	0.789559	0.858127
345.148	0						0	0	0	0	0.494674	0.008935	0.08	0.114675	0.23241	0.415677	0.137876	0.134207	0.261303
345.173	0						0	0	0	0	0.337068	0.001857	0.055016	0.076995	0.514551	0.679314	0.101429	0.195762	0.343705
345.192	0						0	0	0	0	0.391052	0.025869	0.113808	0.046206	0.692801	0.814445	0.122899	0.158672	0.296133
345.208	0						0	0	0	0	0.346256	0.012199	0.085539	0.135618	0.240636	0.424767	0.115126	0.366357	0.518225
345.228	0						0	0	0	0	0.988405	0.011835	0.085605	0.169594	0.528329	0.690753	0.637498	0.010465	0.056747
345.259	0						0	0	0	0	0.043787	0.486517	0.66014	-0.01172	0.784145	0.876296	0.180086	0.000712	0.013747
346.055	9	0.00043186;0.00043186;0.00044742;0.00044742;0.00044742;0.00043186;0.00043186;0.00043186;0.00043186	3-AMP;AMP;AMP 3-phosphate;Adenosine 5-phosphate;Deoxyguanosine monophosphate;dGMP;2-Deoxyguanosine 5-monophosphate;Adenosine 2-phosphate;Adenosine monophosphate	C01367;C00020;C01367;C00020;C00362;C00362;HMDB01044;HMDB11617;HMDB00045	C10H14N5O7P;C10H14N5O7P;C10H14N5O7P;C10H14N5O7P;C10H14N5O7P;C10H14N5O7P;C10H14N5O7P;C10H14N5O7P;C10H14N5O7P	-H(+);-H(+);-H(+);-H(+);-H(+);-H(+);-H(+);-H(+);-H(+)	1	1	1	0	-0.171646	0.322438	0.50857	0.321559	0.030291	0.135734	0.024053	0.808508	0.872322
346.773	0						0	0	0	0	-0.1813	0.041855	0.143356	-0.108808	0.134189	0.295743	-0.188496	0.015438	0.069791
346.865	0						0	0	0	0	-0.139282	0.012767	0.086746	-0.06014	0.154712	0.322119	-0.189361	0.000231	0.00868
346.927	0						0	0	0	0	0.1055	0.568524	0.731437	0.592099	0.001851	0.075234	0.488309	0.011852	0.060485
347.011	0						0	0	0	0	0.508313	0.137863	0.298259	1.42904	0.003589	0.079252	1.41249	0.001256	0.018378
347.048	0						0	0	0	0	0.099028	0.400151	0.580693	0.748958	0.001467	0.072461	0.644376	0.002332	0.026777
347.188	2	-0.0019844;-0.0019844	Gibberellin A14;Gibberellin A15 open lactone	C11858;C11860	C20H28O5;C20H28O5	-H(+);-H(+)	0	0	1	0	0.616985	0.012495	0.086173	-0.051946	0.615782	0.758865	0.211825	0.150319	0.28506
347.207	0						0	0	0	0	1.33582	0.014843	0.092376	0.606883	0.32497	0.513446	1.07458	0.001166	0.017794
347.867	0						0	0	0	0	-0.108018	0.21673	0.393299	0.116475	0.109942	0.261098	-0.140893	0.078999	0.186744
348.212	0						0	0	0	0	0.863531	0.011124	0.082541	0.468179	0.099979	0.246752	0.679144	0.001069	0.01693
348.781	0						0	0	0	0	-0.307725	0.018158	0.09952	0.155073	0.189797	0.365815	0.06901	0.422226	0.571217
348.806	0						0	0	0	0	-0.06148	0.813702	0.898829	0.287919	0.118067	0.274294	0.3139	0.05579	0.150998
348.864	0						0	0	0	0	-0.123873	0.063963	0.183384	-0.079044	0.186268	0.361592	-0.14654	0.024411	0.092739
348.884	0						0	0	0	0	-0.176154	0.010874	0.081611	-0.055184	0.317735	0.507074	-0.186143	0.002804	0.028874
348.898	0						0	0	0	0	-0.098705	0.149915	0.313124	0.216073	0.001445	0.07216	0.089414	0.126126	0.250561
348.984	0						0	0	0	0	0.487066	0.103523	0.246875	1.12887	0.004685	0.079697	1.06951	0.001699	0.021926
349.145	1	3.7242e-05	5-Deoxystrigol	C18037	C19H22O5	+F(-)	0	0	1	0	0.722708	0.001319	0.050472	0.162595	0.229999	0.412973	0.428698	0.009381	0.054198
349.277	0						0	0	0	0	-0.06893	0.182799	0.352032	-0.054816	0.304872	0.493576	-0.125401	0.019858	0.081727
349.882	0						0	0	0	0	0.074211	0.719784	0.840572	0.208812	0.069212	0.199305	-0.074576	0.579388	0.698275
350.278	0						0	0	0	0	-0.061833	0.567792	0.73111	-0.059602	0.579339	0.731822	-0.085856	0.45277	0.59775
350.784	0						0	0	0	0	-0.103503	0.183873	0.353065	0.014853	0.630674	0.768351	-0.09739	0.072997	0.176647
350.872	0						0	0	0	0	-0.016884	0.823737	0.905992	0.168476	0.019372	0.115555	0.011264	0.843909	0.898071
350.898	0						0	0	0	0	-0.129219	0.043105	0.145362	0.109257	0.007056	0.084394	-0.00375	0.864976	0.912666
350.956	0						0	0	0	0	0.289995	0.137104	0.297176	0.730224	0.002724	0.078702	0.634501	0.004191	0.03506
350.992	0						0	0	0	0	0.048677	0.62783	0.776838	0.565954	0.00248	0.078554	0.476586	0.013692	0.065304
351.196	3	0.00027619;0.00027619;0.00027619	Gibberellin A12;11b-Hydroxyprogesterone;Carnosic acid	C11857;HMDB04031;HMDB02358	C20H28O4;C20H28O4;C20H28O4	+F(-);+F(-);+F(-)	0	1	1	0	0.427613	0.005268	0.074214	0.249987	0.045505	0.161393	0.368822	0.01017	0.055872
351.22	8	-0.0018812;-0.0018812;-0.0018812;-0.0018812;-0.0018812;-0.0018812;-0.0018812;-0.0018812	(5Z,9alpha,11alpha,13E,15S)-9,11-Epidioxy-15-hydroxy-prosta-5,13-dienoate;(6E,8Z,10E,12E)-(5S,14R,15S)-Trihydroxyicosa-6,8,10,12-tetraenoic acid;(6Z,8E,10E,14Z)-(5S,12R)-5,12,20-Trihydroxyicosa-6,8,10,14-tetraenoate;(7E,9E,11Z,13E)-(5S,6R,15S)-5,6,15-Trihydroxyicosa-7,9,11,13-tetraenoic acid;Epoprostenol;PGD2;PGE2;TXA2	C00427;C06315;C04853;C06314;C01312;C00696;C00584;C02198	C20H32O5;C20H32O5;C20H32O5;C20H32O5;C20H32O5;C20H32O5;C20H32O5;C20H32O5	-H(+);-H(+);-H(+);-H(+);-H(+);-H(+);-H(+);-H(+)	1	1	1	0	0.27205	0.01481	0.092293	-0.000791	0.905289	0.94414	0.301485	0.002515	0.027304
351.232	9	0.00085619;0.00085619;0.00085619;0.00085619;0.00085619;0.00090108;0.00090108;0.00090108;0.00090108	17alpha,20alpha-Dihydroxypregn-4-en-3-one;17alpha-Hydroxypregnenolone;21-Hydroxypregnenolone;3beta,7alpha-Dihydroxy-5-pregnen-20-one;Allopregnane-21-ol-3,20-dione;16-a-Hydroxypregnenolone;17-alpha,20-alpha-Dihydroxypregn-4-en-3-one;17a-Hydroxypregnenolone;3a,7a-Dihydroxy-5b-cholestanate	C04518;C05138;C05485;C18038;C18040;HMDB00315;HMDB11653;HMDB00363;HMDB03851	C21H32O3;C21H32O3;C21H32O3;C21H32O3;C21H32O3;C21H32O3;C21H32O3;C21H32O3;C21H32O3	+F(-);+F(-);+F(-);+F(-);+F(-);+F(-);+F(-);+F(-);+F(-)	1	1	1	0	0.145792	0.262134	0.442315	-0.09349	0.524792	0.687891	0.348919	0.009429	0.054339
351.252	4	0.0021079;0.0021079;0.0021079;0.0021079	MG(0:0/18:3(6Z,9Z,12Z)/0:0);MG(0:0/18:3(9Z,12Z,15Z)/0:0);MG(18:3(6Z,9Z,12Z)/0:0/0:0);MG(18:3(9Z,12Z,15Z)/0:0/0:0)	HMDB11539;HMDB11540;HMDB11569;HMDB11570	C21H36O4;C21H36O4;C21H36O4;C21H36O4	-H(+);-H(+);-H(+);-H(+)	0	1	0	0	0.340449	0.096313	0.235177	0.162028	0.233894	0.416709	0.491692	0.000643	0.013008
352.286	0						0	0	0	0	0.971036	0.066319	0.187333	1.77407	0.057842	0.182842	1.69163	0.117713	0.241042
352.781	0						0	0	0	0	-0.097791	0.231234	0.408799	-0.018665	0.668404	0.798019	-0.112962	0.060083	0.156975
352.906	0						0	0	0	0	-0.157304	0.066762	0.187891	0.186108	0.004825	0.078872	-0.012017	0.758423	0.836962
352.93	0						0	0	0	0	0.098966	0.41582	0.596832	0.410565	0.004729	0.078695	0.281552	0.027341	0.099036
352.966	0						0	0	0	0	-0.149901	0.142983	0.305167	0.315703	0.001778	0.07358	0.122458	0.102899	0.221989
353.049	0						0	0	0	0	0.630894	0.039036	0.137598	0.288755	0.262943	0.449292	0.387783	0.088365	0.201019
353.158	0						0	0	0	0	0.209532	0.060315	0.177355	0.113206	0.249397	0.436374	0.015408	0.754408	0.834335
353.179	1	-0.0052516	LPA_3081	phosphatidic acids	C15H31O7P	-H(+)	0	0	0	1	0.41212	0.003667	0.067637	0.243308	0.016343	0.109582	0.325562	0.002427	0.027118
353.203	0						0	0	0	0	0.236427	0.080385	0.210017	0.115075	0.221435	0.403431	0.089923	0.299798	0.456707
353.212	0						0	0	0	0	0.282995	0.03269	0.126813	0.131003	0.191932	0.369002	0.166962	0.081919	0.191967
353.288	1	-0.0030297	Docosatrienoic acid	HMDB02823	C22H38O2	+F(-)	0	1	0	0	0.252653	0.079986	0.209571	0.50498	0.019805	0.116322	0.399582	0.176076	0.317766
353.343	2	-0.00068221;-0.00068221	Tricosanoic acid;_2936	HMDB01160;mycosanoic acids	C23H46O2;C23H46O2	-H(+);-H(+)	0	1	0	1	-0.0566	0.221286	0.398107	-0.077601	0.116275	0.272059	-0.050261	0.303474	0.460019
354.219	0						0	0	0	0	0.311435	0.042523	0.144564	0.11552	0.282026	0.47035	0.212017	0.037555	0.118875
354.778	0						0	0	0	0	-0.116878	0.135601	0.295453	-0.030354	0.511091	0.676496	-0.137049	0.04495	0.132513
354.826	0						0	0	0	0	0.042969	0.675045	0.808892	0.196211	0.025645	0.126515	0.037713	0.545378	0.672101
354.902	0						0	0	0	0	-0.125889	0.169735	0.338071	0.128078	0.042067	0.15683	-0.005992	0.980754	0.988068
355.067	2	-0.00073333;-0.0007481	5-Amino-6-(5-phosphoribitylamino)uracil;5-Amino-6-(5-phospho-D-ribitylamino)uracil	C04454;C04454	C9H17N4O9P;C9H17N4O9P	-H(+);-H(+)	1	1	1	0	0.4351	0.014913	0.092685	0.196137	0.233271	0.416244	0.218786	0.11052	0.231789
355.112	0						0	0	0	0	0.247832	0.125752	0.281471	0.286636	0.099448	0.246367	0.204449	0.191386	0.337961
355.158	0						0	0	0	0	0.130979	0.12146	0.274405	-0.005118	0.999835	0.999835	-0.019633	0.821494	0.882395
355.181	2	0.0010476;0.0010476	Catharanthine;Tabersonine	C09107;C09244	C21H24N2O2;C21H24N2O2	+F(-);+F(-)	0	0	1	0	0.49918	0.001107	0.047949	-0.005417	0.939308	0.964076	0.571226	0.000275	0.009279
355.213	0						0	0	0	0	0.203803	0.027282	0.116674	-0.031392	0.775837	0.870188	0.122303	0.11293	0.234913
356.027	0						0	0	0	0	0.427075	0.032454	0.126429	0.251263	0.137154	0.299404	0.163097	0.327009	0.481859
356.115	0						0	0	0	0	0.334298	0.056427	0.169947	0.213977	0.195356	0.37293	0.122877	0.358594	0.510388
356.184	0						0	0	0	0	0.46327	0.001945	0.055133	-0.002954	0.884902	0.933476	0.450859	0.000718	0.013732
356.528	0						0	0	0	0	0.373952	0.016086	0.094602	0.387571	0.014201	0.104363	0.233744	0.258394	0.411656
356.774	0						0	0	0	0	-0.1586	0.069499	0.192178	-0.133026	0.038083	0.147983	-0.178162	0.012391	0.062062
356.796	0						0	0	0	0	-0.099816	0.194785	0.36681	0.1221	0.054898	0.177945	-0.071008	0.29032	0.445223
356.823	0						0	0	0	0	0.0356	0.678133	0.810056	0.206682	0.019519	0.115677	0.024493	0.652291	0.757324
356.855	0						0	0	0	0	-0.150194	0.283547	0.467288	0.409256	0.003855	0.080473	0.174925	0.13711	0.265492
356.881	0						0	0	0	0	0.035982	0.6603	0.801045	0.558675	0.025839	0.127064	0.442335	0.039276	0.122718
356.982	0						0	0	0	0	0.013824	0.673222	0.808818	0.04211	0.218434	0.400027	0.02031	0.634843	0.743266
357.109	0						0	0	0	0	0.221155	0.143059	0.305188	0.160139	0.252292	0.440097	0.129567	0.314111	0.469633
357.151	0						0	0	0	0	0.482816	0.001586	0.053947	0.210327	0.065122	0.192476	0.326647	0.012547	0.06237
357.176	0						0	0	0	0	0.341163	0.024709	0.11159	-0.016446	0.918146	0.951714	0.411957	0.006925	0.045441
357.194	0						0	0	0	0	0.452371	0.022277	0.106695	0.032572	0.694526	0.816263	0.469849	4.5e-05	0.004377
357.87	0						0	0	0	0	0.201213	0.330554	0.516407	0.351537	0.04239	0.156762	0.094783	0.487828	0.625515
357.93	0						0	0	0	0	-0.063295	0.110992	0.258119	-0.058503	0.148004	0.313553	-0.121708	0.006999	0.045598
358.795	0						0	0	0	0	-0.024938	0.745035	0.853992	0.157931	0.017745	0.111955	0.010432	0.799988	0.866182
358.829	0						0	0	0	0	-0.109622	0.141853	0.303319	0.133897	0.05346	0.175012	-0.001931	0.966919	0.978854
358.858	0						0	0	0	0	0.063916	0.519638	0.689597	0.291338	0.035544	0.145634	0.192792	0.108308	0.229033
358.872	0						0	0	0	0	0.119309	0.366962	0.549546	0.398241	0.024718	0.12545	0.326626	0.046151	0.134413
358.978	0						0	0	0	0	-0.034662	0.380425	0.562373	0.050838	0.15666	0.324701	-0.014324	0.677259	0.77264
359.015	0						0	0	0	0	0.306857	0.053263	0.165073	0.206424	0.156265	0.324177	0.202205	0.128498	0.253955
359.163	0						0	0	0	0	0.632838	0.003742	0.067662	0.358262	0.044987	0.160674	0.562892	0.006703	0.045207
359.215	0						0	0	0	0	0.339916	0.018124	0.099452	-0.032834	0.767923	0.866389	0.464178	0.000233	0.008573
360.793	0						0	0	0	0	0.061886	0.527474	0.694777	0.235932	0.006572	0.083384	0.130996	0.048175	0.137775
360.832	0						0	0	0	0	-0.113972	0.133835	0.292855	-0.188719	0.018611	0.114433	-0.290086	0.000966	0.015741
360.85	0						0	0	0	0	-0.005541	0.963276	0.984058	0.084911	0.150149	0.316057	0.012571	0.7855	0.855538
360.871	0						0	0	0	0	0.02865	0.79032	0.886215	0.275612	0.034691	0.144197	0.164797	0.150463	0.285098
360.975	0						0	0	0	0	-0.011986	0.755504	0.861477	-0.035824	0.360929	0.54603	-0.019657	0.652044	0.757419
361.012	0						0	0	0	0	0.204314	0.120596	0.272855	0.124992	0.314866	0.504423	0.09586	0.346438	0.500217
361.144	0						0	0	0	0	0.789453	0.000291	0.066738	0.184718	0.147844	0.313502	0.378457	0.006969	0.045534
361.203	2	-0.0010723;-0.0010723	Cortisol;17a,21-Dihydroxy-5b-pregnane-3,11,20-trione	C00735;HMDB06758	C21H30O5;C21H30O5	-H(+);-H(+)	1	1	1	0	1.09711	0.019626	0.101972	0.031374	0.946462	0.969253	0.492286	0.023263	0.090624
361.234	0						0	0	0	0	0.095479	0.256413	0.436833	0.163071	0.00326	0.08049	0.076815	0.269841	0.42343
361.871	0						0	0	0	0	0.000535	0.831853	0.910341	0.236726	0.082708	0.22202	-0.146151	0.209821	0.359996
362.206	0						0	0	0	0	0.845328	0.009317	0.08014	0.167258	0.509152	0.675487	0.381421	0.031006	0.107155
362.827	0						0	0	0	0	-0.161434	0.052068	0.162908	-0.258386	0.00593	0.081792	-0.374893	0.000261	0.009084
362.896	0						0	0	0	0	-0.034583	0.892642	0.945986	0.356577	0.011059	0.095659	0.304807	0.022515	0.088614
362.981	0						0	0	0	0	0.134358	0.2883	0.472578	0.437555	0.005566	0.080903	0.342424	0.058014	0.154202
363.158	1	-0.00023877	(10S)-Juvenile hormone III diol phosphate	C16507	C16H29O7P	-H(+)	0	0	1	0	1.83201	0.015275	0.092804	0.327665	0.765454	0.864666	0.988774	0.014377	0.066698
363.193	2	0.0037609;0.0037203	11-Dehydrocorticosterone;Formebolone	C05490;HMDB04631	C21H28O4;C21H28O4	+F(-);+F(-)	1	1	0	0	0.750613	0.010104	0.080707	0.145649	0.462274	0.640105	0.342094	0.075365	0.180194
363.252	0						0	0	0	0	0.43822	0.012883	0.087146	0.48742	0.003453	0.080094	0.462785	0.007187	0.045974
364.024	0						0	0	0	0	0.534934	0.007597	0.078945	0.217606	0.136663	0.299045	0.288417	0.089316	0.202183
364.16	0						0	0	0	0	1.07031	0.021279	0.10498	-0.045327	0.586707	0.737075	0.365209	0.053384	0.147173
364.526	0						0	0	0	0	0.386134	0.009426	0.080471	0.197281	0.066255	0.19507	0.241126	0.036941	0.117826
364.822	0						0	0	0	0	-0.253796	0.03043	0.12325	-0.344387	0.010827	0.094544	-0.437839	0.001343	0.019215
364.838	0						0	0	0	0	-0.147746	0.05741	0.171782	-0.163635	0.03112	0.137835	-0.280978	0.000888	0.015102
364.872	0						0	0	0	0	0.030873	0.650248	0.793462	0.261366	0.00206	0.079493	0.159167	0.030961	0.107164
364.885	0						0	0	0	0	-0.094789	0.072089	0.195803	0.063295	0.019236	0.115192	-0.010471	0.688508	0.781977
364.957	0						0	0	0	0	0.355127	0.181364	0.350887	1.06256	0.004595	0.078458	0.978807	0.003769	0.033483
365.071	0						0	0	0	0	0.37233	0.006712	0.076878	0.280222	0.024336	0.124469	0.162843	0.151023	0.28557
365.14	2	-0.00014775;-0.00014775	Strigol;Gibberellin A3	C09190;HMDB03559	C19H22O6;C19H22O6	+F(-);+F(-)	0	1	1	0	0.539768	0.003543	0.067252	0.134886	0.259022	0.445744	0.31183	0.011798	0.060409
365.156	0						0	0	0	0	1.21363	0.009298	0.080125	0.185229	0.667368	0.797404	0.677836	0.0012	0.017893
365.21	9	0.0023267;0.0023173;0.0023267;0.0023267;0.0023173;0.0023267;0.0023267;0.0023173;0.0023173	11-Deoxycortisol;11beta,17alpha-Dihydroxyprogesterone;21-Deoxycortisol;21-Hydroxy-5b-pregnane-3,11,20-trione;21-Hydroxy-5beta-pregnane-3,11,20-trione;Cortexolone;Corticosterone;Cortodoxone;Reichsteins substance H	C05488;C05497;HMDB04030;HMDB06756;C05477;HMDB00015;C02140;C05488;C02140	C21H30O4;C21H30O4;C21H30O4;C21H30O4;C21H30O4;C21H30O4;C21H30O4;C21H30O4;C21H30O4	+F(-);+F(-);+F(-);+F(-);+F(-);+F(-);+F(-);+F(-);+F(-)	1	1	1	0	0.783366	0.014154	0.091049	0.109538	0.343397	0.530872	0.429472	0.001566	0.021033
365.227	0						0	0	0	0	0.152961	0.122078	0.27553	0.091358	0.194966	0.372806	0.102769	0.202202	0.350856
365.268	0						0	0	0	0	0.753173	0.005606	0.074639	0.668577	0.006393	0.08271	1.33332	6e-05	0.00483
365.304	0						0	0	0	0	0.223438	0.178417	0.347676	0.431136	0.000586	0.084163	0.837959	5.6e-05	0.004871
365.96	0						0	0	0	0	0.216796	0.237815	0.415791	0.881572	0.008178	0.088588	1.03731	0.001271	0.018477
366.158	0						0	0	0	0	1.14884	0.00878	0.080012	0.146202	0.868768	0.923241	0.536866	0.043381	0.130144
366.271	0						0	0	0	0	0.670395	0.007046	0.077234	0.635781	0.002748	0.07888	1.29172	1.1e-05	0.0047
366.751	0						0	0	0	0	-0.206345	0.038451	0.13669	-0.170832	0.000768	0.075084	-0.229859	0.009957	0.055431
366.846	0						0	0	0	0	-0.050095	0.524844	0.694299	0.09367	0.120952	0.278045	-0.050965	0.483635	0.622049
366.873	0						0	0	0	0	-0.073722	0.207281	0.382038	0.041295	0.323911	0.512302	-0.08335	0.049061	0.139528
366.93	0						0	0	0	0	0.294639	0.152378	0.316828	0.74034	0.004842	0.078576	0.640277	0.006437	0.044195
367.172	0						0	0	0	0	0.218511	0.047289	0.15339	0.086372	0.357937	0.544012	0.02943	0.62593	0.736776
367.193	1	-0.0041107	LPA_3083	phosphatidic acids	C16H33O7P	-H(+)	0	0	0	1	0.688364	0.005452	0.073863	0.230348	0.074784	0.208423	0.273407	0.093198	0.207593
367.242	0						0	0	0	0	0.144016	0.019487	0.102176	0.054367	0.303348	0.492324	0.275865	0.000249	0.008864
367.265	0						0	0	0	0	-0.016036	0.856083	0.924087	0.061354	0.494822	0.665315	0.137826	0.325693	0.480691
367.359	3	-0.00088027;-0.00088027;-0.00088027	Tetracosanoic acid;Mycosanoic or Mycocerosic acid (C24);_2937	C08320;Mycosanoic or Mycocerosic acid (C24);mycosanoic acids	C24H48O2;C24H48O2;C24H48O2	-H(+);-H(+);-H(+)	0	1	1	1	-0.031909	0.509019	0.680222	-0.132727	0.016551	0.110014	-0.046288	0.310298	0.466667
368.244	0						0	0	0	0	0.169927	0.004759	0.073352	0.060453	0.244123	0.429929	0.293494	0.000668	0.013232
368.268	0						0	0	0	0	0.006405	0.825888	0.906405	0.097743	0.446214	0.625981	0.163676	0.278403	0.433313
368.284	0						0	0	0	0	0.191011	0.401398	0.581952	0.267127	0.380069	0.564207	0.641903	0.017012	0.074343
368.747	0						0	0	0	0	-0.229254	0.045222	0.150075	-0.203203	0.000861	0.074589	-0.240892	0.008111	0.049805
368.844	0						0	0	0	0	-0.016762	0.824915	0.90642	0.15418	0.056599	0.180653	-0.032161	0.704492	0.795802
368.862	0						0	0	0	0	-0.001932	0.889444	0.943686	0.137887	0.100106	0.246798	-0.083107	0.24396	0.397062
368.879	0						0	0	0	0	-0.162701	0.007886	0.079783	0.052075	0.196687	0.374537	-0.05749	0.072184	0.175232
368.904	0						0	0	0	0	0.157934	0.1635	0.330091	0.397135	0.00271	0.078775	0.270069	0.021169	0.085066
368.936	0						0	0	0	0	-0.062201	0.402698	0.582916	0.29138	0.000593	0.080085	0.183744	0.039678	0.123805
369.128	0						0	0	0	0	0.217061	0.173611	0.342966	0.162838	0.255783	0.443158	0.108324	0.385282	0.537383
369.191	0						0	0	0	0	0.51471	0.020943	0.104441	0.190364	0.149487	0.315095	0.192457	0.087795	0.200318
369.21	0						0	0	0	0	0.54604	0.000109	0.04164	0.310043	0.003373	0.07944	0.323279	0.002697	0.028415
369.249	4	-0.0058037;-0.0058037;-0.0058037;-0.0058037	5a-Tetrahydrocorticosterone;MG(0:0/18:4(6Z,9Z,12Z,15Z)/0:0);MG(18:4(6Z,9Z,12Z,15Z)/0:0/0:0);Tetrahydrodeoxycortisol	HMDB00449;HMDB11541;HMDB11571;HMDB05972	C21H34O4;C21H34O4;C21H34O4;C21H34O4	+F(-);+F(-);+F(-);+F(-)	1	1	0	0	0.395911	0.000727	0.056605	0.233568	0.024991	0.126138	0.422802	0.000526	0.012011
369.271	0						0	0	0	0	0.217005	0.182372	0.351505	0.140875	0.470383	0.645301	0.301483	0.043881	0.130873
369.302	1	-0.00058472	MAG_1108	glycerides	C22H42O4	-H(+)	0	0	0	1	0.017477	0.811555	0.897754	0.106545	0.157302	0.325446	0.05639	0.494662	0.630931
370.131	0						0	0	0	0	0.219581	0.163695	0.330194	0.104019	0.358741	0.544514	0.07889	0.450637	0.595618
370.213	0						0	0	0	0	0.413814	0.022852	0.107984	0.133643	0.295729	0.484754	0.25143	0.10137	0.220138
370.284	0						0	0	0	0	-0.084007	0.557034	0.723341	-0.202039	0.863271	0.920168	0.557998	0.565113	0.686839
370.744	0						0	0	0	0	-0.219592	0.046613	0.152596	-0.216478	0.000373	0.107064	-0.250951	0.015149	0.069303
370.878	0						0	0	0	0	-0.065051	0.399184	0.580023	0.071565	0.198227	0.375446	-0.063943	0.291305	0.446136
370.943	0						0	0	0	0	-0.095275	0.256923	0.437379	0.181161	0.008335	0.088825	0.018138	0.673918	0.770744
371.125	1	3.5357e-05	Cotinineglucuronide	HMDB01013	C16H20N2O7	+F(-)	0	1	0	0	0.306495	0.082438	0.213196	0.240203	0.145399	0.310469	0.1502	0.281042	0.435501
371.151	1	-0.0012263	Tetrahydrocurcumin	HMDB05789	C21H24O6	-H(+)	0	1	0	0	0.460453	0.013652	0.089963	0.133136	0.279923	0.467862	0.677053	0.001918	0.023875
371.88	0						0	0	0	0	-0.097588	0.341246	0.525778	0.168721	0.026676	0.129244	-0.016484	0.872981	0.917949
372.155	0						0	0	0	0	0.323989	0.034932	0.130652	0.083739	0.473007	0.646391	0.398186	0.009289	0.054214
372.741	0						0	0	0	0	-0.206637	0.081372	0.212113	-0.221836	0.001832	0.07511	-0.232846	0.023682	0.091403
372.765	0						0	0	0	0	-0.085638	0.368183	0.550656	0.150798	0.058359	0.183843	0.008087	0.794541	0.862114
372.827	0						0	0	0	0	0.063161	0.648588	0.792278	0.520265	0.00124	0.072998	0.438047	0.012883	0.063014
372.851	0						0	0	0	0	0.014551	0.896041	0.948494	0.347771	0.016534	0.110058	0.206754	0.075847	0.181062
372.879	0						0	0	0	0	-0.200055	0.006158	0.076651	0.00252	0.918105	0.951886	-0.08253	0.011782	0.060461
373.148	0						0	0	0	0	0.507146	0.006907	0.076817	0.078349	0.446915	0.62639	0.600569	0.002734	0.028669
373.187	0						0	0	0	0	0.569447	0.000915	0.049468	0.175542	0.086321	0.226685	0.349416	0.000736	0.013736
374.15	2	0.0029534;0.0029881	S-Adenosyl-(5)-3-methylthiopropylamine;S-Adenosylmethioninamine	C01137;C01137	C14H23N6O3S;C14H23N6O3S	+F(-);+F(-)	1	1	1	0	0.392815	0.004547	0.072518	0.082691	0.419283	0.602933	0.433613	0.002451	0.027191
374.737	0						0	0	0	0	-0.127964	0.166355	0.333654	-0.217272	0.020676	0.118117	-0.286717	0.002663	0.028113
374.764	0						0	0	0	0	-0.088241	0.312232	0.499159	0.105789	0.144937	0.309915	-0.021878	0.810755	0.87372
374.799	0						0	0	0	0	-0.160802	0.061973	0.180267	0.252709	0.009391	0.09158	0.01002	0.901195	0.93668
374.827	0						0	0	0	0	0.055199	0.601444	0.757038	0.360711	0.037765	0.147998	0.308109	0.056591	0.152268
374.896	0						0	0	0	0	-0.213687	0.023027	0.108252	-0.019054	0.68092	0.805841	-0.154689	0.001385	0.019507
375.146	0						0	0	0	0	0.464762	0.003728	0.067682	0.191872	0.062083	0.189216	0.460608	0.000133	0.006621
375.157	0						0	0	0	0	0.810635	0.004244	0.07088	0.149515	0.394744	0.579067	0.517163	0.000118	0.00628
375.192	0						0	0	0	0	0.586397	0.001604	0.053375	0.281981	0.041086	0.154679	0.751607	0.000326	0.009479
376.196	0						0	0	0	0	0.346989	0.024429	0.111532	0.078748	0.458928	0.637392	0.474572	0.00416	0.034863
376.761	0						0	0	0	0	-0.09812	0.29048	0.475302	0.119878	0.141353	0.305523	0.030322	0.60459	0.719586
376.802	0						0	0	0	0	-0.108841	0.112163	0.259791	-0.121228	0.057354	0.182177	-0.250364	0.001542	0.020898
376.823	0						0	0	0	0	0.056226	0.609432	0.762911	0.264182	0.061678	0.18911	0.195578	0.128254	0.253691
376.89	0						0	0	0	0	-0.025992	0.711133	0.834713	0.277679	0.000372	0.121898	0.116167	0.072306	0.175437
377.085	0						0	0	0	0	0.330253	0.008788	0.079771	0.506947	0.000366	0.129162	0.782934	4e-06	0.004657
377.174	0						0	0	0	0	2.09312	0.020126	0.103055	0.374641	0.76891	0.866438	1.16671	0.008471	0.051126
377.193	1	0.00089437	Pentosidine	HMDB03933	C17H26N6O4	-H(+)	0	1	0	0	0.972549	0.00544	0.074148	0.074744	0.786038	0.877344	0.483932	0.00096	0.015799
377.308	0						0	0	0	0	-0.066266	0.251551	0.431431	-0.071039	0.22619	0.408529	-0.173451	0.009253	0.054069
378.177	0						0	0	0	0	1.96352	0.018547	0.100336	0.308586	0.929324	0.956822	1.09539	0.008313	0.050639
378.312	0						0	0	0	0	-0.033748	0.62917	0.777658	-0.081108	0.230029	0.412865	-0.164002	0.02842	0.101505
378.738	0						0	0	0	0	-0.160552	0.189124	0.359539	-0.055679	0.60014	0.746599	-0.073707	0.462671	0.607157
378.797	0						0	0	0	0	-0.162614	0.029444	0.120854	-0.22046	0.006581	0.083267	-0.311826	0.00014	0.006485
378.817	0						0	0	0	0	0.019418	0.850373	0.921388	0.130363	0.082099	0.221162	0.070167	0.351088	0.504551
378.865	0						0	0	0	0	0.111443	0.439892	0.619192	0.313177	0.010541	0.09401	0.110832	0.27651	0.431243
379.134	0						0	0	0	0	0.250432	0.03775	0.135141	0.154951	0.131622	0.29304	0.12703	0.397484	0.547256
379.152	0						0	0	0	0	0.479236	0.010258	0.080951	0.199752	0.144799	0.309907	0.32686	0.033289	0.110633
379.171	0						0	0	0	0	1.89245	0.014787	0.092277	0.375897	0.639803	0.77659	1.04714	0.004941	0.038203
379.225	0						0	0	0	0	0.724717	0.00502	0.072731	0.412858	0.026612	0.129208	1.08906	7.3e-05	0.005143
379.249	1	-0.00023579	Bisnorcholic acid	HMDB02082	C22H36O5	-H(+)	0	1	0	0	0.237581	0.077037	0.204173	0.015482	0.794811	0.881992	0.440228	2.3e-05	0.003496
379.738	0						0	0	0	0	-0.06526	0.455476	0.632981	0.064961	0.311488	0.500582	-0.155803	0.029369	0.104004
379.862	0						0	0	0	0	-0.053834	0.573945	0.735732	0.095053	0.409634	0.59333	0.070149	0.477768	0.617442
380.174	0						0	0	0	0	1.7285	0.009813	0.080483	0.375451	0.498692	0.667782	0.87461	0.014187	0.06649
380.228	0						0	0	0	0	0.631079	0.015861	0.094121	0.352766	0.048731	0.167032	0.910937	0.000439	0.011026
380.736	0						0	0	0	0	-0.095712	0.38498	0.56728	0.048747	0.61882	0.758943	-0.074451	0.369275	0.52123
380.793	0						0	0	0	0	-0.154059	0.04087	0.141245	-0.269959	0.001324	0.072375	-0.354142	0.000451	0.011028
380.848	0						0	0	0	0	0.071142	0.387767	0.569925	0.233684	0.025471	0.126337	0.113958	0.201361	0.35019
380.881	0						0	0	0	0	0.064022	0.570677	0.73318	0.227406	0.027519	0.130708	0.069425	0.422902	0.571963
380.901	0						0	0	0	0	0.052017	0.628928	0.777569	0.367568	0.02865	0.131852	0.362814	0.027406	0.099115
380.924	0						0	0	0	0	0.191885	0.341203	0.525888	0.909637	0.003514	0.079116	0.830834	0.003651	0.033206
380.974	0						0	0	0	0	0.078494	0.035485	0.131544	0.011639	0.722375	0.835525	-0.019735	0.500419	0.635627
381.134	1	0.0038083	Loratadine	HMDB05000	C22H23ClN2O2	-H(+)	0	1	0	0	0.420044	0.012555	0.086328	0.264803	0.055879	0.180233	0.185937	0.172653	0.314181
381.2	0						0	0	0	0	0.479026	0.00554	0.074618	-0.035124	0.836292	0.904424	0.497038	0.000566	0.012261
381.243	1	0.00057586	19,20-DiHDPA	HMDB10214	C22H34O4	+F(-)	0	1	0	0	0.208985	0.057618	0.17218	0.149019	0.12681	0.28593	0.267821	0.017492	0.075509
381.375	3	-0.0012664;-0.0012664;-0.0012664	Pentacosanoic acid;Mycosanoic or Mycocerosic acid (C25);_3725	HMDB02361;Mycosanoic or Mycocerosic acid (C25);phthioceranic acid	C25H50O2;C25H50O2;C25H50O2	-H(+);-H(+);-H(+)	0	1	0	1	0.009771	0.818834	0.902761	-0.024351	0.655943	0.78909	0.017302	0.701743	0.793478
381.734	0						0	0	0	0	-0.198713	0.097777	0.236986	-0.135919	0.033757	0.142115	-0.08897	0.237271	0.389071
381.867	0						0	0	0	0	0.094935	0.697468	0.82585	0.301978	0.044266	0.159211	0.04727	0.839996	0.895151
381.978	0						0	0	0	0	0.073448	0.208946	0.384491	0.092361	0.164286	0.33388	-0.120222	0.053192	0.14691
382.204	0						0	0	0	0	0.549726	0.00656	0.076861	-0.018961	0.961413	0.978455	0.488369	0.002805	0.02882
382.248	0						0	0	0	0	0.081276	0.240077	0.417838	0.013047	0.842303	0.907506	0.191499	0.011874	0.06053
382.72	0						0	0	0	0	-0.301059	0.01091	0.081748	-0.182653	0.013175	0.100689	-0.23179	0.017081	0.074576
382.789	0						0	0	0	0	-0.136279	0.142215	0.303951	-0.319745	0.003478	0.079861	-0.362285	0.002074	0.024866
382.816	0						0	0	0	0	-0.056277	0.438022	0.618266	0.086099	0.143188	0.308471	-0.05047	0.46455	0.608059
382.841	0						0	0	0	0	-0.02339	0.77537	0.876297	0.178282	0.014878	0.105619	0.054291	0.371707	0.523697
382.901	0						0	0	0	0	0.232505	0.231403	0.408783	0.684461	0.010819	0.094832	0.647435	0.010098	0.05568
382.919	0						0	0	0	0	0.167916	0.394493	0.575208	0.784483	0.006597	0.083247	0.775633	0.00367	0.033308
383.143	1	0.0028578	N-Acetyl-D-muramoyl-L-alanine	C02999	C14H24N2O9	+F(-)	1	0	0	0	0.194343	0.195846	0.367751	0.106433	0.394151	0.578382	0.128685	0.34423	0.499068
383.19	1	-0.0039227	Gibberellin A37 open lactone	C11859	C20H28O6	+F(-)	0	0	1	0	0.348823	0.009689	0.080914	0.063887	0.380847	0.564996	0.127877	0.06917	0.17108
383.212	0						0	0	0	0	0.504002	0.000878	0.050385	0.061818	0.476268	0.648917	0.570556	8e-05	0.005347
383.244	0						0	0	0	0	0.096257	0.15499	0.320085	-0.029634	0.429495	0.611491	0.021844	0.664522	0.763992
383.26	0						0	0	0	0	0.273851	0.11403	0.263185	0.190548	0.140655	0.304443	0.25405	0.066865	0.168189
384.146	0						0	0	0	0	0.37273	0.032528	0.126506	0.288639	0.112046	0.264317	0.184591	0.229892	0.381464
384.215	0						0	0	0	0	0.509928	0.000774	0.053086	0.151772	0.161119	0.329778	0.594682	8.6e-05	0.005468
384.263	0						0	0	0	0	0.216648	0.162063	0.328779	0.342181	0.029334	0.133929	0.227449	0.153303	0.288693
384.717	0						0	0	0	0	-0.32411	0.010741	0.081137	-0.207037	0.021094	0.118297	-0.306153	0.003247	0.031267
384.819	0						0	0	0	0	0.100788	0.257293	0.437522	0.239979	0.006872	0.084171	0.113669	0.12728	0.252417
384.878	0						0	0	0	0	0.143662	0.221073	0.397879	0.327268	0.015917	0.108145	0.228633	0.062206	0.160242
385.141	0						0	0	0	0	0.246131	0.142721	0.304751	0.124153	0.345121	0.531748	0.163961	0.271503	0.425747
385.164	0						0	0	0	0	0.210087	0.195325	0.367375	0.231399	0.046077	0.162171	0.088518	0.320491	0.47561
385.208	0						0	0	0	0	0.401807	0.010509	0.080448	0.134192	0.260784	0.4471	0.492744	0.003242	0.031282
385.237	0						0	0	0	0	0.386032	0.005694	0.074298	0.258965	0.02662	0.12911	0.392517	0.003629	0.033203
386.714	0						0	0	0	0	-0.296329	0.016067	0.09461	-0.177686	0.034019	0.142303	-0.26183	0.011115	0.058412
386.76	0						0	0	0	0	-0.119591	0.172194	0.341636	0.026555	0.516074	0.680151	-0.098894	0.113087	0.235133
386.853	0						0	0	0	0	-0.019037	0.739547	0.85174	0.006632	0.927753	0.956063	-0.134436	0.042235	0.128296
386.941	0						0	0	0	0	0.185117	0.502494	0.673659	0.890328	0.000486	0.092924	0.731529	0.003894	0.034265
387.179	0						0	0	0	0	0.298872	0.019761	0.102555	0.059266	0.434995	0.616075	0.01846	0.758639	0.837
387.202	0						0	0	0	0	0.942828	0.005731	0.07394	0.302932	0.428826	0.611107	0.560544	0.021847	0.087029
387.248	0						0	0	0	0	0.119958	0.036714	0.133198	0.013471	0.799082	0.883743	0.19593	0.005275	0.039787
388.156	0						0	0	0	0	0.33231	0.069778	0.192602	0.237332	0.163083	0.332464	0.416085	0.036705	0.1174
388.711	0						0	0	0	0	-0.309971	0.011706	0.08507	-0.183054	0.032665	0.140347	-0.274467	0.007498	0.047175
388.757	0						0	0	0	0	-0.101562	0.248486	0.427611	0.009263	0.808338	0.889908	-0.102518	0.142965	0.27417
388.852	0						0	0	0	0	-0.118593	0.060875	0.178658	-0.082093	0.11704	0.272461	-0.20066	0.000558	0.01226
388.895	0						0	0	0	0	-0.117017	0.056683	0.170495	0.087228	0.020201	0.117153	0.003807	0.883677	0.92475
388.913	0						0	0	0	0	0.016031	0.911163	0.957003	0.349613	0.006976	0.084322	0.32177	0.012914	0.063033
388.999	0						0	0	0	0	0.390637	0.040324	0.139991	0.887876	0.003744	0.079989	0.835034	0.002041	0.0246
389.159	0						0	0	0	0	0.344159	0.042342	0.144163	0.243773	0.123888	0.281552	0.376459	0.034648	0.112943
389.195	0						0	0	0	0	0.646907	5.9e-05	0.039007	0.251988	0.072159	0.203954	0.434024	0.003094	0.0305
389.217	0						0	0	0	0	0.47036	0.000631	0.060345	0.056178	0.642201	0.778266	0.174447	0.088021	0.200536
389.856	0						0	0	0	0	-0.009674	0.812943	0.898639	0.162405	0.11323	0.2667	0.023132	0.760689	0.838053
390.163	0						0	0	0	0	0.422365	0.027542	0.117458	0.207617	0.197739	0.374986	0.390968	0.038895	0.121857
390.708	0						0	0	0	0	-0.248926	0.025694	0.113692	-0.137194	0.00657	0.083595	-0.218447	0.000157	0.006793
390.754	0						0	0	0	0	-0.106977	0.197542	0.369877	0.044419	0.362194	0.547043	-0.075598	0.219274	0.370676
390.798	0						0	0	0	0	0.023156	0.823682	0.906149	0.303509	0.010539	0.094172	0.167805	0.102863	0.222016
390.835	0						0	0	0	0	-0.250734	0.000232	0.071041	-0.094929	0.051044	0.171129	-0.208185	0.000301	0.009395
390.872	0						0	0	0	0	-0.164994	0.028324	0.119242	-0.047883	0.322077	0.510632	-0.173166	0.000819	0.014635
390.889	0						0	0	0	0	-0.102188	0.166735	0.334271	0.157616	0.00511	0.079297	0.025076	0.527813	0.657333
390.972	0						0	0	0	0	0.350702	0.169365	0.33748	0.893968	0.004062	0.079727	0.852972	0.003933	0.034341
391.05	0						0	0	0	0	0.507729	0.099379	0.23973	0.227684	0.340137	0.527609	0.393083	0.108743	0.229636
391.19	0						0	0	0	0	1.25357	0.009758	0.081042	0.205689	0.729428	0.839454	0.638817	0.003973	0.034563
391.87	0						0	0	0	0	0.048153	0.809551	0.896832	0.269401	0.008957	0.090813	0.036852	0.798471	0.864744
392.77	0						0	0	0	0	-0.181356	0.035154	0.130846	-0.171874	0.002351	0.079998	-0.266657	0.00038	0.010199
392.792	0						0	0	0	0	-0.060621	0.607382	0.762839	0.204611	0.031973	0.139196	0.076872	0.366329	0.518345
392.825	0						0	0	0	0	-0.110777	0.227198	0.403838	0.24513	0.002637	0.081276	0.047788	0.561955	0.684994
392.86	0						0	0	0	0	0.014265	0.924985	0.963805	0.207736	0.018935	0.115493	0.025087	0.709399	0.799379
392.883	0						0	0	0	0	-0.103331	0.132275	0.291106	0.045816	0.282741	0.470859	-0.053386	0.261686	0.415028
392.945	0						0	0	0	0	0.309016	0.126581	0.282226	0.733712	0.003358	0.079911	0.603433	0.007123	0.045756
392.977	0						0	0	0	0	0.073353	0.26028	0.440644	0.214011	0.003715	0.08049	0.0795	0.260461	0.414087
393.171	0						0	0	0	0	0.868545	0.000755	0.052538	0.475999	0.018259	0.113948	0.640909	0.003263	0.031162
393.208	1	-0.00036991	11beta,20-Dihydroxy-3-oxopregn-4-en-21-oic acid	HMDB11651	C22H30O5	+F(-)	0	1	0	1	0.415189	0.00033	0.060701	0.217381	0.035017	0.144633	0.310823	0.001335	0.019157
393.279	1	0.0012301	3b-Hydroxy-5-cholenoic acid	HMDB00308	C24H38O3	+F(-)	0	1	0	0	-0.128525	0.119004	0.270453	-0.03956	0.606373	0.750693	-0.074485	0.309233	0.465828
394.174	0						0	0	0	0	0.703899	0.000869	0.050545	0.178936	0.331504	0.520014	0.236623	0.20423	0.35344
394.767	0						0	0	0	0	-0.177556	0.031953	0.126299	-0.185505	0.003825	0.080218	-0.276397	0.000947	0.015705
394.787	0						0	0	0	0	-0.07432	0.501119	0.67319	0.086491	0.275404	0.462328	-0.043005	0.696479	0.789079
394.842	0						0	0	0	0	0.047411	0.552554	0.719149	0.220609	0.019096	0.115558	0.04554	0.499103	0.634657
394.894	0						0	0	0	0	-0.206239	0.01466	0.092112	0.176315	0.007265	0.084694	0.025801	0.718103	0.806614
394.917	0						0	0	0	0	0.118449	0.358326	0.54245	0.442773	0.003224	0.080477	0.301344	0.020304	0.082747
394.953	0						0	0	0	0	-0.060149	0.440197	0.619053	0.347384	8.5e-05	0.097034	0.189335	0.038707	0.121519
394.973	0						0	0	0	0	0.089336	0.066277	0.187444	0.009839	0.821991	0.89507	-0.036059	0.303309	0.460529
395.166	0						0	0	0	0	0.649643	0.008438	0.080409	0.137574	0.233439	0.416222	0.368552	0.002207	0.025793
395.195	1	0.0023373	Echitovenine	C11784	C23H28N2O4	-H(+)	0	0	1	0	0.695458	0.004899	0.072817	0.477717	0.021434	0.118326	1.09881	0.000241	0.008717
395.23	0						0	0	0	0	0.715722	0.00043	0.054886	0.379131	0.013776	0.103385	0.587054	0.001228	0.018194
396.199	0						0	0	0	0	0.707608	0.005047	0.072668	0.443426	0.028922	0.132707	1.00315	0.000505	0.011832
396.317	0						0	0	0	0	0.756872	0.034353	0.130077	1.98313	0.017034	0.111289	2.30384	0.011208	0.058763
396.764	0						0	0	0	0	-0.176135	0.038967	0.137568	-0.211509	0.001009	0.0713	-0.315814	0.000664	0.013194
396.781	0						0	0	0	0	-0.100402	0.16345	0.330281	-0.023474	0.656786	0.789897	-0.131602	0.0568	0.152473
396.812	0						0	0	0	0	0.009097	0.794536	0.88834	0.310802	0.037163	0.146893	0.217864	0.096513	0.212709
396.84	0						0	0	0	0	0.061013	0.364274	0.547663	0.227769	0.004972	0.079017	0.088922	0.22304	0.374697
396.89	0						0	0	0	0	-0.122272	0.223606	0.400399	0.146573	0.038764	0.15012	0.009006	0.804124	0.869226
397.168	0						0	0	0	0	0.416285	0.010324	0.080507	0.056385	0.55072	0.708333	0.526984	0.00259	0.027726
397.192	0						0	0	0	0	0.526353	0.007791	0.079517	0.255585	0.091791	0.234219	0.815209	0.000565	0.01235
397.229	0						0	0	0	0	0.31605	0.024455	0.111322	0.135564	0.164382	0.333778	0.147481	0.140374	0.26999
397.32	0						0	0	0	0	0.428889	0.032246	0.126477	1.03439	0.022104	0.119723	1.18481	0.027853	0.100338
398.233	0						0	0	0	0	0.170385	0.234382	0.411669	0.077036	0.507345	0.674064	0.072099	0.46831	0.611238
398.315	0						0	0	0	0	0.805038	0.010483	0.080649	1.77574	0.027036	0.129756	2.09544	0.017522	0.075496
398.723	0						0	0	0	0	-0.18144	0.22937	0.406599	-0.037891	0.808655	0.889617	-0.159047	0.213524	0.364307
398.76	0						0	0	0	0	-0.207697	0.042872	0.145108	-0.213999	0.003871	0.080452	-0.311675	0.002734	0.028607
398.786	0						0	0	0	0	-0.050352	0.519705	0.689488	0.093316	0.125154	0.283308	-0.053729	0.438952	0.586931
398.808	0						0	0	0	0	0.008875	0.810009	0.897124	0.336002	0.012476	0.098969	0.184843	0.098253	0.215613
398.843	0						0	0	0	0	-0.037783	0.744088	0.8544	0.385171	0.002113	0.078897	0.222922	0.034175	0.111878
398.871	0						0	0	0	0	0.14867	0.377492	0.559477	0.705321	0.015671	0.107272	0.595051	0.024633	0.093274
399.162	0						0	0	0	0	0.397609	0.022539	0.107274	-0.008285	0.85773	0.917242	0.301549	0.053071	0.146662
399.182	0						0	0	0	0	0.462746	0.006231	0.076314	0.099682	0.379949	0.564394	0.711127	0.000494	0.011627
399.222	0						0	0	0	0	0.448999	0.002429	0.061642	0.104779	0.254428	0.442312	0.457199	0.001449	0.020107
399.24	0						0	0	0	0	0.787875	0.031051	0.124885	-0.021283	0.678955	0.80559	0.311863	0.078238	0.185517
399.254	0						0	0	0	0	0.493978	0.01212	0.085773	0.18164	0.212663	0.39338	0.278596	0.067105	0.16833
399.317	0						0	0	0	0	0.476065	0.068282	0.190534	1.0814	0.062752	0.189868	1.25592	0.039748	0.12394
399.86	0						0	0	0	0	0.154935	0.426118	0.605183	0.350651	0.040746	0.153903	0.147044	0.291608	0.446452
400.186	0						0	0	0	0	0.30745	0.006759	0.076093	0.005472	0.927838	0.955935	0.488305	0.000596	0.012503
400.313	0						0	0	0	0	0.083863	0.721533	0.841331	0.658803	0.42617	0.609212	0.910738	0.266467	0.420002
400.354	0						0	0	0	0	0.682585	0.063861	0.183322	1.42252	0.029893	0.134737	1.62946	0.045958	0.134192
400.69	0						0	0	0	0	-0.388908	0.034932	0.130548	-0.297237	0.027079	0.129825	-0.343041	0.02089	0.084463
400.783	0						0	0	0	0	-0.020559	0.751592	0.859149	0.161575	0.010563	0.094023	-0.028219	0.654743	0.758254
400.808	0						0	0	0	0	-0.044942	0.639899	0.786474	0.190687	0.025253	0.126348	0.097912	0.232254	0.383445
400.849	0						0	0	0	0	0.039764	0.651904	0.794638	0.290114	0.054526	0.177365	0.210618	0.121338	0.244646
400.865	0						0	0	0	0	0.120777	0.401407	0.581781	0.527268	0.025388	0.1262	0.454018	0.033337	0.110712
401.179	0						0	0	0	0	0.403983	0.003159	0.065948	0.108415	0.286049	0.474305	0.573013	0.000301	0.009348
401.218	0						0	0	0	0	1.19846	0.006195	0.076282	0.596683	0.25129	0.438849	1.03603	0.000715	0.013745
401.878	0						0	0	0	0	-0.085614	0.483615	0.657951	0.361583	0.001776	0.074138	0.144505	0.166959	0.30637
402.221	0						0	0	0	0	0.961848	0.016629	0.095474	0.402299	0.570767	0.725382	0.796303	0.003895	0.034206
402.687	0						0	0	0	0	-0.318184	0.034913	0.130689	-0.336919	0.014816	0.105503	-0.252418	0.097799	0.214822
402.734	0						0	0	0	0	-0.203932	0.040337	0.13972	-0.050872	0.439073	0.618798	-0.173484	0.052934	0.146462
402.781	0						0	0	0	0	-0.149995	0.046589	0.152737	0.032604	0.495368	0.665465	-0.038936	0.534269	0.662321
402.824	0						0	0	0	0	-0.057177	0.376614	0.558356	-0.070736	0.260654	0.447045	-0.189701	0.0075	0.047124
403.177	0						0	0	0	0	0.555654	0.006312	0.075691	0.227311	0.140597	0.304462	0.480601	0.012071	0.061129
403.225	0						0	0	0	0	0.436711	0.00065	0.06092	0.268455	0.007215	0.084322	0.557479	7.4e-05	0.005076
403.265	0						0	0	0	0	-0.219305	0.738572	0.852113	-0.173924	0.901044	0.942495	-0.087053	0.843018	0.897331
404.151	0						0	0	0	0	0.391004	0.039313	0.13815	0.220372	0.160648	0.329548	0.38085	0.043055	0.129503
404.229	0						0	0	0	0	0.267089	0.018354	0.099881	0.133181	0.153782	0.32091	0.356938	0.000888	0.015047
404.268	0						0	0	0	0	-0.183729	0.797249	0.889858	-0.181415	0.821023	0.894652	-0.071546	0.832991	0.889957
404.389	0						0	0	0	0	0.888063	0.005426	0.074173	2.10797	0.010199	0.09313	2.40917	0.01389	0.065768
404.731	0						0	0	0	0	-0.147674	0.114146	0.26319	-0.096533	0.124053	0.281788	-0.138464	0.117181	0.240381
404.817	0						0	0	0	0	-0.092607	0.198543	0.370846	-0.205523	0.012192	0.098939	-0.290826	0.000555	0.01231
404.875	0						0	0	0	0	-0.040324	0.64683	0.790761	0.131516	0.068344	0.198046	0.034733	0.610013	0.723042
404.969	0						0	0	0	0	0.194313	0.384354	0.566904	0.923316	0.007306	0.084948	0.90921	0.002824	0.028884
405.172	0						0	0	0	0	0.118021	0.524246	0.693908	0.322157	0.067597	0.196876	-0.073717	0.579445	0.698161
405.224	0						0	0	0	0	-0.226969	0.422751	0.601516	-0.217159	0.450425	0.629007	-0.192349	0.53113	0.659854
405.271	0						0	0	0	0	-0.103999	0.461436	0.63779	-0.079254	0.602363	0.748351	-0.083154	0.578545	0.697809
405.393	0						0	0	0	0	1.0951	0.008611	0.081042	2.4557	0.003064	0.07951	2.73974	0.009316	0.054094
406.176	0						0	0	0	0	0.101662	0.541671	0.709003	0.300139	0.072563	0.204594	-0.051359	0.695221	0.788238
406.227	0						0	0	0	0	-0.164506	0.506644	0.677837	-0.141014	0.603638	0.749125	-0.01446	0.802508	0.868297
406.731	0						0	0	0	0	-0.298654	0.024487	0.111354	-0.001488	0.976423	0.986735	-0.202801	0.018271	0.077557
406.768	0						0	0	0	0	-0.209585	0.218162	0.394963	0.090519	0.410866	0.594177	0.043705	0.602878	0.718293
406.81	0						0	0	0	0	-0.231463	0.041701	0.143043	-0.336277	0.005847	0.081374	-0.408468	0.001349	0.019186
406.863	0						0	0	0	0	-0.086057	0.149354	0.312664	0.106007	0.021492	0.118362	-0.016206	0.729141	0.815027
406.944	0						0	0	0	0	0.327258	0.220483	0.397285	0.99904	0.004284	0.079332	0.909339	0.00475	0.037296
407.187	0						0	0	0	0	0.433699	0.004288	0.070853	0.346232	0.008957	0.090614	0.430461	0.001896	0.023667
407.22	1	0.00015023	LPA_3088	phosphatidic acids	C19H37O7P	-H(+)	0	0	0	1	0.256624	0.036154	0.13221	0.05214	0.611326	0.755603	0.094485	0.216131	0.366576
407.257	0						0	0	0	0	0.695118	0.003154	0.066152	0.485468	0.010467	0.094076	1.11291	3.1e-05	0.004059
407.296	0						0	0	0	0	0.127544	0.44529	0.623731	0.058765	0.520246	0.684668	1.10142	0.000268	0.009177
407.846	0						0	0	0	0	0.192402	0.254767	0.434998	0.212784	0.117569	0.273415	-0.001753	0.909964	0.94302
408.26	0						0	0	0	0	0.463729	0.034222	0.129902	0.298505	0.072852	0.205156	0.792711	0.000591	0.012454
408.3	0						0	0	0	0	0.261046	0.298578	0.48407	0.147449	0.262995	0.449046	1.13906	0.000514	0.011862
408.742	0						0	0	0	0	-0.147436	0.096841	0.235589	-0.024198	0.617094	0.758852	-0.0934	0.110013	0.231149
408.834	0						0	0	0	0	-0.059362	0.367242	0.549786	0.108708	0.054335	0.176866	-0.049932	0.397956	0.547578
408.865	0						0	0	0	0	-0.138108	0.010958	0.081837	0.055357	0.16627	0.335979	-0.062826	0.041882	0.128071
408.889	0						0	0	0	0	-0.099963	0.21942	0.396771	0.340446	0.000628	0.077906	0.160874	0.046293	0.134402
408.918	0						0	0	0	0	0.280572	0.175163	0.34396	0.673348	0.00891	0.09094	0.612688	0.009076	0.053509
409.229	0						0	0	0	0	0.183375	0.028705	0.119639	0.028977	0.631454	0.769097	0.296879	0.000876	0.01507
409.257	0						0	0	0	0	0.156345	0.210626	0.38619	0.068782	0.490393	0.662074	0.213292	0.049144	0.13959
409.311	0						0	0	0	0	0.137285	0.305494	0.491982	-0.048893	0.835775	0.904717	0.630322	0.000817	0.014663
409.866	0						0	0	0	0	-0.012228	0.778649	0.879139	0.124289	0.095304	0.239196	-0.025753	0.761323	0.838149
410.233	1	0.0003804	Etorphine	C11793	C25H33NO4	-H(+)	1	0	0	1	0.16062	0.06668	0.187889	0.040321	0.565621	0.721237	0.231888	0.00756	0.047306
410.739	0						0	0	0	0	-0.123642	0.146429	0.308367	0.004923	0.90672	0.944774	-0.109533	0.075663	0.180813
410.832	0						0	0	0	0	0.038509	0.709886	0.833463	0.160788	0.078104	0.214553	0.032003	0.671233	0.769013
410.867	0						0	0	0	0	-0.159554	0.009138	0.079794	0.10564	0.031866	0.13926	-0.014163	0.698204	0.790644
410.892	0						0	0	0	0	0.139802	0.253674	0.433938	0.407224	0.006301	0.082452	0.26172	0.044622	0.131969
410.925	0						0	0	0	0	-0.155959	0.04202	0.143386	0.259925	0.00109	0.070512	0.131523	0.206008	0.355177
411.179	0						0	0	0	0	0.543761	0.005269	0.074006	0.144703	0.257645	0.444706	0.384299	0.007096	0.045839
411.224	0						0	0	0	0	0.561481	0.000676	0.059678	0.258833	0.045913	0.161841	0.320812	0.011598	0.059922
411.292	20	-0.00096693;-0.00092669;-0.00096693;-0.00096693;-0.00096693;-0.00096693;-0.00096693;-0.00096693;-0.00096693;-0.00096693;-0.00096693;-0.00096693;-0.00096693;-0.00096693;-0.00096693;-0.00096693;-0.00096693;-0.00096693;-0.00096693;-0.00096693	Chenodeoxycholate;Chenodiol;3a,12b-Dihydroxy-5b-cholanoic acid;3a,7a-Dihydroxycholanoic acid;3b,12a-Dihydroxy-5a-cholanoic acid;3b,12a-Dihydroxy-5b-cholanoic acid;3b,12b-Dihydroxy-5b-cholanoic acid;3b,7a-Dihydroxy-5b-cholanoic acid;7a,12b-dihydroxy-5b-Cholan-24-oic acid;7b,12a-Dihydroxycholanoic acid;Allochenodeoxycholic acid;Allodeoxycholic acid;Chenodeoxycholic acid;Deoxycholic acid;Hyodeoxycho…	C02528;C02528;HMDB00411;HMDB00384;HMDB00348;HMDB00438;HMDB02585;HMDB00361;HMDB02488;HMDB02451;HMDB00514;HMDB00478;HMDB00518;HMDB00626;HMDB00733;HMDB02536;HMDB00664;HMDB00686;HMDB00811;HMDB00946	C24H40O4;C24H40O4;C24H40O4;C24H40O4;C24H40O4;C24H40O4;C24H40O4;C24H40O4;C24H40O4;C24H40O4;C24H40O4;C24H40O4;C24H40O4;C24H40O4;C24H40O4;C24H40O4;C24H40O4;C24H40O4;C24H40O4;C24H40O4	+F(-);+F(-);+F(-);+F(-);+F(-);+F(-);+F(-);+F(-);+F(-);+F(-);+F(-);+F(-);+F(-);+F(-);+F(-);+F(-);+F(-);+F(-);+F(-);+F(-)	1	1	1	0	0.18946	0.297664	0.482929	-0.07064	0.777555	0.871264	0.006982	0.808525	0.871931
411.735	0						0	0	0	0	0.018368	0.993612	0.996867	0.166041	0.028392	0.131588	-0.035188	0.574341	0.694197
412.735	0						0	0	0	0	-0.150712	0.0808	0.21074	-0.020455	0.660544	0.792136	-0.128706	0.045173	0.132829
412.784	0						0	0	0	0	0.03738	0.731923	0.847849	0.184664	0.034967	0.144558	0.037105	0.560247	0.683275
412.865	0						0	0	0	0	-0.077927	0.349781	0.534269	0.070748	0.237946	0.422126	-0.069299	0.289086	0.443922
412.93	0						0	0	0	0	-0.116718	0.244112	0.422618	0.072668	0.336895	0.52524	0.026575	0.787422	0.857021
413.14	1	-0.00081787	Rotenone	C07593	C23H22O6	+F(-)	1	0	1	0	0.623153	0.000932	0.048631	-0.036489	0.902723	0.94232	0.575186	0.001102	0.017104
413.198	0						0	0	0	0	0.690535	0.001227	0.048595	0.129877	0.252349	0.44003	0.999331	3.8e-05	0.003989
413.234	0						0	0	0	0	0.543206	0.000676	0.060838	0.289897	0.036183	0.146422	0.468357	0.003136	0.030774
414.213	0						0	0	0	0	0.742754	0.001008	0.048246	0.144166	0.231128	0.414191	0.727662	0.000849	0.014936
414.733	0						0	0	0	0	-0.091501	0.254292	0.434672	0.031052	0.496028	0.666157	-0.112812	0.07895	0.186725
414.753	0						0	0	0	0	-0.042229	0.519634	0.689792	0.112947	0.062611	0.189817	-0.059517	0.314591	0.470045
414.781	0						0	0	0	0	0.038673	0.719218	0.840338	0.21841	0.016034	0.108621	0.036232	0.551442	0.67685
414.813	0						0	0	0	0	-0.033225	0.961637	0.983697	0.361097	0.022145	0.1198	0.217297	0.079796	0.188048
414.839	0						0	0	0	0	0.103393	0.448606	0.627039	0.496031	0.038686	0.150071	0.485458	0.031031	0.107003
414.864	0						0	0	0	0	-0.199927	0.008834	0.079557	-0.02644	0.582652	0.734391	-0.136633	0.00707	0.045798
415.137	0						0	0	0	0	0.29755	0.009126	0.079843	0.031619	0.701039	0.82035	0.317555	0.006421	0.044218
415.216	0						0	0	0	0	0.578359	0.000238	0.068347	0.264026	0.018486	0.114277	0.609846	0.000119	0.006258
415.248	0						0	0	0	0	0.437369	0.008179	0.079933	0.222928	0.090502	0.23274	0.29891	0.031897	0.10828
416.729	0						0	0	0	0	-0.112886	0.254072	0.434457	0.039308	0.554746	0.710924	-0.126007	0.186762	0.332223
416.752	0						0	0	0	0	-0.004999	0.947172	0.976732	0.189714	0.003806	0.080195	-0.02793	0.655311	0.75872
416.778	0						0	0	0	0	-0.011298	0.930368	0.966345	0.196392	0.028329	0.131429	0.016946	0.755374	0.835002
416.816	0						0	0	0	0	0.057615	0.582538	0.739524	0.310088	0.048032	0.166124	0.21229	0.1231	0.247007
416.832	0						0	0	0	0	0.099731	0.44099	0.619598	0.416414	0.03907	0.150798	0.375243	0.051144	0.143146
416.883	0						0	0	0	0	-0.204713	0.027657	0.11762	0.057231	0.239279	0.423184	-0.091096	0.054485	0.149402
417.17	0						0	0	0	0	0.965413	0.02777	0.11777	0.159498	0.415958	0.599465	0.555735	0.001105	0.017088
417.209	0						0	0	0	0	0.432461	0.043658	0.146258	0.068116	0.545111	0.703878	0.154203	0.216016	0.366788
417.851	0						0	0	0	0	0.235255	0.129023	0.285729	0.139452	0.181365	0.355076	0.031374	0.731364	0.815923
418.75	0						0	0	0	0	0.01337	0.82149	0.904604	0.19338	0.02501	0.126095	-0.001809	0.926112	0.954371
418.792	0						0	0	0	0	-0.06071	0.358043	0.542558	-0.106701	0.071369	0.203097	-0.246983	0.001124	0.017266
418.81	0						0	0	0	0	0.031475	0.730823	0.84743	0.202135	0.082428	0.221789	0.1123	0.266103	0.419716
418.83	0						0	0	0	0	-0.047692	0.87369	0.934962	0.236175	0.093624	0.237052	0.206894	0.121623	0.245007
418.875	0						0	0	0	0	-0.164077	0.184733	0.354272	0.188957	0.063724	0.191547	0.084364	0.473746	0.614665
419.027	0						0	0	0	0	0.567992	0.000829	0.050798	0.312727	0.01461	0.104853	0.237125	0.085656	0.197201
419.167	0						0	0	0	0	0.698466	0.000754	0.05329	0.117669	0.461576	0.639523	0.331095	0.029405	0.10405
419.185	0						0	0	0	0	0.345298	0.007153	0.076758	-0.109589	0.229851	0.41303	0.145126	0.057491	0.153343
419.238	0						0	0	0	0	0.640862	0.003711	0.067643	0.477317	0.017131	0.111446	0.988286	6.7e-05	0.004789
420.242	0						0	0	0	0	0.567169	0.01494	0.092727	0.287767	0.144775	0.310001	0.811912	0.001631	0.021533
420.362	0						0	0	0	0	0.87489	0.007586	0.079006	2.17668	0.00438	0.079209	2.28046	0.003579	0.032874
420.787	0						0	0	0	0	-0.120767	0.085641	0.218649	-0.163464	0.022918	0.121549	-0.271482	0.001438	0.02001
420.853	0						0	0	0	0	0.140852	0.31209	0.499105	0.379541	0.006348	0.082365	0.225002	0.061216	0.158941
420.939	0						0	0	0	0	-0.0122	0.902331	0.951206	0.480479	0.085127	0.224578	0.39198	0.110634	0.231817
421.143	0						0	0	0	0	0.290075	0.216951	0.39339	0.574187	0.009662	0.092069	0.041459	0.798129	0.864781
421.227	0						0	0	0	0	1.42688	0.007054	0.077136	2.26825	0.005225	0.079465	2.18068	0.006122	0.042866
421.366	0						0	0	0	0	0.413264	0.008732	0.080208	0.861384	0.019011	0.115344	1.07563	0.006376	0.044169
422.147	0						0	0	0	0	0.239007	0.220554	0.397257	0.539785	0.011568	0.097135	0.022741	0.881194	0.922993
422.23	3	0.0011204;0.0011204;0.0011204	LysoPE(0:0/14:1(9Z));LysoPE(14:1(9Z)/0:0);LPE_3279	HMDB11471;HMDB11501;phosphatidylethanolamines	C19H38NO7P;C19H38NO7P;C19H38O7NP	-H(+);-H(+);-H(+)	0	1	0	1	1.26113	0.01114	0.082396	2.1049	0.003973	0.079682	2.02199	0.007546	0.047346
422.36	0						0	0	0	0	0.329068	0.365395	0.54863	1.49287	0.0064	0.082577	1.33615	0.004291	0.035571
422.781	0						0	0	0	0	-0.129952	0.12754	0.283539	-0.230528	0.012225	0.09903	-0.30185	0.003223	0.031166
422.835	0						0	0	0	0	0.066916	0.394558	0.575121	0.193679	0.029815	0.13465	0.086995	0.232576	0.383563
422.915	0						0	0	0	0	0.232305	0.313178	0.499801	1.02872	0.010058	0.092397	0.973511	0.006428	0.044197
422.977	0						0	0	0	0	0.417661	0.005987	0.075749	0.218195	0.083509	0.223519	0.222086	0.085535	0.197023
423.141	0						0	0	0	0	0.311179	0.180809	0.350552	0.59752	0.009448	0.09155	0.074729	0.566868	0.687517
423.187	0						0	0	0	0	0.389723	0.014001	0.090828	0.038952	0.64608	0.781524	0.492159	0.002633	0.02799
423.227	0						0	0	0	0	0.758343	0.004816	0.073484	0.827731	0.00595	0.081815	1.24632	0.000147	0.006533
423.855	0						0	0	0	0	0.117593	0.577542	0.737257	0.449788	0.011255	0.096262	0.060728	0.626153	0.736848
424.191	0						0	0	0	0	0.303962	0.020256	0.103258	-0.045935	0.778664	0.872294	0.337935	0.008614	0.05172
424.23	0						0	0	0	0	0.731511	0.000295	0.064529	0.729849	0.002766	0.078914	1.1082	3.4e-05	0.003856
424.398	0						0	0	0	0	0.584289	0.033942	0.129375	1.63268	0.004541	0.079607	1.48146	0.028569	0.101719
424.71	0						0	0	0	0	-0.265517	0.003459	0.067027	-0.061283	0.219528	0.401071	-0.149779	0.01718	0.074722
424.805	0						0	0	0	0	-0.065456	0.350537	0.534712	0.061236	0.283403	0.471448	-0.082081	0.230472	0.382014
424.83	0						0	0	0	0	0.000411	0.982843	0.992786	0.145211	0.043673	0.158819	0.053573	0.35507	0.50789
424.891	0						0	0	0	0	0.247181	0.21218	0.387955	0.722542	0.011757	0.097123	0.618577	0.018276	0.077506
424.974	0						0	0	0	0	0.242674	0.012707	0.086724	0.088216	0.191685	0.368835	0.10802	0.214271	0.364904
425.202	0						0	0	0	0	0.441198	0.001835	0.055824	0.115113	0.272373	0.459423	0.442494	0.001671	0.02174
425.226	0						0	0	0	0	0.768922	0.000582	0.065217	0.291225	0.02585	0.126982	0.789586	5.6e-05	0.004799
425.257	0						0	0	0	0	0.282612	0.027999	0.118416	0.142841	0.144521	0.309747	0.133585	0.167145	0.306465
425.873	0						0	0	0	0	-0.140374	0.377807	0.559583	0.316663	0.020239	0.11722	0.163847	0.145146	0.277196
426.022	7	0.0004158;0.00043076;0.00043076;0.0004158;0.0004158;0.00043076;0.00043076	2-Deoxyguanosine 5-diphosphate;ADP;Adenosine 3,5-bisphosphate;Adenosine 5-diphosphate;Phosphoadenosine phosphate;dGDP;Adenosine 3,5-diphosphate	C00361;C00008;C00054;C00008;C00054;C00361;HMDB00061	C10H15N5O10P2;C10H15N5O10P2;C10H15N5O10P2;C10H15N5O10P2;C10H15N5O10P2;C10H15N5O10P2;C10H15N5O10P2	-H(+);-H(+);-H(+);-H(+);-H(+);-H(+);-H(+)	1	1	1	0	0.124606	0.560657	0.725584	-0.158476	0.321744	0.510456	-0.12228	0.471895	0.61313
426.707	0						0	0	0	0	-0.174253	0.061146	0.17911	-0.099354	0.041915	0.156518	-0.173883	0.019656	0.081189
426.801	0						0	0	0	0	-0.017271	0.882085	0.938915	0.132287	0.091608	0.233884	-0.029534	0.764449	0.84018
426.867	0						0	0	0	0	0.129495	0.301557	0.487179	0.346806	0.023693	0.122964	0.206821	0.114935	0.237256
427.087	0						0	0	0	0	0.226137	0.228406	0.405359	0.225038	0.148744	0.314252	0.131698	0.326714	0.481578
427.22	0						0	0	0	0	0.632332	0.000429	0.05629	0.30405	0.034505	0.143682	0.453252	0.002973	0.029685
427.229	0						0	0	0	0	0.64617	0.009888	0.080241	0.167696	0.239033	0.423075	0.322842	0.002518	0.027272
427.249	0						0	0	0	0	0.656239	0.005324	0.074095	0.254889	0.045435	0.161271	0.76958	0.000103	0.006287
428.703	0						0	0	0	0	-0.206413	0.051501	0.161575	-0.112405	0.05085	0.171101	-0.155858	0.031715	0.108142
428.758	0						0	0	0	0	-0.119249	0.141003	0.302347	0.13989	0.060656	0.187605	-0.020581	0.711813	0.801313
428.841	0						0	0	0	0	0.023957	0.821238	0.904543	0.065554	0.376407	0.560401	-0.054877	0.475679	0.616129
428.929	0						0	0	0	0	0.165091	0.282091	0.466731	0.35041	0.079275	0.216861	0.380868	0.027171	0.098575
429.013	0						0	0	0	0	0.181688	0.49891	0.671205	0.583459	0.019157	0.115316	0.624615	0.026722	0.097407
429.083	0						0	0	0	0	0.249219	0.083012	0.213957	0.215991	0.126499	0.285369	0.07875	0.420653	0.569593
429.11	0						0	0	0	0	0.463265	0.009445	0.080484	0.15047	0.25627	0.443667	0.604328	0.002378	0.026965
429.193	0						0	0	0	0	0.476317	0.019977	0.102979	0.119785	0.28709	0.475687	0.63418	0.000256	0.009039
429.231	0						0	0	0	0	0.245082	0.003647	0.067537	0.079189	0.237346	0.421387	0.227506	0.008481	0.05112
430.7	0						0	0	0	0	-0.193827	0.041107	0.141852	-0.087644	0.129715	0.290624	-0.165404	0.033457	0.110792
430.722	0						0	0	0	0	-0.091156	0.260771	0.4405	0.1167	0.090238	0.232453	0.0237	0.652355	0.757207
430.752	0						0	0	0	0	-0.095171	0.368377	0.550767	0.084975	0.233167	0.416221	-0.031886	0.646235	0.752576
430.84	0						0	0	0	0	-0.097177	0.181191	0.350848	-0.067853	0.232133	0.415668	-0.158994	0.012144	0.061291
430.883	0						0	0	0	0	-0.147467	0.067421	0.18905	0.133297	0.009742	0.091878	0.03995	0.313331	0.46923
430.942	0						0	0	0	0	-0.159555	0.086856	0.219797	0.069156	0.339879	0.527565	0.054106	0.48271	0.621729
430.971	0						0	0	0	0	0.046105	0.290221	0.475048	0.00911	0.791545	0.880283	-0.031656	0.415499	0.564612
431.107	0						0	0	0	0	0.53121	0.02415	0.110811	0.06932	0.487513	0.659737	0.693225	0.008182	0.050175
431.185	0						0	0	0	0	0.927376	0.004362	0.071297	0.090388	0.918358	0.951289	0.426436	0.033879	0.111465
431.203	0						0	0	0	0	0.736698	0.001163	0.048563	0.325246	0.063954	0.191486	0.625656	0.001071	0.016911
431.843	0						0	0	0	0	0.214392	0.303772	0.489896	0.439459	0.005257	0.079683	0.162218	0.200017	0.348909
431.974	0						0	0	0	0	0.127321	0.019241	0.101933	0.02513	0.564756	0.720534	0.029987	0.54712	0.673887
432.697	0						0	0	0	0	-0.218575	0.078265	0.20612	-0.032434	0.725445	0.837389	-0.200249	0.042175	0.128285
432.721	0						0	0	0	0	0.026051	0.76296	0.866322	0.214103	0.015637	0.107356	0.065871	0.323437	0.478436
432.752	0						0	0	0	0	-0.020609	0.816745	0.901107	0.152573	0.048106	0.166005	0.041966	0.653657	0.75757
432.785	0						0	0	0	0	0.039411	0.6879	0.817471	0.37309	0.041395	0.15546	0.320799	0.058172	0.154532
432.877	0						0	0	0	0	-0.081996	0.316759	0.502547	0.186324	0.005103	0.079454	0.053697	0.310438	0.466571
432.96	0						0	0	0	0	0.338748	0.139817	0.300646	0.945079	0.005445	0.080667	0.829623	0.006651	0.044991
433.148	0						0	0	0	0	0.383658	0.028883	0.120053	0.190257	0.169932	0.340681	0.499788	0.008025	0.049408
433.204	0						0	0	0	0	0.822464	0.001509	0.052911	0.24738	0.131377	0.292778	1.13462	0.000141	0.006456
433.858	0						0	0	0	0	0.044775	0.910026	0.956246	0.305341	0.071109	0.202607	0.141863	0.351776	0.505066
434.021	0						0	0	0	0	0.42164	0.002467	0.060914	0.227031	0.042636	0.157163	0.156601	0.175925	0.317619
434.208	0						0	0	0	0	0.807827	0.000907	0.050806	0.204455	0.157075	0.325122	1.09864	4.2e-05	0.004146
434.523	0						0	0	0	0	0.602174	0.001158	0.048782	0.387351	0.013466	0.102402	0.244397	0.082045	0.191967
434.719	0						0	0	0	0	-0.058384	0.524948	0.694238	0.238495	0.006725	0.08394	0.054808	0.395096	0.545111
434.763	0						0	0	0	0	-0.061354	0.388575	0.570746	0.047806	0.350948	0.538198	-0.096251	0.113929	0.235815
434.779	0						0	0	0	0	-0.039505	0.962151	0.983565	0.257194	0.07975	0.217385	0.189893	0.152023	0.286752
434.848	0						0	0	0	0	0.069132	0.581595	0.739348	0.253947	0.011677	0.096984	0.061569	0.440801	0.588033
434.876	0						0	0	0	0	-0.114421	0.264839	0.445081	0.195076	0.020659	0.118167	0.082477	0.276531	0.43113
434.933	0						0	0	0	0	0.288433	0.149165	0.312551	0.73547	0.00267	0.079129	0.636678	0.004722	0.0372
435.022	0						0	0	0	0	0.388989	0.001409	0.052178	0.193732	0.06657	0.195247	0.072746	0.666369	0.76535
435.217	0						0	0	0	0	1.47012	0.00108	0.047695	0.309695	0.408152	0.591743	0.973435	1.4e-05	0.004852
435.229	1	0.0016628	CPA(18:2(9Z,12Z)/0:0)	HMDB07007	C21H37O6P	+F(-)	0	1	0	0	0.859543	0.001421	0.051814	0.309803	0.087686	0.228831	0.509485	0.013342	0.064367
435.875	0						0	0	0	0	-0.110817	0.605373	0.761358	0.160593	0.243579	0.429466	0.018083	0.715674	0.80428
436.221	0						0	0	0	0	1.25819	0.009745	0.081235	0.277222	0.401815	0.584771	0.703249	0.000977	0.015746
436.232	0						0	0	0	0	0.709401	0.000729	0.055817	0.175156	0.2186	0.400171	0.360057	0.040177	0.124686
436.716	0						0	0	0	0	-0.047941	0.644959	0.789525	0.195037	0.084822	0.224288	0.098946	0.228609	0.380436
436.762	0						0	0	0	0	-0.054974	0.432203	0.61099	0.008111	0.823075	0.895613	-0.135991	0.022169	0.087777
436.826	0						0	0	0	0	0.013887	0.81689	0.901051	0.157807	0.07195	0.203615	0.103154	0.21003	0.359816
436.861	0						0	0	0	0	0.035852	0.753612	0.85996	0.301636	0.008925	0.090888	0.161104	0.076454	0.18185
436.882	0						0	0	0	0	-0.2331	0.024454	0.111428	0.21562	0.002478	0.079037	0.062688	0.310961	0.466747
436.904	0						0	0	0	0	0.132396	0.319374	0.505125	0.446861	0.005675	0.081712	0.284713	0.040463	0.12515
436.941	0						0	0	0	0	-0.057771	0.469394	0.644714	0.387554	0.000548	0.086839	0.224838	0.002283	0.026342
437.184	0						0	0	0	0	0.670842	0.001068	0.048073	0.277244	0.063812	0.191685	0.915563	0.000108	0.006259
437.216	0						0	0	0	0	0.987271	0.00486	0.073194	0.161427	0.38645	0.570912	0.625527	0.000209	0.008288
437.259	0						0	0	0	0	0.808968	0.032934	0.12733	0.032615	0.935661	0.962053	0.228415	0.001703	0.021904
437.878	0						0	0	0	0	-0.097456	0.527458	0.694955	0.323435	0.016101	0.108913	0.184579	0.104431	0.224031
438.717	0						0	0	0	0	-0.068789	0.519795	0.689408	0.029457	0.690789	0.812912	-0.068365	0.484688	0.622357
438.754	0						0	0	0	0	-0.080121	0.260629	0.440909	-0.109486	0.07368	0.206223	-0.193144	0.013899	0.065744
438.805	0						0	0	0	0	0.036755	0.623257	0.774099	0.27529	0.026517	0.129016	0.177234	0.103597	0.222971
438.828	0						0	0	0	0	-0.122351	0.328682	0.515058	0.100906	0.29479	0.483907	-0.051655	0.741407	0.822731
438.878	0						0	0	0	0	-0.134624	0.227798	0.404749	0.162823	0.049083	0.167985	0.015708	0.725754	0.812625
439.16	0						0	0	0	0	0.52478	0.00185	0.055896	-0.017087	0.99159	0.994839	0.580355	0.000634	0.012933
439.179	0						0	0	0	0	0.674787	0.001326	0.050322	0.324985	0.037288	0.14688	0.738416	0.000738	0.013659
439.244	0						0	0	0	0	0.360933	0.256672	0.437113	-0.200368	0.800151	0.884712	-0.008558	0.721144	0.809239
439.286	0						0	0	0	0	0.842275	0.002305	0.059808	0.313105	0.008578	0.089538	0.732488	9e-06	0.004817
439.715	0						0	0	0	0	-0.065207	0.479398	0.65357	0.075845	0.239648	0.423185	-0.092007	0.135611	0.263144
440.247	1	0.00091607	Leukotriene E3	HMDB02355	C23H39NO5S	-H(+)	0	1	0	0	0.335532	0.231331	0.408812	-0.102419	0.803189	0.886364	0.09832	0.403351	0.553178
440.678	0						0	0	0	0	-0.321946	0.014367	0.09152	-0.130945	0.183615	0.35826	-0.235787	0.039321	0.122774
440.714	0						0	0	0	0	0.025083	0.944345	0.975349	0.111284	0.189087	0.365366	-0.004745	0.980954	0.988053
440.746	0						0	0	0	0	0.007426	0.984792	0.994536	-0.000916	0.945661	0.968649	-0.083246	0.288544	0.443535
440.773	0						0	0	0	0	-0.010538	0.894669	0.94726	0.191979	0.006088	0.081518	0.02466	0.676784	0.772675
440.798	0						0	0	0	0	0.020074	0.798359	0.890448	0.270704	0.018431	0.114551	0.133248	0.159023	0.296426
440.826	0						0	0	0	0	-0.023688	0.674274	0.8086	0.31453	3.9e-05	0.180108	0.153421	0.005791	0.041755
440.86	0						0	0	0	0	0.109061	0.438568	0.618465	0.646016	0.016913	0.111134	0.562267	0.023543	0.091096
440.877	0						0	0	0	0	0.190508	0.273657	0.456558	0.85732	0.006733	0.083812	0.731091	0.01068	0.057237
441.102	0						0	0	0	0	0.293157	0.077171	0.204411	0.154463	0.224773	0.40693	0.141335	0.246356	0.399829
441.17	0						0	0	0	0	0.400491	0.005287	0.07404	0.049498	0.567677	0.722856	0.500505	0.001049	0.016672
441.249	0						0	0	0	0	0.322445	0.075202	0.200815	-0.002798	0.866184	0.921562	0.087981	0.35019	0.503577
441.715	0						0	0	0	0	-0.056485	0.607249	0.762882	0.14454	0.146054	0.311433	0.023285	0.798365	0.864833
441.734	0						0	0	0	0	0.089272	0.534335	0.701401	0.293649	0.043884	0.158958	0.131861	0.260895	0.414204
441.845	0						0	0	0	0	0.237323	0.242353	0.420842	0.424844	0.026549	0.129035	0.158891	0.364193	0.516277
442.249	0						0	0	0	0	0.347619	0.072653	0.196523	0.009923	0.797497	0.882627	0.109071	0.350128	0.503645
442.675	0						0	0	0	0	-0.311897	0.017037	0.096607	-0.163837	0.051145	0.171216	-0.231514	0.021686	0.086535
442.714	0						0	0	0	0	-0.00336	0.886561	0.941715	0.068684	0.351654	0.538741	-0.076204	0.343264	0.49814
442.772	0						0	0	0	0	-0.01454	0.879745	0.937946	0.228896	0.005223	0.079961	0.044182	0.582984	0.701321
442.795	0						0	0	0	0	-0.114377	0.264569	0.444952	0.174573	0.081766	0.220913	0.074023	0.389526	0.540675
442.84	0						0	0	0	0	0.100426	0.422943	0.601418	0.369264	0.036193	0.146332	0.265965	0.088918	0.20168
442.851	0						0	0	0	0	0.13498	0.354675	0.538698	0.503158	0.027415	0.130891	0.429163	0.042571	0.128638
443.172	0						0	0	0	0	0.31363	0.098357	0.238141	0.30703	0.099702	0.246465	0.143426	0.281559	0.435567
443.2	0						0	0	0	0	0.294102	0.028288	0.119199	0.16455	0.166817	0.336787	0.167015	0.121044	0.244377
443.248	0						0	0	0	0	0.702637	0.003173	0.065946	0.322125	0.032716	0.140436	1.00709	3.3e-05	0.003887
443.862	0						0	0	0	0	-0.067021	0.788729	0.885729	0.252778	0.104235	0.252772	0.067425	0.482819	0.621695
444.175	0						0	0	0	0	0.286776	0.111976	0.259882	0.347347	0.067231	0.196307	0.160934	0.256992	0.410134
444.25	3	0.0020744;0.0020744;0.0020744	LysoPE(0:0/14:0);LysoPE(14:0/0:0);LPE_3280	HMDB11470;HMDB11500;phosphatidylethanolamines	C19H40NO7P;C19H40NO7P;C19H40O7NP	+F(-);+F(-);+F(-)	0	1	0	1	0.806594	0.00063	0.061598	0.407375	0.012559	0.099116	0.991056	3.6e-05	0.003884
444.406	0						0	0	0	0	0.114227	0.968976	0.986152	1.94386	0.178035	0.351403	2.04799	0.173201	0.314681
444.672	0						0	0	0	0	-0.28807	0.023346	0.108753	-0.115498	0.19222	0.369246	-0.202255	0.044019	0.130945
444.717	0						0	0	0	0	-0.069038	0.463877	0.640008	0.065194	0.36796	0.55194	-0.121721	0.086973	0.199236
444.815	0						0	0	0	0	0.003011	0.993967	0.996788	0.021699	0.681885	0.806566	-0.124165	0.082495	0.192629
444.899	0						0	0	0	0	0.214993	0.165525	0.332862	0.452737	0.018445	0.114484	0.376258	0.0336	0.111105
444.97	0						0	0	0	0	0.123407	0.008721	0.080273	0.035296	0.314948	0.504378	0.016584	0.573102	0.693247
445.187	2	-0.00050294;-0.00053502	Estrone beta-D-glucuronide;Estrone glucuronide	C11133;HMDB04483	C24H30O8;C24H30O8	-H(+);-H(+)	1	1	1	0	0.383328	0.170557	0.339267	0.65515	4.2e-05	0.096907	0.451377	0.009923	0.055378
445.211	0						0	0	0	0	0.538259	0.000883	0.050053	0.262044	0.03355	0.142287	0.508051	0.000932	0.015511
445.246	0						0	0	0	0	0.59618	0.000736	0.054505	0.218161	0.018165	0.113975	0.782954	0	0.001943
445.312	1	-0.00093198	MK-4 (II-H2)_2505	menaquinone	C31H42O2	-H(+)	0	0	0	1	-0.443933	0.187715	0.3576	-0.307723	0.408339	0.591827	-0.344842	0.330528	0.484866
446.669	0						0	0	0	0	-0.333709	0.008524	0.08072	-0.163208	0.057418	0.182003	-0.252718	0.010239	0.055855
446.714	0						0	0	0	0	-0.093854	0.294427	0.47988	0.0184	0.688957	0.811587	-0.082577	0.214721	0.365264
446.806	0						0	0	0	0	-0.073634	0.23456	0.411825	-0.138787	0.049735	0.169083	-0.281637	0.000341	0.009659
446.863	0						0	0	0	0	-0.069894	0.557717	0.723002	0.200484	0.055013	0.177941	0.045226	0.567175	0.687707
446.959	0						0	0	0	0	0.25607	0.064078	0.183485	0.802708	0.00698	0.084148	0.802426	0.000732	0.013785
447.135	0						0	0	0	0	-0.020538	0.752937	0.859618	-0.114653	0.06456	0.192049	-0.115305	0.082504	0.192552
447.186	1	0.0021372	Pyridinoline	HMDB00851	C18H28N4O8	+F(-)	0	1	0	0	0.409799	0.024402	0.111631	0.205031	0.132652	0.293765	0.279797	0.055656	0.150724
447.201	6	0.0015964;0.0016144;0.0016144;0.0016144;0.0016144;0.0016144	17beta-Estradiol 3-(beta-D-glucuronide);17-alpha-estradiol-3-glucuronide;17-beta-estradiol glucuronide;17-beta-estradiol-3-glucuronide;2-Methoxyestrone 3-glucuronide;Estradiol-17alpha 3-D-glucuronoside	C05503;HMDB10322;HMDB10317;HMDB06224;HMDB04482;HMDB10349	C24H32O8;C24H32O8;C24H32O8;C24H32O8;C24H32O8;C24H32O8	-H(+);-H(+);-H(+);-H(+);-H(+);-H(+)	1	1	0	0	0.411818	0.005545	0.074464	0.288695	0.020808	0.11799	0.258164	0.025019	0.094114
447.214	1	0.0011558	LPG_3450	phosphatidylglycerols	C18H37O9P	+F(-)	0	0	0	1	0.161907	0.024839	0.11196	0.066813	0.269442	0.455818	0.066811	0.320265	0.475429
447.271	0						0	0	0	0	0.804127	0.012774	0.086664	0.827211	0.005543	0.081083	1.44492	0.000115	0.006282
447.86	0						0	0	0	0	-0.083744	0.334843	0.520275	0.105079	0.168493	0.338386	0.004253	0.92356	0.953238
448.273	0						0	0	0	0	0.556595	0.066896	0.188037	0.421844	0.059495	0.185765	1.07777	0.000112	0.006172
448.666	0						0	0	0	0	-0.277924	0.029218	0.120572	-0.169689	0.051333	0.17147	-0.195779	0.03335	0.110677
448.711	0						0	0	0	0	-0.1873	0.046535	0.152669	-0.021283	0.722778	0.83578	-0.147931	0.017287	0.075047
448.757	0						0	0	0	0	-0.015132	0.899437	0.9499	0.269372	0.012915	0.100202	0.116635	0.167928	0.307287
448.798	0						0	0	0	0	-0.116708	0.094475	0.231549	-0.132076	0.09992	0.246737	-0.241835	0.003783	0.033545
448.851	0						0	0	0	0	-0.110208	0.054028	0.166656	0.079428	0.031688	0.139276	-0.006061	0.856146	0.906264
448.932	0						0	0	0	0	0.360462	0.156682	0.321844	1.05502	0.00398	0.079482	0.955162	0.004996	0.038562
449.175	0						0	0	0	0	0.919711	0.000797	0.052295	0.351211	0.060212	0.186734	1.2457	0.000164	0.006853
449.244	0						0	0	0	0	0.637	0.004821	0.073322	0.348474	0.051605	0.172003	0.79211	0.001197	0.017908
449.705	0						0	0	0	0	-0.073479	0.483864	0.658095	0.037078	0.751793	0.854911	0.012222	0.901419	0.936701
449.832	0						0	0	0	0	0.116907	0.584326	0.741179	0.193928	0.099535	0.246317	-0.019762	0.89825	0.934888
450.178	0						0	0	0	0	0.859816	0.000809	0.052334	0.27589	0.103338	0.252061	1.18878	0.000134	0.00654
450.663	0						0	0	0	0	-0.406993	0.000707	0.060103	-0.139173	0.152869	0.319876	-0.219215	0.058348	0.154551
450.708	0						0	0	0	0	-0.054616	0.498784	0.671429	0.1427	0.02683	0.129445	-0.050567	0.441364	0.588443
450.728	0						0	0	0	0	-0.172684	0.018533	0.100381	-0.102409	0.02552	0.126306	-0.182605	0.002196	0.02579
450.751	0						0	0	0	0	-0.00765	0.963784	0.984358	0.28353	0.015321	0.106785	0.150286	0.121301	0.244681
450.823	0						0	0	0	0	0.019657	0.824744	0.906449	0.156128	0.023917	0.123568	-0.037579	0.609354	0.722448
450.846	0						0	0	0	0	-0.04075	0.51141	0.682028	0.200999	0.000434	0.094889	-0.028833	0.57799	0.697323
450.906	0						0	0	0	0	0.291864	0.141038	0.302281	0.712937	0.006034	0.081756	0.586783	0.012653	0.062557
451.172	0						0	0	0	0	0.89974	0.001183	0.048497	0.368271	0.061948	0.188929	1.22511	0.000236	0.008615
451.219	0						0	0	0	0	0.276652	0.017808	0.098427	0.152391	0.100283	0.247103	0.338039	0.004329	0.035699
451.705	0						0	0	0	0	-0.102319	0.409346	0.589196	0.013945	0.852726	0.913805	0.022229	0.741742	0.822904
451.85	0						0	0	0	0	0.024901	0.975764	0.989334	0.175249	0.05077	0.170957	0.107502	0.180228	0.323227
452.175	0						0	0	0	0	0.813784	0.001932	0.055805	0.313924	0.087422	0.228271	1.12584	0.000277	0.009279
452.223	0						0	0	0	0	0.284738	0.021309	0.1049	0.075806	0.368806	0.553028	0.263384	0.026843	0.09777
452.726	0						0	0	0	0	-0.114372	0.159414	0.324984	-0.131695	0.020077	0.11658	-0.205869	0.005254	0.039825
452.746	0						0	0	0	0	-0.103526	0.44441	0.622879	0.149198	0.158948	0.327964	0.079064	0.344196	0.499176
452.818	0						0	0	0	0	-0.043237	0.642574	0.787864	0.156282	0.064748	0.192359	0.018523	0.750382	0.830483
452.834	0						0	0	0	0	0.007088	0.953186	0.979415	0.180707	0.029028	0.133061	-0.018137	0.840239	0.895202
452.854	0						0	0	0	0	-0.123592	0.141588	0.302895	0.14011	0.024737	0.125404	-0.029382	0.652123	0.75732
452.88	0						0	0	0	0	0.147265	0.302507	0.488199	0.428142	0.009172	0.090986	0.276176	0.052367	0.145241
452.909	0						0	0	0	0	-0.021345	0.860564	0.926963	0.366362	0.004452	0.079257	0.264716	0.019864	0.081679
453.154	0						0	0	0	0	0.540982	0.026404	0.11506	0.34049	0.10423	0.252894	0.963931	0.002026	0.024483
453.225	1	0.0013752	LPG_3453	phosphatidylglycerols	C20H39O9P	-H(+)	1	0	1	1	0.544229	0.000913	0.049931	0.299303	0.036167	0.146484	0.490638	0.001254	0.018402
453.254	0						0	0	0	0	0.293409	0.187445	0.357531	-0.088074	0.950653	0.971595	0.093052	0.558331	0.681301
453.864	0						0	0	0	0	0.17615	0.20198	0.374826	0.354163	0.005824	0.08181	0.206064	0.057004	0.152574
453.948	0						0	0	0	0	-0.047212	0.316151	0.502798	-0.08195	0.120681	0.277979	-0.126338	0.016465	0.073064
454.724	0						0	0	0	0	-0.128328	0.068478	0.190849	-0.106878	0.02824	0.131417	-0.208211	0.002842	0.029002
454.74	0						0	0	0	0	-0.159309	0.16161	0.328005	0.088853	0.28349	0.471252	-0.04486	0.664985	0.764334
454.769	0						0	0	0	0	-0.013743	0.931638	0.96679	0.363747	0.008253	0.088778	0.244699	0.043958	0.130935
454.798	0						0	0	0	0	-0.004558	0.950537	0.978444	0.230982	0.035576	0.145634	0.110111	0.232485	0.38355
454.853	0						0	0	0	0	-0.109752	0.175196	0.343879	0.039567	0.428135	0.61088	-0.096617	0.080448	0.189292
455.132	1	0.0028843	(-)-Steganacin	C10886	C24H24O9	-H(+)	1	0	1	0	0.535293	0.000911	0.050406	0.106181	0.316586	0.506119	0.582748	0.000481	0.011393
455.149	0						0	0	0	0	0.548437	0.002713	0.064903	0.221251	0.108055	0.25822	0.739348	0.000463	0.0112
455.205	0						0	0	0	0	0.709173	0.0017	0.053842	0.352653	0.017308	0.111809	0.4145	0.007288	0.046494
455.25	1	-0.0024822	Sulfolithocholic acid	HMDB00907	C24H40O6S	-H(+)	0	1	0	0	0.447337	0.004312	0.070979	0.270805	0.017011	0.111459	0.212569	0.122722	0.246464
455.85	0						0	0	0	0	0.001156	0.865024	0.929587	0.162579	0.06115	0.188245	-0.037179	0.66407	0.763664
456.651	0						0	0	0	0	-0.395399	0.011856	0.085222	-0.107171	0.440271	0.619725	-0.327139	0.02631	0.096364
456.722	0						0	0	0	0	-0.082217	0.238224	0.41619	-0.099811	0.051715	0.172121	-0.194241	0.036959	0.117719
456.744	0						0	0	0	0	-0.058175	0.465486	0.64165	0.201045	0.01058	0.093806	0.037899	0.520624	0.652628
456.765	0						0	0	0	0	-0.027574	0.995134	0.997741	0.341913	0.021651	0.118669	0.237772	0.066764	0.168026
456.853	0						0	0	0	0	-0.164876	0.007055	0.076968	0.004524	0.906442	0.944699	-0.093229	0.011812	0.060349
457.144	0						0	0	0	0	0.348006	0.022832	0.107998	0.200984	0.111367	0.263122	0.467903	0.0048	0.037369
457.196	0						0	0	0	0	0.738791	0.000596	0.063616	0.500131	0.004429	0.07947	0.860817	0.00011	0.006215
457.293	0						0	0	0	0	0.766499	0.002445	0.061361	0.315944	0.027905	0.131049	0.923831	3.5e-05	0.00389
457.823	0						0	0	0	0	0.105637	0.368877	0.551156	0.293706	0.022412	0.120395	0.123225	0.317073	0.472216
457.854	0						0	0	0	0	-0.023879	0.825942	0.906247	0.397507	0.00321	0.081007	0.269952	0.034328	0.112139
458.649	0						0	0	0	0	-0.370027	0.025028	0.112369	-0.176275	0.239145	0.42311	-0.316786	0.041271	0.126795
458.741	0						0	0	0	0	-0.038059	0.718143	0.839723	0.19713	0.03088	0.137299	0.020599	0.726734	0.813127
458.763	0						0	0	0	0	0.008769	0.903178	0.95188	0.266244	0.027823	0.131067	0.108646	0.253019	0.405484
458.807	0						0	0	0	0	0.086574	0.501111	0.673377	0.377648	0.04399	0.158967	0.303498	0.076328	0.181644
458.822	0						0	0	0	0	0.092963	0.470367	0.645472	0.569197	0.02121	0.118367	0.501668	0.031123	0.107078
458.881	0						0	0	0	0	-0.098638	0.331855	0.517208	0.156766	0.02751	0.130938	0.000519	0.920499	0.951362
459.138	1	0.0031871	Oxytetracycline	C06624	C22H24N2O9	-H(+)	0	0	1	0	0.464686	0.015986	0.09462	0.213908	0.184667	0.359702	0.621825	0.003734	0.033367
459.166	0						0	0	0	0	0.215886	0.18377	0.353014	0.31805	0.063908	0.191598	0.125948	0.304518	0.460688
459.291	0						0	0	0	0	-0.144831	0.875661	0.935545	-0.100228	0.726466	0.837936	-0.154639	0.972804	0.983078
459.329	0						0	0	0	0	-0.596265	0.199218	0.371502	-0.448902	0.399323	0.582806	-0.417841	0.440611	0.587951
459.869	0						0	0	0	0	-0.075806	0.752318	0.859551	0.307158	0.073489	0.206066	0.151409	0.262837	0.416136
460.295	0						0	0	0	0	-0.211212	0.811686	0.897682	-0.248904	0.720799	0.834963	-0.161201	0.947731	0.968608
460.331	0						0	0	0	0	-0.573349	0.194874	0.366827	-0.457258	0.347452	0.534622	-0.386582	0.466145	0.608932
460.646	0						0	0	0	0	-0.383436	0.011901	0.085407	-0.247652	0.061801	0.188984	-0.315434	0.032762	0.109518
460.691	0						0	0	0	0	-0.096535	0.34551	0.529329	0.092077	0.297981	0.486709	-0.073275	0.366252	0.518396
460.739	0						0	0	0	0	0.021531	0.739783	0.851798	0.220833	0.01476	0.105598	0.009054	0.856904	0.906648
460.789	0						0	0	0	0	0.035519	0.624736	0.774679	0.116597	0.087071	0.227613	0.001009	0.905702	0.940088
460.814	0						0	0	0	0	0.090753	0.443484	0.621961	0.382278	0.031307	0.138262	0.322795	0.052012	0.144518
460.866	0						0	0	0	0	-0.03149	0.713848	0.837045	0.484996	6.9e-05	0.106037	0.258806	0.006886	0.045311
461.181	0						0	0	0	0	0.481659	0.002515	0.061116	0.360498	0.010608	0.09388	0.612598	0.000475	0.011418
461.228	0						0	0	0	0	0.683808	0.000833	0.05036	0.484359	0.012517	0.099122	0.972794	4e-06	0.003832
461.336	0						0	0	0	0	-0.447134	0.31669	0.502785	-0.333797	0.539885	0.700281	-0.35428	0.483732	0.621999
461.851	0						0	0	0	0	-0.023871	0.845163	0.917908	0.230501	0.080484	0.218737	0.089803	0.458271	0.602933
462.205	0						0	0	0	0	0.534174	0.032058	0.126498	0.356115	0.084844	0.224217	0.387499	0.054134	0.148796
462.643	0						0	0	0	0	-0.361632	0.02129	0.10492	-0.199679	0.10201	0.250285	-0.357062	0.011797	0.060474
462.719	0						0	0	0	0	0.050326	0.574865	0.73568	0.068481	0.510089	0.675949	0.025469	0.855203	0.905892
462.777	0						0	0	0	0	-0.065662	0.28888	0.473359	-0.112254	0.07348	0.206166	-0.194969	0.003256	0.031224
462.84	0						0	0	0	0	0.049197	0.661397	0.80153	0.27815	0.032909	0.140343	0.155632	0.162591	0.301485
462.927	0						0	0	0	0	0.255868	0.328252	0.51456	0.960834	0.002834	0.07842	1.01844	0.000981	0.015762
463.154	1	-0.0031235	Tetracycline	C06570	C22H24N2O8	+F(-)	1	0	0	0	0.412837	0.00916	0.079835	0.290918	0.052245	0.172511	0.357725	0.016677	0.073369
463.203	0						0	0	0	0	0.625351	0.0033	0.066779	0.352639	0.032332	0.139831	0.837466	0.000397	0.01042
463.716	0						0	0	0	0	-0.069352	0.563633	0.728409	0.035802	0.621079	0.760292	-0.217193	0.046491	0.13472
463.835	0						0	0	0	0	-0.113834	0.338764	0.524062	0.133314	0.228518	0.411602	-0.088105	0.483552	0.622116
463.863	0						0	0	0	0	-0.119835	0.429421	0.608181	0.114965	0.266457	0.452938	0.043159	0.786	0.855879
464.723	0						0	0	0	0	-0.179717	0.339466	0.524442	0.112694	0.311659	0.500682	0.036173	0.595926	0.712042
464.771	0						0	0	0	0	-0.045129	0.456868	0.63434	-0.118054	0.06296	0.190373	-0.209919	0.001751	0.02234
464.823	0						0	0	0	0	-0.01038	0.854495	0.923241	0.154375	0.019698	0.115989	0.041338	0.336676	0.492313
464.852	0						0	0	0	0	-0.105098	0.324602	0.510581	0.260641	0.005153	0.079416	0.099945	0.256633	0.410131
464.903	0						0	0	0	0	0.285125	0.233583	0.411209	1.06569	0.007068	0.084326	0.982258	0.008553	0.051418
465.171	0						0	0	0	0	0.451721	0.021249	0.105054	0.07429	0.464919	0.641832	0.664675	0.002799	0.028954
465.213	0						0	0	0	0	0.623959	0.005238	0.074251	0.3354	0.054829	0.177845	0.854262	0.000735	0.013788
465.305	2	-0.00019038;-0.00020943	Cholest-5-en-3beta-ol sulfate;Cholesterol sulfate	C18043;HMDB00653	C27H46O4S;C27H46O4S	-H(+);-H(+)	1	1	1	0	-0.07779	0.669981	0.806611	0.206433	0.092169	0.234664	0.018795	0.757838	0.836517
465.841	0						0	0	0	0	0.113464	0.569108	0.731778	0.60738	0.001517	0.072559	0.241872	0.10055	0.218875
466.174	0						0	0	0	0	0.398036	0.019992	0.102942	-0.007555	0.820956	0.894791	0.568385	0.003153	0.030749
466.7	0						0	0	0	0	-0.124279	0.178308	0.347609	0.05061	0.330006	0.519259	-0.059313	0.312403	0.467994
466.794	0						0	0	0	0	-0.049575	0.458499	0.635068	0.106489	0.046881	0.163249	-0.069338	0.257053	0.409946
466.816	0						0	0	0	0	-0.001309	0.995366	0.997755	0.178274	0.021432	0.118455	0.022317	0.652868	0.757611
466.835	0						0	0	0	0	-0.080554	0.30236	0.488134	0.229704	0.001754	0.074598	0.041069	0.430273	0.578356
466.879	0						0	0	0	0	0.206395	0.252652	0.432674	0.625493	0.014502	0.104893	0.574949	0.016476	0.073043
467.167	0						0	0	0	0	0.647467	0.001853	0.055273	0.312245	0.035524	0.145678	0.747918	0.000579	0.012371
467.191	0						0	0	0	0	0.368131	0.004582	0.07282	0.108616	0.217118	0.398251	0.483383	0.000209	0.008328
467.219	0						0	0	0	0	0.63372	0.001753	0.054033	0.325623	0.043594	0.158783	0.482306	0.006716	0.045232
467.695	0						0	0	0	0	-0.185348	0.082976	0.213985	-0.000895	0.978306	0.987335	-0.111708	0.204814	0.354183
467.856	0						0	0	0	0	-0.071251	0.72911	0.846512	0.288576	0.071875	0.203527	0.07536	0.526502	0.656947
468.359	0						0	0	0	0	0.715248	0.00515	0.073687	1.41703	0.023103	0.12197	1.63233	0.020169	0.082271
468.697	0						0	0	0	0	-0.126038	0.149389	0.312594	0.036813	0.447029	0.626359	-0.087773	0.105326	0.224902
468.735	0						0	0	0	0	-0.02037	0.768876	0.870887	0.06196	0.374097	0.55841	0.01124	0.828433	0.886325
468.793	0						0	0	0	0	0.034107	0.585548	0.742114	0.113235	0.095598	0.239411	-0.025345	0.787222	0.857007
468.824	0						0	0	0	0	-0.088891	0.193257	0.365429	0.178664	0.004509	0.079961	0.028655	0.614541	0.726721
468.855	0						0	0	0	0	0.150031	0.254546	0.434944	0.392524	0.014565	0.104851	0.262079	0.063935	0.163504
469.223	0						0	0	0	0	0.562485	0.001064	0.048382	0.25348	0.067954	0.197414	0.384614	0.011638	0.059928
469.284	0						0	0	0	0	0.224655	0.058436	0.173495	0.087703	0.336987	0.525206	0.11504	0.22859	0.380542
469.693	0						0	0	0	0	-0.080225	0.417853	0.598814	0.120579	0.104163	0.252999	-0.034149	0.662849	0.763216
469.714	0						0	0	0	0	-0.097727	0.393388	0.574691	0.079027	0.374499	0.558465	-0.104519	0.309326	0.465814
469.87	0						0	0	0	0	0.061459	0.524607	0.694186	0.376331	0.011682	0.096855	0.208184	0.050935	0.142824
469.943	0						0	0	0	0	-0.070247	0.077328	0.204708	-0.090195	0.02528	0.126209	-0.121699	0.005853	0.041741
470.694	0						0	0	0	0	-0.139838	0.134919	0.294526	0.028017	0.584527	0.73514	-0.081698	0.158767	0.296189
470.742	0						0	0	0	0	0.002308	0.958129	0.981858	0.171569	0.046355	0.162278	0.044916	0.486518	0.624183
470.828	0						0	0	0	0	-0.029194	0.661566	0.801522	-0.001332	0.968811	0.982285	-0.126484	0.059239	0.155476
470.917	0						0	0	0	0	0.171191	0.271513	0.453805	0.484621	0.013649	0.10294	0.431571	0.015368	0.069678
471	0						0	0	0	0	0.006904	0.806114	0.894319	0.562547	0.021381	0.118745	0.472185	0.067242	0.16849
471.098	0						0	0	0	0	0.53496	0.025451	0.113274	0.133193	0.316492	0.506145	0.774393	0.005583	0.041094
471.697	0						0	0	0	0	-0.12365	0.249624	0.428768	-0.040241	0.592874	0.741981	-0.111719	0.181059	0.324466
472.692	0						0	0	0	0	-0.146177	0.127789	0.283817	-0.023824	0.569585	0.724281	-0.137479	0.035815	0.115196
472.713	0						0	0	0	0	-0.193123	0.0556	0.169009	0.079328	0.222986	0.405452	-0.067514	0.357771	0.509849
472.739	0						0	0	0	0	0.013977	0.909484	0.956113	0.201296	0.036271	0.146261	0.025299	0.657388	0.759784
472.768	0						0	0	0	0	-0.029346	0.949119	0.977861	0.221673	0.08183	0.220826	0.107763	0.315493	0.470779
472.797	0						0	0	0	0	-0.052945	0.678087	0.810212	0.354038	0.031258	0.13818	0.177713	0.112533	0.234406
472.827	0						0	0	0	0	-0.117916	0.031755	0.126279	-0.041749	0.42254	0.606098	-0.13114	0.012604	0.062519
472.891	0						0	0	0	0	0.225355	0.191817	0.363155	0.642751	0.004543	0.079044	0.576425	0.007549	0.047299
472.931	0						0	0	0	0	0.036502	0.789376	0.886022	0.148216	0.105151	0.254592	0.111321	0.232459	0.383645
472.974	0						0	0	0	0	0.583087	0.002883	0.065881	0.934341	0.001252	0.072795	1.00441	0.000297	0.009402
473.095	0						0	0	0	0	0.498367	0.027863	0.118058	0.101589	0.388941	0.573301	0.735301	0.005723	0.041659
473.219	0						0	0	0	0	1.08392	0.002004	0.055449	0.798581	0.007752	0.087913	1.62189	5.2e-05	0.004774
473.284	0						0	0	0	0	1.21918	0.001221	0.04875	0.403344	0.074668	0.208353	1.41585	0.000229	0.008697
473.345	0						0	0	0	0	0.248639	0.083204	0.214333	-0.028614	0.888683	0.934887	0.266138	0.0239	0.091552
473.829	0						0	0	0	0	0.008759	0.999288	0.999288	0.283087	0.015676	0.107142	0.041271	0.656334	0.758948
474.222	0						0	0	0	0	1.03606	0.001018	0.047714	0.704644	0.005051	0.079184	1.51722	1.7e-05	0.003914
474.287	0						0	0	0	0	1.17252	0.00113	0.048036	0.408764	0.063577	0.191356	1.38451	0.000159	0.006815
474.689	0						0	0	0	0	-0.146111	0.109062	0.254793	0.01344	0.885547	0.933728	-0.05998	0.436725	0.585145
474.711	0						0	0	0	0	-0.034902	0.731264	0.8473	0.211008	0.015535	0.107138	0.052756	0.439144	0.587017
474.735	0						0	0	0	0	-0.007678	0.95051	0.978636	0.229733	0.013487	0.102387	0.079998	0.246884	0.399697
474.789	0						0	0	0	0	-0.047406	0.961884	0.983731	0.281982	0.083319	0.223271	0.190325	0.17796	0.320161
474.826	0						0	0	0	0	-0.164567	0.007147	0.076873	0.048788	0.267107	0.453706	-0.038494	0.345284	0.499178
474.858	0						0	0	0	0	-0.046367	0.575942	0.736852	0.163737	0.018373	0.114343	0.012764	0.813221	0.875557
474.948	0						0	0	0	0	0.424508	0.041942	0.143334	0.824243	0.000382	0.103258	0.744291	0.001351	0.019145
475.214	1	0.0018641	Loperamide	HMDB04999	C29H33ClN2O2	-H(+)	0	1	0	0	0.692654	0.004188	0.070713	0.262503	0.155356	0.322874	0.562916	0.001696	0.021941
475.226	0						0	0	0	0	0.804684	0.000738	0.053794	0.360362	0.041421	0.155429	0.720696	0.001107	0.017062
475.249	1	-0.0022849	LPG_3454	phosphatidylglycerols	C20H41O9P	+F(-)	0	0	0	1	0.795526	0.011127	0.082426	0.326532	0.085966	0.226141	0.577779	0.000207	0.008357
475.29	0						0	0	0	0	0.921473	0.004087	0.069787	0.344421	0.085152	0.224515	1.13261	0.000417	0.010577
475.321	0						0	0	0	0	-0.08327	0.802634	0.892615	-0.100654	0.811024	0.890943	0.066872	0.464197	0.60777
475.725	0						0	0	0	0	-0.00986	0.873634	0.93512	0.109529	0.13931	0.302673	-0.09047	0.18703	0.33257
475.844	0						0	0	0	0	-0.050757	0.757819	0.86219	0.239166	0.097267	0.24227	0.02129	0.740435	0.822646
476.292	0						0	0	0	0	0.573622	0.056816	0.17056	0.167019	0.244548	0.430349	0.766147	0.001229	0.018149
476.68	0						0	0	0	0	-0.197261	0.092455	0.229167	-0.038119	0.735527	0.843514	-0.188436	0.082168	0.192158
476.709	0						0	0	0	0	-0.001646	0.894118	0.946895	0.220856	0.015226	0.106605	0.019077	0.749427	0.829626
476.75	0						0	0	0	0	-0.091086	0.187048	0.357218	-0.077789	0.196955	0.374736	-0.210606	0.003714	0.03338
476.769	0						0	0	0	0	0.028186	0.75577	0.861352	0.245889	0.050976	0.171149	0.157692	0.155786	0.292289
476.784	0						0	0	0	0	0.087375	0.495146	0.668098	0.323871	0.03178	0.139281	0.220092	0.098743	0.216377
476.836	0						0	0	0	0	0.007966	0.985617	0.994713	0.235662	0.008163	0.088635	0.081268	0.302396	0.45975
476.864	0						0	0	0	0	-0.115245	0.296762	0.481976	0.233514	0.014811	0.105634	0.062452	0.429106	0.577972
476.92	0						0	0	0	0	0.311633	0.173545	0.342983	0.725028	0.006467	0.083204	0.65758	0.009988	0.055469
477.199	1	-0.0040043	Rhodamine 6G	C11177	C28H31N2O3.	-H(+)	1	0	0	0	0.592898	0.019914	0.103003	0.49431	0.025575	0.126307	1.03441	0.000509	0.0118
477.247	0						0	0	0	0	0.814248	0.001125	0.048307	0.215254	0.30453	0.493197	0.37271	0.013441	0.064711
477.722	0						0	0	0	0	-0.12726	0.215794	0.392065	-0.006041	0.881995	0.932336	-0.164314	0.035413	0.114384
477.861	0						0	0	0	0	-0.271378	0.149309	0.312711	0.185149	0.153506	0.320479	-0.111093	0.535605	0.663439
478.684	0						0	0	0	0	-0.125476	0.168493	0.336765	0.097209	0.226126	0.408735	-0.035914	0.620005	0.731675
478.746	0						0	0	0	0	-0.052517	0.422078	0.601491	-0.110408	0.060671	0.187526	-0.197816	0.004643	0.037215
478.816	0						0	0	0	0	0.087048	0.451048	0.629303	0.294166	0.040363	0.153465	0.204098	0.099465	0.217441
478.866	0						0	0	0	0	-0.213242	0.029642	0.121235	0.105525	0.054687	0.177635	-0.070388	0.273896	0.42833
478.893	0						0	0	0	0	0.110118	0.43951	0.619034	0.489409	0.005358	0.079893	0.353225	0.024691	0.09334
478.929	0						0	0	0	0	-0.115365	0.294653	0.479908	0.370011	0.000797	0.074747	0.23419	0.0214	0.085768
479.149	0						0	0	0	0	0.302969	0.046945	0.15292	0.266691	0.056587	0.180739	0.254962	0.074425	0.178972
479.175	0						0	0	0	0	0.642807	0.009819	0.080389	0.55254	0.018818	0.114937	0.958553	0.00108	0.016984
479.225	0						0	0	0	0	0.954508	3.8e-05	0.044084	0.365096	0.017385	0.111677	1.15952	6e-06	0.003812
479.243	0						0	0	0	0	1.14608	0.002765	0.064793	0.221652	0.293074	0.482296	0.801185	2.3e-05	0.003834
479.684	0						0	0	0	0	-0.171596	0.171966	0.34133	-0.037085	0.738995	0.846646	-0.046448	0.673738	0.770922
479.876	0						0	0	0	0	-0.171211	0.319366	0.505287	0.370356	0.021236	0.118372	0.069733	0.445437	0.591127
479.894	0						0	0	0	0	0.041918	0.856001	0.924215	0.473942	0.003998	0.079499	0.372676	0.016334	0.072764
480.035	0						0	0	0	0	0.014338	0.568358	0.731634	-0.008255	0.715063	0.831254	-0.158679	0.708411	0.798658
480.227	0						0	0	0	0	0.918948	0.001304	0.050339	0.376855	0.017022	0.111372	1.08032	1.8e-05	0.003974
480.683	0						0	0	0	0	-0.194507	0.103829	0.247476	0.004037	0.863122	0.920223	-0.064134	0.556152	0.680087
480.7	0						0	0	0	0	-0.057932	0.645327	0.789554	0.204976	0.045417	0.16133	0.1058	0.307283	0.463193
480.743	0						0	0	0	0	-0.079752	0.28327	0.466998	-0.105202	0.133424	0.294766	-0.216802	0.004422	0.036138
480.789	0						0	0	0	0	-0.0223	0.928234	0.965658	0.339895	0.006843	0.084039	0.209581	0.042952	0.129279
480.81	0						0	0	0	0	-0.084789	0.412845	0.593488	0.237307	0.020348	0.117261	0.079498	0.32756	0.482361
480.866	0						0	0	0	0	-0.107619	0.322872	0.508731	0.188338	0.0316	0.139024	0.044709	0.460201	0.605126
480.967	0						0	0	0	0	0.069048	0.102167	0.244274	0.005185	0.850169	0.912556	-0.023722	0.564366	0.686657
481.04	0						0	0	0	0	0.514504	0.001527	0.053128	0.303441	0.023675	0.123148	0.266904	0.033675	0.111111
481.163	0						0	0	0	0	0.245208	0.182056	0.35119	0.151166	0.281728	0.470365	0.358652	0.061434	0.159325
481.184	0						0	0	0	0	0.526324	0.016163	0.094811	0.475762	0.023633	0.123209	0.955362	0.000557	0.012294
481.223	1	0.00036694	6-Dehydrotestosterone glucuronide	HMDB10337	C25H34O8	+F(-)	0	1	0	0	0.792634	0.00155	0.05354	0.175816	0.26156	0.44793	0.932907	0.000371	0.010254
481.29	0						0	0	0	0	-0.276645	0.613408	0.765802	-0.337819	0.52475	0.688032	-0.122655	0.933412	0.959096
481.682	0						0	0	0	0	-0.126551	0.24711	0.426043	0.173143	0.044087	0.159065	-0.066743	0.520701	0.652368
481.704	0						0	0	0	0	-0.057964	0.65179	0.794709	0.125032	0.196652	0.374627	0.036216	0.606888	0.72064
481.817	0						0	0	0	0	0.029817	0.847295	0.919137	0.31303	0.067101	0.196052	0.124184	0.397939	0.547717
481.97	0						0	0	0	0	0.163591	0.002896	0.065523	0.029183	0.55023	0.7081	0.036587	0.495482	0.631451
482.167	0						0	0	0	0	0.257078	0.174007	0.343009	0.047974	0.582662	0.734202	0.279858	0.113123	0.235102
482.67	0						0	0	0	0	-0.320946	0.002464	0.061186	-0.020355	0.784345	0.876093	-0.12463	0.058616	0.154725
482.7	0						0	0	0	0	-0.096998	0.514304	0.68549	0.135773	0.189249	0.365219	0.039143	0.600625	0.71598
482.736	0						0	0	0	0	-0.045644	0.588372	0.744255	-0.05276	0.464693	0.641712	-0.212218	0.010188	0.055837
482.763	0						0	0	0	0	-0.022927	0.738177	0.851872	0.147556	0.021502	0.118271	0.01174	0.781398	0.853093
482.785	0						0	0	0	0	-0.024859	0.991106	0.996531	0.333009	0.011892	0.097362	0.104357	0.303832	0.460409
482.809	0						0	0	0	0	0.00522	0.943253	0.97444	0.218692	0.035889	0.146131	0.139492	0.117121	0.240365
482.852	0						0	0	0	0	0.128017	0.420797	0.60041	0.577215	0.027814	0.13116	0.57068	0.025759	0.095642
483.163	0						0	0	0	0	0.410216	0.03945	0.138421	0.192831	0.202558	0.380667	0.532187	0.010602	0.057155
483.18	0						0	0	0	0	0.386575	0.043313	0.145847	0.145921	0.317942	0.507227	0.653801	0.004659	0.037148
483.217	0						0	0	0	0	0.479655	0.003115	0.06624	0.177949	0.092243	0.234721	0.384547	0.002647	0.028079
483.371	0						0	0	0	0	0.251612	0.186762	0.357267	1.00823	0.021704	0.11825	1.20365	0.064266	0.163713
483.71	0						0	0	0	0	-0.139639	0.283556	0.467135	-0.032769	0.843749	0.908637	-0.203366	0.073468	0.177507
483.831	0						0	0	0	0	-0.012655	0.833348	0.911109	0.139041	0.201323	0.379277	-0.025389	0.891492	0.930385
484.665	0						0	0	0	0	-0.237087	0.027217	0.116829	-0.068043	0.217198	0.39824	-0.157181	0.025409	0.095035
484.708	0						0	0	0	0	-0.005999	0.915118	0.959182	0.071282	0.294045	0.483202	-0.050051	0.534677	0.662647
484.76	0						0	0	0	0	-0.026244	0.677989	0.810305	0.105965	0.081611	0.220624	-0.003368	0.979314	0.987051
484.791	0						0	0	0	0	-0.072142	0.418676	0.599246	0.21441	0.014342	0.104391	0.047354	0.608575	0.722084
484.83	0						0	0	0	0	0.098452	0.4216	0.600995	0.3561	0.019233	0.115324	0.239066	0.073025	0.176621
484.85	0						0	0	0	0	0.035856	0.73093	0.84734	0.382485	0.031783	0.139159	0.285822	0.071007	0.173475
485.228	1	0.0035637	Dolichyl b-D-glucosyl phosphate	HMDB01054	C21H39O9P	+F(-)	0	1	0	0	0.469446	0.004889	0.073144	0.362227	0.016494	0.109955	0.726068	0.000274	0.009325
485.281	1	0.000467	Cephaeline	C09390	C28H38N2O4	+F(-)	0	0	1	0	0.350698	0.006771	0.076042	0.253043	0.019913	0.116067	0.172314	0.084746	0.195793
485.66	0						0	0	0	0	-0.253501	0.04623	0.152101	-0.141132	0.105361	0.254696	-0.262513	0.021729	0.086632
485.708	0						0	0	0	0	-0.046875	0.5231	0.692991	0.026922	0.735369	0.843965	-0.071161	0.296569	0.45314
485.849	0						0	0	0	0	-0.100923	0.578265	0.73736	0.327469	0.023579	0.123204	0.095893	0.360045	0.511345
486.661	0						0	0	0	0	-0.221433	0.038011	0.135546	-0.104322	0.075608	0.209956	-0.189253	0.016626	0.073214
486.714	0						0	0	0	0	-0.018901	0.829852	0.909234	0.108377	0.15049	0.316484	-0.070703	0.432571	0.580596
486.797	0						0	0	0	0	-0.125207	0.058302	0.173321	-0.148555	0.018762	0.114745	-0.26374	0.001101	0.017148
486.868	0						0	0	0	0	-0.004196	0.989492	0.995125	0.262148	0.033753	0.142228	0.089558	0.367717	0.519669
486.884	0						0	0	0	0	0.013129	0.857424	0.924448	0.32581	0.040716	0.154045	0.29325	0.04931	0.139715
486.972	3	-0.00038182;-0.00036877;-0.00036877	2-Deoxyuridine 5-triphosphate;dUTP;Deoxyuridine triphosphate	C00460;C00460;HMDB01191	C9H15N2O14P3;C9H15N2O14P3;C9H15N2O14P3	+F(-);+F(-);+F(-)	1	1	1	0	0.171241	0.100013	0.240628	0.366596	0.025434	0.126289	0.340187	0.031274	0.107356
487.301	0						0	0	0	0	0.427916	0.01324	0.08813	0.054359	0.604108	0.7491	0.354085	0.000908	0.015167
487.662	0						0	0	0	0	-0.240758	0.054994	0.167832	-0.096173	0.288293	0.476992	-0.20823	0.062403	0.160571
487.862	0						0	0	0	0	0.145634	0.608576	0.763296	0.42591	0.004591	0.078677	0.179154	0.119883	0.243101
488.366	0						0	0	0	0	0.628979	0.009916	0.080183	1.13393	0.032604	0.140345	1.37417	0.03519	0.113983
488.66	0						0	0	0	0	-0.218271	0.033384	0.128743	-0.124957	0.032274	0.139714	-0.218567	0.016429	0.072977
488.681	0						0	0	0	0	-0.17137	0.076513	0.20337	0.07795	0.264968	0.451242	-0.027445	0.704496	0.795611
488.712	0						0	0	0	0	-0.090929	0.281907	0.466762	0.160348	0.045082	0.160763	0.060525	0.359754	0.511563
488.745	0						0	0	0	0	0.061664	0.571199	0.733646	0.26193	0.036581	0.146868	0.276772	0.017424	0.075428
488.791	0						0	0	0	0	-0.180619	0.019785	0.102565	-0.28872	0.00135	0.07295	-0.369709	0.000115	0.006209
488.855	0						0	0	0	0	-0.072691	0.405639	0.585881	0.252563	0.002474	0.07946	0.127078	0.079205	0.186942
488.947	0						0	0	0	0	0.130902	0.439391	0.619056	0.707159	0.00408	0.079072	0.56548	0.002364	0.026876
489.224	0						0	0	0	0	1.11253	0.015003	0.092617	0.238748	0.527581	0.690365	0.688244	0.000163	0.006942
489.262	1	0.00080148	LPG_3456	phosphatidylglycerols	C21H43O9P	+F(-)	0	0	0	1	0.509567	0.042753	0.144917	0.512392	0.037208	0.146945	0.806192	0.002101	0.025132
489.275	0						0	0	0	0	0.642702	0.013977	0.090801	0.333626	0.045357	0.161241	0.748562	0.000403	0.010469
489.299	0						0	0	0	0	0.241699	0.138152	0.298462	0.043696	0.589183	0.739578	0.218931	0.131029	0.256748
489.666	0						0	0	0	0	-0.251541	0.043572	0.146078	-0.057719	0.510501	0.676105	-0.148148	0.111248	0.232678
490.265	0						0	0	0	0	0.307325	0.209365	0.385108	0.318269	0.094561	0.238243	0.475267	0.017538	0.075494
490.279	0						0	0	0	0	0.412528	0.04839	0.155205	0.063206	0.524415	0.687986	0.500937	0.002619	0.027909
490.341	0						0	0	0	0	0.293544	0.208928	0.384766	1.2028	0.034285	0.142895	1.40475	0.087627	0.200036
490.657	0						0	0	0	0	-0.14816	0.211577	0.387161	-0.027643	0.708971	0.827103	-0.143757	0.103735	0.223164
490.679	0						0	0	0	0	-0.13748	0.174077	0.342707	0.235964	0.00812	0.088797	0.045765	0.474078	0.614749
490.706	0						0	0	0	0	-0.161685	0.114746	0.263779	0.100318	0.125084	0.28329	-0.004628	0.990039	0.994586
490.744	0						0	0	0	0	0.014464	0.808532	0.89592	0.343578	0.033703	0.142149	0.215774	0.108012	0.228513
490.786	0						0	0	0	0	-0.211559	0.014948	0.092654	-0.311432	0.001476	0.072127	-0.358328	0.000677	0.013291
490.836	0						0	0	0	0	-0.016074	0.871141	0.933322	0.234214	0.00905	0.090562	0.122491	0.115238	0.237668
490.921	0						0	0	0	0	0.417076	0.111809	0.259758	1.03598	0.003429	0.080359	0.961815	0.00404	0.034685
491.231	0						0	0	0	0	0.858443	0.000731	0.055055	0.38691	0.013626	0.102932	0.844882	0.000146	0.006578
491.264	0						0	0	0	0	0.475722	0.012696	0.086905	0.295499	0.032741	0.140411	0.428665	0.005732	0.041589
491.694	0						0	0	0	0	-0.160733	0.160565	0.326317	0.061648	0.381385	0.565247	-0.100955	0.342334	0.497261
491.819	0						0	0	0	0	0.032191	0.824504	0.906402	0.172341	0.104053	0.252864	-0.124097	0.334266	0.489255
491.945	0						0	0	0	0	-0.03064	0.516503	0.687225	-0.014779	0.768243	0.866537	-0.085649	0.079079	0.186837
492.649	0						0	0	0	0	-0.347023	0.008501	0.080841	-0.237724	0.038054	0.14812	-0.213388	0.041912	0.128077
[truncated: 2,595 more rows]

## Sheet: Infection experiment, filtered
Ion m/z	Number of hits	mzDelta	Metabolite name	Metabolite ID	Formula	Ion	Annotation (yes(1)/no(0))			Filter quantile	Time point 4 hours								Time point 24 hours								Time point 48 hours
							KEGG hsa or HMDB	KEGG mtu	Lipids		Fold change, log2 (comparison to time 0)	p-value (comparison to time 0)	FDR (comparison to time 0)	95% confidence interval for the log2 fold change (comparison to time 0)		log2 Fold change difference (comparison to control)	p-value (comparison to control)	FDR (comparison to control)	Fold change, log2 (comparison to time 0)	p-value (comparison to time 0)	FDR (comparison to time 0)	95% confidence interval for the log2 fold change (comparison to time 0)		log2 Fold change difference (comparison to control)	p-value (comparison to control)	FDR (comparison to control)	Fold change, log2 (comparison to time 0)	p-value (comparison to time 0)	FDR (comparison to time 0)	95% confidence interval for the log2 fold change (comparison to time 0)		log2 Fold change difference (comparison to control)	p-value (comparison to control)	FDR (comparison to control)
51.0237	2	0.00038503;0.00037028	Methanol;Methyl alcohol	C00132;C00132	CH4O;CH4O	+F(-);+F(-)	1	1	0	0.608333	-0.072335	0.549182	0.696541	-1.49528	0.877361	0.58089	0.226777	0.478414	0.36031	0.180097	0.338985	-0.175761	0.849876	0.440793	0.214481	0.474221	0.483135	0.017946	0.029354	0.104962	0.926445	0.673752	0.0872636	0.118317
51.035	1	0.00029365	Hydrazine	C05361	N2H4	+F(-)	1	1	0	0.422222	0.291971	0.878622	0.921112	-1.41859	1.62936	1.12377	0.141492	0.366557	0.78213	0.05498	0.149627	-0.022355	1.80543	0.757667	0.200525	0.457305	0.793068	0.042226	0.062659	0.039149	1.82977	0.984154	0.140094	0.178888
51.0362	1	-0.00090618	Hydrazine	C05361	N2H4	+F(-)	1	1	0	0.422222	0.294236	0.887624	0.92797	-1.40515	1.59637	1.11511	0.13859	0.362024	0.776867	0.04931	0.13798	0.003102	1.74404	0.757608	0.189654	0.441589	0.790841	0.036968	0.055556	0.066246	1.76893	0.975439	0.134202	0.172297
52.0185	1	0.00075631	Acrylonitrile	C01998	C3H3N	-H(+)	1	1	0	0.972222	-0.992962	0.013588	0.097816	-1.79937	-0.26306	-1.03333	0.0122614	0.0768272	-0.153016	0.416531	0.583205	-1.2198	0.541997	-0.59259	0.238802	0.510635	-0.552342	0.096165	0.130292	-1.40215	0.130498	-1.08346	0.0083504	0.0154098
52.9861	2	-0.00047367;-0.00049473	Hydrogen sulfide;Sulfide	C00283;C00283	H2S;H2S	+F(-);+F(-)	1	1	0	0.491667	-0.009162	0.861801	0.910054	-5.73584	6.74655	-2.28553	0.000251521	0.00395306	0.411348	0.556819	0.702918	-3.90143	6.94314	-2.28286	7.26012e-05	0.000724476	0.686984	0.543167	0.597326	-3.85619	7.01243	-0.786849	0.343261	0.39766
53.0027	3	0.00062247;0.00065779;0.00062247	2-Propynal;Propiolaldehyde;2-Propyn-1-al	C05985;C05985;HMDB06803	C3H2O;C3H2O;C3H2O	-H(+);-H(+);-H(+)	1	1	0	0.536111	0.122524	0.484239	0.657505	-5.97373	3.23549	-0.573471	0.292703	0.556489	0.295027	0.823767	0.893401	-1.53186	1.24431	-0.197563	0.801134	0.909656	0.351614	0.479825	0.535157	-4.28975	2.21081	0.385256	0.643975	0.686955
53.9324	1	-0.0016072	Manganese	C00034	Mn	-H(+)	1	1	0	0.588889	-0.642972	0.685502	0.788808	-5.7659	3.93928	-0.219693	0.806867	0.915614	-0.150957	0.542629	0.691953	-2.41953	4.29083	-0.474151	0.487655	0.738136	0.018396	0.492463	0.54731	-2.30633	4.44573	-0.538293	0.348624	0.40313
54.928	4	-0.00039372;-0.00039372;-0.00035472;-0.00035472	Iron(2+);Iron(3+);Fe2+;Fe3+	C14818;C14819;C14818;C14819	Fe;Fe;Fe;Fe	-H(+);-H(+);-H(+);-H(+)	1	1	0	0.744444	0.101464	0.682539	0.786839	-5.84112	4.07705	0.394676	0.667432	0.836952	-0.503964	0.321628	0.501729	-5.7364	2.08279	-0.369286	0.64518	0.832861	0.121214	0.296009	0.351779	-0.897845	2.60415	1.08041	0.385682	0.440046
54.9757	2	-0.0011049;-0.0011268	Hydrochloride;Hydrochloric acid	C01327;HMDB02306	HCl;ClH	+F(-);+F(-)	1	0	0	0.4	-0.43532	0.688749	0.789653	-1.99398	1.36739	-0.637307	0.321561	0.585389	-0.779632	0.278022	0.461575	-5.03599	1.63897	-0.57878	0.406442	0.676566	-1.00036	0.215154	0.262982	-2.44151	0.600342	-1.78481	0.000958792	0.00232129
55.0184	3	0.00049315;0.00049315;0.0005079	Propenal;Propynyl alcohol;2-Propyn-1-ol	C01471;C05986;C05986	C3H4O;C3H4O;C3H4O	-H(+);-H(+);-H(+)	1	1	0	0.344444	-0.084506	0.50528	0.672993	-0.583088	0.323168	0.181136	0.359245	0.619886	0.200359	0.135124	0.284742	-0.067228	0.429081	0.172343	0.261801	0.539035	0.298285	0.017842	0.029211	0.060044	0.510029	0.440097	0.0147755	0.0248809
56.0504	1	8.2476e-05	Cyclopropylamine	C14150	C3H7N	-H(+)	1	0	0	0.502778	-0.955137	0.129113	0.325545	-1.70849	0.253435	-0.607407	0.227979	0.478806	-0.106998	0.853958	0.910438	-1.1948	1.00327	0.206019	0.771334	0.892476	-0.747646	0.189041	0.235646	-1.88446	0.408894	-0.422601	0.44246	0.492318
57.0341	4	0.00051516;0.00047997;0.00047997;0.00051516	2-Propanone;Acetone;Propanal;Propionaldehyde	C00207;C00207;C00479;C00479	C3H6O;C3H6O;C3H6O;C3H6O	-H(+);-H(+);-H(+);-H(+)	1	1	0	0.827778	-0.727604	5.5e-05	0.004138	-0.970241	-0.488944	-0.393544	0.0357001	0.153372	-0.602804	0.00027	0.002812	-0.881255	-0.354931	-0.500558	0.0189321	0.080419	-0.556557	0.000532	0.001322	-0.836033	-0.307339	-0.0308352	0.885186	0.904367
57.9753	1	0.00039136	Thiocyanic acid	C01755	CHNS	-H(+)	1	0	0	0.997222	0.146369	0.92171	0.949915	-1.37852	1.2609	0.154103	0.818224	0.922948	-0.087802	0.428265	0.593903	-4.57194	2.15145	-0.259074	0.618713	0.817152	-0.251234	0.648445	0.698041	-0.989082	0.63921	0.276301	0.725009	0.760917
58.0293	4	0.00048262;0.0004964;0.0004964;0.0004964	2-Aminoacetaldehyde;Aminoacetaldehyde;Acetaldehyde oxime;HMDB01122	C06735;C06735;HMDB03656;HMDB01122	C2H5NO;C2H5NO;C2H5NO;C2H5NO	-H(+);-H(+);-H(+);-H(+)	1	1	0	0.311111	-0.534083	0.0227	0.128181	-1.00228	-0.09395	-0.250659	0.312368	0.579849	-0.415394	0.030506	0.102555	-0.789971	-0.045376	-0.18674	0.41092	0.678035	-0.944029	0.002279	0.004733	-1.58723	-0.45246	-1.01913	0.00013537	0.000392179
58.0425	1	-0.0014059	Guanidine	HMDB01842	CH5N3	-H(+)	1	0	0	0.333333	-0.39884	0.231245	0.439646	-1.46815	0.411522	-0.0386364	0.93823	0.980876	-0.122587	0.728376	0.821601	-0.621601	0.446337	0.222023	0.587683	0.800267	-0.415256	0.189305	0.235663	-1.34157	0.29648	-0.457042	0.220304	0.269101
58.9611	1	-0.00065023	Calcium	C00076	Ca	+F(-)	0	1	0	0.458333	0.829147	0.152883	0.355095	-1.03614	5.58895	2.82832	0.19336	0.437263	0.556159	0.99629	0.998939	-4.88851	4.91002	0.754744	0.539084	0.774934	1.00733	0.127454	0.166929	-0.862177	5.74895	1.29722	0.34026	0.394426
59.0135	5	0.00035845;0.00032908;0.00035845;0.00032908;0.00035845	Acetate;Ethanoic acid;Glycolaldehyde;Hydroxyacetaldehyde;Acetic acid	C00033;C00033;C00266;C00266;HMDB00042	C2H4O2;C2H4O2;C2H4O2;C2H4O2;C2H4O2	-H(+);-H(+);-H(+);-H(+);-H(+)	1	1	0	0.00277778	-0.12726	0.547269	0.695051	-0.666064	0.376273	0.0519414	0.847109	0.938137	0.857196	0.000376	0.003583	0.462497	1.25442	0.514779	0.122483	0.330477	1.35314	7e-06	3.2e-05	1.07157	1.70922	2.0027	0.000271183	0.000749929
59.0249	4	0.00026159;0.00026159;0.00026159;0.00022434	Carbamide;Methyldiazohydroxide;N-nitrosomethanamine;Urea	C00086;C20306;C19568;C00086	CH4N2O;CH4N2O;CH4N2O;CH4N2O	-H(+);-H(+);-H(+);-H(+)	1	1	0	0.00277778	-0.194066	0.441667	0.623958	-0.735717	0.345183	-0.129984	0.626328	0.807972	0.66993	0.007772	0.036461	0.207209	1.13381	0.339313	0.302246	0.578131	1.35129	8e-06	3.6e-05	0.999611	1.77835	1.21891	0.0809412	0.11046
59.0493	5	0.00091;0.00092488;0.00092488;0.00091;0.00092488	Isopropyl alcohol;Propan-2-ol;Propane-1-ol;UN 1274;Propyl alcohol	C01845;C01845;C05979;C05979;HMDB00820	C3H8O;C3H8O;C3H8O;C3H8O;C3H8O	-H(+);-H(+);-H(+);-H(+);-H(+)	1	1	0	0.00555556	-0.139389	0.435094	0.619311	-0.753541	0.363875	-0.0912302	0.683766	0.845628	0.883755	0.002378	0.014851	0.367139	1.28214	0.63924	0.0517852	0.176613	1.55018	0	0	1.28779	1.82179	1.52938	4.60696e-05	0.000145784
60.0446	2	0.00093892;0.00090277	2-Hydroxyethylamine;Ethanolamine	C00189;C00189	C2H7NO;C2H7NO	-H(+);-H(+)	1	1	0	0.291667	-0.783466	0.134437	0.333616	-2.2522	0.35879	-0.828598	0.231756	0.480321	-0.019926	0.959676	0.97994	-0.813297	0.853177	-0.881461	0.0840941	0.25255	0.49604	0.567595	0.622013	-0.871805	1.51609	0.168804	0.815809	0.841233
60.9921	2	0.00097157;0.00097765	Carbonic acid;H2CO3	C01353;C01353	H2CO3;H2CO3	-H(+);-H(+)	1	1	0	0.375	0.165241	0.435521	0.618985	-0.272533	0.584505	-0.465202	0.0568869	0.20914	0.23323	0.199706	0.367102	-0.13468	0.588143	-0.036175	0.900849	0.961517	0.485441	0.005403	0.010078	0.171964	0.813652	-0.53909	0.0421737	0.0622375
61.029	2	0.00049903;0.00047846	Ethane-1,2-diol;Ethylene glycol	C01380;C01380	C2H6O2;C2H6O2	-H(+);-H(+)	1	1	0	0.675	-0.380265	0.024802	0.133648	-0.721762	-0.06334	-0.124617	0.447708	0.691545	-0.512702	0.001764	0.01167	-0.815571	-0.239147	-0.357559	0.105196	0.297899	-0.375766	0.003741	0.007326	-0.610888	-0.144469	0.0667372	0.658888	0.701673
61.9335	1	-0.0012168	Copper	C00070	Cu	-H(+)	0	1	0	0.102778	-0.856968	0.286509	0.490342	-9.21279	3.0628	-0.594925	0.631972	0.814695	-1.71605	0.606436	0.736944	-5.24599	3.17925	-1.75951	0.00697004	0.0364141	-1.00275	0.880115	0.901628	-4.60988	3.99419	-1.34643	0.0796674	0.109116
61.9879	2	0.00038791;0.00043081	Nitric acid;Nitrate	C00244;C00244	HNO3;HNO3	-H(+);-H(+)	1	1	0	0.00277778	0.019236	0.788673	0.858797	-0.237235	0.305331	0.625747	0.00247916	0.0226976	0.267877	0.035164	0.112216	0.023329	0.541529	0.479715	0.0111846	0.053134	0.650169	0.00015	0.000448	0.392791	0.930622	1.59805	2.06846e-05	6.96626e-05
62.0032	2	0.00053975;0.00055341	Cyanic acid;Cyanate	C01417;C01417	CHNO;CHNO	+F(-);+F(-)	1	1	0	0.0125	0.163327	0.42059	0.606447	-0.266971	0.595905	0.829141	0.0137212	0.0837484	0.331769	0.049227	0.138157	0.001403	0.705351	0.578994	0.0411755	0.146523	0.75077	0.000396	0.001041	0.455794	1.11243	1.327	0.00292316	0.00613245
63.024	3	9.7597e-05;8.2849e-05;8.2849e-05	Acetaldehyde;Ethanal;Ethylene oxide	C00084;C00084;C06548	C2H4O;C2H4O;C2H4O	+F(-);+F(-);+F(-)	1	1	0	0.125	-0.847083	0.112337	0.302668	-2.03469	0.24918	-0.661567	0.19673	0.440656	0.30618	0.330418	0.509957	-0.450332	1.24222	0.685601	0.382949	0.657181	-0.091097	0.598814	0.649806	-1.60967	0.970714	-0.310465	0.543736	0.593797
65.0388	2	0.00096992;0.0010051	Ethanol;Methylcarbinol	C00469;C00469	C2H6O;C2H6O	+F(-);+F(-)	1	1	0	0.880556	-0.261652	0.303831	0.503095	-0.823006	0.283233	-0.287296	0.278259	0.539359	-0.322655	0.182864	0.342825	-0.904455	0.190715	-0.654666	0.0198756	0.0836726	0.325105	0.10088	0.136289	-0.077326	0.770711	0.0261078	0.940682	0.949238
65.9984	1	0.00015635	Nitrite	C00088	HNO2	+F(-)	1	1	0	0.165278	0.029216	0.456705	0.63615	-2.22244	4.52159	-0.384734	0.599181	0.794694	0.460648	0.242038	0.422671	-1.52285	5.12959	0.152454	0.839036	0.928107	0.350424	0.371074	0.429617	-1.98264	4.79841	0.44353	0.617815	0.662045
67.0185	1	0.00045243	3-Butyn-1-al	C06145	C4H4O	-H(+)	1	1	0	0.5875	-0.08352	0.573931	0.713536	-0.707785	0.424463	-0.13158	0.584561	0.786924	-0.296993	0.127508	0.275465	-0.829082	0.119461	-0.0226504	0.923218	0.970562	-0.488577	0.004064	0.007877	-0.790195	-0.18218	-0.708021	0.000141317	0.000408153
67.0296	1	0.00054682	Imidazole	HMDB01525	C3H4N2	-H(+)	1	0	0	0.419444	0.146442	0.593753	0.729998	-0.417004	0.691849	-0.120791	0.705389	0.855539	-0.12561	0.434263	0.599575	-0.885354	0.406913	-0.117297	0.759032	0.884209	-0.968864	0.00025	0.000699	-1.32639	-0.543019	-1.05091	0.000241588	0.000676016
67.0544	2	0.00090246;0.00090272	2-Methyl-1,3-butadiene;Isoprene	C16521;C16521	C5H8;C5H8	-H(+);-H(+)	1	1	0	0.755556	0.02331	0.931541	0.954311	-0.684664	0.741881	-0.0743112	0.839912	0.934557	0.162693	0.386194	0.557278	-0.336576	0.804409	0.247548	0.465235	0.722762	-0.162982	0.75786	0.79451	-0.629501	0.473626	0.202625	0.600709	0.647393
69.034	1	0.00065311	3-Butyn-1-ol	C06146	C4H6O	-H(+)	1	1	0	0.698611	-0.143524	0.34893	0.547945	-0.656468	0.271149	-0.131936	0.512501	0.740104	0.077854	0.838444	0.901028	-0.321252	0.387084	-0.186248	0.35071	0.625179	0.141632	0.197992	0.244701	-0.08029	0.350349	0.186875	0.241782	0.291561
70.0294	1	0.0004075	Acrylamide	C01659	C3H5NO	-H(+)	1	1	0	0.0638889	-0.218473	0.240973	0.446	-0.789676	0.240577	-0.210092	0.28553	0.547266	-0.457057	0.000658	0.005694	-0.688331	-0.236167	-0.61557	7.08723e-05	0.000714787	-1.0851	0	0	-1.264	-0.89859	-1.19328	2.70775e-10	2.52813e-09
71.0135	5	0.00033747;0.00036684;0.00036684;0.00036684;0.00036684	2-Oxopropanal;Methylglyoxal;Propenoate;Malondialdehyde;Pyruvaldehyde	C00546;C00546;C00511;HMDB06112;HMDB01167	C3H4O2;C3H4O2;C3H4O2;C3H4O2;C3H4O2	-H(+);-H(+);-H(+);-H(+);-H(+)	1	1	0	0.00277778	-0.307828	0.065133	0.22918	-0.710718	0.03005	-0.34278	0.0282148	0.133366	-0.705928	1e-06	3.2e-05	-0.865014	-0.559266	-0.413322	0.00828979	0.0416921	-0.776544	0.000194	0.000564	-1.09952	-0.521629	-0.588727	0.00087887	0.00214987
71.05	4	0.00027822;0.00026335;0.00027822;0.00027822	Butanal;Butyraldehyde;Butanone;Tetrahydrofuran	C01412;C01412;HMDB00474;HMDB00246	C4H8O;C4H8O;C4H8O;C4H8O	-H(+);-H(+);-H(+);-H(+)	1	1	0	0.2	-0.209835	0.396643	0.585802	-0.998238	0.438881	0.280517	0.6248	0.808212	0.827226	0.006396	0.031414	0.266316	1.33467	0.562907	0.426554	0.69292	0.861937	0.10373	0.13954	-0.160926	1.47342	0.991195	0.22618	0.27521
72.0087	2	0.00039887;0.00037721	Iminoacetic acid;Iminoglycine	C15809;C15809	C2H3NO2;C2H3NO2	-H(+);-H(+)	1	1	0	0.1	0.248274	0.097122	0.286206	-0.053317	0.546423	0.129151	0.544399	0.762239	-0.159616	0.29147	0.47718	-0.58363	0.193198	-0.553116	0.0118955	0.0559476	-0.663438	0.000132	0.000404	-0.9412	-0.394104	-0.811977	8.65318e-05	0.000261537
72.0446	6	0.00091229;0.00087613;0.00087613;0.00091229;0.00087613;0.00087613	1-Amino-2-propanone;3-Aminopropanal;Aminoacetone;beta-Aminopropion aldehyde;3-Aminopropionaldehyde;HMDB01888	C01888;C05665;C01888;C05665;HMDB01106;HMDB01888	C3H7NO;C3H7NO;C3H7NO;C3H7NO;C3H7NO;C3H7NO	-H(+);-H(+);-H(+);-H(+);-H(+);-H(+)	1	1	0	0.463889	0.366273	0.046815	0.192778	0.007209	0.831054	0.423704	0.264837	0.525218	0.332944	0.191703	0.355508	-0.188078	0.855397	0.00885271	0.981462	0.996253	0.395005	0.135756	0.176454	-0.137959	0.914807	0.371772	0.351615	0.406091
72.0545	1	0.0022354	Methylguanidine	HMDB01522	C2H7N3	-H(+)	1	1	0	0.358333	0.439583	0.043672	0.187622	0.017662	1.007	0.43095	0.327561	0.59231	0.42849	0.221647	0.394365	-0.275262	1.08464	0.0731645	0.87281	0.945502	0.547779	0.065939	0.092806	-0.041862	1.1534	0.501452	0.304075	0.357981
72.9928	2	0.00031171;0.00031779	Glyoxylate;Glyoxylic acid	C00048;C00048	C2H2O3;C2H2O3	-H(+);-H(+)	1	1	0	0.911111	-0.099825	0.429827	0.614598	-0.528081	0.257277	-0.0472767	0.774678	0.895795	-0.065399	0.468773	0.63286	-0.341173	0.16935	0.131651	0.399085	0.669043	0.046132	0.933539	0.945571	-0.297375	0.320722	0.361968	0.0674436	0.0939428
73.0292	12	0.00034166;0.00034166;0.00036223;0.00036223;0.00036223;0.00034166;0.00036223;0.00034166;0.00036223;0.00034166;0.00036223;0.00034166	(R)-Lactaldehyde;(S)-Lactaldehyde;2-Hydroxypropanal;3-Hydroxypropanal;D-2-Hydroxypropionaldehyde;Hydroxyacetone;L-2-Hydroxypropionaldehyde;Lactaldehyde;Methylketol;Propanoate;Propionic acid;D-Lactaldehyde	C00937;C00424;C05999;C00969;C00937;C05235;C00424;C05999;C05235;C00163;C00163;HMDB06458	C3H6O2;C3H6O2;C3H6O2;C3H6O2;C3H6O2;C3H6O2;C3H6O2;C3H6O2;C3H6O2;C3H6O2;C3H6O2;C3H6O2	-H(+);-H(+);-H(+);-H(+);-H(+);-H(+);-H(+);-H(+);-H(+);-H(+);-H(+);-H(+)	1	1	0	0.813889	-0.196389	0.219897	0.429767	-0.613407	0.168052	-0.0119745	0.939188	0.980249	-0.104696	0.296049	0.480093	-0.311021	0.101995	-0.266484	0.0297122	0.112299	-0.343827	0.001323	0.002928	-0.515128	-0.160258	-0.143452	0.218853	0.267676
74.0245	2	0.0002653;0.0002937	Gly;Glycine	C00037;C00037	C2H5NO2;C2H5NO2	-H(+);-H(+)	1	1	0	0.175	-0.680372	0.005836	0.05982	-1.14088	-0.288436	-0.84515	2.29329e-05	0.000645543	-0.540462	1.8e-05	0.000381	-0.716289	-0.358158	-0.820293	6.0468e-07	1.15195e-05	-1.62547	0	0	-1.79386	-1.44816	-2.1193	1.17928e-15	3.6461e-14
75.0085	3	0.00029419;0.00025021;0.00029419	Glycolate;Hydroxyacetic acid;Glycolic acid	C00160;C00160;HMDB00115	C2H4O3;C2H4O3;C2H4O3	-H(+);-H(+);-H(+)	1	1	0	0.369444	0.007564	0.951005	0.965856	-0.285525	0.302315	0.326818	0.0512377	0.195221	0.195034	0.129676	0.277604	-0.065277	0.458373	0.251152	0.156225	0.390252	0.300135	0.020624	0.033302	0.054345	0.554967	0.634216	0.00450862	0.00904602
75.0436	2	0.0015297;0.0015297	Propylene glycol;Trimethylene glycol	C00583;C02457	C3H8O2;C3H8O2	-H(+);-H(+)	1	1	0	0.4	0.240727	0.432216	0.616145	-0.390478	0.839298	0.348953	0.365844	0.62555	0.226271	0.186793	0.348114	-0.145024	0.668132	0.286416	0.462465	0.72143	0.444469	0.206975	0.254137	-0.239188	0.995102	0.506366	0.281042	0.333992
76.9344	2	-0.00116;-0.00116	Ni(II);Nickel	C19609;C00291	Ni;Ni	+F(-);+F(-)	1	1	0	0.152778	-0.465267	0.511861	0.675556	-7.82304	4.20766	0.500339	0.694234	0.851871	0.546096	0.635265	0.762642	-3.30306	5.23264	1.0092	0.485643	0.738052	0.307498	0.750197	0.78779	-3.55494	4.82339	2.3269	0.339764	0.394578
76.9791	2	0.00081394;0.00085676	2-Chloroethanal;Chloroacetaldehyde	C06754;C06754	C2H3ClO;C2H3ClO	-H(+);-H(+)	1	1	0	0.0555556	-0.146861	0.179766	0.385271	-0.389191	0.084515	0.0542613	0.737953	0.876436	0.307186	0.019999	0.075434	0.0554	0.533234	0.314875	0.101789	0.291311	0.464124	0.000169	0.000501	0.267405	0.653476	0.413091	0.0395758	0.0589573
77.0063	1	0.00037314	Dimethyl sulfoxide	HMDB02151	C2H6OS	-H(+)	1	0	0	0.111111	-0.304681	0.110498	0.30072	-0.722091	0.087077	-0.153177	0.575894	0.781955	0.438269	0.009576	0.043103	0.125054	0.753059	0.258372	0.422979	0.690085	0.443618	0.004336	0.008336	0.169453	0.738187	0.385497	0.227269	0.276357
77.0394	1	0.00028325	Benzene	C01407	C6H6	-H(+)	1	1	0	0.933333	-0.550233	1.9e-05	0.00282	-0.702938	-0.402536	-0.323732	0.0223604	0.11367	-0.114946	0.308996	0.493035	-0.470875	0.169488	-0.225868	0.279085	0.560548	-0.109121	0.317726	0.374285	-0.466504	0.171799	0.213599	0.256501	0.306954
78.0346	1	0.0003056	Pyridine	HMDB00926	C5H5N	-H(+)	1	1	0	0.186111	-0.3579	0.231017	0.440544	-0.982637	0.265488	-0.515824	0.0577719	0.21075	0.246943	0.157407	0.316829	-0.138815	0.746927	-0.165096	0.524428	0.766128	-0.391613	0.137669	0.178204	-0.858291	0.1322	-1.70114	2.69509e-08	1.59841e-07
78.9185	1	0.00042895	HBr	C13645	HBr	-H(+)	1	0	0	0.497222	-0.067672	0.849594	0.900693	-0.997197	0.835996	1.03044	0.152381	0.383188	0.513417	0.294919	0.479085	-0.43186	1.31899	0.478779	0.470459	0.723724	0.381017	0.37403	0.432243	-0.494927	1.23462	0.322208	0.621313	0.665416
79.0295	1	0.0006405	Pyrimidine	HMDB03361	C4H4N2	-H(+)	1	1	0	0.979167	1.09792	0.011653	0.089701	0.295385	1.85966	0.0367531	0.951988	0.98273	0.985165	0.161232	0.320763	-0.347691	1.82729	0.323757	0.701197	0.86266	-0.445804	0.146287	0.188583	-1.39354	0.231788	-0.872276	0.0970502	0.129905
79.957	2	0.00027765;0.00031754	Bisulfite;HSO3-	C11481;C11481	HSO3;HSO3	-H(+);-H(+)	1	1	0	0.863889	-0.428978	0.018349	0.116522	-0.788335	-0.094762	-0.318525	0.0364826	0.154969	-0.022491	0.888049	0.938297	-0.227764	0.199459	0.069326	0.569921	0.792678	-0.204074	0.069986	0.097557	-0.410962	0.018563	-0.288602	0.0182335	0.0300597
80.0505	1	0.00011236	3,6-Dihydropyridine	C16933	C5H7N	-H(+)	1	1	0	0.713889	-0.246761	0.765218	0.842499	-0.867424	0.65602	-0.325553	0.414194	0.660888	-0.339373	0.563368	0.705519	-0.923544	0.534979	-0.733327	0.0645995	0.207202	-0.522943	0.264935	0.31745	-1.1613	0.35273	-0.586067	0.121523	0.157737
82.041	2	-1.6597e-05;3.0578e-05	4-Aminoimidazole;5-Aminoimidazole	C05239;C05239	C3H5N3;C3H5N3	-H(+);-H(+)	1	1	0	0.263889	0.19524	0.462367	0.639783	-5.92174	3.03753	-0.147707	0.852344	0.941723	0.832594	0.081776	0.200819	-0.190955	2.75426	-0.0642675	0.91354	0.965772	1.06459	0.051318	0.074681	-0.009964	2.9289	1.25365	0.245928	0.295993
82.0661	2	0.00011674;0.00011603	1-Piperideine;Piperideine	C06181;C06181	C5H9N;C5H9N	-H(+);-H(+)	1	1	0	0.431944	-0.187449	0.337143	0.53433	-0.730382	0.28383	-0.226154	0.3946	0.644901	-0.701133	0.030563	0.102566	-1.67752	-0.106545	-1.12696	0.000788563	0.00583228	-0.670901	0.078295	0.107942	-2.95741	0.201016	-1.05326	0.00963513	0.017323
82.9469	1	-0.00084801	Dichloromethane	C02271	CH2Cl2	-H(+)	0	1	0	0.0875	0.552128	0.810074	0.870541	-1.52759	1.87273	0.220803	0.650763	0.827048	0.574413	0.178048	0.338507	-0.235001	1.13476	0.255447	0.603512	0.806107	1.32176	9.6e-05	0.000307	0.792775	1.84158	1.19582	0.0624925	0.0878248
82.9603	1	-0.00048876	Sulfur dioxide	C09306	SO2	+F(-)	0	1	0	0.0333333	0.151963	0.692577	0.791636	-0.467539	0.664265	0.0875841	0.714142	0.86062	0.255012	0.079025	0.195336	-0.033554	0.541164	0.171673	0.343017	0.619072	0.736082	5.9e-05	0.000204	0.45908	1.01799	0.672631	0.0122912	0.0212477
83.05	2	0.00026445;0.00026445	3-Methyl-2-butenal;Methyl propenyl ketone	HMDB12157;HMDB01184	C5H8O;C5H8O	-H(+);-H(+)	1	0	0	0.941667	-0.534874	0.000998	0.021627	-0.797699	-0.273117	-0.323025	0.0263063	0.128533	-0.217312	0.071235	0.181798	-0.465292	0.02196	-0.152169	0.376497	0.651443	0.06022	0.474676	0.5313	-0.129715	0.263443	0.398217	0.0396954	0.0590889
84.0451	3	0.00038264;0.00034649;0.00034649	2-Hydroxyisobutyronitrile;Acetone cyanohydrin;2-Pyrrolidinone	C02659;C02659;HMDB02039	C4H7NO;C4H7NO;C4H7NO	-H(+);-H(+);-H(+)	1	1	0	0.409722	-0.285967	0.108655	0.297422	-0.754933	0.09977	-0.178738	0.275932	0.538725	-0.497126	0.000444	0.004149	-0.734566	-0.289264	-0.511249	0.00211413	0.0135621	-0.634854	1e-06	4e-06	-0.790648	-0.485602	-0.453171	0.000417435	0.00111355
84.0809	1	0.0009495	Hexahydropyridine	C01746	C5H11N	-H(+)	1	0	0	0.225	-0.46968	0.356484	0.554269	-1.16979	0.455338	-0.760777	0.0581076	0.211565	-0.100332	0.916889	0.952756	-0.715628	0.78848	-0.573116	0.135792	0.351792	0.119796	0.468112	0.524264	-0.493843	1.00367	-0.0239528	0.954888	0.961002
85.0292	7	0.00028244;0.00026188;0.00026188;0.00028244;0.00026188;0.00026188;0.00026188	2,3-Butanedione;Cyclopropanecarboxylate;Diacetyl;Succindialdehyde;But-2-enoic acid;Gamma-Butyrolactone;Oxolan-3-one	C00741;C16267;C00741;C16835;HMDB10720;HMDB00549;HMDB02523	C4H6O2;C4H6O2;C4H6O2;C4H6O2;C4H6O2;C4H6O2;C4H6O2	-H(+);-H(+);-H(+);-H(+);-H(+);-H(+);-H(+)	1	1	0	0.0666667	-0.21622	0.131058	0.32869	-0.578274	0.095384	0.109436	0.459826	0.70051	-0.685882	7.9e-05	0.001086	-0.949941	-0.460699	-0.311596	0.0233839	0.0940341	-1.05505	0	0	-1.19269	-0.916738	-0.893648	2.04405e-09	1.55447e-08
85.0657	1	0.00018434	Iso-Valeraldehyde	HMDB06478	C5H10O	-H(+)	1	0	0	0.427778	0.018158	0.998903	0.998903	-0.397682	0.398174	0.395704	0.105336	0.308005	0.308424	0.076051	0.191244	-0.035416	0.61896	0.400045	0.140608	0.361782	0.232848	0.224568	0.27272	-0.145891	0.561173	0.760631	0.0161577	0.0269199
86.0245	4	0.00024865;0.00024865;0.00027706;0.00027706	(Z)-3-Aminoacrylate;2-Aminoacrylate;Dehydroalanine;2-Aminoacrylic acid	C20253;C02218;C02218;HMDB03609	C3H5NO2;C3H5NO2;C3H5NO2;C3H5NO2	-H(+);-H(+);-H(+);-H(+)	1	1	0	0.979167	-0.254453	0.073391	0.24412	-0.592198	0.03674	-0.448631	0.00224386	0.0211596	-0.192161	0.043566	0.128382	-0.405966	-0.007455	-0.243601	0.0582387	0.192699	-0.004843	0.822514	0.851873	-0.238746	0.194799	-0.279883	0.0651843	0.0911324
86.0609	2	0.00023207;0.00023207	2-Methylpropanal oxime;4-Aminobutyraldehyde	C03219;HMDB01080	C4H9NO;C4H9NO	-H(+);-H(+)	1	1	0	0.961111	-0.460119	0.003474	0.045182	-0.735218	-0.198327	-0.186005	0.263868	0.523847	-0.623093	0.003562	0.020294	-1.05914	-0.281069	-0.362154	0.1182	0.321681	-0.284693	0.028569	0.044678	-0.562963	-0.037338	0.428563	0.121721	0.157885
87.0449	10	0.00025178;0.00028128;0.00025178;0.00028128;0.00028128;0.00028128;0.00025178;0.00025178;0.00028128;0.00028128	(R)-3-Hydroxybutan-2-one;(R)-Acetoin;(S)-2-Acetoin;(S)-Acetoin;2-Methylpropanoate;Butanoic acid;Butyric acid;Isobutyrate;Acetoin;Isobutyric acid	C00810;C00810;C01769;C01769;C02632;C00246;C00246;C02632;HMDB03243;HMDB01873	C4H8O2;C4H8O2;C4H8O2;C4H8O2;C4H8O2;C4H8O2;C4H8O2;C4H8O2;C4H8O2;C4H8O2	-H(+);-H(+);-H(+);-H(+);-H(+);-H(+);-H(+);-H(+);-H(+);-H(+)	1	1	0	0.486111	-0.450999	0.003503	0.045253	-0.713396	-0.21377	-0.057513	0.733862	0.87433	-0.154813	0.124883	0.27166	-0.407503	0.058598	-0.0912017	0.659479	0.840958	0.28913	0.004408	0.00845	0.108026	0.454741	0.927468	0.0034985	0.00720324
88.0402	11	0.00025939;0.00025939;0.00023786;0.00025939;0.00023786;0.00023786;0.00025939;0.00025939;0.00023786;0.00023786;0.00023786	2-Aminopropanoic acid;3-Aminopropanoate;Alanine;D-Ala;D-Alanine;L-Alanine;L-alpha-Alanine;N-Methylglycine;Sarcosine;beta-Alanine;Beta-Alanine	C01401;C00099;C01401;C00133;C00133;C00041;C00041;C00213;C00213;C00099;HMDB00056	C3H7NO2;C3H7NO2;C3H7NO2;C3H7NO2;C3H7NO2;C3H7NO2;C3H7NO2;C3H7NO2;C3H7NO2;C3H7NO2;C3H7NO2	-H(+);-H(+);-H(+);-H(+);-H(+);-H(+);-H(+);-H(+);-H(+);-H(+);-H(+)	1	1	0	0.0375	-0.304947	0.105205	0.294824	-0.768348	0.092021	-0.184045	0.262584	0.521848	-0.56661	4.5e-05	0.000724	-0.734484	-0.378072	-0.66186	2.173e-05	0.000257754	-1.71595	0	0	-1.89374	-1.52161	-1.89166	1.18221e-14	2.89564e-13
88.9818	4	-0.0018488;-0.001806;-0.0018488;-0.001806	cis-3-Chloro-2-propenal;cis-3-Chloroallyl aldehyde;trans-3-Chloro-2-propenal;trans-3-Chloroallyl aldehyde	C16348;C16348;C06613;C06613	C3H3ClO;C3H3ClO;C3H3ClO;C3H3ClO	-H(+);-H(+);-H(+);-H(+)	1	1	0	0.295833	-5.96357	0.102168	0.293733	-8.55562	0.904869	-6.9704	4.37677e-20	5.89614e-18	-3.83166	0.243412	0.423501	-7.63174	2.13288	-4.31213	1.88795e-10	9.62344e-09	-0.092974	0.35288	0.410568	-2.88431	7.54602	-0.193488	0.899813	0.915344
89.0242	13	0.00019912;0.00019912;0.00020507;0.00019912;0.00020507;0.00020507;0.00019912;0.00020507;0.00020507;0.00019912;0.00019912;0.00019912;0.00019912	(R)-Lactate;(S)-Lactate;1,3-Dihydroxypropan-2-one;3-Hydroxypropanoate;D-2-Hydroxypropionic acid;D-Glyceraldehyde;Glycerone;Hydracrylic acid;L-Lactic acid;D-Lactic acid;Dihydroxyacetone;Glyceraldehyde;Hydroxypropionic acid	C00256;C00186;C00184;C01013;C00256;C00577;C00184;C01013;C00186;HMDB01311;HMDB01882;HMDB01051;HMDB00700	C3H6O3;C3H6O3;C3H6O3;C3H6O3;C3H6O3;C3H6O3;C3H6O3;C3H6O3;C3H6O3;C3H6O3;C3H6O3;C3H6O3;C3H6O3	-H(+);-H(+);-H(+);-H(+);-H(+);-H(+);-H(+);-H(+);-H(+);-H(+);-H(+);-H(+);-H(+)	1	1	0	0.0416667	-0.251285	0.077572	0.252242	-0.578458	0.039259	-0.380494	0.00875284	0.0606907	-0.402699	0.000195	0.002211	-0.577936	-0.233806	-0.527322	0.000181725	0.00164776	-1.2868	0	0	-1.42046	-1.14872	-0.885401	0.000347224	0.000938201
89.0345	1	0.0010777	N-Nitrosohydroxymethylmethylamine	C20301	C2H6N2O2	-H(+)	1	0	0	0.0486111	-0.190996	0.136392	0.335817	-0.503791	0.086527	-0.322441	0.0184685	0.102748	-0.307669	0.000227	0.0025	-0.44203	-0.173611	-0.447883	0.000294193	0.00256874	-1.00226	0	0	-1.13345	-0.871058	-0.725494	0.000485081	0.00127241
91.055	1	0.0003031	Toluene	C01455	C7H8	-H(+)	1	1	0	0.416667	-0.356999	0.023168	0.129658	-0.665807	-0.061814	-0.215493	0.189717	0.432134	0.041059	0.699431	0.803856	-0.18755	0.271984	0.017156	0.922824	0.97069	0.311712	0.012468	0.021378	0.078309	0.544531	0.376716	0.113405	0.14884
92.0502	1	0.00032515	Aniline	C00292	C6H7N	-H(+)	1	1	0	0.811111	0.846741	0.009761	0.080044	0.275374	1.29961	1.12424	0.00191633	0.0192244	-0.235144	0.007852	0.036653	-0.399331	-0.072687	-0.265483	0.0721579	0.225314	-0.340682	0.00129	0.002862	-0.527923	-0.161945	-0.154319	0.325153	0.379479
93.0345	2	0.00016081;0.00016081	Phenol;Phenylic acid	C15584;C00146	C6H6O;C6H6O	-H(+);-H(+)	1	1	0	0.948611	-0.251578	0.117986	0.310785	-0.668001	0.098613	0.0611034	0.688018	0.849772	-0.062335	0.353698	0.527748	-0.212758	0.081724	0.0836678	0.476372	0.729843	0.087234	0.187419	0.233778	-0.047199	0.219194	0.549474	0.00174498	0.00394608
93.0455	4	0.00040884;0.00040884;0.00040884;0.00042166	Acetylhydrazine;Dimethylnitrosamine;Methylurea;N-Methylurea	C07447;C14704;C16363;C16363	C2H6N2O;C2H6N2O;C2H6N2O;C2H6N2O	+F(-);+F(-);+F(-);+F(-)	1	1	0	0.0597222	0.011269	0.919332	0.94954	-0.20562	0.225816	-0.0410466	0.79193	0.9052	-0.744744	0.009804	0.044025	-1.49296	-0.281806	-1.13898	7.42189e-05	0.000732863	-2.24366	0	2e-06	-2.66315	-1.91473	-2.39487	5.51269e-14	1.11795e-12
93.0724	1	-0.0012515	n-Butanol	C06142	C4H10O	+F(-)	1	1	0	0.1	-0.5036	0.127224	0.32294	-1.44993	0.229722	-0.231787	0.464004	0.7029	-0.691993	0.009033	0.04115	-1.27633	-0.227845	-0.631656	0.0227956	0.0924572	-0.938767	0.000442	0.001137	-1.41614	-0.523186	-0.367945	0.161449	0.203267
94.0666	6	-0.00029562;-0.00029562;-0.00028171;-0.00028171;-0.00028171;-0.00028171	(CH3)3NO;(R)-1-Amino-2-propanol;(R)-1-Aminopropan-2-ol;Trimethylamine N-oxide;1-Amino-propan-2-ol;Trimethylamine oxide	C01104;C03194;C03194;C01104;HMDB12136;HMDB00925	C3H9NO;C3H9NO;C3H9NO;C3H9NO;C3H9NO;C3H9NO	+F(-);+F(-);+F(-);+F(-);+F(-);+F(-)	1	1	0	0.155556	-0.479798	0.013716	0.09799	-0.851551	-0.124776	-0.297829	0.165638	0.398971	-0.333461	0.054717	0.149126	-0.723555	0.008452	-0.287885	0.2187	0.480172	-0.544052	0.006034	0.011092	-0.946053	-0.197125	-0.377144	0.120388	0.156371
95.0136	2	0.00022357;0.00019421	Protoanemonin;cis-4-Methylenebut-2-en-4-olide	C07090;C07090	C5H4O2;C5H4O2	-H(+);-H(+)	1	1	0	0.288889	-0.198365	0.135526	0.334556	-0.520634	0.08827	0.0101601	0.944336	0.982902	-0.125671	0.047612	0.134224	-0.243096	-0.001522	-0.108241	0.37505	0.650133	0.304561	0.009708	0.017096	0.086323	0.500603	0.730254	0.00238262	0.00515915
95.0326	1	-0.0023828	Fluorobenzene	C11272	C6H5F	-H(+)	1	1	0	0.747222	-0.224548	0.233881	0.441541	-0.628787	0.17178	0.0143986	0.947413	0.982849	-0.0109	0.829582	0.895588	-0.470315	0.383672	-0.0195793	0.943982	0.98145	-0.103191	0.541201	0.595511	-0.373066	0.206895	0.379546	0.137836	0.176363
96.0282	2	-0.00034739;-0.00036761	Cysteamine;Thioethanolamine	C01678;C01678	C2H7NS;C2H7NS	+F(-);+F(-)	1	1	0	0.368056	0.439484	0.198129	0.40883	-0.267178	1.14835	0.541913	0.173565	0.409692	-0.157938	0.42913	0.594666	-1.11474	0.504639	-0.351128	0.359996	0.636917	-1.49211	0.000203	0.000586	-1.91362	-0.888403	-1.47596	2.91115e-07	1.42239e-06
96.9596	2	0.0004802;0.00045974	Sulfuric acid;Sulfate	C00059;C00059	H2SO4;H2SO4	-H(+);-H(+)	1	1	0	0.713889	-0.031208	0.671731	0.781064	-0.269722	0.185841	-0.0330579	0.702433	0.853601	0.015296	0.771758	0.855694	-0.091308	0.120489	-0.0897596	0.163698	0.400433	-0.1344	0.019576	0.031719	-0.245694	-0.025344	0.122836	0.174525	0.218562
96.9691	3	0.00055936;0.00056415;0.00055936	Orthophosphate;Orthophosphoric acid;Phosphoric acid	C00009;C00009;HMDB02142	H3PO4;H3PO4;H3O4P	-H(+);-H(+);-H(+)	1	1	0	0.586111	-0.224559	0.082582	0.262203	-0.51484	0.039665	-0.0762922	0.594973	0.793578	-0.271272	0.034718	0.111546	-0.562264	-0.025885	-0.206637	0.203216	0.459551	-0.574112	5.7e-05	0.0002	-0.791465	-0.375844	-0.560743	0.000199853	0.000563412
97.0654	3	0.00048176;0.0004467;0.0004467	(3Z)-Hexenal;3-Hexenal;Cyclohexanone	C16310;C16310;C00414	C6H10O;C6H10O;C6H10O	-H(+);-H(+);-H(+)	1	1	0	0.0583333	-0.560723	0.001084	0.02272	-0.838427	-0.274588	-0.373246	0.0196936	0.10612	-0.0502	0.670485	0.785426	-0.404707	0.269226	0.0580175	0.808167	0.911059	0.569242	0.002264	0.004713	0.236808	0.869029	1.23363	0.00133158	0.00310045
98.0609	2	0.00024587;0.00025979	2-Hydroxy-2-methylbutanenitrile;2-Piperidinone	C18796;HMDB11749	C5H9NO;C5H9NO	-H(+);-H(+)	1	0	0	0.595833	-0.499593	0.016896	0.111033	-0.931017	-0.125334	-0.664633	0.000831785	0.0104583	-0.377401	0.018886	0.072103	-0.721024	-0.079064	-0.359884	0.0887104	0.26265	-0.937117	4.9e-05	0.000174	-1.29163	-0.62709	-0.879695	4.96007e-05	0.000155911
98.9999	1	0.00088493	2-Chloroethanol	C06753	C2H5ClO	+F(-)	0	1	0	0.180556	-0.167141	0.159371	0.362138	-0.438934	0.086013	-0.0154341	0.887236	0.956187	0.177719	0.065286	0.170068	-0.012651	0.360115	0.140127	0.24399	0.515303	0.340706	0.000201	0.000583	0.19965	0.488974	0.444229	0.000635147	0.00161877
99.0822	8	-0.00070111;-0.00071611;-0.00070111;-0.00070111;-0.00070111;-0.00070111;-0.00070111;-0.00070111	Cyclohexanol;Isohexanal;2-Oxohexane;3-Hexanone;4-Methylpentanal;Ethyl isopropyl ketone;Hexanal;Methyl isobutyl ketone	C00854;C02373;HMDB05842;HMDB00753;HMDB01318;HMDB05846;HMDB05994;HMDB02939	C6H12O;C6H12O;C6H12O;C6H12O;C6H12O;C6H12O;C6H12O;C6H12O	-H(+);-H(+);-H(+);-H(+);-H(+);-H(+);-H(+);-H(+)	1	1	0	0.659722	-0.359207	0.070769	0.241795	-0.796194	0.039951	-0.0609928	0.745394	0.878633	-0.136442	0.33826	0.516148	-0.468158	0.172635	0.0449364	0.822067	0.92013	0.053498	0.819374	0.849088	-0.3084	0.382859	0.554074	0.0274261	0.0433212
100.04	2	0.00034039;0.00031886	1-Aminocyclopropane-1-carboxylic acid;1-Aminocyclopropane-1-carboxylate	C01234;C01234	C4H7NO2;C4H7NO2	-H(+);-H(+)	1	1	0	0.194444	0.229748	0.75418	0.835222	-0.665857	0.86602	0.277614	0.301297	0.565418	-0.080084	0.429389	0.594587	-0.510445	0.237819	-0.215051	0.286684	0.566757	-1.05831	0	2e-06	-1.29066	-0.847091	-1.08739	8.90109e-09	5.91107e-08
100.076	2	0.00036694;0.00033092	5-Aminopentanal;3-Methylbutyraldehyde oxime	C12455;C17255	C5H11NO;C5H11NO	-H(+);-H(+)	1	1	0	0.634722	-0.252705	0.217676	0.430783	-0.850178	0.233778	-0.149348	0.503334	0.732475	-0.228792	0.08861	0.213161	-0.516208	0.041045	-0.396791	0.0319217	0.119216	-0.243186	0.123419	0.16232	-0.638575	0.087688	-0.303302	0.125876	0.162493
101.06	5	0.00033363;0.00031319;0.00031319;0.00031319;0.00031319	2-Methylbutyric acid;3-Methylbutanoic acid;Ethylmethylacetic acid;Isovaleric acid;Valeric acid	C18319;C08262;HMDB02176;HMDB00718;HMDB00892	C5H10O2;C5H10O2;C5H10O2;C5H10O2;C5H10O2	-H(+);-H(+);-H(+);-H(+);-H(+)	1	1	0	0.241667	-0.855399	5.3e-05	0.004387	-1.14336	-0.541471	-0.295598	0.1164	0.326682	-0.397625	0.043884	0.12912	-0.852074	-0.013964	-0.455552	0.0822078	0.24807	0.257986	0.38009	0.437905	-0.275717	0.66765	1.22577	0.0129541	0.0222104
102.02	3	-1.4415e-05;2.8609e-05;2.8609e-05	(Z)-3-Peroxyaminoacrylate;3-Oxoalanine;Pyruvatoxime	C20249;HMDB11602;HMDB02455	C3H5NO3;C3H5NO3;C3H5NO3	-H(+);-H(+);-H(+)	1	0	0	0.336111	-0.15481	0.68992	0.789556	-0.648983	0.443986	0.1984	0.544409	0.761688	-0.477082	0.126157	0.273799	-1.25042	0.173504	-0.845501	0.0166916	0.0732101	-0.529799	0.064408	0.091059	-0.970457	0.032986	-0.364123	0.168728	0.212006
102.03	1	0.00055119	Biuret	C06555	C2H5N3O2	-H(+)	0	1	0	0.927778	1.20261	0.608853	0.742754	-1.23082	1.90583	1.23828	0.341417	0.602351	0.195045	0.520522	0.674711	-1.16844	0.640153	0.114002	0.869534	0.945211	0.327876	0.121092	0.159705	-0.092977	0.706478	0.0936411	0.716171	0.753318
102.056	15	0.00026582;0.00026582;0.00029435;0.00029435;0.00026582;0.00026582;0.00029435;0.00029435;0.00029435;0.00029435;0.00029435;0.00029435;0.00029435;0.00029435;0.00029435	(S)-3-Amino-2-methylpropanoate;3-Amino-2-methylpropanoate;3-Aminoisobutyric acid;4-Aminobutanoate;Dimethylglycine;GABA;L-3-Amino-isobutanoate;N,N-Dimethylglycine;(R)-b-aminoisobutyric acid;(S)-b-aminoisobutyric acid;2-Aminoisobutyric acid;3-Aminoisobutanoic acid;D-Alpha-aminobutyric acid;Gamma-Aminobutyric acid;L-Alpha-aminobutyric acid	C03284;C05145;C05145;C00334;C01026;C00334;C03284;C01026;HMDB02299;HMDB02166;HMDB01906;HMDB03911;HMDB00650;HMDB00112;HMDB00452	C4H9NO2;C4H9NO2;C4H9NO2;C4H9NO2;C4H9NO2;C4H9NO2;C4H9NO2;C4H9NO2;C4H9NO2;C4H9NO2;C4H9NO2;C4H9NO2;C4H9NO2;C4H9NO2;C4H9NO2	-H(+);-H(+);-H(+);-H(+);-H(+);-H(+);-H(+);-H(+);-H(+);-H(+);-H(+);-H(+);-H(+);-H(+);-H(+)	1	1	0	0.0722222	-0.381153	0.040576	0.178799	-0.774831	-0.02163	-0.0446186	0.787699	0.904751	-0.87502	4e-06	0.000113	-1.06474	-0.657521	-0.791798	2.96741e-06	4.51334e-05	-2.47773	0	0	-2.69977	-2.24203	-2.55659	4.27269e-16	1.52043e-14
103.003	8	0.000424;0.0004654;0.000424;0.000424;0.0004654;0.0004654;0.000424;0.000424	2-Hydroxy-3-oxopropanoate;3-Hydroxypyruvic acid;Hydroxypyruvate;Malonate;Propanedioic acid;Tartronate semialdehyde;Hydroxypyruvic acid;Malonic acid	C01146;C00168;C00168;C00383;C00383;C01146;HMDB01352;HMDB00691	C3H4O4;C3H4O4;C3H4O4;C3H4O4;C3H4O4;C3H4O4;C3H4O4;C3H4O4	-H(+);-H(+);-H(+);-H(+);-H(+);-H(+);-H(+);-H(+)	1	1	0	0.272222	-0.155381	0.211702	0.425207	-0.425866	0.107171	-0.0527668	0.656028	0.829268	0.074111	0.430237	0.594888	-0.125621	0.278552	0.067564	0.614734	0.815323	0.265504	0.006354	0.0116	0.093532	0.452404	0.413363	0.00263086	0.00565126
103.015	2	0.00027937;0.00027136	Allophanic acid;Urea-1-carboxylate	C01010;C01010	C2H4N2O3;C2H4N2O3	-H(+);-H(+)	1	1	0	0.538889	0.448811	0.728485	0.818298	-0.855294	1.14531	0.63786	0.314403	0.578502	0.51658	0.055324	0.150347	-0.012507	0.898144	0.788759	0.0526332	0.178216	0.828209	2.7e-05	0.000103	0.541911	1.08622	1.12203	0.00540475	0.0106181
103.02	2	-0.0011933;-0.0011639	But-3-ynoate;3-Butynoate	C06144;C06144	C4H4O2;C4H4O2	+F(-);+F(-)	1	1	0	0.0319444	0.04123	0.993906	0.996548	-0.415689	0.413058	-0.00378772	0.980066	0.996444	0.27607	0.000669	0.005733	0.142927	0.401381	0.241391	0.00995217	0.0483758	0.520134	0	1e-06	0.407869	0.628464	0.406121	0.000130224	0.000379601
103.04	13	0.00035692;0.0003128;0.00035692;0.0003128;0.00035692;0.0003128;0.00035692;0.00035692;0.00035692;0.00035692;0.00035692;0.00035692;0.00035692	(R)-3-Hydroxybutanoate;(S)-3-Hydroxyisobutyrate;2-Hydroxybutanoic acid;2-Hydroxybutyric acid;4-Hydroxybutanoic acid;D-beta-Hydroxybutyric acid;(R)-3-Hydroxybutyric acid;(R)-3-Hydroxyisobutyric acid;(S)-3-Hydroxybutyric acid;(S)-3-Hydroxyisobutyric acid;3-Hydroxybutyric acid;4-Hydroxybutyric acid;Alpha-Hydroxyisobutyric acid	C01089;C06001;C05984;C05984;C00989;C01089;HMDB00011;HMDB00336;HMDB00442;HMDB00023;HMDB00357;HMDB00710;HMDB00729	C4H8O3;C4H8O3;C4H8O3;C4H8O3;C4H8O3;C4H8O3;C4H8O3;C4H8O3;C4H8O3;C4H8O3;C4H8O3;C4H8O3;C4H8O3	-H(+);-H(+);-H(+);-H(+);-H(+);-H(+);-H(+);-H(+);-H(+);-H(+);-H(+);-H(+);-H(+)	1	1	0	0.395833	-0.396331	0.016182	0.108225	-0.725731	-0.111269	-0.296161	0.0181041	0.10162	-0.131857	0.115577	0.258574	-0.329989	0.042718	-0.112613	0.262022	0.538902	-0.531039	3.8e-05	0.000139	-0.710376	-0.370331	-0.626409	1.7912e-06	7.35992e-06
103.051	1	0.00041828	2,3-Diaminopropionic acid	HMDB02006	C3H8N2O2	-H(+)	1	1	0	0.0305556	-0.275716	0.167876	0.372487	-0.68557	0.135544	-0.0778123	0.778841	0.900058	-0.6254	0.00167	0.011128	-0.955107	-0.276107	-0.733586	0.00313841	0.0192803	-1.37887	1e-06	5e-06	-1.72686	-1.01977	-1.43614	2.08592e-07	1.03527e-06
103.078	1	0.0011594	1-Methyl-delta(1)-pyrrolinium	C06178	C5H10N	+F(-)	1	1	0	0.0583333	-0.188492	0.234032	0.441385	-0.65468	0.196836	0.191409	0.38519	0.638373	-0.739205	3.3e-05	0.000574	-0.993202	-0.519212	-0.677734	8.9465e-05	0.000860873	-2.14705	2.5e-05	9.7e-05	-2.86453	-1.70125	-2.21667	2.04656e-09	1.55013e-08
104.035	3	0.00029957;0.00029265;0.00029957	D-Serine;L-Serine;Serine	C00740;C00065;C00065	C3H7NO3;C3H7NO3;C3H7NO3	-H(+);-H(+);-H(+)	1	1	0	0.0888889	0.119667	0.810111	0.870085	-0.485015	0.593472	0.0945599	0.622663	0.808776	-1.05364	0	1.5e-05	-1.27405	-0.857236	-0.432721	0.0143849	0.0649041	-1.79915	0	0	-2.04431	-1.58788	-2.10305	2.21372e-14	5.0302e-13
104.974	2	0.00046381;0.00046381	cis-3-Chloroacrylic acid;trans-3-Chloroacrylic acid	C06615;C06614	C3H3ClO2;C3H3ClO2	-H(+);-H(+)	1	1	0	0.0583333	-0.655398	0.108103	0.298073	-1.59434	0.188926	-0.0825996	0.835085	0.931935	-0.263116	0.487547	0.650753	-0.705977	0.358948	-0.0852305	0.829346	0.92117	0.732018	0.134522	0.175334	-0.225464	1.48509	1.77795	0.0463546	0.0671465
105.019	3	0.00035614;0.00034747;0.00035614	D-Glycerate;Glyceric acid;L-Glyceric acid	C00258;C00258;HMDB06372	C3H6O4;C3H6O4;C3H6O4	-H(+);-H(+);-H(+)	1	1	0	0.0361111	-0.292315	0.104968	0.295477	-0.769691	0.098109	-0.252162	0.107626	0.310371	-0.812028	0	4e-06	-0.960263	-0.673999	-1.07823	3.81804e-07	7.66045e-06	-0.922903	0	1e-06	-1.09687	-0.764858	-0.813068	2.13717e-06	8.61259e-06
105.071	4	0.00046115;0.00046115;0.00046115;0.00046115	Ethylbenzene;m-Xylene;o-Xylene;p-Xylene	C07111;C07208;C07212;C06756	C8H10;C8H10;C8H10;C8H10	-H(+);-H(+);-H(+);-H(+)	1	1	0	0.0236111	0.100636	0.806108	0.867268	-0.463221	0.574895	0.399251	0.100848	0.301904	0.383757	0.005991	0.029811	0.130351	0.642578	0.296455	0.125291	0.335176	0.831215	7.8e-05	0.000263	0.506739	1.13362	0.960652	0.00123511	0.00289368
107.014	4	0.0002957;0.00032507;0.00032507;0.00032507	1,4-Benzoquinone;p-Benzoquinone;1,2-Benzoquinone;Quinone	C00472;C00472;HMDB12133;HMDB03364	C6H4O2;C6H4O2;C6H4O2;C6H4O2	-H(+);-H(+);-H(+);-H(+)	1	1	0	0.883333	0.482558	0.516065	0.676842	-0.658175	1.17091	0.345438	0.510356	0.738138	-0.00321	0.676368	0.788887	-0.907587	0.618937	-0.462665	0.124797	0.334803	0.255032	0.403475	0.460348	-0.291355	0.669637	0.10587	0.787531	0.815642
107.05	7	0.00038075;0.00038075;0.00036587;0.00038075;0.00038075;0.00038075;0.00038075	3-Cresol;4-Cresol;4-Methylphenol;Benzyl alcohol;o-Cresol;m-Cresol;p-Cresol	C01467;C01468;C01468;C00556;C01542;HMDB02048;HMDB01858	C7H8O;C7H8O;C7H8O;C7H8O;C7H8O;C7H8O;C7H8O	-H(+);-H(+);-H(+);-H(+);-H(+);-H(+);-H(+)	1	1	0	0.611111	-0.280605	0.028351	0.147301	-0.537185	-0.039109	-0.0967096	0.397406	0.647244	-0.340203	0.000232	0.002525	-0.481248	-0.192318	-0.28616	0.00690501	0.0361746	-0.257217	0.001998	0.004257	-0.394081	-0.112329	0.177431	0.190747	0.236365
107.061	2	0.00046385;0.00042673	1,3-Dimethylurea;N,N-Dimethylurea	C16364;C16364	C3H8N2O;C3H8N2O	+F(-);+F(-)	1	1	0	0.511111	-0.355679	0.260917	0.469103	-1.35806	0.420569	-0.443678	0.2098	0.457436	-0.247139	0.17617	0.336292	-2.21663	0.473995	-0.735587	0.156354	0.390058	-2.31428	4.8e-05	0.000173	-3.35817	-1.63316	-2.37977	8.70163e-09	5.79904e-08
108.012	2	0.00031931;0.00036878	2-Aminoethanesulfinic acid;Hypotaurine	C00519;C00519	C2H7NO2S;C2H7NO2S	-H(+);-H(+)	1	1	0	0.686111	-0.778629	0.012873	0.094841	-1.4462	-0.258277	-0.522653	0.0116577	0.0745305	-0.053469	0.586979	0.723557	-0.37303	0.221718	0.203446	0.308766	0.584084	-1.02865	0.012787	0.021864	-2.21702	-0.365373	-1.62807	8.45885e-07	3.68439e-06
108.045	5	0.00037983;0.00037983;0.00037983;0.00041598;0.00037983	2-Aminophenol;4-Hydroxyaniline;Hydroxylaminobenzene;o-Aminophenol;4-Aminophenol	C01987;C02372;C02720;C01987;HMDB01169	C6H7NO;C6H7NO;C6H7NO;C6H7NO;C6H7NO	-H(+);-H(+);-H(+);-H(+);-H(+)	1	1	0	0.958333	-0.370143	0.022116	0.12795	-0.706138	-0.082691	-0.233149	0.0803975	0.263704	-0.058777	0.313245	0.49729	-0.203516	0.072912	-0.174742	0.165652	0.403644	-0.175862	0.002558	0.005222	-0.279748	-0.077512	0.0768461	0.510421	0.560661
108.081	1	0.00059157	Cyclohexyl isocyanide	C11520	C7H11N	-H(+)	0	1	0	0.208333	-0.503379	0.019729	0.119643	-0.901545	-0.09607	-0.269251	0.229387	0.479096	-0.563518	0.004159	0.022606	-0.911461	-0.208909	-0.574253	0.00745475	0.0383097	-0.307989	0.083794	0.114601	-0.646753	0.045797	-0.259585	0.155487	0.196284
108.962	2	-0.00048264;-0.00048264	cis-1,3-Dichloropropene;trans-1,3-Dichloropropene	C06610;C06609	C3H4Cl2;C3H4Cl2	-H(+);-H(+)	0	1	0	0.472222	-2.28486	0.095519	0.284595	-8.40199	0.779256	-3.287	7.18896e-06	0.000233765	-0.458428	0.17482	0.335073	-7.48397	1.49957	-2.37697	0.0106574	0.0512754	-3.69947	0.047716	0.070143	-7.92051	-0.047737	-5.20098	6.33773e-13	9.9608e-12
109.029	6	0.00038348;0.00036292;0.00036292;0.00036292;0.00036292;0.00036292	4-Hydroxyphenol;Catechol;Resorcinol;p-Benzenediol;Hydroquinone;Pyrocatechol	C00530;C00090;C01751;C00530;HMDB02434;HMDB00957	C6H6O2;C6H6O2;C6H6O2;C6H6O2;C6H6O2;C6H6O2	-H(+);-H(+);-H(+);-H(+);-H(+);-H(+)	1	1	0	0.983333	-0.500055	0.006209	0.06262	-0.836361	-0.198999	-0.0699019	0.673347	0.839348	-0.225437	0.059467	0.15886	-0.495044	0.011438	-0.0381919	0.825109	0.920802	-0.276742	0.009768	0.017184	-0.483092	-0.080237	0.292866	0.116198	0.152082
109.04	2	0.00043142;0.00044425	Imidazole acetaldehyde;Imidazole-4-acetaldehyde	C05130;C05130	C5H6N2O;C5H6N2O	-H(+);-H(+)	1	1	0	0.288889	0.151331	0.240343	0.447029	-0.115754	0.399217	-0.189281	0.140514	0.365027	-0.292735	0.101684	0.235019	-0.830347	0.091126	-0.438357	0.0312004	0.116986	-1.02059	0	1e-06	-1.22346	-0.828527	-1.42548	1.54701e-11	1.77906e-10
109.066	5	0.00048877;0.00046833;0.00048877;0.00046833;0.00046833	(R,R)-2,3-Butylene glycol;(R,R)-Butane-2,3-diol;(S,S)-2,3-Butylene glycol;(S,S)-Butane-2,3-diol;2,3-Butanediol	C03044;C03044;C03046;C03046;HMDB03156	C4H10O2;C4H10O2;C4H10O2;C4H10O2;C4H10O2	+F(-);+F(-);+F(-);+F(-);+F(-)	1	1	0	0.413889	-0.336416	0.03507	0.16577	-0.678781	-0.033601	0.14382	0.410394	0.657607	0.007392	0.991614	0.997963	-0.191672	0.193576	0.141779	0.441354	0.706017	0.322598	0.000152	0.000455	0.199157	0.454835	0.934966	0.000763269	0.00190919
110.024	4	0.00035332;0.00035332;0.00035332;0.00038173	2,5-Dihydroxypyridine;2,6-Dihydroxypyridine;Pyrrole-2-carboxylate;Pyrrole-2-carboxylic acid	C01059;C03056;C05942;HMDB04230	C5H5NO2;C5H5NO2;C5H5NO2;C5H5NO2	-H(+);-H(+);-H(+);-H(+)	1	1	0	0.991667	-0.373754	0.046741	0.192894	-0.786326	-0.007414	0.207225	0.280339	0.540061	-0.242266	0.040958	0.123003	-0.476403	-0.01154	0.049451	0.785482	0.898919	-0.036218	0.751212	0.788417	-0.234852	0.173572	0.353122	0.0298449	0.0463271
110.035	1	0.00074627	Cytosine	C00380	C4H5N3O	-H(+)	1	1	0	0.804167	-0.114294	0.243606	0.449111	-0.316729	0.089391	0.200406	0.140693	0.364989	-0.013189	0.783643	0.864299	-0.322986	0.249968	0.135586	0.429597	0.695468	-0.116032	0.167075	0.211195	-0.278139	0.053414	0.0590846	0.611347	0.65698
110.072	3	0.0004041;0.0003568;0.0004041	1H-Imidazole-4-ethanamine;2-(4-Imidazolyl)ethylamine;Histamine	C00388;C00388;HMDB00870	C5H9N3;C5H9N3;C5H9N3	-H(+);-H(+);-H(+)	1	1	0	0.00833333	-0.379773	0.143583	0.343215	-1.24227	0.238561	-0.512157	0.0297616	0.137913	-1.0332	1.2e-05	0.000288	-1.33727	-0.783006	-1.49415	1.4468e-08	4.13433e-07	-2.27633	0	0	-2.54857	-2.04823	-2.26112	6.91665e-13	1.06055e-11
111.008	2	0.0003529;0.0003529	2-Furoic acid;3-Furoic acid	HMDB00617;HMDB00444	C5H4O3;C5H4O3	-H(+);-H(+)	1	0	0	0	-0.15019	0.39575	0.58586	-0.543214	0.233541	-0.229271	0.1824	0.424175	-0.827007	0.001554	0.010507	-1.34996	-0.415695	-0.493427	0.0366243	0.134646	-1.67994	0	0	-1.93457	-1.38892	-2.381	4.48194e-13	7.22473e-12
111.02	1	0.00038719	Uracil	C00106	C4H4N2O2	-H(+)	1	1	0	0.308333	-0.063107	0.557074	0.70277	-0.55488	0.333696	1.54219	0.000195007	0.00322616	-0.312601	0.000152	0.001818	-0.443968	-0.186429	1.05155	0.000178146	0.00162311	-0.723298	0	0	-0.821599	-0.623316	0.669307	0.00116081	0.00273319
111.045	4	0.00038406;0.00038406;0.00038406;0.00038406	1,4-Cyclohexanedione;Cyclohexane-1,2-dione;cis-1,2-Dihydrobenzene-1,2-diol;trans-1,2-Dihydrobenzene-1,2-diol	C08063;C06105;C04091;HMDB01164	C6H8O2;C6H8O2;C6H8O2;C6H8O2	-H(+);-H(+);-H(+);-H(+)	1	1	0	0.477778	-0.327878	0.035381	0.165993	-0.655306	-0.030462	-0.00577477	0.970567	0.992135	-0.023428	0.740875	0.831226	-0.306028	0.224109	0.117239	0.581723	0.795598	0.30318	0.001026	0.002343	0.158891	0.461124	0.875616	0.000245015	0.000682567
112.04	6	0.00035127;0.0003728;0.00035127;0.0003728;0.00035127;0.00035127	(S)-1-Pyrroline-5-carboxylate;1-Pyrroline 2-carboxylate;1-Pyrroline-2-carboxylate;1-Pyrroline-5-carboxylate;1-Pyrroline-2-carboxylic acid;1-Pyrroline-5-carboxylic acid	C03912;C03564;C03564;C03912;HMDB06875;HMDB01301	C5H7NO2;C5H7NO2;C5H7NO2;C5H7NO2;C5H7NO2;C5H7NO2	-H(+);-H(+);-H(+);-H(+);-H(+);-H(+)	1	1	0	0.472222	-0.484004	0.006499	0.063837	-0.802144	-0.207662	-0.204535	0.0813155	0.26579	-0.62589	0.000839	0.006759	-0.947814	-0.369709	-0.400604	0.00895256	0.0443163	-0.892806	3.2e-05	0.000121	-1.17035	-0.666499	-0.598758	0.000112835	0.000330959
112.051	2	0.00040958;0.00042144	1-Methylglycocyamidine;Creatinine	C00791;C00791	C4H7N3O;C4H7N3O	-H(+);-H(+)	1	1	0	0.880556	-0.221022	0.138369	0.338914	-0.610068	0.110126	-0.183982	0.166323	0.39909	0.034043	0.75704	0.844839	-0.149689	0.199715	-0.374644	0.00160396	0.0108425	-0.356291	9e-06	4.2e-05	-0.469677	-0.243936	-0.611823	0.0004387	0.0011637
112.981	2	-0.00090139;-0.00094396	Chloroethanoic acid;Chloroacetic acid	C06755;C06755	C2H3ClO2;C2H3ClO2	+F(-);+F(-)	1	1	0	0.161111	-0.038487	0.630614	0.753222	-1.16616	0.754273	0.352062	0.524832	0.747044	0.280286	0.406042	0.574059	-0.365426	0.849996	0.123378	0.792215	0.901157	0.866245	0.008266	0.014748	0.255533	1.43281	1.28839	0.0462074	0.0669848
113.024	3	0.00040832;0.00040832;0.00040237	2-Hydroxypenta-2,4-dienoate;cis-Acetylacrylate;2-Hydroxy-2,4-pentadienoate	C00596;C07091;C00596	C5H6O3;C5H6O3;C5H6O3	-H(+);-H(+);-H(+)	1	1	0	0.341667	0.14379	0.614503	0.74435	-0.389362	0.619767	-0.0352123	0.87199	0.953376	-0.187589	0.251747	0.434396	-0.523627	0.14881	-0.430085	0.0649535	0.207983	0.23155	0.118161	0.156387	-0.069557	0.549875	0.222037	0.368525	0.423288
113.035	8	0.00045405;0.00048149;0.00048149;0.00045405;0.00048149;0.00045405;0.00048149;0.00048149	2,4-Dioxotetrahydropyrimidine;3-Cyano-L-alanine;5,6-Dihydrouracil;L-beta-Cyanoalanine;N-Methylhydantoin;N-Methylimidazolidine-2,4-dione;Dihydrouracil;HMDB03646	C00429;C02512;C00429;C02512;C02565;C02565;HMDB00076;HMDB03646	C4H6N2O2;C4H6N2O2;C4H6N2O2;C4H6N2O2;C4H6N2O2;C4H6N2O2;C4H6N2O2;C4H6N2O2	-H(+);-H(+);-H(+);-H(+);-H(+);-H(+);-H(+);-H(+)	1	1	0	0.0416667	-0.6149	0.007502	0.069701	-1.053	-0.240336	-0.810454	2.88774e-05	0.000746066	-1.02607	0	3e-06	-1.19014	-0.855159	-1.61044	7.45648e-11	4.53643e-09	-2.63379	0	0	-2.87943	-2.40832	-3.08111	2.04477e-19	1.20514e-17
113.06	6	0.00057873;0.00059917;0.00057873;0.00057873;0.00057873;0.00057873	2-Hydroxycyclohexan-1-one;Hexano-6-lactone;epsilon-Caprolactone;Delta-Hexanolactone;Gamma-Caprolactone;trans-Hex-2-enoic acid	C01147;C01880;C01880;HMDB00453;HMDB03843;HMDB10719	C6H10O2;C6H10O2;C6H10O2;C6H10O2;C6H10O2;C6H10O2	-H(+);-H(+);-H(+);-H(+);-H(+);-H(+)	1	1	0	0.616667	-0.482209	0.014539	0.102314	-0.878011	-0.136448	-0.278936	0.0906018	0.285267	0.016203	0.964383	0.981557	-0.236332	0.246444	0.0170133	0.93592	0.976838	0.25799	0.005441	0.01014	0.091027	0.43082	0.87116	0.000756104	0.00189377
113.072	1	0.00046246	3-Amino-2-piperidone	HMDB00323	C5H10N2O	-H(+)	1	0	0	0.691667	-0.200478	0.143374	0.343153	-0.531568	0.095724	-0.143549	0.372307	0.629186	-0.086751	0.400546	0.569705	-0.592002	0.262473	-0.13844	0.569998	0.792201	-0.375295	0.000749	0.001784	-0.568033	-0.193533	-0.280175	0.102547	0.136488
113.097	3	6.0291e-05;6.0291e-05;6.0291e-05	2-Heptanone;4-Heptanone;Ethyl isobutyl ketone	HMDB03671;HMDB04814;HMDB05841	C7H14O;C7H14O;C7H14O	-H(+);-H(+);-H(+)	1	0	0	0.708333	-0.66286	0.000251	0.009657	-0.935769	-0.386706	-0.593435	0.00156034	0.016626	0.062768	0.735811	0.828007	-0.255526	0.352385	0.0829895	0.740406	0.874941	-0.138373	0.282039	0.336237	-0.4287	0.135216	0.376147	0.160545	0.202398
113.132	1	0.0015776	Octane	HMDB01485	C8H18	-H(+)	1	0	0	0.0222222	0.20672	0.50614	0.673663	-3.07811	5.85458	0.101703	0.954098	0.983294	0.46117	0.242442	0.422984	-1.72444	6.27523	1.46396	0.57358	0.793088	2.76868	0.004768	0.009037	2.03143	9.22777	2.66527	0.448947	0.498654
114.019	2	0.00033284;0.00037586	Maleamic acid;Maleamate	C01596;C01596	C4H5NO3;C4H5NO3	-H(+);-H(+)	1	1	0	0.0666667	-0.529283	0.017639	0.114323	-0.996035	-0.1363	-0.527586	0.00304221	0.0261991	-0.991583	0	3e-06	-1.13995	-0.830402	-1.15258	9.97657e-09	2.98664e-07	-2.27929	0	0	-2.48936	-2.07774	-2.48364	1.57386e-16	6.45283e-15
114.056	4	0.00025317;0.00025317;0.00025317;0.0002817	2-Pyrrolidinecarboxylic acid;3-Acetamidopropanal;D-Proline;L-Proline	C00148;C18170;C00763;C00148	C5H9NO2;C5H9NO2;C5H9NO2;C5H9NO2	-H(+);-H(+);-H(+);-H(+)	1	1	0	0.0666667	-0.806076	0.001506	0.027851	-1.23261	-0.418119	-0.866471	5.51514e-05	0.001182	-0.786818	1.2e-05	0.000288	-0.997457	-0.548622	-1.16907	5.70524e-09	1.79335e-07	-2.03581	0	0	-2.23179	-1.80419	-1.23577	6.35002e-09	4.33918e-08
114.945	2	0.00024809;0.00026822	Methylselenol;Methaneselenol	C05703;C05703	CH4Se;CH4Se	+F(-);+F(-)	1	1	0	0.00416667	-0.013023	0.838389	0.893335	-0.367338	0.305865	0.100352	0.595526	0.793754	0.350798	0.003145	0.018253	0.139578	0.562973	0.483599	0.0153358	0.0683768	0.745876	3.8e-05	0.000139	0.474977	0.991909	0.623676	0.0126029	0.0217268
115.003	4	0.00041803;0.00041803;0.00045943;0.00041803	Fumarate;Maleic acid;trans-Butenedioic acid;Fumaric acid	C00122;C01384;C00122;HMDB00134	C4H4O4;C4H4O4;C4H4O4;C4H4O4	-H(+);-H(+);-H(+);-H(+)	1	1	0	0.00555556	-0.330002	0.080589	0.257613	-0.803242	0.061462	-0.231703	0.171095	0.406405	-1.24825	1e-06	3.2e-05	-1.53394	-1.00331	-0.420682	0.00707807	0.0366737	-1.94553	0	0	-2.16352	-1.74461	-1.46929	1.42649e-11	1.66072e-10
115.04	9	0.00022137;0.00026549;0.00026549;0.00022137;0.00026549;0.00026549;0.00026549;0.00026549;0.00026549	2-Keto-3-methylbutyric acid;3-Methyl-2-oxobutanoic acid;5-Oxopentanoate;Glutarate semialdehyde;2-Methylacetoacetic acid;2-Oxovaleric acid;Alpha-ketoisovaleric acid;Levulinic acid;Methylacetoacetic acid	C00141;C00141;C03273;C03273;HMDB03771;HMDB01865;HMDB00019;HMDB00720;HMDB00310	C5H8O3;C5H8O3;C5H8O3;C5H8O3;C5H8O3;C5H8O3;C5H8O3;C5H8O3;C5H8O3	-H(+);-H(+);-H(+);-H(+);-H(+);-H(+);-H(+);-H(+);-H(+)	1	1	0	0.65	-0.324144	0.019424	0.118174	-0.600996	-0.073087	-0.0670809	0.545105	0.761532	-0.005846	0.909541	0.949305	-0.161422	0.144941	0.029243	0.800074	0.909	0.175739	0.005522	0.01026	0.064376	0.293735	0.471234	0.000143721	0.000414461
115.052	1	-0.00047274	Diacetylhydrazine	C16622	C4H8N2O2	-H(+)	1	1	0	0.263889	-0.39054	0.022895	0.128893	-0.749694	-0.080544	-0.389601	0.0101078	0.0668885	-0.334773	0.008109	0.037763	-0.590262	-0.115438	-0.459745	0.000948539	0.00688055	-0.58793	0.000599	0.001475	-0.883614	-0.345685	-0.186822	0.249615	0.299857
115.076	4	0.00023266;0.00023266;0.00023266;0.00023266	cis-1,2-Cyclohexanediol;trans-1,2-Cyclohexanediol;Caproic acid;Isocaproic acid	C12313;C03739;HMDB00535;HMDB00689	C6H12O2;C6H12O2;C6H12O2;C6H12O2	-H(+);-H(+);-H(+);-H(+)	1	1	0	0.530556	-1.48918	0.000674	0.018147	-2.20459	-0.924451	-0.960697	0.000388804	0.00564065	-0.822014	0.006809	0.032845	-1.61278	-0.340032	-1.01405	0.0022441	0.0142985	-0.188075	0.253445	0.305235	-1.29462	0.391106	0.747575	0.177633	0.222012
115.088	1	-4.3081e-05	5-Aminopentanamide	C00990	C5H12N2O	-H(+)	1	1	0	0.616667	-1.36241	0.000913	0.020994	-2.03475	-0.812672	-0.838315	0.000595391	0.00807848	-0.630859	0.016457	0.066178	-1.32619	-0.1702	-0.779673	0.00805633	0.0407352	-0.209112	0.234215	0.283523	-1.262	0.356031	0.589325	0.239554	0.289059
116.035	5	0.00040361;0.0003967;0.0003967;0.0003967;0.0003967	(S)-2-Amino-3-oxobutanoic acid;L-2-Amino-3-oxobutanoic acid;L-Aspartate 4-semialdehyde;Acetylglycine;L-Aspartate-semialdehyde	C03508;C03508;C00441;HMDB00532;HMDB12249	C4H7NO3;C4H7NO3;C4H7NO3;C4H7NO3;C4H7NO3	-H(+);-H(+);-H(+);-H(+);-H(+)	1	1	0	0.866667	-1.08359	0.000373	0.011733	-1.53055	-0.698715	-0.978095	2.09288e-05	0.000607256	-0.531141	0.013152	0.055493	-1.0475	-0.159274	-1.0243	0.00242319	0.0152847	-0.730097	4.4e-05	0.000158	-1.00531	-0.47415	-0.837591	4.94582e-05	0.000155723
116.05	4	0.00020914;0.00020914;0.00025837;0.00025837	2,3-Benzopyrrole;Benzyl cyanide;Indole;Phenylacetonitrile	C00463;C16074;C00463;C16074	C8H7N;C8H7N;C8H7N;C8H7N	-H(+);-H(+);-H(+);-H(+)	1	1	0	0.234722	0.291485	0.240744	0.446893	-0.208885	0.704824	0.0413765	0.849233	0.939937	-0.557135	0.023059	0.083635	-1.20651	-0.114847	-0.720358	0.00792411	0.0402827	-0.880517	0.000862	0.002015	-1.39934	-0.503257	-0.863367	0.000873392	0.00214202
116.071	11	0.00035582;0.00033442;0.00033442;0.00035582;0.00033442;0.00033442;0.00035582;0.00035582;0.00033442;0.00033442;0.00033442	2-Amino-3-methylbutyric acid;4-Methylaminobutyrate;5-Aminopentanoate;5-Aminovaleric acid;Betaine;L-Valine;Trimethylammonioacetate;gamma-N-Methylaminobutyrate;5-Aminopentanoic acid;HMDB02141;Vaporole	C00183;C15987;C00431;C00431;C00719;C00183;C00719;C15987;HMDB03355;HMDB02141;HMDB01382	C5H11NO2;C5H11NO2;C5H11NO2;C5H11NO2;C5H11NO2;C5H11NO2;C5H11NO2;C5H11NO2;C5H11NO2;C5H11NO2;C5H11NO2	-H(+);-H(+);-H(+);-H(+);-H(+);-H(+);-H(+);-H(+);-H(+);-H(+);-H(+)	1	1	0	0.0138889	-0.372333	0.056324	0.20952	-0.847145	0.015942	-0.515461	0.00210558	0.0203647	-0.506789	0	1e-05	-0.619602	-0.396118	-0.916289	1.62578e-10	8.76061e-09	-1.07363	0	0	-1.22692	-0.931172	-0.734591	8.68822e-05	0.000262176
117.019	7	0.00037815;0.00038682;0.00037815;0.00038682;0.00038682;0.00038682;0.00038682	Ethylenesuccinic acid;Methylmalonate;Methylmalonic acid;Succinate;Erythrono-1,4-lactone;Succinic acid;Threonolactone	C00042;C02170;C02170;C00042;HMDB00349;HMDB00254;HMDB00940	C4H6O4;C4H6O4;C4H6O4;C4H6O4;C4H6O4;C4H6O4;C4H6O4	-H(+);-H(+);-H(+);-H(+);-H(+);-H(+);-H(+)	1	1	0	0.252778	-0.213905	0.254022	0.461546	-0.808971	0.258262	0.109831	0.593357	0.793668	-0.123916	0.284248	0.467386	-0.407813	0.130766	-0.257502	0.062315	0.201935	-1.18394	0	0	-1.38871	-0.979797	-0.978141	4.10834e-08	2.34089e-07
117.055	11	0.00035186;0.00035186;0.00035186;0.00035186;0.00035186;0.00035186;0.00035186;0.00035186;0.00035186;0.00035186;0.00035186	2-Ethylhydracrylic acid;2-Hydroxy-2-methylbutyric acid;2-Hydroxy-3-methylbutyric acid;2-Hydroxyvaleric acid;2-Methyl-3-hydroxybutyric acid;3-Hydroxy-2-methyl-[R-(R,S)]-butanoic acid;3-Hydroxy-2-methyl-[S-(R,R)]-butanoic acid;3-Hydroxyisovaleric acid;3-Hydroxyvaleric acid;4-Hydroxyisovaleric acid;Erythronilic acid	HMDB00396;HMDB01987;HMDB00407;HMDB01863;HMDB00354;HMDB00351;HMDB00410;HMDB00754;HMDB00531;HMDB02011;HMDB00642	C5H10O3;C5H10O3;C5H10O3;C5H10O3;C5H10O3;C5H10O3;C5H10O3;C5H10O3;C5H10O3;C5H10O3;C5H10O3	-H(+);-H(+);-H(+);-H(+);-H(+);-H(+);-H(+);-H(+);-H(+);-H(+);-H(+)	1	0	0	0.3	-0.043648	0.71132	0.804768	-0.62746	0.449056	0.101277	0.655072	0.828615	-0.065391	0.548519	0.695233	-0.679275	0.382185	-0.0552977	0.828299	0.922724	0.303732	0.894399	0.914274	-0.842847	0.747538	0.640919	0.387079	0.440573
117.066	4	0.00097362;0.00094605;0.00097362;0.00097362	L-2,4-Diaminobutanoate;L-2,4-Diaminobutyrate;2,4-Diaminobutyric acid;L-2,4-diaminobutyric acid	C03283;C03283;HMDB02362;HMDB06284	C4H10N2O2;C4H10N2O2;C4H10N2O2;C4H10N2O2	-H(+);-H(+);-H(+);-H(+)	1	1	0	0.436111	-0.568431	0.184764	0.393745	-2.65077	0.636989	-0.279169	0.54488	0.761782	0.377908	0.681204	0.793546	-0.710032	1.04811	0.49444	0.40802	0.677996	-1.82728	0.029005	0.045209	-9.57632	-0.695745	-1.0937	0.0412288	0.0611301
118.012	1	-4.8121e-05	Allyl isothiocyanate	HMDB05843	C4H5NS	+F(-)	1	1	0	0.638889	0.6184	0.683074	0.786975	-4.00686	5.90584	0.783968	0.526756	0.748652	4.26959	0.897335	0.942827	-5.84787	5.17487	5.44656	0.397134	0.667553	1.39882	0.986426	0.989575	-4.92927	4.8503	3.66668	0.323549	0.377841
118.015	3	-0.00047762;-0.00051998;-0.00051998	3-Nitropropionic acid;beta-Nitropropanoate;Aminomalonic acid	C05669;C05669;HMDB01147	C3H5NO4;C3H5NO4;C3H5NO4	-H(+);-H(+);-H(+)	1	1	0	0.897222	1.36976	0.925257	0.952529	-4.34383	4.72453	1.65566	0.306729	0.57447	2.96162	0.276468	0.460211	-7.15374	2.27249	3.78891	0.392256	0.665283	-2.09855	0.016882	0.027904	-8.60295	-1.03053	-1.03272	0.181227	0.225905
118.051	6	0.00038072;0.00038072;0.00042387;0.00042387;0.00042387;0.00038072	2-Amino-3-hydroxybutyric acid;2-Amino-4-hydroxybutyric acid;L-Allothreonine;L-Homoserine;L-Threonine;L-allo-Threonine	C00188;C00263;C05519;C00263;C00188;C05519	C4H9NO3;C4H9NO3;C4H9NO3;C4H9NO3;C4H9NO3;C4H9NO3	-H(+);-H(+);-H(+);-H(+);-H(+);-H(+)	1	1	0	0.0222222	-0.225815	0.219678	0.430678	-0.713771	0.194974	-0.239702	0.163764	0.397501	-0.506881	0.000282	0.002861	-0.687808	-0.298365	-1.23878	2.40939e-10	1.19582e-08	-1.84617	0	0	-2.11531	-1.58834	-2.12044	1.83894e-13	3.21133e-12
118.98	3	0.00087088;0.00088587;0.00088587	3-Mercaptopyruvate;Mercaptopyruvate;3-Mercaptopyruvic acid	C00957;C00957;HMDB01368	C3H4O3S;C3H4O3S;C3H4O3S	-H(+);-H(+);-H(+)	1	1	0	0.425	0.303106	0.215309	0.428347	-0.197719	0.764871	-0.131467	0.516673	0.743284	0.087255	0.696109	0.802483	-0.316621	0.460835	-0.203218	0.477869	0.731542	0.483299	0.005132	0.009649	0.17579	0.81267	0.231596	0.318265	0.372593
119.034	7	0.00051501;0.00051501;0.00051501;0.00051501;0.00051501;0.00051501;0.00051501	(S)-3,4-Dihydroxybutyric acid;2,4-Dihydroxybutanoic acid;4-Deoxyerythronic acid;4-Deoxythreonic acid;A,b-Dihydroxyisobutyric acid;Erythrose;L-Erythrulose	HMDB00337;HMDB00360;HMDB00498;HMDB02453;HMDB02601;HMDB02649;HMDB06293	C4H8O4;C4H8O4;C4H8O4;C4H8O4;C4H8O4;C4H8O4;C4H8O4	-H(+);-H(+);-H(+);-H(+);-H(+);-H(+);-H(+)	1	0	0	0.380556	-0.18557	0.206807	0.419848	-0.587098	0.156708	0.0743622	0.597748	0.79503	0.00057	0.944723	0.970451	-0.187935	0.176091	-0.151097	0.186057	0.437535	0.313813	0.000236	0.000668	0.176556	0.451708	0.556834	0.00493535	0.00979798
119.05	8	0.00039194;0.00039194;0.00039194;0.00039194;0.00039194;0.00037707;0.00039194;0.00039194	2-Methylbenzaldehyde;3-Methylbenzaldehyde;Acetophenone;Phenylacetaldehyde;Styrene oxide;alpha-Tolualdehyde;p-Tolualdehyde;4-Hydroxystyrene	C07214;C07209;C07113;C00601;C02083;C00601;C06758;HMDB04072	C8H8O;C8H8O;C8H8O;C8H8O;C8H8O;C8H8O;C8H8O;C8H8O	-H(+);-H(+);-H(+);-H(+);-H(+);-H(+);-H(+);-H(+)	1	1	0	0.419444	-0.357787	0.001124	0.023292	-0.515909	-0.21046	-0.0459701	0.678489	0.840756	-0.341483	0.000659	0.005671	-0.502001	-0.198777	-0.390989	0.003385	0.0205277	-0.1184	0.199562	0.246318	-0.383904	0.095103	0.304092	0.137878	0.176297
120.012	6	0.00043427;0.00048374;0.00043427;0.00048374;0.00043427;0.00048374	2-Amino-3-mercaptopropionic acid;Cysteine;D-Amino-3-mercaptopropionic acid;D-Cysteine;L-2-Amino-3-mercaptopropionic acid;L-Cysteine	C00736;C00736;C00793;C00793;C00097;C00097	C3H7NO2S;C3H7NO2S;C3H7NO2S;C3H7NO2S;C3H7NO2S;C3H7NO2S	-H(+);-H(+);-H(+);-H(+);-H(+);-H(+)	1	1	0	0.611111	-1.35259	0	4.6e-05	-1.53224	-1.17992	-1.20362	4.74485e-07	2.18263e-05	-1.5141	0	7e-06	-1.76921	-1.29642	-1.41203	4.25259e-07	8.44252e-06	-2.63008	0	0	-2.89766	-2.40475	-2.63014	1.12296e-14	2.78671e-13
120.045	1	0.00026648	Benzamide	C09815	C7H7NO	-H(+)	1	1	0	0.965278	1.03752	0.00457	0.050696	0.432244	1.51719	1.2585	0.00208407	0.0202606	0.470417	0.046589	0.133132	0.00768	0.816287	0.419131	0.122452	0.330866	0.00888	0.95499	0.961105	-0.279777	0.265369	0.0550762	0.744694	0.778544
120.929	1	0.00030178	2-Bromoacetaldehyde	C14870	C2H3BrO	-H(+)	1	0	0	0.0125	-0.11367	0.405377	0.594049	-0.560214	0.260056	0.000914328	0.99541	1	0.385754	0.000171	0.002008	0.222087	0.546859	0.319272	0.0289111	0.110154	0.63765	1e-06	7e-06	0.468342	0.802928	0.707593	0.000781743	0.00195022
120.966	1	-0.0017075	Dimethylarsinous acid	HMDB12216	C2H7AsO	-H(+)	1	0	0	0.556944	-0.05519	0.648514	0.76876	-0.432102	0.2849	-0.00538067	0.977351	0.994757	0.164274	0.301786	0.486884	-0.148449	0.440407	0.114999	0.57998	0.7961	0.256683	0.110132	0.147311	-0.062044	0.534483	0.149244	0.465265	0.514959
121.029	7	0.00032231;0.00032231;0.00032231;0.00034287;0.00032231;0.00034287;0.00032231	3-Hydroxybenzaldehyde;4-Hydroxybenzaldehyde;Benzoate;Dracylic acid;Salicylaldehyde;Tropolone;Benzoic acid	C03067;C00633;C00180;C00180;C06202;C15474;HMDB01870	C7H6O2;C7H6O2;C7H6O2;C7H6O2;C7H6O2;C7H6O2;C7H6O2	-H(+);-H(+);-H(+);-H(+);-H(+);-H(+);-H(+)	1	1	0	0.805556	-0.524945	0.001848	0.031121	-0.806794	-0.263869	-0.33319	0.0173074	0.0992149	-0.201615	0.130519	0.27846	-0.541323	0.081389	-0.287722	0.123522	0.33233	0.061094	0.846382	0.869431	-0.294012	0.351336	0.471852	0.0443609	0.064606
121.04	3	0.00044166;0.00042884;0.00044166	Nicotinamide;Vitamin PP;HMDB01406	C00153;C00153;HMDB01406	C6H6N2O;C6H6N2O;C6H6N2O	-H(+);-H(+);-H(+)	1	1	0	0.469444	-0.184163	0.237119	0.444539	-0.484561	0.132404	-0.0713504	0.619989	0.807527	-0.016216	0.721365	0.816134	-0.59081	0.423211	-0.287146	0.182267	0.433486	-0.561034	0.001879	0.004046	-0.878425	-0.246609	-0.773285	5.20292e-05	0.000163273
121.05	2	0.00047721;0.00047721	D-Threitol;Erythritol	HMDB04136;HMDB02994	C4H10O4;C4H10O4	-H(+);-H(+)	1	0	0	0.794444	-0.164075	0.231155	0.440361	-0.5351	0.156149	-0.140809	0.311847	0.580024	-0.141258	0.214217	0.384775	-0.440114	0.112331	-0.288229	0.0467428	0.162952	-0.034137	0.649652	0.698942	-0.300747	0.196158	0.241829	0.202566	0.249373
121.065	6	0.00051723;0.00051723;0.00051723;0.00051723;0.00051723;0.00051723	(S)-1-Phenylethanol;2-Methylbenzyl alcohol;3-Methylbenzyl alcohol;4-Ethylphenol;4-Methylbenzyl alcohol;Phenylethyl alcohol	C11348;C07213;C07216;C13637;C06757;C05853	C8H10O;C8H10O;C8H10O;C8H10O;C8H10O;C8H10O	-H(+);-H(+);-H(+);-H(+);-H(+);-H(+)	1	1	0	0.234722	-0.317313	0.028714	0.147157	-0.615566	-0.044919	0.0223112	0.877003	0.95388	-0.058943	0.477838	0.641425	-0.243388	0.120023	-0.0650247	0.63117	0.820391	0.236563	0.003187	0.006381	0.097677	0.383322	0.662009	0.00302823	0.00632474
121.077	1	0.00035878	2,4-Diaminotoluene	C14401	C7H10N2	-H(+)	0	1	0	0.276389	-0.672425	0.075283	0.249095	-1.40195	0.079339	-0.778455	0.0174918	0.0999682	-0.580987	0.108131	0.244821	-1.94324	0.223461	-1.02003	0.0161037	0.0711277	-2.52082	1.7e-05	7.2e-05	-3.50022	-1.78504	-2.71205	2.7231e-10	2.52994e-09
122.024	5	0.00033768;0.00036608;0.00036608;0.00036608;0.00036608	3-Pyridinecarboxylic acid;Nicotinate;Nitrobenzene;HMDB01488;Picolinic acid	C00253;C00253;C06813;HMDB01488;HMDB02243	C6H5NO2;C6H5NO2;C6H5NO2;C6H5NO2;C6H5NO2	-H(+);-H(+);-H(+);-H(+);-H(+)	1	1	0	0.741667	-0.532294	0.017096	0.111956	-0.995558	-0.137577	-0.395866	0.0183598	0.10275	-0.12642	0.152559	0.308387	-0.288297	0.051461	-0.354253	0.00236954	0.0149965	-0.492434	7.3e-05	0.00025	-0.652211	-0.315815	-1.46415	6.66342e-13	1.0301e-11
123.007	1	0.00141	2-Hydroxy-1,4-benzoquinone	C07103	C6H4O3	-H(+)	1	1	0	0.0166667	-0.123822	0.332406	0.531287	-0.424001	0.160196	-0.0384207	0.766034	0.891815	0.261617	0.040158	0.121764	0.013217	0.493789	0.333091	0.0546022	0.182913	0.830725	1e-06	5e-06	0.672733	1.00708	0.568843	0.000401958	0.00107531
124.007	2	0.00029979;0.00026387	Aminoethylsulfonic acid;Taurine	C00245;C00245	C2H7NO3S;C2H7NO3S	-H(+);-H(+)	1	1	0	0.9	-1.15864	0.002036	0.033095	-1.81933	-0.57022	-0.788679	0.00207039	0.0202319	-0.149124	0.490606	0.652526	-0.514915	0.260338	0.222178	0.398505	0.668665	-0.43395	0.036497	0.054935	-0.779928	-0.029926	-0.837484	0.000130803	0.000380702
124.018	2	-0.00075686;-0.00073661	2-Aminoethylphosphonate;Ciliatine	C03557;C03557	C2H8NO3P;C2H8NO3P	-H(+);-H(+)	1	1	0	0.95	-0.95123	0.002606	0.039629	-1.51316	-0.457185	-0.573358	0.00760434	0.0549493	-0.096904	0.561593	0.7047	-0.369099	0.210195	0.237449	0.252059	0.528792	-0.257226	0.099988	0.135181	-0.537422	0.0534	-0.563851	0.00117507	0.00276332
124.039	4	0.001132;0.001132;0.001132;0.001132	3,6-Dihydronicotinic acid;3-Hydroxyaminophenol;4-Aminocatechol;Aminohydroquinone	C16671;C14602;C18351;C14604	C6H7NO2;C6H7NO2;C6H7NO2;C6H7NO2	-H(+);-H(+);-H(+);-H(+)	1	1	0	0.955556	-0.989725	0.001986	0.032577	-1.53352	-0.463816	-0.543004	0.0166933	0.0977753	-0.133093	0.571397	0.711323	-0.433728	0.254956	0.154274	0.543772	0.776935	-0.16644	0.437183	0.494024	-0.504312	0.232602	-0.396495	0.0501779	0.0718569
125.024	5	0.00037761;0.00037166;0.00037166;0.00037166;0.00037166	1,2,3-Benzenetriol;1,2,3-Trihydroxybenzene;Benzene-1,2,4-triol;Maltol;Phloroglucinol	C01108;C01108;C02814;C11918;C02183	C6H6O3;C6H6O3;C6H6O3;C6H6O3;C6H6O3	-H(+);-H(+);-H(+);-H(+);-H(+)	1	1	0	0.758333	-0.6625	0.003395	0.044774	-1.06414	-0.301428	-0.42111	0.0116715	0.0743662	-0.055721	0.624699	0.752351	-0.251668	0.157212	0.193482	0.151533	0.381056	-0.369235	0.002072	0.004372	-0.543745	-0.168463	-0.232182	0.0585773	0.0828782
125.035	5	0.00055898;0.00055898;0.00058642;0.00058642;0.00058642	4-Imidazoleacetate;5-Methyluracil;Imidazole-4-acetate;Thymine;Imidazoleacetic acid	C02835;C00178;C02835;C00178;HMDB02024	C5H6N2O2;C5H6N2O2;C5H6N2O2;C5H6N2O2;C5H6N2O2	-H(+);-H(+);-H(+);-H(+);-H(+)	1	1	0	0.238889	-0.15995	0.19919	0.410124	-0.38438	0.089451	-0.122526	0.324266	0.588043	-0.15616	0.302914	0.48787	-0.712527	0.246033	-0.124319	0.595884	0.802741	-0.752272	1.7e-05	6.9e-05	-0.990201	-0.49963	-0.920322	3.79286e-07	1.82019e-06
125.045	2	0.0020573;0.0020573	2,4-Diamino-6-hydroxypyrimidine;5-Aminoimidazole-4-carboxamide	HMDB02128;HMDB03192	C4H6N4O;C4H6N4O	-H(+);-H(+)	1	1	0	0.888889	-0.532952	0.005754	0.059627	-0.887357	-0.216107	-0.263714	0.0865268	0.277533	-0.014915	0.901785	0.945395	-0.172962	0.154003	0.197532	0.149471	0.377886	-0.076797	0.465295	0.521418	-0.366309	0.178682	0.153871	0.404635	0.458344
125.06	1	0.00037005	Toluene-cis-dihydrodiol	C04592	C7H10O2	-H(+)	1	1	0	0.697222	-0.451578	0.000114	0.005977	-0.622637	-0.275552	-0.169763	0.175472	0.411107	-0.186804	0.09709	0.226623	-0.445436	0.04272	-0.154419	0.400997	0.671056	0.105438	0.155393	0.198423	-0.046949	0.264244	0.582339	0.00321526	0.00669313
126.011	1	0.00034809	4-Chloroaniline	C14450	C6H6ClN	-H(+)	0	1	0	0.911111	-1.20616	0.002852	0.042026	-1.94926	-0.58172	-0.79883	0.00251222	0.0228891	-0.224913	0.254934	0.437494	-0.575671	0.166529	0.155772	0.537109	0.775048	-0.499043	0.018147	0.029658	-0.871349	-0.096157	-0.928013	6.79474e-05	0.000209736
126.019	1	0.00094682	2,3,6-Trihydroxypyridine	C03458	C5H5NO3	-H(+)	1	1	0	0.966667	-0.341163	0.120538	0.313999	-0.896535	0.128865	0.120605	0.569301	0.778609	-0.08946	0.490852	0.652394	-0.291786	0.152158	0.0676534	0.626481	0.818243	-0.013858	0.992916	0.993443	-0.241762	0.239758	0.233372	0.148964	0.189189
126.056	6	0.00021314;0.00018461;0.00021314;0.00018461;0.00021314;0.00021314	(S)-2,3,4,5-Tetrahydropyridine-2-carboxylate;1,2-Didehydropiperidine-2-carboxylate;delta1-Piperideine-2-carboxylate;delta1-Piperideine-6-L-carboxylate;(S)-2,3,4,5-Tetrahydropiperidine-2-carboxylate;D-1-Piperideine-2-carboxylic acid	C00450;C04092;C04092;C00450;HMDB12130;HMDB01084	C6H9NO2;C6H9NO2;C6H9NO2;C6H9NO2;C6H9NO2;C6H9NO2	-H(+);-H(+);-H(+);-H(+);-H(+);-H(+)	1	1	0	0.841667	-0.564244	0.006675	0.064892	-0.948303	-0.239015	-0.38728	0.0118901	0.0749989	-0.244339	0.003698	0.020452	-0.400156	-0.098055	-0.312305	0.0133716	0.0612108	-0.514388	2.3e-05	9e-05	-0.686728	-0.355865	-0.397355	0.00199759	0.00442709
126.092	1	0.00042019	N-Cyclohexylformamide	C11519	C7H13NO	-H(+)	0	1	0	0.588889	-0.239781	0.24878	0.455533	-0.927346	0.288632	-0.0373208	0.876285	0.953649	0.147822	0.596618	0.731138	-0.304884	0.504598	0.0328831	0.890235	0.956685	0.162431	0.401128	0.458224	-0.205832	0.479555	0.725202	0.0139076	0.0236517
126.905	1	0.000503	Hydrogen iodide	C05590	HI	-H(+)	1	0	0	0.00277778	0.102332	0.744303	0.831117	-0.414927	0.556914	0.201549	0.364535	0.624445	0.411585	0.011289	0.0494	0.108763	0.714045	0.358309	0.108784	0.304854	0.693499	0.000387	0.001022	0.371637	1.01	0.759154	0.00636978	0.0122336
126.996	1	-0.00039581	4-Chlorophenol	C02124	C6H5ClO	-H(+)	0	1	0	0.505556	-0.522324	0.026213	0.139261	-0.969649	-0.075343	-0.244905	0.316434	0.58054	-0.10142	0.575107	0.714527	-0.545689	0.315916	-0.130122	0.627176	0.818018	0.428858	0.261671	0.31474	-0.290484	0.958487	1.20758	0.028002	0.0440834
127.015	2	-0.00025141;-0.00024341	Barbiturate;Malonylurea	C00813;C00813	C4H4N2O3;C4H4N2O3	-H(+);-H(+)	1	1	0	0.397222	-0.366769	0.152469	0.354571	-1.04975	0.198254	-0.147118	0.533221	0.753864	0.051152	0.566741	0.707864	-0.215277	0.37089	0.130372	0.493173	0.740545	0.172847	0.154776	0.197904	-0.090578	0.491559	0.341139	0.125892	0.162403
127.027	1	-0.00078676	Ammelide	C08734	C3H4N4O2	-H(+)	1	1	0	0.925	1.2787	0.656903	0.773841	-1.37011	1.99134	1.39927	0.3128	0.578374	-0.069672	0.54455	0.692063	-0.355738	0.196466	0.304071	0.231769	0.498422	0.201676	0.163019	0.206761	-0.08815	0.471187	0.372116	0.114111	0.149662
127.039	2	0.00091277;0.00091277	2-Hydroxy-cis-hex-2,4-dienoate;Dihydrophloroglucinol	C11354;C06719	C6H8O3;C6H8O3	-H(+);-H(+)	0	1	0	0.719444	-0.373839	0.050823	0.198453	-0.81924	0.00199	-0.158852	0.410174	0.658374	-0.057688	0.533133	0.683077	-0.31807	0.173903	0.0218009	0.918756	0.969112	0.26645	0.040624	0.060567	0.012808	0.49308	0.665986	0.0138735	0.023615
127.051	5	0.0004055;0.0004055;0.00038301;0.00038301;0.00038301	4-Amino-4-cyanobutanoic acid;5,6-Dihydro-5-methyluracil;5,6-Dihydrothymine;gamma-Amino-gamma-cyanobutanoate;Dihydrothymine	C05715;C00906;C00906;C05715;HMDB00079	C5H8N2O2;C5H8N2O2;C5H8N2O2;C5H8N2O2;C5H8N2O2	-H(+);-H(+);-H(+);-H(+);-H(+)	1	1	0	0.0569444	0.211584	0.446839	0.627038	-0.325631	0.651981	-0.552074	0.00365899	0.0308074	-0.788449	8.1e-05	0.001082	-1.10756	-0.520392	-0.893359	0.00032738	0.00280654	-1.40314	0	0	-1.63881	-1.18293	-2.13738	1.18805e-14	2.87263e-13
127.076	2	0.00043114;0.00043114	3-Isopropylbut-3-enoic acid;Cyclohexane-1-carboxylate	C11950;C09822	C7H12O2;C7H12O2	-H(+);-H(+)	0	1	0	0.988889	-0.542911	0.023261	0.129031	-1.05494	-0.103327	-0.2169	0.236015	0.484358	-0.138814	0.321263	0.502407	-0.458476	0.161667	-0.0897717	0.671072	0.846018	-0.187388	0.121012	0.159712	-0.396438	0.05461	0.401913	0.0129235	0.0221781
127.112	1	0.00078015	Octanal	HMDB01140	C8H16O	-H(+)	1	0	0	0.1	-0.19731	0.231414	0.439524	-0.593751	0.165569	0.13761	0.494548	0.728686	0.150844	0.300803	0.48613	-0.142058	0.426189	0.373253	0.127334	0.339198	0.268911	0.088497	0.120509	-0.04442	0.557575	0.91442	0.0064968	0.0124396
128.035	13	0.00020835;0.00020835;0.00020835;0.00020144;0.00020144;0.00020144;0.00020835;0.00020144;0.00020835;0.00020144;0.00020144;0.00020144;0.00020144	(3R,5S)-1-Pyrroline-3-hydroxy-5-carboxylate;1-Pyrroline-4-hydroxy-2-carboxylate;4-Oxo-L-proline;4-Oxoproline;5-Oxo-D-proline;5-Oxoproline;D-5-Pyrrolidone-2-carboxylic acid;L-1-Pyrroline-3-hydroxy-5-carboxylate;L-5-Pyrrolidone-2-carboxylic acid;HMDB01843;Pyroglutamic acid;Pyrrolidonecarboxylic acid;Pyrroline hydroxycarboxylic acid	C04281;C04282;C01877;C01877;C02237;C01879;C02237;C04281;C01879;HMDB01843;HMDB00267;HMDB00805;HMDB01369	C5H7NO3;C5H7NO3;C5H7NO3;C5H7NO3;C5H7NO3;C5H7NO3;C5H7NO3;C5H7NO3;C5H7NO3;C5H7NO3;C5H7NO3;C5H7NO3;C5H7NO3	-H(+);-H(+);-H(+);-H(+);-H(+);-H(+);-H(+);-H(+);-H(+);-H(+);-H(+);-H(+);-H(+)	1	1	0	0.327778	-0.406848	0.062801	0.22222	-0.975884	0.036278	-0.335464	0.0530796	0.199418	-0.486127	0.000199	0.002243	-0.680583	-0.318552	-0.686721	1.98062e-06	3.19269e-05	-0.955074	0.000356	0.000951	-1.40052	-0.637764	-1.35078	1.54277e-07	7.88529e-07
128.085	1	-0.0018865	4-Guanidinobutanal	C02647	C5H11N3O	-H(+)	1	1	0	0.441667	-0.535137	0.038267	0.172658	-1.17645	-0.048136	-0.406236	0.0361891	0.154418	-0.455084	0.012741	0.054613	-0.885909	-0.144946	-0.733542	0.000669352	0.00504959	-1.12436	0.000148	0.000444	-1.58371	-0.792791	-1.53688	1.20516e-08	7.86483e-08
129.019	12	0.00025279;0.00025279;0.00024412;0.00025279;0.00024412;0.00025279;0.00025279;0.00024412;0.00025279;0.00025279;0.00025279;0.00025279	2,5-Dioxopentanoate;2-Methylmaleate;2-Oxoglutarate semialdehyde;4,5-Dioxopentanoate;4-Oxoglutarate semialdehyde;Itaconate;Mesaconate;Methylmaleic acid;Citraconic acid;Glutaconic acid;Itaconic acid;Mesaconic acid	C00433;C02226;C00433;C02800;C02800;C00490;C01732;C02226;HMDB00634;HMDB00620;HMDB02092;HMDB00749	C5H6O4;C5H6O4;C5H6O4;C5H6O4;C5H6O4;C5H6O4;C5H6O4;C5H6O4;C5H6O4;C5H6O4;C5H6O4;C5H6O4	-H(+);-H(+);-H(+);-H(+);-H(+);-H(+);-H(+);-H(+);-H(+);-H(+);-H(+);-H(+)	1	1	0	0.0847222	-0.431868	0.013167	0.096623	-0.776889	-0.136124	-0.0545315	0.691405	0.848951	-0.835523	0.000385	0.00365	-1.23219	-0.537038	-0.450986	0.0126822	0.058913	-1.88125	0	0	-2.0207	-1.74788	-1.75561	4.47991e-15	1.22451e-13
129.029	1	0.0015047	(Z)-3-Ureidoacrylate	C20254	C4H6N2O3	-H(+)	1	1	0	0.116667	-0.050889	0.651497	0.770359	-0.640316	0.429413	0.144332	0.577422	0.781218	-0.248737	0.092465	0.218533	-0.604675	0.052988	-0.267243	0.230002	0.495187	-0.945443	0.000421	0.001092	-1.44448	-0.57738	-1.04806	8.92318e-05	0.000268836
129.055	15	0.0003554;0.00034958;0.00034958;0.0003554;0.0003554;0.00034958;0.0003554;0.00034958;0.00034958;0.00034958;0.00034958;0.00034958;0.00034958;0.00034958;0.00034958	(3S)-3-Methyl-2-oxopentanoate;(S)-3-Methyl-2-oxopentanoic acid;1-Oxa-2-oxo-3-hydroxycycloheptane;2-Oxoisocaproate;3-Oxo-4-methylpentanoate;4-Methyl-2-oxopentanoate;6-Oxohexanoic acid;Adipate semialdehyde;beta-Ketoisocaproate;2-Ketohexanoic acid;2-Methyl-3-ketovaleric acid;3-Methyl-2-oxovaleric acid;3-Oxohexanoic acid;Ketoleucine;Mevalonolactone	C00671;C00671;C12314;C00233;C03467;C00233;C06102;C06102;C03467;HMDB01864;HMDB00408;HMDB00491;HMDB10717;HMDB00695;HMDB06024	C6H10O3;C6H10O3;C6H10O3;C6H10O3;C6H10O3;C6H10O3;C6H10O3;C6H10O3;C6H10O3;C6H10O3;C6H10O3;C6H10O3;C6H10O3;C6H10O3;C6H10O3	-H(+);-H(+);-H(+);-H(+);-H(+);-H(+);-H(+);-H(+);-H(+);-H(+);-H(+);-H(+);-H(+);-H(+);-H(+)	1	1	0	0.975	0.534568	0.037736	0.17191	0.03965	0.9355	0.629785	0.0105023	0.0692567	0.004964	0.817586	0.889255	-0.343934	0.279417	-0.197405	0.374937	0.650534	-0.1647	0.032488	0.050059	-0.324184	-0.016939	0.289419	0.0916034	0.123315
129.092	1	0.0003033	Heptanoic acid	HMDB00666	C7H14O2	-H(+)	1	0	0	0.616667	-1.22482	0.000442	0.013225	-1.71173	-0.827413	-0.908845	3.78702e-05	0.00090409	-0.475993	0.030032	0.101689	-1.11824	-0.074681	-0.487963	0.0633577	0.204261	-0.281327	0.124956	0.163999	-1.23489	0.184827	0.296844	0.500682	0.551569
129.103	2	0.00039874;0.00041181	N-Acetylputrescine;HMDB02064	C02714;HMDB02064	C6H14N2O;C6H14N2O	-H(+);-H(+)	1	1	0	0.584722	-0.895825	1.8e-05	0.00368	-1.16709	-0.624186	-0.82142	1.96219e-06	7.55242e-05	-0.341929	0.045369	0.131639	-0.753016	-0.009424	-0.617953	0.00364286	0.0218109	-0.692562	0.01089	0.018929	-1.44321	-0.251623	-0.712295	0.0213117	0.0344421
129.113	1	0.001204	(4-Aminobutyl) guanidine	C00179	C5H14N4	-H(+)	1	1	0	0.569444	-1.08314	0.000264	0.009744	-1.47336	-0.746573	-0.874334	3.0249e-06	0.000107641	-0.372346	0.03339	0.108389	-0.82787	-0.043667	-0.394922	0.0688446	0.21822	-0.066129	0.396516	0.45378	-0.92846	0.412388	0.369592	0.323427	0.377933
130.016	2	-0.001681;-0.001681	Iminosuccinate;Oxaloacetamid	C05840;C02362	C4H5NO4;C4H5NO4	-H(+);-H(+)	1	1	0	0.075	-0.33586	0.193933	0.405497	-0.992223	0.235119	0.102227	0.753161	0.883922	-0.141082	0.468532	0.632988	-0.612535	0.297178	-0.0435513	0.886638	0.954997	-0.426765	0.11485	0.152755	-1.41428	0.181223	0.00848688	0.981874	0.982916
130.051	19	0.00034457;0.00034457;0.00030141;0.00034457;0.00030141;0.00034457;0.00030141;0.00034457;0.00030141;0.00030141;0.00030141;0.00030141;0.00034457;0.00034457;0.00034457;0.00034457;0.00034457;0.00034457;0.00034457	(S)-4-Amino-5-oxopentanoate;2-Amino-4-oxopentanoic acid;2-Oxo-5-aminovalerate;5-Amino-2-oxopentanoic acid;5-Amino-4-oxovaleric acid;5-Aminolevulinate;L-Glutamate 1-semialdehyde;L-Glutamate 5-semialdehyde;L-Glutamate gamma-semialdehyde;N-Acetyl-beta-alanine;cis-4-Hydroxy-D-proline;trans-4-Hydroxy-L-proline;3-Hydroxy-L-proline;4-Hydroxy&#8203;5-Aminolevulinic acid;HMDB00766;Hydroxyproline;L-Glutami…	C03741;C03341;C01110;C01110;C00430;C00430;C03741;C01165;C01165;C01073;C03440;C01157;HMDB02113;HMDB06055;HMDB01149;HMDB00766;HMDB00725;HMDB02104;HMDB00783	C5H9NO3;C5H9NO3;C5H9NO3;C5H9NO3;C5H9NO3;C5H9NO3;C5H9NO3;C5H9NO3;C5H9NO3;C5H9NO3;C5H9NO3;C5H9NO3;C5H9NO3;C5H9NO3;C5H9NO3;C5H9NO3;C5H9NO3;C5H9NO3;C5H9NO3	-H(+);-H(+);-H(+);-H(+);-H(+);-H(+);-H(+);-H(+);-H(+);-H(+);-H(+);-H(+);-H(+);-H(+);-H(+);-H(+);-H(+);-H(+);-H(+)	1	1	0	0.130556	-0.641712	0.010108	0.081817	-1.1386	-0.220867	-0.650685	0.00116444	0.0133099	-0.646319	1.6e-05	0.000355	-0.826555	-0.445482	-1.05993	1.81464e-08	5.03296e-07	-2.06939	0	0	-2.26297	-1.86078	-2.2276	7.16047e-16	2.32839e-14
130.087	11	0.00016349;0.00016349;0.00019215;0.00016349;0.00019215;0.00019215;0.00019215;0.00019215;0.00019215;0.00019215;0.00019215	(2S)-alpha-Leucine;(3R)-3-Amino-4-methylvaleric acid;(3R)-beta-Leucine;2-Amino-3-methylvaleric acid;6-Aminohexanoate;L-Isoleucine;L-Leucine;Aminocaproic acid;Beta-Leucine;L-Alloisoleucine;L-Norleucine	C00123;C02486;C02486;C00407;C02378;C00407;C00123;HMDB01901;HMDB03640;HMDB00557;HMDB01645	C6H13NO2;C6H13NO2;C6H13NO2;C6H13NO2;C6H13NO2;C6H13NO2;C6H13NO2;C6H13NO2;C6H13NO2;C6H13NO2;C6H13NO2	-H(+);-H(+);-H(+);-H(+);-H(+);-H(+);-H(+);-H(+);-H(+);-H(+);-H(+)	1	1	0	0.00277778	-0.446529	0.047119	0.193608	-0.989508	-0.008915	-0.651058	0.000852198	0.010574	-0.692654	0	1e-05	-0.848746	-0.537597	-1.01171	8.16829e-10	3.50123e-08	-1.44062	0	0	-1.6504	-1.24787	-0.813639	9.44854e-05	0.000282408
130.099	1	-0.0005954	N-Carbamoylputrescine	C00436	C5H13N3O	-H(+)	1	1	0	0.00833333	-0.411193	0.054191	0.204002	-0.93361	0.011677	-0.561946	0.00206213	0.0203622	-0.597723	0	8e-06	-0.721868	-0.470397	-0.923043	1.73279e-10	9.07791e-09	-1.26565	0	0	-1.43162	-1.10736	-0.785391	3.93968e-05	0.000126796
131.001	6	-0.0019468;-0.0019736;-0.0019736;-0.0019468;-0.0019468;-0.0019736	2-Hydroxybut-2-enedioic acid;2-Hydroxyethylenedicarboxylate;Oxaloacetate;keto-Oxaloacetate;trans-2,3-Epoxysuccinate;Oxalacetic acid	C03981;C03981;C00036;C00036;C03548;HMDB00223	C4H4O5;C4H4O5;C4H4O5;C4H4O5;C4H4O5;C4H4O5	-H(+);-H(+);-H(+);-H(+);-H(+);-H(+)	1	1	0	0.0527778	-0.103327	0.529187	0.683594	-0.415075	0.225157	-0.157816	0.347576	0.609794	-0.226806	0.172886	0.334423	-0.623669	0.124407	-0.418667	0.0615362	0.200444	-0.66175	0.000233	0.000661	-0.930402	-0.369997	-0.75014	6.67564e-05	0.000206737
131.006	1	8.2927e-05	Chlorobenzene	C06990	C6H5Cl	+F(-)	0	1	0	0.00555556	-0.077116	0.670523	0.781586	-0.43031	0.287213	-0.0604515	0.725055	0.868224	0.297383	0.037154	0.116013	0.022217	0.606997	0.307415	0.107785	0.303408	0.241483	0.158368	0.201676	-0.104707	0.581383	0.300359	0.273268	0.325369
131.034	15	0.00068559;0.00072685;0.00072685;0.00068559;0.00072685;0.00072685;0.00068559;0.00068559;0.00072685;0.00068559;0.00068559;0.00068559;0.00068559;0.00068559;0.00068559	(S)-2-Acetolactate;(S)-2-Hydroxy-2-methyl-3-oxobutanoate;1,3-Propanedicarboxylic acid;2-(Hydroxymethyl)-4-oxobutanoate;2-Acetolactate;2-Hydroxymethyl succinate semialdehyde;3-Hydroxy-3-methyl-2-oxobutanoic acid;4-Hydroxy-2-oxopentanoate;4-Hydroxy-2-oxovalerate;Glutarate;Dimethylmalonic acid;Ethylmalonic acid;Glutaric acid;Methylsuccinic acid;Monoethyl malonic acid	C06010;C06010;C00489;C04106;C00900;C04106;C04181;C03589;C03589;C00489;HMDB02001;HMDB00622;HMDB00661;HMDB01844;HMDB00576	C5H8O4;C5H8O4;C5H8O4;C5H8O4;C5H8O4;C5H8O4;C5H8O4;C5H8O4;C5H8O4;C5H8O4;C5H8O4;C5H8O4;C5H8O4;C5H8O4;C5H8O4	-H(+);-H(+);-H(+);-H(+);-H(+);-H(+);-H(+);-H(+);-H(+);-H(+);-H(+);-H(+);-H(+);-H(+);-H(+)	1	1	0	0.944444	-0.053544	0.584916	0.723853	-0.692396	0.434952	0.160067	0.417453	0.662168	-0.064765	0.328473	0.508204	-0.234731	0.087537	-0.217303	0.0379991	0.137555	0.148337	0.032733	0.050355	0.014335	0.272305	0.359579	0.0147052	0.0248068
131.046	8	0.00030903;0.00030115;0.00030115;0.00030903;0.00030903;0.00030115;0.00030115;0.00030115	2-Aminosuccinamic acid;3-Ureidopropionate;L-Asparagine;N-Carbamoyl-beta-alanine;N-Carbamoylsarcosine;Glycyl-glycine;HMDB12265;Ureidopropionic acid	C00152;C02642;C00152;C02642;C01043;HMDB11733;HMDB12265;HMDB00026	C4H8N2O3;C4H8N2O3;C4H8N2O3;C4H8N2O3;C4H8N2O3;C4H8N2O3;C4H8N2O3;C4H8N2O3	-H(+);-H(+);-H(+);-H(+);-H(+);-H(+);-H(+);-H(+)	1	1	0	0.0416667	-0.624104	0.007757	0.070671	-1.07282	-0.241153	-0.825466	2.68992e-05	0.000724742	-1.12133	0	2e-06	-1.27283	-0.956651	-1.73586	1.39939e-11	9.77499e-10	-2.95535	0	0	-3.24057	-2.70283	-3.41524	6.37883e-20	4.01016e-18
131.082	6	0.00030769;0.00033006;0.00033006;0.00033006;0.00030769;0.00030769	(2R,4S)-2,4-Diaminopentanoate;(S)-2,5-Diaminopentanoate;2,4-Diaminopentanoate;D-Ornithine;L-Ornithine;Ornithine	C03943;C00077;C03943;C00515;C00077;HMDB00214	C5H12N2O2;C5H12N2O2;C5H12N2O2;C5H12N2O2;C5H12N2O2;C5H12N2O2	-H(+);-H(+);-H(+);-H(+);-H(+);-H(+)	1	1	0	0.0736111	-0.149724	0.409156	0.597729	-0.664783	0.301467	-0.428359	0.0701621	0.238855	-0.419265	0.018626	0.071547	-0.796777	-0.086895	-0.710927	0.00937966	0.0461881	-0.722985	0.00086	0.002012	-1.1214	-0.376243	-0.824724	0.000732793	0.00183783
132.03	6	0.00025326;0.00024555;0.00024555;0.00025326;0.00025326;0.00025326	D-Aspartate;D-Aspartic acid;L-Asp;L-Aspartate;Iminodiacetate;L-Aspartic acid	C00402;C00402;C00049;C00049;HMDB11753;HMDB00191	C4H7NO4;C4H7NO4;C4H7NO4;C4H7NO4;C4H7NO4;C4H7NO4	-H(+);-H(+);-H(+);-H(+);-H(+);-H(+)	1	1	0	0.190278	0.475134	0.037828	0.171501	0.033761	0.851091	0.70098	0.00525913	0.0409864	-0.898726	0	3e-06	-1.07455	-0.720313	-0.0328319	0.754573	0.880646	-1.69747	0	0	-1.90589	-1.49696	-1.12024	7.90206e-09	5.3226e-08
132.043	1	-0.0014797	Ureidoglycine	C02091	C3H7N3O3	-H(+)	1	1	0	0.0527778	0.224887	0.173646	0.379486	-0.115694	0.528616	0.326435	0.0508959	0.194311	-0.795114	0	9e-06	-0.929444	-0.649433	-0.395465	0.000329457	0.00281157	-1.62186	0	0	-1.8144	-1.43606	-1.3297	4.64613e-11	4.92281e-10
132.05	1	-0.00083714	4-Methylthiobutanaldoxime	C17241	C5H11NOS	-H(+)	1	1	0	0.0222222	-0.15054	0.277565	0.484263	-0.512371	0.171233	-0.137169	0.323123	0.5871	-1.00612	0	2e-06	-1.15602	-0.844551	-1.07218	1.22935e-09	4.93311e-08	-2.43006	0	0	-2.6237	-2.23908	-2.46426	4.16582e-17	1.96418e-15
133.014	6	0.00027745;0.00027745;0.00025416;0.00025416;0.00025416;0.00027745	(R)-Malate;(S)-Malate;3-Dehydro-L-threonate;D-Malic acid;Malic acid;L-Malic acid	C00497;C00149;C03064;C00497;C00149;HMDB00156	C4H6O5;C4H6O5;C4H6O5;C4H6O5;C4H6O5;C4H6O5	-H(+);-H(+);-H(+);-H(+);-H(+);-H(+)	1	1	0	0	-0.384761	0.050127	0.19778	-0.853421	0.00033	-0.383694	0.0302949	0.139356	-1.59139	0	1.5e-05	-1.8889	-1.34345	-0.565621	0.000893576	0.00653211	-2.6954	0	0	-2.9379	-2.48407	-2.24116	1.75751e-15	5.09947e-14
133.052	1	0.00030712	Dihydropteridine	HMDB01441	C6H6N4	-H(+)	1	1	0	0.848611	2.07972	0.09204	0.277739	-0.317274	3.41027	2.55653	0.105207	0.308107	1.4705	0.921307	0.955242	-2.13023	2.3319	1.90025	0.206534	0.462617	-2.96866	0.000201	0.000583	-3.6005	-1.74052	-2.3438	2.70941e-08	1.60186e-07
133.102	1	5.147e-05	p-Cymene	C06575	C10H14	-H(+)	1	1	0	0.85	1.4602	0.212463	0.425378	-0.672675	2.48445	1.62778	0.134773	0.358002	0.933522	0.446638	0.611735	-0.768071	1.61375	0.94536	0.291902	0.569903	-0.732139	0.034816	0.052742	-1.35613	-0.058234	-0.300453	0.385501	0.440106
134.047	2	0.00014005;0.00013523	6-Aminopurine;Adenine	C00147;C00147	C5H5N5;C5H5N5	-H(+);-H(+)	1	1	0	0.713889	0.118596	0.478678	0.654668	-0.228048	0.451562	2.83973	4.16857e-06	0.000145591	0.142456	0.532166	0.682765	-0.260108	0.477119	1.7382	0.000505337	0.003906	-0.550121	0.000267	0.000737	-0.750699	-0.320192	2.07497	5.19436e-07	2.40112e-06
134.061	5	0.00057843;0.00059234;0.00059234;0.00057843;0.00059234	(E)-Phenylacetaldehyde oxime;(Z)-Phenylacetaldehyde oxime;2-Phenylacetamide;alpha-Phenylacetamide;HMDB01250	C19714;C16075;C02505;C02505;HMDB01250	C8H9NO;C8H9NO;C8H9NO;C8H9NO;C8H9NO	-H(+);-H(+);-H(+);-H(+);-H(+)	1	1	0	0.708333	0.54223	0.015615	0.105933	0.141204	0.878004	2.06813	2.303e-05	0.000638744	-0.029867	0.61787	0.746989	-0.221805	0.139293	1.01967	0.000762995	0.00566539	-0.428184	0.000136	0.000414	-0.596381	-0.276031	1.19268	0.000430585	0.00114539
134.098	1	-0.00065579	(R)-Amphetamine	HMDB12128	C9H13N	-H(+)	1	0	0	0.458333	0.145621	0.292356	0.492746	-0.14775	0.446948	4.49614	0.000177747	0.00307551	0.401437	0.073223	0.185366	-0.039525	0.752106	3.3982	0.00140441	0.00981006	-0.661624	8.1e-05	0.000272	-0.910739	-0.401505	3.76121	0.000127871	0.00037332
135.031	6	-0.00072732;0.00058344;0.00057268;-0.00075397;-0.00075397;-0.00075397	(2R,3S)-2,3,4-Trihydroxybutanoic acid;Hypoxanthine;Purine-6-ol;Threonate;Erythronic acid;Threonic acid	C01620;C00262;C00262;C01620;HMDB00613;HMDB00943	C4H8O5;C5H4N4O;C5H4N4O;C4H8O5;C4H8O5;C4H8O5	-H(+);-H(+);-H(+);-H(+);-H(+);-H(+)	1	1	0	0.205556	-0.139348	0.379805	0.575352	-0.717963	0.319401	1.28498	0.00150508	0.016408	-0.191	0.024304	0.08731	-0.35323	-0.028703	0.754718	0.00684778	0.0361762	-1.28295	0	0	-1.49621	-1.08633	-0.415727	0.019497	0.0317541
135.045	12	-0.00033002;-0.00030053;-0.00030053;-0.00030053;-0.00030053;-0.00030053;-0.00033002;-0.00030053;-0.00030053;-0.00030053;-0.00030053;-0.00030053	2-(4-Hydroxyphenyl)acetaldehyde;2-Hydroxyacetophenone;3-Methylsalicylaldehyde;3-Vinylcatechol;4-Hydroxyacetophenone;4-Hydroxyphenylacetaldehyde;Benzeneacetic acid;Phenylacetic acid;Toluate;m-Methylbenzoate;o-Toluate;Phenyl acetate	C03765;C07189;C14087;C07085;C10700;C03765;C07086;C07086;C01454;C07211;C07215;HMDB01326	C8H8O2;C8H8O2;C8H8O2;C8H8O2;C8H8O2;C8H8O2;C8H8O2;C8H8O2;C8H8O2;C8H8O2;C8H8O2;C8H8O2	-H(+);-H(+);-H(+);-H(+);-H(+);-H(+);-H(+);-H(+);-H(+);-H(+);-H(+);-H(+)	1	1	0	0.85	-0.432381	0.005797	0.05974	-0.715203	-0.1737	0.748584	0.000660592	0.008836	-0.024713	0.73292	0.826233	-0.190776	0.137555	0.728253	0.000687811	0.00516817	-0.046229	0.586808	0.639353	-0.319275	0.190591	1.15465	0.000242579	0.000677783
135.056	1	0.0005781	HMDB03152	HMDB03152	C7H8N2O	-H(+)	1	0	0	0.388889	-0.18492	0.509524	0.675307	-1.10952	0.592113	1.29027	0.0621789	0.219195	-0.221529	0.282919	0.466421	-1.34674	0.431856	0.930913	0.226031	0.490556	-1.93127	1.3e-05	5.4e-05	-2.36905	-1.34618	-0.45386	0.152183	0.192888
136.04	10	0.00056646;0.00054493;0.00054493;0.00056646;0.00054493;0.00056646;0.00054493;0.00054493;0.00054493;0.00054493	2-Aminobenzoate;4-Aminobenzoate;Anthranilate;Gynesine;N-Methylnicotinate;p-Aminobenzoate;2-Aminobenzoic acid;3-Pyridylacetic acid;m-Aminobenzoic acid;p-Aminobenzoic acid	C00108;C00568;C00108;C01004;C01004;C00568;HMDB01123;HMDB01538;HMDB01891;HMDB01392	C7H7NO2;C7H7NO2;C7H7NO2;C7H7NO2;C7H7NO2;C7H7NO2;C7H7NO2;C7H7NO2;C7H7NO2;C7H7NO2	-H(+);-H(+);-H(+);-H(+);-H(+);-H(+);-H(+);-H(+);-H(+);-H(+)	1	1	0	0.955556	-0.527419	0.01916	0.116943	-1.00802	-0.133146	-0.254765	0.116608	0.326295	-0.400787	1e-05	0.000251	-0.522107	-0.27509	-0.164413	0.137233	0.354551	-0.339713	8.8e-05	0.000287	-0.472575	-0.205393	0.12533	0.370861	0.425452
136.076	6	0.00040829;0.00040829;0.00037227;0.00037227;0.00037227;0.00037227	2-(p-Hydroxyphenyl)ethylamine;3,5-Dimethyl-4-aminophenol;Tyramine;2-Hydroxyphenethylamine;Dimethylaniline-N-oxide;m-Tyramine	C00483;C16570;C00483;HMDB01065;HMDB01466;HMDB04989	C8H11NO;C8H11NO;C8H11NO;C8H11NO;C8H11NO;C8H11NO	-H(+);-H(+);-H(+);-H(+);-H(+);-H(+)	1	1	0	0.309722	-0.344944	0.035523	0.166243	-0.685528	-0.0306	-0.170157	0.280163	0.540827	-0.108488	0.29709	0.480541	-0.312451	0.103056	-0.346676	0.0527953	0.178444	0.14167	0.151699	0.194496	-0.0607	0.352009	0.396272	0.0670161	0.0934164
136.088	1	0.00041199	2,4,6-Triaminotoluene	C16400	C7H11N3	-H(+)	0	1	0	0.622222	0.183729	0.405089	0.594089	-2.43471	1.14737	-0.259432	0.664503	0.835502	-0.298772	0.093053	0.219098	-2.52844	0.240831	-0.866044	0.1209	0.327611	-2.50371	0	0	-2.93206	-2.06641	-2.84472	1.55961e-14	3.63139e-13
137.06	5	0.00051755;0.00051755;0.00051755;0.00051755;0.00053799	1-(4-Hydroxyphenyl)ethanol;3-Ethylcatechol;4-Hydroxyphenylethanol;Styrene cis-glycol;Tyrosol	C13638;C06728;C06044;C07084;C06044	C8H10O2;C8H10O2;C8H10O2;C8H10O2;C8H10O2	-H(+);-H(+);-H(+);-H(+);-H(+)	1	1	0	0.505556	-0.284617	0.013723	0.097669	-0.503792	-0.075677	0.022712	0.840014	0.934119	-0.016316	0.800297	0.877025	-0.204771	0.161104	0.0828439	0.550139	0.781296	0.129985	0.057004	0.082068	-0.00454	0.268717	0.511505	0.00137364	0.00318657
138.019	5	0.00028121;0.00023818;0.00028121;0.00028121;0.00023818	3-Nitrophenol;4-Hydroxynitrobenzene;4-Nitrophenol;6-Hydroxynicotinate;6-Hydroxynicotinic acid	C14418;C00870;C00870;C01020;C01020	C6H5NO3;C6H5NO3;C6H5NO3;C6H5NO3;C6H5NO3	-H(+);-H(+);-H(+);-H(+);-H(+)	1	1	0	0.00277778	-0.106393	0.480081	0.654687	-0.934739	0.499816	0.124094	0.663633	0.834965	0.673837	3e-06	0.000111	0.478905	0.869826	0.757491	0.0254716	0.0996668	1.12419	0.001401	0.003088	0.531344	1.54526	1.94235	0.00111634	0.002655
138.056	3	0.0002417;0.00027024;0.00027024	3-Amino-2,3-dihydrobenzoic acid;3,4-Dihydroxybenzylamine;Trigonelline	C12110;HMDB12153;HMDB00875	C7H9NO2;C7H9NO2;C7H9NO2	-H(+);-H(+);-H(+)	1	1	0	0.533333	-0.256749	0.141784	0.341951	-0.72257	0.131293	-0.485671	0.00515957	0.0403774	-0.363346	0.001449	0.010012	-0.56858	-0.171021	-0.518166	0.000161623	0.00148693	-0.437953	2.8e-05	0.000109	-0.579986	-0.28813	-0.375562	0.00453838	0.00909605
138.066	2	0.001512;0.001512	4-Amino-5-hydroxymethyl-2-methylpyrimidine;Histidinal	C01279;HMDB12234	C6H9N3O;C6H9N3O	-H(+);-H(+)	1	1	0	0.813889	0.16063	0.712902	0.806075	-0.514911	0.719025	0.221771	0.4656	0.702497	0.607624	0.525217	0.677074	-0.660518	1.20136	0.461779	0.395392	0.665812	-0.925055	8.1e-05	0.000272	-1.2432	-0.564613	-0.71434	0.000332032	0.000906242
138.995	1	0.0010929	4-Chlorobenzaldehyde	C06648	C7H5ClO	-H(+)	0	1	0	0.441667	-0.05313	0.627483	0.750909	-0.457871	0.297567	-0.0388809	0.830462	0.93063	0.146193	0.250545	0.43391	-0.10714	0.372337	-0.0152952	0.929021	0.973407	0.265269	0.016959	0.027983	0.054506	0.463574	0.258307	0.130828	0.168425
139.023	3	-0.00056494;-0.00056544;-0.00056494	3-(Methylthio)propionic acid;3-Methylthiopropionate;3-Methylthiopropionic acid	C08276;C08276;HMDB01527	C4H8O2S;C4H8O2S;C4H8O2S	+F(-);+F(-);+F(-)	1	1	0	0.169444	-0.139305	0.193975	0.404686	-0.403847	0.100109	-0.0775664	0.410082	0.658786	0.146435	0.027935	0.097206	0.018235	0.271335	0.105379	0.187379	0.438458	0.281387	3.8e-05	0.000139	0.184368	0.381959	0.265937	0.00092967	0.0022624
139.051	5	0.00056587;0.00054338;0.00054338;0.00054338;0.00054338	Methylimidazoleacetate;Methylimidazoleacetic acid;1,3-Dimethyluracil;Imidazolepropionic acid;Pi-Methylimidazoleacetic acid	C05828;C05828;HMDB02144;HMDB02271;HMDB04988	C6H8N2O2;C6H8N2O2;C6H8N2O2;C6H8N2O2;C6H8N2O2	-H(+);-H(+);-H(+);-H(+);-H(+)	1	1	0	0.754167	-0.045799	0.908988	0.942469	-0.619751	0.689595	-0.0558291	0.839466	0.935164	0.301761	0.758361	0.845813	-0.864085	1.15559	0.210445	0.597102	0.803234	-1.03816	0.016867	0.027905	-2.12563	-0.252804	-0.943332	0.00743183	0.0140164
139.076	1	0.00061432	cis-1,2-Dihydro-3-ethylcatechol	C06727	C8H12O2	-H(+)	0	1	0	0.577778	-0.166102	0.167327	0.372144	-0.428012	0.085856	-0.0381956	0.762133	0.88947	0.150361	0.270721	0.455874	-0.12064	0.393064	0.150423	0.408181	0.677071	0.041898	0.502816	0.557175	-0.110071	0.209535	0.399487	0.00846024	0.0155365
139.975	2	0.00057398;0.00058284	Carbamoyl phosphate;Carbamoylphosphate	C00169;HMDB01096	CH4NO5P;CH4NO5P	-H(+);-H(+)	1	1	0	0.415278	0.031988	0.975969	0.983267	-0.557551	0.542745	0.222245	0.407252	0.655915	0.213523	0.143687	0.297796	-0.08761	0.54029	0.256436	0.241669	0.512121	0.511868	0.002106	0.004428	0.234264	0.829232	0.434135	0.0802569	0.109764
140.034	5	0.0010807;0.0010807;0.0010738;0.0010738;0.0010738	1,4,5,6-Tetrahydro-6-oxonicotinic acid;2-Aminomuconate 6-semialdehyde;2-Aminomuconate semialdehyde;6-Oxo-1,4,5,6-tetrahydronicotinate;2-Aminomuconic acid semialdehyde	C04226;C03824;C03824;C04226;HMDB01280	C6H7NO3;C6H7NO3;C6H7NO3;C6H7NO3;C6H7NO3	-H(+);-H(+);-H(+);-H(+);-H(+)	1	1	0	0.783333	-0.328376	0.057568	0.211232	-0.721749	0.015105	0.00436037	0.976219	0.994678	0.043988	0.623581	0.751966	-0.140249	0.225888	0.122164	0.376859	0.651472	0.149178	0.041077	0.061146	0.007483	0.302118	0.522797	0.000775375	0.0019369
140.107	5	0.0014009;0.0014009;0.0014009;0.0014009;0.0014009	(-)-Hygrine;Hygrine;Pelletierine;Trachelanthamidine;Tropine	C11359;C06179;C06182;C12440;C00729	C8H15NO;C8H15NO;C8H15NO;C8H15NO;C8H15NO	-H(+);-H(+);-H(+);-H(+);-H(+)	0	1	0	0.473611	-0.57509	0.003966	0.047639	-0.911311	-0.220045	-0.400671	0.0464605	0.183699	-0.340593	0.122704	0.268158	-1.12416	0.157096	-0.453054	0.159621	0.394554	-0.842093	4.8e-05	0.000171	-1.12143	-0.530411	-0.392743	0.0630502	0.088411
140.97	2	-0.0013215;-0.0013215	2-Mercaptoethanesulfonate;Mesna	C03576;HMDB03745	C2H6O3S2;C2H6O3S2	-H(+);-H(+)	1	1	0	0.05	-0.154356	0.183036	0.390946	-0.425941	0.096724	-0.0907815	0.4047	0.65404	0.285383	0.00151	0.010319	0.129716	0.441384	0.29766	0.0101329	0.0490019	0.513089	3e-06	1.4e-05	0.372822	0.658007	0.563195	7.00628e-05	0.000214859
140.994	1	-0.00019468	Alloxan	HMDB02818	C4H2N2O4	-H(+)	1	1	0	0.575	3.89013	0.470669	0.646998	-1.99561	3.74304	3.99916	0.290513	0.553443	1.54406	0.0326	0.107113	0.11018	1.95802	1.38742	0.222116	0.485412	3.69623	0.037257	0.0559	0.135172	3.35911	3.87211	0.306314	0.360167
141.017	9	0.0022328;0.0022328;0.0022328;0.0022241;0.0022328;0.0022328;0.0022328;0.0022328;0.0022328	(S)-5-Oxo-2,5-dihydrofuran-2-acetate;2-Hydroxymuconate semialdehyde;2-Oxo-2,3-dihydrofuran-5-acetate;5-Hydroxy-2-(hydroxymethyl)-4-pyrone;cis,cis-4-Hydroxymuconic semialdehyde;cis,cis-Muconate;Sumiki's acid;cis,cis-Muconic acid;trans-trans-Muconic acid	C14610;C00682;C03586;C14516;C06603;C02480;HMDB02432;HMDB06331;HMDB02349	C6H6O4;C6H6O4;C6H6O4;C6H6O4;C6H6O4;C6H6O4;C6H6O4;C6H6O4;C6H6O4	-H(+);-H(+);-H(+);-H(+);-H(+);-H(+);-H(+);-H(+);-H(+)	1	1	0	0.0138889	-0.014214	0.799461	0.864059	-0.998576	0.793752	0.171382	0.663234	0.835019	1.2436	0.000513	0.00463	0.644684	1.82604	0.745412	0.121191	0.327928	1.84597	2e-05	8.1e-05	1.46875	2.38762	2.57869	0.000857405	0.00211381
141.031	5	-7.2186e-05;-0.00011425;-7.2186e-05;-0.00011425;-7.2186e-05	4-Imidazolone-5-acetate;5-Hydroxy-4-imidazoleacetate;5-Methylbarbiturate;5-Methylbarbituric acid;5-Hydroxymethyluracil	C05133;C05133;C05281;C05281;HMDB00469	C5H6N2O3;C5H6N2O3;C5H6N2O3;C5H6N2O3;C5H6N2O3	-H(+);-H(+);-H(+);-H(+);-H(+)	1	1	0	0.0333333	0.069633	0.933793	0.954544	-0.541662	0.582948	0.134905	0.584565	0.786369	1.25204	0.002833	0.016747	0.488753	1.73426	0.913959	0.0600061	0.196478	2.61754	0	0	2.31909	2.92338	2.9417	1.43664e-05	4.9085e-05
141.07	2	0.00081391;0.00081391	1-Methylnaphthalene;2-Methylnaphthalene	C14082;C14098	C11H10;C11H10	-H(+);-H(+)	1	1	0	0.0472222	-0.006355	0.860653	0.909351	-0.957891	0.816753	0.365384	0.370639	0.62862	1.93285	4.5e-05	0.000732	1.19178	2.5663	1.60201	0.0292716	0.111079	2.80559	1e-06	5e-06	2.3994	3.38924	3.47563	0.000550429	0.00142402
142.034	2	-0.00092114;-0.00093622	4-Methyl-5-(2-hydroxyethyl)-thiazole;5-(2-Hydroxyethyl)-4-methylthiazole	C04294;C04294	C6H9NOS;C6H9NOS	-H(+);-H(+)	1	1	0	0.00277778	-0.119358	0.54233	0.69204	-0.937358	0.535952	0.0866171	0.771293	0.893525	0.889796	0.002723	0.016357	0.351732	1.34253	0.561061	0.133226	0.348011	1.64411	2e-06	1.1e-05	1.35787	2.00728	2.03683	9.24279e-05	0.000277137
142.05	1	0.00072048	Vinylacetylglycine	HMDB00894	C6H9NO3	-H(+)	1	0	0	0.991667	-0.314729	0.007908	0.070347	-0.532407	-0.112323	-0.102728	0.360215	0.619294	-0.128362	0.208025	0.376882	-0.397735	0.099223	-0.195575	0.178149	0.426383	-0.194566	0.011239	0.019482	-0.341667	-0.052707	0.0236779	0.841865	0.865263
142.067	1	-0.00055627	1-Naphthylamine	C14790	C10H9N	-H(+)	1	1	0	0.211111	-0.389017	0.000769	0.019601	-0.568735	-0.196358	-0.520651	0.00212849	0.0203773	-0.30699	0.056987	0.15398	-0.702275	0.01242	-0.604369	0.0062946	0.0339189	-0.762771	7e-06	3.1e-05	-0.999976	-0.535444	-1.01505	1.94765e-05	6.59472e-05
142.088	3	-0.0009323;-0.00096096;-0.0009323	4-(Trimethylammonio)but-2-enoate;Crotonobetaine;Proline betaine	C04114;C04114;HMDB04827	C7H13NO2;C7H13NO2;C7H13NO2	-H(+);-H(+);-H(+)	1	1	0	0.0944444	-0.453724	0.006587	0.06437	-0.750762	-0.154239	-0.238689	0.140128	0.364527	-0.475137	0.000951	0.007352	-0.692995	-0.231956	-0.464618	0.0128208	0.0594102	0.999766	0.782777	0.815645	-0.989437	1.26567	1.58545	0.310526	0.364892
142.98	2	0.00077159;0.0008012	2-Sulfoacetaldehyde;Sulfoacetaldehyde	C00593;C00593	C2H4O4S;C2H4O4S	+F(-);+F(-)	1	1	0	0.969444	-0.414044	0.119587	0.313688	-1.17681	0.172847	-0.687924	0.00729178	0.0530977	-0.131076	0.311657	0.495185	-0.369881	0.12771	0.0967466	0.611593	0.812871	0.049257	0.702547	0.74564	-0.227128	0.328012	0.110035	0.583122	0.631688
142.99	1	0.00040541	Phosphonoacetaldehyde	C03167	C2H5O4P	+F(-)	1	1	0	0.00416667	0.058006	0.805139	0.866719	-0.305454	0.379811	-0.227753	0.114349	0.322847	0.689971	3e-06	0.000101	0.49083	0.881941	0.581257	0.00384139	0.0224996	1.14732	0	0	1.00534	1.302	0.929739	1.13245e-05	3.91172e-05
143.035	9	0.00025242;0.00029369;0.00025242;0.00029369;0.00025242;0.00029369;0.00025242;0.00025242;0.00025242	2,3-Dimethylmaleate;2-Methylene-3-methylsuccinate;2-Methyleneglutarate;Dimethylmaleic acid;Methylitaconate;alpha-Methylene glutarate;(E)-2-Methylglutaconic acid;3-Hexenedioic acid;3-Methylglutaconic acid	C00922;C02295;C02930;C00922;C02295;C02930;HMDB02266;HMDB00393;HMDB00522	C6H8O4;C6H8O4;C6H8O4;C6H8O4;C6H8O4;C6H8O4;C6H8O4;C6H8O4;C6H8O4	-H(+);-H(+);-H(+);-H(+);-H(+);-H(+);-H(+);-H(+);-H(+)	1	1	0	0.866667	-0.216671	0.243315	0.449454	-0.827917	0.260278	-0.121246	0.488061	0.721947	-0.085631	0.205945	0.375641	-0.225097	0.053075	-0.16727	0.0511302	0.175012	0.186577	0.015684	0.026085	0.040769	0.329816	0.444533	0.0108496	0.0191059
143.061	2	0.00044429;0.00048141	Methylimidazole acetaldehyde;Methylimidazoleacetaldehyde	C05827;C05827	C6H8N2O;C6H8N2O	+F(-);+F(-)	1	1	0	0.788889	0.008358	0.487686	0.657453	-1.90486	1.00806	-0.20206	0.755115	0.885113	-0.020339	0.193354	0.357515	-2.50855	0.587298	-0.171549	0.837214	0.926635	-2.36997	0.033559	0.051331	-8.78345	-0.473882	-2.1463	7.87987e-06	2.81467e-05
143.071	1	0.00011719	4-Hydroxycyclohexylcarboxylic acid	HMDB01988	C7H12O3	-H(+)	1	1	0	0.691667	-0.234236	0.197229	0.407866	-0.683737	0.165635	0.0613102	0.721615	0.865204	0.117528	0.358135	0.531009	-0.148282	0.384132	0.213709	0.241092	0.511473	0.205282	0.058151	0.083593	-0.008905	0.443629	0.576607	0.00204833	0.00451831
143.096	1	-0.002427	4-Guanidinobutanamide	C03078	C5H12N4O	-H(+)	1	1	0	0.341667	-1.10128	0.147735	0.347418	-7.49071	1.27687	2.0982	0.558677	0.770222	-1.68822	0.142141	0.294914	-6.52176	1.04467	0.0077666	0.996826	0.997884	0.258504	0.729069	0.768599	-4.94374	3.54518	1.11299	0.633347	0.67715
143.107	3	0.00028766;0.00025791;0.00028766	Octanoic acid;Valproic acid;Caprylic acid	C06423;C07185;HMDB00482	C8H16O2;C8H16O2;C8H16O2	-H(+);-H(+);-H(+)	1	1	0	0.158333	-1.6203	0.004641	0.050599	-2.75136	-0.674023	-1.32658	0.000886241	0.0107835	-0.983928	0.020208	0.075471	-2.03395	-0.205052	-2.0416	7.32583e-06	9.86895e-05	-0.310589	0.12283	0.161771	-2.51882	0.351969	0.21139	0.789189	0.81691
143.12	2	-0.0012086;-0.0012086	1-(3-Aminopropyl)-4-aminobutanal;HMDB02284	HMDB12135;HMDB02284	C7H16N2O;C7H16N2O	-H(+);-H(+)	1	0	0	0.163889	-1.49286	0.004024	0.047431	-2.51556	-0.659864	-1.33706	0.000299188	0.00447832	-0.92777	0.01314	0.055564	-1.82862	-0.259535	-1.8981	5.4105e-06	7.55867e-05	-0.473521	0.081189	0.111361	-2.40749	0.169751	-0.177157	0.77623	0.804822
144.03	5	0.00048457;0.00049228;0.00048457;0.00049228;0.00049228	2-Ketoglutaramate;2-Oxoglutaramate;4-Ketoglutaramate;4-Oxoglutaramate;2-Keto-glutaramic acid	C00940;C00940;C05572;C05572;HMDB01552	C5H7NO4;C5H7NO4;C5H7NO4;C5H7NO4;C5H7NO4	-H(+);-H(+);-H(+);-H(+);-H(+)	1	1	0	0.691667	0.143191	0.766546	0.842977	-0.497154	0.638288	0.504415	0.0520772	0.196829	0.020568	0.998494	0.999023	-0.249232	0.2488	-0.0660326	0.683217	0.853343	-0.485593	0.000307	0.000838	-0.707857	-0.287038	-0.361283	0.00754139	0.0141523
144.057	3	0.00014704;0.0001589;0.0001589	5-Methylcytosine;2-O-Methylcytosine;3-Methylcytosine	C02376;HMDB04339;HMDB11601	C5H7N3O;C5H7N3O;C5H7N3O	+F(-);+F(-);+F(-)	1	1	0	0.515278	0.566236	0.002049	0.033035	0.275561	0.923528	0.61843	0.00962692	0.0650766	-0.248057	0.225064	0.399314	-0.94743	0.249233	-0.364244	0.192572	0.446729	-0.702065	0.001594	0.003483	-1.08728	-0.316192	-0.597254	0.00536918	0.0105592
144.066	14	0.00020326;0.00019648;0.00020326;0.00020326;0.00019648;0.00019648;0.00019648;0.00020326;0.00019648;0.00019648;0.00019648;0.00019648;0.00019648;0.00019648	(S)-2-Amino-6-oxohexanoate;(S)-5-Amino-3-oxohexanoic acid;2-Amino-5-oxohexanoate;2-Oxo-6-aminocaproate;4-Acetamidobutanoate;6-Amino-2-oxohexanoate;L-2-Aminoadipate 6-semialdehyde;N4-Acetylaminobutanoate;(S)-5-Amino-3-oxohexanoate;2-Keto-6-aminocaproate;4-Acetamidobutanoic acid;Allysine;HMDB00808;Isobutyrylglycine	C04076;C03656;C05825;C03239;C02946;C03239;C04076;C02946;HMDB12131;HMDB12151;HMDB03681;HMDB01263;HMDB00808;HMDB00730	C6H11NO3;C6H11NO3;C6H11NO3;C6H11NO3;C6H11NO3;C6H11NO3;C6H11NO3;C6H11NO3;C6H11NO3;C6H11NO3;C6H11NO3;C6H11NO3;C6H11NO3;C6H11NO3	-H(+);-H(+);-H(+);-H(+);-H(+);-H(+);-H(+);-H(+);-H(+);-H(+);-H(+);-H(+);-H(+);-H(+)	1	1	0	0.338889	0.056035	0.731408	0.821093	-0.234788	0.318306	-0.0169674	0.88578	0.955164	-0.115535	0.335241	0.513619	-0.553905	0.212258	-0.223966	0.212236	0.472025	-0.577279	1.9e-05	7.7e-05	-0.772118	-0.396332	-0.551364	4.6541e-05	0.000146783
144.075	3	0.0024023;0.0023757;0.0024023	4-Guanidinobutanoate;4-Guanidinobutyric acid;4-Guanidinobutanoic acid	C01035;C01035;HMDB03464	C5H11N3O2;C5H11N3O2;C5H11N3O2	-H(+);-H(+);-H(+)	1	1	0	0.844444	-0.166207	0.231193	0.439989	-0.557256	0.164535	0.0245309	0.873827	0.953174	0.006087	0.964745	0.981396	-0.149861	0.156255	0.0351254	0.771185	0.892852	-0.025218	0.695581	0.740331	-0.237135	0.164006	0.147539	0.315679	0.370025
144.991	1	0.00087489	2-Chloro-4-hydroxy-6-amino-1,3,5-triazine	C08735	C3H3ClN4O	-H(+)	1	1	0	0.0277778	-0.017012	0.826837	0.885527	-0.247505	0.202788	0.0630696	0.58568	0.787307	0.268145	0.002763	0.016488	0.109589	0.427258	0.241506	0.0413208	0.146487	0.343821	0.000134	0.000407	0.213222	0.483588	0.610934	0.000282402	0.00077981
145.015	5	-0.00070438;-0.00072767;-0.00070438;-0.00072767;-0.00070438	2-Oxoglutarate;5-Hydroxy-2,4-dioxopentanoate;Methyloxaloacetate;alpha-Ketoglutaric acid;Oxoglutaric acid	C00026;C05406;C06030;C00026;HMDB00208	C5H6O5;C5H6O5;C5H6O5;C5H6O5;C5H6O5	-H(+);-H(+);-H(+);-H(+);-H(+)	1	1	0	0.591667	-0.552034	0.000327	0.011211	-0.786823	-0.319324	-0.317094	0.125182	0.339701	-0.831407	0.000322	0.00316	-1.22905	-0.510785	-0.509489	0.0295394	0.11187	-1.08575	0	1e-06	-1.31304	-0.867753	-1.94934	1.35018e-09	1.08359e-08
145.05	14	0.00045879;0.00045879;0.00045879;0.00045879;0.00046759;0.00046759;0.00046759;0.00046759;0.00046759;0.00046759;0.00046759;0.00046759;0.00046759;0.00046759	(R)-3-Hydroxy-3-methyl-2-oxopentanoate;(R)-4-Dehydropantoate;(S)-2-Hydroxy-2-ethyl-3-oxobutanoate;2-Dehydropantoate;3-Hydroxy-5-oxohexanoate;4-Hydroxy-2-oxohexanoic acid;Adipate;(S)-2-Aceto-2-hydroxybutanoic acid;2,2-Dimethylsuccinic acid;2-Methylglutaric acid;Adipic acid;Methylglutaric acid;Monomethyl glutaric acid;Solerol	C14463;C01053;C06006;C00966;C16272;C06762;C06104;HMDB06900;HMDB02074;HMDB00422;HMDB00448;HMDB00752;HMDB00858;HMDB02173	C6H10O4;C6H10O4;C6H10O4;C6H10O4;C6H10O4;C6H10O4;C6H10O4;C6H10O4;C6H10O4;C6H10O4;C6H10O4;C6H10O4;C6H10O4;C6H10O4	-H(+);-H(+);-H(+);-H(+);-H(+);-H(+);-H(+);-H(+);-H(+);-H(+);-H(+);-H(+);-H(+);-H(+)	1	1	0	0.569444	0.140151	0.515159	0.676595	-0.277275	0.503325	0.477609	0.0244201	0.121201	-0.040456	0.67469	0.787904	-0.226272	0.151001	-0.0943227	0.449871	0.713589	0.319149	0.0017	0.003685	0.1472	0.501518	0.751712	0.000120582	0.000353132
145.062	9	1.0114e-05;1.0114e-05;5.2303e-05;1.0114e-05;5.2303e-05;1.0114e-05;5.2303e-05;5.2303e-05;5.2303e-05	3-Ureidoisobutyrate;D-2-Aminoglutaramic acid;D-Glutamine;DL-Isoglutamine;Isoglutamine;L-2-Aminoglutaramic acid;L-Glutamine;Alanylglycine;Ureidoisobutyric acid	C05100;C00819;C00819;C16673;C16673;C00064;C00064;HMDB06899;HMDB02031	C5H10N2O3;C5H10N2O3;C5H10N2O3;C5H10N2O3;C5H10N2O3;C5H10N2O3;C5H10N2O3;C5H10N2O3;C5H10N2O3	-H(+);-H(+);-H(+);-H(+);-H(+);-H(+);-H(+);-H(+);-H(+)	1	1	0	0.0541667	0.20777	0.531074	0.684624	-0.396505	0.694266	-0.618347	0.00273972	0.0241453	-0.820434	0.000139	0.001682	-1.18096	-0.523249	-0.927852	0.00046034	0.00371026	-1.54812	0	1e-06	-1.85955	-1.27599	-2.36739	1.0064e-13	1.91725e-12
145.098	10	0.00041095;0.00043865;0.00043865;0.00041095;0.00041095;0.00041095;0.00043865;0.00043865;0.00041095;0.00041095	(2R,3R)-3-Methylornithine;(3S)-3,6-Diaminohexanoate;(3S,5S)-3,5-Diaminohexanoate;2,5-Diaminohexanoate;2,6-Diaminohexanoic acid;D-2,6-Diaminohexanoic acid;D-Lysine;L-Lysine;L-beta-Lysine;L-erythro-3,5-Diaminocaproate	C20277;C01142;C01186;C05161;C00047;C00739;C00739;C00047;C01142;C01186	C6H14N2O2;C6H14N2O2;C6H14N2O2;C6H14N2O2;C6H14N2O2;C6H14N2O2;C6H14N2O2;C6H14N2O2;C6H14N2O2;C6H14N2O2	-H(+);-H(+);-H(+);-H(+);-H(+);-H(+);-H(+);-H(+);-H(+);-H(+)	1	1	0	0.0555556	-0.103519	0.539502	0.690299	-0.714841	0.407914	-0.427421	0.113383	0.321083	-0.425161	0.029379	0.100016	-0.874088	-0.055336	-0.732216	0.01884	0.0802081	-0.750595	0.001343	0.002965	-1.20011	-0.376435	-0.996142	0.000328876	0.000898926
146.025	1	5.917e-05	Indole-5,6-quinone	C05579	C8H5NO2	-H(+)	1	1	0	0.493056	0.728824	0.57983	0.718973	-0.884148	1.41754	0.790089	0.329366	0.593299	-0.009308	0.914471	0.951817	-0.170811	0.154242	-0.0338016	0.679732	0.850679	0.069263	0.323208	0.379794	-0.079314	0.223357	0.0264469	0.740977	0.775518
146.034	2	0.0019136;0.00189	1-Methyl-4-nitroimidazole;5-Amino-4-imidazole carboxylate	C16621;C05516	C4H5N3O2;C4H5N3O2	+F(-);+F(-)	1	1	0	0.930556	0.330594	0.763143	0.841197	-0.760755	0.980256	-0.0977924	0.874532	0.953392	-0.321859	0.015511	0.063184	-0.593861	-0.075472	-0.750528	0.0124581	0.0581585	-0.709894	5e-06	2.2e-05	-0.923207	-0.499568	-0.911507	1.8997e-06	7.75505e-06
146.046	16	9.0862e-05;9.0862e-05;4.8634e-05;4.8634e-05;9.0862e-05;9.0862e-05;9.0862e-05;4.8634e-05;4.8634e-05;4.8634e-05;9.0862e-05;4.8634e-05;4.8634e-05;4.8634e-05;4.8634e-05;4.8634e-05	2-Oxo-4-hydroxy-5-aminovalerate;D-2-Aminoglutaric acid;D-Glutamate;DL-Glutamate;Glutamate;Glutamic acid;L-4-Hydroxyglutamate semialdehyde;L-Glutamate;L-threo-3-Methylaspartate;O-Acetyl-L-serine;O3-Acetyl-L-serine;D-Glutamic acid;HMDB02393;HMDB02931;L-Glutamic acid;O-Acetylserine	C05941;C00217;C00217;C00302;C00025;C00302;C05938;C00025;C03618;C00979;C00979;HMDB03339;HMDB02393;HMDB02931;HMDB00148;HMDB03011	C5H9NO4;C5H9NO4;C5H9NO4;C5H9NO4;C5H9NO4;C5H9NO4;C5H9NO4;C5H9NO4;C5H9NO4;C5H9NO4;C5H9NO4;C5H9NO4;C5H9NO4;C5H9NO4;C5H9NO4;C5H9NO4	-H(+);-H(+);-H(+);-H(+);-H(+);-H(+);-H(+);-H(+);-H(+);-H(+);-H(+);-H(+);-H(+);-H(+);-H(+);-H(+)	1	1	0	0.0583333	-0.352211	0.049447	0.196331	-0.744497	-0.00116	-0.0784497	0.608855	0.80021	-0.859433	1e-06	3.8e-05	-1.03415	-0.664893	-0.821322	3.78617e-07	7.76164e-06	-2.49932	0	0	-2.7102	-2.28273	-2.60123	7.58669e-16	2.38475e-14
146.081	1	0.0011865	N-Hydroxy-L-isoleucine	C20310	C6H13NO3	-H(+)	1	1	0	0.0555556	-0.337877	0.12187	0.31529	-0.97026	0.149748	-0.052192	0.798147	0.90955	-0.917611	5e-06	0.000139	-1.18223	-0.682108	-0.923857	6.2402e-06	8.65369e-05	-3.08763	0	0	-3.36073	-2.84895	-3.21607	2.50308e-16	9.25647e-15
146.099	1	-0.0016923	Actinidine	C09910	C10H13N	-H(+)	1	1	0	0.075	-0.444554	0.04373	0.187018	-0.947493	-0.017889	-0.0676415	0.735633	0.875334	-1.0974	0	7e-06	-1.32699	-0.86098	-1.02139	7.30826e-07	1.37834e-05	-2.40065	0	0	-2.81393	-2.06717	-2.43454	6.34091e-13	9.88344e-12
147.03	24	0.00023619;0.00023619;0.00023619;0.00020954;0.00020954;0.00023619;0.00020954;0.00020954;0.00020954;0.00023619;0.00020954;0.00023619;0.00020954;0.00020954;0.00020954;0.00020954;0.00023619;0.00020954;0.00023619;0.00020954;0.00020954;0.00020954;0.00020954;0.00020954	(2R)-2-Hydroxy-2-methylbutanedioate;(2R,3S)-3-Methylmalate;(4S)-4,5-Dihydroxy-2-oxopentanoate;(R)-2-Methylmalate;(S)-2-Aceto-2-hydroxybutanoate;(S)-2-Hydroxy-2-methylsuccinic acid;(S)-2-Methylmalate;2-Dehydro-3-deoxy-D-xylonate;2-Dehydro-3-deoxy-L-arabinonate;2-Dehydro-3-deoxy-L-pentonate;2-Hydroxyglutarate;D-Xylono-1,5-lactone;D-Xylonolactone;D-erythro-3-Methylmalate;D-threo-3-Methylmalate;L-Ara…	C02612;C06032;C03826;C02612;C06006;C02614;C02614;C03826;C00684;C00684;C02630;C02266;C02266;C06032;C06031;C01114;C01114;C06029;C02630;HMDB00428;HMDB00426;HMDB00606;HMDB00694;HMDB01900	C5H8O5;C5H8O5;C5H8O5;C5H8O5;C5H8O5;C5H8O5;C5H8O5;C5H8O5;C5H8O5;C5H8O5;C5H8O5;C5H8O5;C5H8O5;C5H8O5;C5H8O5;C5H8O5;C5H8O5;C5H8O5;C5H8O5;C5H8O5;C5H8O5;C5H8O5;C5H8O5;C5H8O5	-H(+);-H(+);-H(+);-H(+);-H(+);-H(+);-H(+);-H(+);-H(+);-H(+);-H(+);-H(+);-H(+);-H(+);-H(+);-H(+);-H(+);-H(+);-H(+);-H(+);-H(+);-H(+);-H(+);-H(+)	1	1	0	0.266667	-0.417642	0.05423	0.20374	-0.968612	0.012663	-0.291737	0.0896713	0.283759	-0.725231	9.8e-05	0.001277	-0.978049	-0.517062	-0.653953	2.0702e-05	0.000248688	-1.64152	0	1e-06	-1.85765	-1.45878	-2.17472	1.30495e-15	3.96956e-14
147.066	8	-0.00015791;-0.00019905;-0.00019905;-0.00019905;-0.00015791;-0.00015791;-0.00019905;-0.00019905	(2R,3R)-2,3-Dihydroxy-3-methylpentanoate;(R)-2,3-Dihydroxy-3-methylpentanoate;(R)-Mevalonate;(R)-Pantoate;3,5-Dihydroxy-3-methylvaleric acid;Pantoic acid;(R) 2,3-Dihydroxy-3-methylvalerate;Mevalonic acid	C06007;C06007;C00418;C00522;C00418;C00522;HMDB12140;HMDB00227	C6H12O4;C6H12O4;C6H12O4;C6H12O4;C6H12O4;C6H12O4;C6H12O4;C6H12O4	-H(+);-H(+);-H(+);-H(+);-H(+);-H(+);-H(+);-H(+)	1	1	0	0.7	0.223243	0.119913	0.313669	-0.068723	0.491901	0.171178	0.201216	0.445938	-0.064246	0.503694	0.661997	-0.361146	0.188811	-0.195485	0.164319	0.400912	-0.283678	0.002252	0.004699	-0.440241	-0.120316	-0.29064	0.00458144	0.00916289
147.081	2	6.4899e-05;6.4899e-05	4-Isopropylbenzaldehyde;Cuminaldehyde	C06577;HMDB02214	C10H12O;C10H12O	-H(+);-H(+)	1	1	0	0.966667	-0.390203	0.011668	0.089458	-0.682809	-0.111815	0.0107331	0.945193	0.982167	-0.098166	0.381056	0.554958	-0.378196	0.15498	0.00217692	0.991276	0.999223	-0.011674	0.921748	0.937657	-0.213783	0.194745	0.285636	0.10547	0.139984
[truncated: 1,635 more rows]

## Sheet: Infection control, filtered
Ion m/z	Number of hits	mzDelta	Metabolite name	Metabolite ID	Formula	Ion	Annotation (yes(1)/no(0))			Filter quantile	Time point 4 hours					Time point 24 hours					Time point 48 hours
[truncated: 1,887 more rows]

## Sheet: Infection experiment, all ions
Ion m/z	Number of hits	mzDelta	Metabolite name	Metabolite ID	Formula	Adduct	Ion	Annotation (yes(1)/no(0))			Filter quantile	Time point 4 hours								Time point 24 hours								Time point 48 hours
[truncated: 2,532 more rows]

[truncated: 2 more sheets: Infection control, all ions, Infection, functional groups]
