# Supplementary material for: Integration of Metabolomics and Transcriptomics Reveals a Complex Diet of Mycobacterium tuberculosis during Early Macrophage Infection
Source: mSystems. 2017 Aug 22;2(4):e00057-17. doi: 10.1128/mSystems.00057-17 (PMC5566787; doi:10.1128/mSystems.00057-17)
Supplement: TABLE S2 [file sys004172125st8.xlsx]

## Sheet: Description
	Description: Table S2
H37Rv fold change, p, FDR	Fold changes and p-values for normalized read counts calculated using negative binomial model (Anders and Huber 2010). Reads were mapped to M. tuberculosis genome H37Rv (NC_000962) using CLC software. Unique reads were normalized by a size factor for each sample. Size factors were calculated as the median ratio of detected reads to reads of an average sample, which is a geometrc mean of all sampl…
THP1 FC, p, FDR	Fold changes and p-values for normalized read counts calculated using negative binomial model (Anders and Huber 2010). Reads were mapped to H. sapiens genome GRC38 (hg38) using CLC software. Unique reads were normalized by a size factor for each sample. Size factors were calculated as the median ratio of detected reads to reads of an average sample, which is a geometrc mean of all samples. P-valu…
THP1 pathway enrichment	Pathway enrichment analysis results for increasing (log2(fold change)>log2(1.5), FDR<0.05) human genes. The gene set enrichment procedure (Subramanian, A. et al. (2005). Gene set enrichment analysis: a knowledge-based approach for interpreting genome-wide expression profiles. PNAS, 102(43), 15545–50. doi:10.1073/pnas.0506580102) was used. Briefly, genes were sorted either by p-value or fold chang…
H37Rv pathway enrichment	Pathway enrichment analysis results for RNAseq mycobacterial genes considered upregulated (log2(fold change)>log2(1.5), FDR<0.05). The gene set enrichment procedure (Subramanian, A. et al. (2005). Gene set enrichment analysis: a knowledge-based approach for interpreting genome-wide expression profiles. PNAS, 102(43), 15545–50. doi:10.1073/pnas.0506580102) was used. Briefly, genes were sorted eith…
H37Rv transporters	Fold changes and p-values of mycobacterial genes reported to be involved in intracellular transport. (Niederweis, M. (2008). Nutrient acquisition by mycobacteria. Microbiology (Reading, England), 154(Pt 3), 679–92. doi:10.1099/mic.0.2007/012872-0). The data were manually extracted from the list of mycobacterial genes fold changes. Fold changes and p-values for normalized read counts calculated us…

## Sheet: H37Rv fold change, p, FDR
MTB gene id	MTB gene name	Time point 4 hours			Time point 24 hours			Time point 48 hours
		Fold change (log2)	p-value	FDR	Fold change (log2)	p-value	FDR	Fold change (log2)	p-value	FDR
Rv0001	dnaA	1.24315	0.000150426	0.00104309	0.814544	0.0225242	0.0755457	1.14691	0.00113551	0.00701253
Rv0002	dnaN	1.30994	7.93737e-05	0.000607118	1.85982	3.7667e-07	8.24968e-06	1.38553	0.000103336	0.000981449
Rv0003	recF	0.971588	0.00369943	0.014666	1.06229	0.00357985	0.0186096	0.792616	0.026758	0.083525
Rv0004	Rv0004	0.350001	0.314034	0.46912	0.260744	0.480107	0.656523	0.191376	0.606851	0.751797
Rv0005	gyrB	-0.16053	0.653306	0.773088	-0.223319	0.565882	0.725082	-0.241257	0.524844	0.684758
Rv0006	gyrA	-0.220089	0.530217	0.670382	-0.248317	0.520712	0.688557	-0.26208	0.488138	0.651221
Rv0007	Rv0007	-0.0074463	0.991599	1	0.258953	0.460681	0.638112	0.0902439	0.778836	0.876109
Rvnt01	ileT	6.80103	0.00785239	0.0271782	4.52352	0.428571	0.611722	4.79697	0.187251	0.339713
Rvnt02	alaT	Inf	0.00785239	0.0271782	Inf	0.0174932	0.0621566	Inf	1	1
Rv0008c	Rv0008c	0.223099	0.546587	0.68268	-0.140213	0.758143	0.87067	-0.472106	0.250035	0.411415
Rv0009	ppiA	1.02669	0.00174298	0.00795656	0.317621	0.363571	0.551341	0.553012	0.11325	0.236163
Rv0010c	Rv0010c	-0.157785	0.675049	0.788574	-0.160638	0.693615	0.822415	-0.124317	0.767864	0.871594
Rv0011c	Rv0011c	1.1533	0.000609302	0.00338239	1.1156	0.00238102	0.013347	0.884755	0.014111	0.0509317
Rv0012	Rv0012	-0.455524	0.192091	0.326892	-0.665627	0.0832116	0.20262	-0.574054	0.127196	0.257476
Rv0013	trpG	0.402734	0.224862	0.367695	0.0420512	0.880908	0.946312	0.535722	0.132315	0.265424
Rv0014c	pknB	0.318194	0.322237	0.475526	-0.00625414	0.986401	1	0.130675	0.689255	0.816592
Rv0015c	pknA	-1.05252	0.00252754	0.0107044	-0.61248	0.107831	0.241882	-0.874529	0.0195369	0.0651988
Rv0016c	pbpA	-0.189285	0.596329	0.724049	-0.706191	0.063689	0.165217	-0.385824	0.305837	0.475299
Rv0017c	rodA	0.167788	0.591322	0.720104	-0.0969201	0.822557	0.911224	0.103081	0.747662	0.859126
Rv0018c	pstP	-0.46382	0.180505	0.3109	-0.687055	0.0709995	0.178076	-0.339913	0.368351	0.540985
Rv0019c	fhaB	-0.710087	0.0499505	0.117214	0.753059	0.0389084	0.115179	0.248833	0.476028	0.640949
Rv0020c	fhaA	-0.278168	0.42311	0.574577	-0.708203	0.0607372	0.159525	-0.52559	0.156419	0.299823
Rvnt03	leuT	0.998157	0.0260222	0.0706139	2.2653	2.77467e-07	6.3548e-06	1.9595	7.82301e-06	0.000111187
Rv0021c	Rv0021c	0.58459	0.0825154	0.173425	0.513698	0.159903	0.319578	0.561106	0.120824	0.247832
Rv0022c	whiB5	-Inf	0.00045253	0.00266727	-0.671163	0.367293	0.554697	0.326685	0.653852	0.789036
Rv0023	Rv0023	-1.553	3.7973e-05	0.000328008	-1.16575	0.00379039	0.0194269	-0.946792	0.0158015	0.0556036
Rv0024	Rv0024	-1.22809	0.00146439	0.0068727	-0.998896	0.0151455	0.0562587	-0.925485	0.0223035	0.072207
Rv0025	Rv0025	-0.923068	0.0153564	0.0461593	-0.0104361	1	1	0.325506	0.371741	0.544568
Rv0026	Rv0026	0.0516455	0.852206	0.919419	-0.488374	0.207552	0.380892	-0.0578151	0.903922	0.960222
Rv0027	Rv0027	0.241689	0.587213	0.716453	0.325771	0.489565	0.662673	0.183346	0.692209	0.818882
Rv0028	Rv0028	-1.78218	0.00134221	0.00636637	0.284675	0.528293	0.694685	0.157023	0.676542	0.807499
Rv0029	Rv0029	-0.412272	0.23956	0.384986	-0.799377	0.0373564	0.111735	-0.560956	0.137478	0.272756
Rv0030	Rv0030	-0.190065	0.632274	0.754973	0.538028	0.155669	0.313459	0.679481	0.0715469	0.170894
Rv0032	bioF2	0.561021	0.107057	0.209729	1.45247	0.00011369	0.00113351	1.8172	9.27035e-07	1.6623e-05
Rv0033	acpA	1.61756	0.0225545	0.0629515	0.998564	0.307682	0.497937	2.26459	0.000576147	0.00396089
Rv0034	Rv0034	0.246962	0.660788	0.77964	0.907346	0.0738993	0.183754	1.00674	0.0439188	0.119909
Rv0035	fadD34	0.77171	0.0221527	0.0622636	0.865301	0.0185425	0.0648503	1.18402	0.00107473	0.00671997
Rv0036c	Rv0036c	0.202586	0.53164	0.671334	0.491525	0.173648	0.336569	0.276411	0.427514	0.598298
Rv0037c	Rv0037c	-0.367871	0.3045	0.458638	0.0981119	0.770776	0.878635	-0.215446	0.583783	0.735555
Rv0038	Rv0038	-1.03371	0.0031073	0.0127537	-0.955598	0.0127312	0.0496852	-0.727668	0.0524227	0.136701
Rv0039c	Rv0039c	-1.29468	0.000552788	0.00312493	-0.973735	0.0147161	0.0551763	-0.762524	0.0514464	0.134506
Rv0040c	mtc28	-0.3679	0.289629	0.442728	-0.554057	0.145253	0.297483	-0.388973	0.30049	0.469354
Rv0041	leuS	0.609089	0.0607621	0.136663	0.35006	0.318133	0.508301	0.434659	0.209627	0.366893
Rv0042c	Rv0042c	-0.208986	0.568401	0.700323	-0.0801649	0.860261	0.936681	-0.364	0.346417	0.517881
Rv0043c	Rv0043c	1.08036	0.00205353	0.00912478	0.593979	0.117096	0.2566	0.714736	0.0554353	0.142976
Rv0044c	Rv0044c	0.307651	0.371652	0.528033	-0.0073722	0.984012	1	0.0300297	0.919712	0.970305
Rv0045c	Rv0045c	-0.27247	0.463195	0.611692	0.865685	0.0189066	0.0657712	0.260935	0.465924	0.633024
Rv0046c	ino1	-0.0115885	0.999471	1	-0.0868097	0.840515	0.92286	-0.0670729	0.880253	0.946038
Rv0047c	Rv0047c	-1.02244	0.00487378	0.0184149	-0.0807695	0.865914	0.939321	-0.327157	0.399843	0.574399
Rv0048c	Rv0048c	-0.494566	0.157875	0.281729	-0.601977	0.118935	0.258983	-0.318264	0.405398	0.579626
Rv0049	Rv0049	-0.133178	0.721937	0.825306	-0.193499	0.632883	0.776033	-0.0882681	0.843159	0.922001
Rv0050	ponA1	0.412399	0.201643	0.339288	0.00260913	0.965132	1	0.143509	0.663575	0.797006
Rv0051	Rv0051	0.488652	0.1364	0.253803	0.385605	0.278744	0.46745	0.360275	0.30362	0.473506
Rv0052	Rv0052	-0.241752	0.553872	0.687794	0.139156	0.709285	0.83373	0.0836049	0.817665	0.904554
Rv0053	rpsF	1.97436	7.36227e-08	1.29949e-06	3.04987	2.12595e-14	1.42014e-12	2.44271	3.7422e-10	1.44219e-08
Rv0054	ssb	1.07957	0.00147352	0.00689134	1.78846	1.52408e-06	2.90882e-05	1.39566	0.000128216	0.00114198
Rv0055	rpsR1	1.47928	9.16878e-05	0.000684329	1.77324	1.24586e-05	0.000175207	1.95909	9.29033e-07	1.6623e-05
Rv0056	rplI	1.32445	8.77074e-05	0.000659533	2.15529	7.05041e-09	2.33537e-07	1.62273	7.78404e-06	0.000111026
Rv0057	Rv0057	1.03682	0.00233701	0.0101481	1.35445	0.000257618	0.00220156	1.13159	0.00190492	0.0105147
Rv0058	dnaB	1.24462	0.000149305	0.00103711	1.15006	0.00135129	0.00855606	1.05655	0.00270118	0.0136696
Rv0059	Rv0059	-0.072152	0.87626	0.937797	0.238578	0.511508	0.679975	0.66209	0.0723134	0.172025
Rv0060	Rv0060	0.197454	0.530992	0.670727	0.0482035	0.867865	0.939742	0.292524	0.395127	0.568438
Rv0061c	Rv0061c	-0.281759	0.429123	0.579881	0.264197	0.452228	0.631324	-0.106005	0.79555	0.888923
Rv0062	celA1	0.142252	0.663712	0.78125	1.14815	0.00186614	0.0109831	1.29146	0.000376282	0.00276216
Rv0063	Rv0063	0.621112	0.0663384	0.146251	0.660759	0.0726727	0.181252	-0.0105882	1	1
Rv0063a	Rv0063a	-2.54823	9.34773e-07	1.23649e-05	-1.3954	0.00445043	0.0218597	-1.71257	0.00048888	0.00342558
Rv0064	Rv0064	-1.3288	0.000142811	0.00100068	-1.54609	6.41603e-05	0.00070855	-1.47211	0.000101874	0.000974487
Rv0064A	vapB1	0.223786	0.598872	0.726697	-0.722786	0.15885	0.317853	0.3662	0.386641	0.560252
Rv0065	vapC1	0.311483	0.413645	0.568159	-0.0547735	0.946573	0.988444	0.0482571	0.894511	0.955289
Rv0066c	icd2	0.586657	0.0717822	0.155515	0.307191	0.379427	0.566589	0.476478	0.170617	0.320746
Rv0067c	Rv0067c	0.901565	0.0108393	0.0347551	0.0212548	0.942704	0.986259	0.0502836	0.884966	0.948888
Rv0068	Rv0068	0.883879	0.0274496	0.0735537	0.411146	0.349108	0.536101	0.354985	0.4166	0.589595
Rv0069c	sdaA	-0.278773	0.447255	0.597016	0.38026	0.292741	0.482465	0.190588	0.581359	0.733193
Rv0070c	glyA2	0.774555	0.025015	0.0682041	0.736687	0.0494378	0.13703	0.825481	0.025585	0.0809349
Rv0071	Rv0071	-0.0675424	0.907338	0.959275	0.221275	0.568543	0.726773	0.250817	0.521346	0.680637
Rv0072	Rv0072	0.528734	0.105851	0.208272	0.680977	0.0575653	0.153815	0.592173	0.0921455	0.204496
Rv0073	Rv0073	0.879833	0.00756551	0.0265754	0.860212	0.0168273	0.0607054	0.61775	0.0795073	0.184635
Rv0074	Rv0074	-0.936151	0.00989425	0.0325317	-0.250791	0.535616	0.700865	-0.519221	0.179042	0.329779
Rv0075	Rv0075	0.274163	0.39945	0.55513	0.348629	0.327597	0.516932	0.389222	0.268657	0.433311
Rv0076c	Rv0076c	1.01137	0.00361241	0.0143636	0.719712	0.0561721	0.151201	1.00156	0.00689079	0.0287092
Rv0077c	Rv0077c	0.627672	0.0778922	0.165356	0.333727	0.37939	0.566589	0.268648	0.474336	0.639683
Rv0078	Rv0078	-0.144068	0.730757	0.831358	0.403363	0.307677	0.497937	-0.0432585	0.974772	1
Rv0078A	Rv0078A	-0.212828	0.55567	0.688872	0.0164712	0.939597	0.983522	-0.359151	0.353705	0.525444
Rv0078B	Rv0078B	-0.430752	0.230104	0.37399	-1.49231	0.000206071	0.00181609	-1.57398	7.17149e-05	0.000725841
Rv0079	Rv0079	-3.55929	3.60975e-20	3.70971e-18	-3.88252	2.77667e-19	2.71437e-17	-5.35249	5.53682e-31	1.16798e-28
Rv0080	Rv0080	-3.7625	5.26797e-21	6.06717e-19	-3.31691	6.91089e-15	4.77566e-13	-4.64795	2.31667e-24	2.90162e-22
Rv0081	Rv0081	-0.591199	0.111128	0.215587	-0.0588643	0.920343	0.971487	0.00740168	0.960188	0.993914
Rv0082	Rv0082	-0.37382	0.298059	0.451311	0.482106	0.180894	0.345414	0.420506	0.234122	0.393972
Rv0083	Rv0083	-0.266168	0.462301	0.610914	0.0471847	0.87513	0.944659	-0.385954	0.312187	0.481805
Rv0084	hycD	-0.186845	0.610684	0.73657	0.633453	0.0785546	0.193125	0.0164007	0.936833	0.981397
Rv0085	hycP	0.356441	0.299953	0.453323	0.463863	0.21346	0.388004	-0.0217322	0.987492	1
Rv0086	hycQ	0.326543	0.316882	0.471269	0.705909	0.0501981	0.138563	0.278515	0.425277	0.598074
Rv0087	hycE	1.10725	0.00106509	0.0053695	1.08722	0.00317043	0.0169097	0.819389	0.0236944	0.0758523
Rv0088	Rv0088	1.11068	0.000841464	0.00441438	1.03854	0.00424853	0.0210814	0.672017	0.0584529	0.148078
Rv0089	Rv0089	-0.333373	0.44896	0.598414	1.13811	0.00555827	0.0257544	0.806817	0.0508243	0.134016
Rv0090	Rv0090	0.831636	0.0756372	0.161682	1.29236	0.0057835	0.0265524	0.752456	0.11301	0.235908
Rv0091	mtn	1.16058	0.00470253	0.0178821	2.08456	9.49719e-07	1.90324e-05	1.93989	4.06694e-06	6.17436e-05
Rv0092	ctpA	-0.459418	0.192277	0.326961	-0.308219	0.429877	0.613148	-0.211688	0.586435	0.737801
Rv0093c	Rv0093c	-1.49054	0.000169764	0.00116112	-0.538654	0.184236	0.349158	-0.706259	0.0795112	0.184635
Rv0094c	Rv0094c	-Inf	1	1	-Inf	1	1	-Inf	1	1
Rv0095c	Rv0095c	-0.987667	0.0466173	0.111748	-0.905568	0.0723767	0.180739	-0.316375	0.502061	0.66477
Rv0096	PPE1	0.428403	0.258145	0.40702	0.531258	0.177127	0.341154	0.137829	0.708474	0.831498
Rv0097	Rv0097	0.375981	0.260018	0.408527	-0.017981	1	1	-0.0993686	0.82476	0.909829
Rv0098	fcoT	0.793479	0.0241301	0.0661968	0.0838723	0.813542	0.904864	-0.162984	0.700471	0.824277
Rv0099	fadD10	-0.36255	0.30289	0.4569	0.0309723	0.904698	0.961843	-0.5715	0.131887	0.264699
Rv0100	Rv0100	-0.332572	0.473885	0.620493	0.0231902	0.967098	1	-0.820682	0.0763321	0.178477
Rv0101	nrp	-0.361854	0.293878	0.447035	-0.646336	0.0870519	0.208425	-0.645754	0.0812511	0.187265
Rv0102	Rv0102	-0.464587	0.181059	0.311587	-0.648352	0.0896074	0.213072	-0.597376	0.111039	0.233374
Rv0103c	ctpB	0.0701587	0.808746	0.890979	-0.0990063	0.816555	0.907083	-0.184517	0.636562	0.775248
Rv0104	Rv0104	0.136152	0.667032	0.78263	0.025013	0.921911	0.972174	0.209787	0.546533	0.702085
Rv0105c	rpmB1	-Inf	0.516372	0.657648	3.17047	0.0014141	0.00885582	-1.9523	0.517358	0.67786
Rv0106	Rv0106	0.23342	0.511871	0.654202	1.0632	0.00604635	0.0275071	0.620515	0.107441	0.228068
Rv0107c	ctpI	-0.114769	0.756795	0.851554	-0.194997	0.622237	0.769499	-0.222303	0.564639	0.718436
Rv0108c	Rv0108c	0.45353	0.16773	0.294723	-0.133237	0.748007	0.862568	0.0863272	0.784141	0.879115
Rv0109	PE_PGRS1	-1.20601	0.00610571	0.0220864	-0.650675	0.166929	0.328323	-0.129623	0.771037	0.872123
Rv0110	Rv0110	0.124273	0.726319	0.828189	0.30467	0.44653	0.625986	0.0962991	0.785542	0.880196
Rv0111	Rv0111	0.71198	0.036598	0.092429	0.967234	0.00911374	0.038198	1.01572	0.00544048	0.0239095
Rv0112	gca	1.21286	0.000343537	0.00209893	1.54819	2.93796e-05	0.000361827	1.71273	2.58552e-06	4.16175e-05
Rv0113	gmhA	1.02778	0.00224057	0.00979304	0.953279	0.00924845	0.0385721	0.883414	0.0141308	0.0509317
Rv0114	gmhB	-0.179546	0.755313	0.850602	0.663193	0.109285	0.244565	0.736839	0.0685905	0.164724
Rv0115	hddA	0.496704	0.185774	0.317789	1.47786	0.00015177	0.00141793	0.97675	0.0116452	0.0435909
Rv0115a	Rv0115a	2.79258	1.46654e-06	1.83684e-05	3.65952	8.03897e-11	3.66139e-09	2.6414	9.78982e-06	0.000134837
Rv0116c	ldtA	-0.101232	0.795578	0.88329	-0.242961	0.547345	0.708349	-0.0767163	0.875651	0.942936
Rv0117	oxyS	0.0068572	0.981028	1	0.598954	0.115995	0.254745	0.643875	0.0883907	0.19847
Rv0118c	oxcA	0.198503	0.541251	0.677917	-0.329991	0.412602	0.596632	-0.390508	0.321545	0.492642
Rv0119	fadD7	0.910861	0.00881745	0.0296916	1.07874	0.00408355	0.0205614	0.586934	0.112541	0.235298
Rv0120c	fusA2	0.33983	0.299405	0.452837	-0.179373	0.665949	0.799139	-0.245499	0.529962	0.688522
Rv0121c	Rv0121c	-0.810261	0.0421115	0.103231	-1.39775	0.00173955	0.0104747	-0.756964	0.0717885	0.171002
Rv0122	Rv0122	1.26197	0.00183442	0.00829837	-0.524291	0.334587	0.523429	-0.127058	0.836414	0.917195
Rv0123	Rv0123	0.493911	0.227291	0.370318	0.767495	0.0684808	0.173496	0.722956	0.0832102	0.190585
Rv0124	PE_PGRS2	-0.75149	0.143038	0.262596	0.0866098	0.846038	0.926734	-0.570992	0.256479	0.419579
Rv0125	pepA	0.190957	0.547116	0.682915	0.557424	0.119432	0.259731	0.412099	0.23762	0.397821
Rv0126	treS	0.3303	0.308306	0.463053	0.557292	0.118709	0.258861	0.48693	0.16457	0.311278
Rv0127	mak	-0.290131	0.412734	0.567297	0.0779567	0.80667	0.899341	0.0484682	0.864509	0.934995
Rv0128	Rv0128	1.32296	0.000108935	0.000790961	1.29294	0.000509221	0.00394007	1.501	4.20217e-05	0.000462193
Rv0129c	fbpC	0.923831	0.00488141	0.0184225	0.716005	0.0456158	0.129116	0.539426	0.123318	0.251276
Rv0130	htdZ	0.326572	0.418792	0.57177	1.17476	0.00451516	0.0221232	1.55587	0.000118734	0.00108176
Rv0131c	fadE1	0.317104	0.34744	0.502416	0.499918	0.175912	0.33989	0.62501	0.0862323	0.194825
Rv0132c	fgd2	0.228815	0.509068	0.651243	-0.077499	0.879427	0.946248	0.185828	0.603651	0.749747
Rv0133	Rv0133	-0.851999	0.017079	0.0502549	-0.247049	0.537284	0.701778	-0.587868	0.12569	0.2552
Rv0134	ephF	-0.84319	0.0149327	0.0453287	-1.03684	0.00671887	0.0300885	-1.11779	0.0029336	0.0146424
Rv0135c	Rv0135c	0.568948	0.0866166	0.178948	0.152575	0.656763	0.793649	0.479182	0.178654	0.329291
Rv0136	cyp138	0.312155	0.36442	0.520526	-0.0130314	1	1	0.11873	0.737739	0.852858
Rv0137c	msrA	0.0502448	0.861063	0.925983	-0.446249	0.253955	0.438539	0.166046	0.627138	0.768205
Rv0138	Rv0138	0.733126	0.0377916	0.0950689	0.479522	0.212501	0.386962	0.465199	0.218766	0.377183
Rv0139	Rv0139	0.0268273	0.912421	0.962617	-0.250085	0.532504	0.69816	-0.120618	0.777977	0.875634
Rv0140	Rv0140	-0.582011	0.103764	0.204886	-1.73955	2.02999e-05	0.00026941	-0.903672	0.0192743	0.0645374
Rv0141c	Rv0141c	0.113668	0.712642	0.818473	-0.836283	0.0313758	0.0977872	-0.307142	0.426629	0.598298
Rv0142	Rv0142	-1.38443	0.000766586	0.00408032	0.150489	0.677786	0.808944	-0.593056	0.156196	0.29968
Rv0143c	Rv0143c	-0.2427	0.492593	0.636465	-0.366364	0.343095	0.52964	-0.257358	0.501025	0.663618
Rv0144	Rv0144	0.00608709	0.95901	0.993464	-0.0572459	0.904967	0.961843	-0.22509	0.557466	0.712763
Rv0145	Rv0145	0.279438	0.381159	0.538107	0.149834	0.654895	0.792084	-0.245349	0.519009	0.678469
Rv0146	Rv0146	0.907947	0.00623893	0.0224877	0.502802	0.162644	0.323834	-0.157141	0.699335	0.823705
Rv0147	Rv0147	0.750368	0.0218683	0.0615507	0.85223	0.0174085	0.0621566	0.387724	0.264086	0.427832
Rv0148	Rv0148	0.988498	0.00281307	0.0117446	0.582469	0.104364	0.2378	0.574653	0.103742	0.221963
Rv0149	Rv0149	0.563386	0.0893743	0.182761	0.710829	0.0494489	0.13703	0.416069	0.239807	0.399645
Rv0150c	Rv0150c	-1.46426	0.000534715	0.00303991	-1.53476	0.000821873	0.00589278	-0.767001	0.0753285	0.17711
Rv0151c	PE1	0.495413	0.140057	0.258329	-0.200032	0.636616	0.779485	-0.179337	0.664763	0.798186
Rv0152c	PE2	0.916197	0.00878062	0.0296485	0.572822	0.12905	0.274248	0.971724	0.00917924	0.0361044
Rv0153c	ptbB	0.863013	0.0105809	0.0342729	0.114833	0.737479	0.856446	0.623533	0.0834692	0.190732
Rv0154c	fadE2	0.346359	0.289006	0.442089	-0.391923	0.316313	0.506708	0.0644844	0.829941	0.913345
Rv0155	pntAa	1.08479	0.00150544	0.00703239	1.6052	1.63508e-05	0.000224431	1.50761	3.89592e-05	0.000432544
Rv0156	pntAb	0.760909	0.0331824	0.0857479	1.56217	4.99758e-05	0.00057891	1.46152	0.000119629	0.00108724
Rv0157	pntB	0.574434	0.0788007	0.166931	1.05399	0.00340885	0.0178597	0.810286	0.0216055	0.0705895
Rv0157A	Rv0157A	-0.562967	0.321276	0.474852	1.43921	0.00156467	0.00967775	0.928701	0.0482368	0.128631
Rv0158	Rv0158	0.771865	0.0284568	0.0754332	0.516641	0.174165	0.337223	0.629142	0.0956894	0.210258
Rv0159c	PE3	0.265841	0.427541	0.578718	-0.0337078	0.960369	0.998725	0.270689	0.445379	0.613064
Rv0160c	PE4	0.345283	0.399972	0.55547	0.479961	0.255509	0.440654	1.01463	0.0122464	0.0452802
Rv0161	Rv0161	0.818119	0.0237893	0.0655309	1.46125	0.000153566	0.00142805	0.884817	0.020985	0.0689417
Rv0162c	adhE1	0.0746135	0.834432	0.908085	0.794221	0.0379553	0.113272	0.465145	0.219094	0.377366
Rv0163	Rv0163	0.763074	0.0274542	0.0735537	0.850487	0.0235602	0.0781052	1.20646	0.00109977	0.00685518
Rv0164	TB18.5	1.46081	1.12697e-05	0.000113844	0.839885	0.0201881	0.0692163	1.32663	0.000201439	0.00165444
Rv0165c	mce1R	-0.15557	0.676489	0.789336	0.246899	0.484418	0.659931	0.0576278	0.849381	0.925087
Rv0166	fadD5	-0.255333	0.470059	0.617275	0.0849803	0.79051	0.888991	0.204025	0.547651	0.70323
Rv0167	yrbE1A	0.592713	0.0722878	0.156273	1.03597	0.00422961	0.0210587	1.00645	0.00463512	0.0210064
Rv0168	yrbE1B	1.14414	0.000591008	0.00330832	1.45604	6.677e-05	0.000733189	1.4977	3.02328e-05	0.000355347
Rv0169	mce1A	0.0214457	0.923084	0.968513	0.354551	0.311792	0.502075	0.483108	0.164311	0.31108
Rv0170	mce1B	0.222423	0.484378	0.630935	0.484764	0.171342	0.333855	0.551064	0.114597	0.237735
Rv0171	mce1C	-0.389332	0.258617	0.40725	-0.190809	0.627558	0.772735	0.152091	0.643541	0.780427
Rv0172	mce1D	0.234782	0.459861	0.608895	0.253016	0.465029	0.642374	0.572801	0.100086	0.216601
Rv0173	lprK	-0.135725	0.712803	0.818473	0.0878959	0.783052	0.886073	0.264328	0.441266	0.609433
Rv0174	mce1F	-0.0922184	0.807294	0.89083	-0.196801	0.616264	0.76563	0.0798517	0.795834	0.888992
Rv0175	Rv0175	-0.129013	0.726315	0.828189	0.295435	0.397434	0.583699	0.136553	0.677896	0.808633
Rv0176	Rv0176	-0.52413	0.135696	0.252611	0.122669	0.714183	0.837793	-0.223154	0.567021	0.720323
Rv0177	Rv0177	0.811005	0.0139029	0.0427665	0.471043	0.186532	0.352486	0.735012	0.0376654	0.107585
Rv0178	Rv0178	0.447235	0.171796	0.299894	0.766341	0.0328336	0.101619	0.580292	0.0988897	0.21494
Rv0179c	lprO	0.1265	0.68121	0.793721	-0.104083	0.805698	0.898508	-0.125358	0.758563	0.865941
Rv0180c	Rv0180c	0.627078	0.0567923	0.129922	0.0114919	0.944043	0.987402	0.478856	0.174328	0.3248
Rv0181c	Rv0181c	-0.441775	0.239716	0.384999	-1.04842	0.0101322	0.0413123	-0.700949	0.0785156	0.182641
Rv0182c	sigG	-0.702557	0.0442929	0.107526	-1.02982	0.00777352	0.0337189	-1.02407	0.00688812	0.0287092
Rv0183	Rv0183	0.0535815	0.854547	0.920599	0.344743	0.335697	0.524551	0.291297	0.406625	0.580663
Rv0184	Rv0184	-0.436527	0.227171	0.370274	-0.429733	0.277903	0.467213	-0.251446	0.526102	0.685951
Rv0185	Rv0185	-0.818896	0.0364613	0.0921417	-0.113978	0.822975	0.911377	-0.227283	0.60699	0.751797
Rv0186	bglS	-1.01487	0.00361033	0.0143636	-0.480305	0.208558	0.38211	-0.763632	0.041517	0.115296
Rv0186A	mymT	-2.39485	3.6877e-08	7.1749e-07	-0.957788	0.0230813	0.0767079	-2.51203	5.65608e-08	1.43478e-06
Rv0187	Rv0187	-0.626315	0.0993651	0.198236	-0.134481	0.759397	0.871437	-0.8971	0.0287671	0.0880141
Rv0188	Rv0188	-0.106131	0.786753	0.876405	0.107692	0.746393	0.861619	-0.36117	0.347915	0.519375
Rv0189c	ilvD	-0.533402	0.122912	0.233917	-0.541641	0.154394	0.31143	-0.484152	0.195981	0.350656
Rv0190	Rv0190	-0.645335	0.0817536	0.172366	-0.295785	0.467157	0.643266	-0.200086	0.6243	0.765431
Rv0191	Rv0191	-1.38936	0.000211623	0.00138366	-0.679601	0.0866438	0.207572	-1.07713	0.00627892	0.0268008
Rv0192	Rv0192	-0.289279	0.417713	0.571397	-0.193784	0.629257	0.773876	-0.0584942	0.906884	0.961575
Rv0193c	Rv0193c	1.24003	0.000302336	0.00188162	1.44922	0.000104449	0.00105449	1.22951	0.000821529	0.00542453
Rv0194	Rv0194	0.619473	0.0723454	0.156313	0.711314	0.0581051	0.154536	0.661476	0.0737297	0.174242
Rv0195	Rv0195	0.154347	0.695354	0.804714	0.763488	0.0679674	0.172742	0.584815	0.168626	0.31775
Rv0196	Rv0196	1.19266	0.00120667	0.00585865	0.48217	0.23477	0.414519	0.0206576	0.939553	0.982595
Rv0197	Rv0197	1.11771	0.000748413	0.00401255	0.605739	0.0924532	0.21778	0.331189	0.3417	0.512624
Rv0198c	zmp1	0.373276	0.246913	0.393439	0.0951433	0.766899	0.876457	0.2198	0.516617	0.67786
Rv0199	Rv0199	0.217105	0.513394	0.655522	0.224837	0.52753	0.69405	0.559811	0.119866	0.246371
Rv0200	Rv0200	-0.24695	0.503445	0.646319	0.588747	0.105386	0.238522	0.0996497	0.760025	0.866581
Rv0201c	Rv0201c	-0.661457	0.0815743	0.172169	0.141188	0.684186	0.814198	-0.0385129	0.956647	0.99307
Rv0202c	mmpL11	-0.899146	0.00914738	0.0305268	-1.01389	0.00767934	0.0334189	-0.81767	0.0279004	0.0859531
Rv0203	Rv0203	1.02521	0.00561295	0.0206771	1.53686	9.22906e-05	0.000948464	1.29204	0.000900967	0.00581494
Rv0204c	Rv0204c	-0.209264	0.567918	0.699944	-0.109829	0.799336	0.894899	-0.028707	0.971212	1
Rv0205	Rv0205	0.271244	0.409928	0.56499	0.567493	0.117493	0.257188	0.276188	0.432884	0.601804
Rv0206c	mmpL3	-0.207557	0.55539	0.688739	-0.183176	0.642247	0.783123	-0.433728	0.243503	0.404459
Rv0207c	Rv0207c	-0.243499	0.492495	0.636465	-0.334812	0.386079	0.571631	-0.475078	0.205602	0.362572
Rv0208c	Rv0208c	0.228436	0.477459	0.623535	0.107526	0.744556	0.860507	-0.341173	0.375147	0.548755
Rv0209	Rv0209	-0.189306	0.624696	0.748068	-0.40963	0.314212	0.505044	-0.183346	0.666397	0.799197
Rv0210	Rv0210	0.0658544	0.844839	0.913684	0.610238	0.104766	0.238091	0.335189	0.364779	0.53771
Rv0211	pckA	0.932323	0.00417447	0.0161884	0.599778	0.0902417	0.214289	0.630629	0.0701635	0.167915
Rv0212c	nadR	1.16399	0.000522224	0.0029901	0.70271	0.0543922	0.147599	1.16355	0.00121261	0.00735271
Rv0213c	Rv0213c	0.360121	0.272766	0.423791	0.113811	0.730527	0.850384	0.343719	0.329607	0.499646
Rv0214	fadD4	-0.0737544	0.866451	0.929847	0.622486	0.102462	0.234532	0.550159	0.138477	0.273823
Rv0215c	Rv0215c	-0.307908	0.426298	0.57723	-0.114818	0.80431	0.897756	-0.0870447	0.863584	0.934995
Rv0216	Rv0216	1.41688	9.26307e-05	0.000690081	0.441075	0.264675	0.452568	0.976967	0.0120031	0.0446275
Rv0217c	lipW	0.89065	0.0135494	0.0419674	0.205382	0.596489	0.749227	0.581722	0.129283	0.261041
Rv0218	Rv0218	-0.753921	0.0446802	0.10827	-0.329493	0.416931	0.600237	-0.351759	0.379915	0.553306
Rv0219	Rv0219	0.824256	0.0935076	0.189489	0.392107	0.430067	0.613201	0.624741	0.253993	0.416702
Rv0220	lipC	-0.152203	0.672407	0.786634	-0.615722	0.104648	0.238091	-0.418834	0.263144	0.426478
Rv0221	Rv0221	-0.453964	0.196986	0.333131	-0.216694	0.585479	0.740252	-0.338854	0.37752	0.551215
Rv0222	echA1	-0.193994	0.608021	0.734546	0.215865	0.544679	0.706556	-0.141399	0.73276	0.849306
Rv0223c	Rv0223c	2.04356	2.19608e-09	5.82907e-08	1.35903	0.000247112	0.00211629	1.23054	0.000727692	0.00488541
Rv0224c	Rv0224c	0.194888	0.568957	0.700793	-0.355128	0.383633	0.570182	-0.185502	0.67252	0.804135
Rv0225	Rv0225	-0.574388	0.103068	0.203897	-0.296998	0.448515	0.627671	-0.198459	0.615547	0.758548
Rv0226c	Rv0226c	0.169825	0.601268	0.728601	0.509974	0.167059	0.328323	0.247596	0.486631	0.650139
Rv0227c	Rv0227c	1.51498	5.70895e-06	6.25177e-05	1.46876	5.65394e-05	0.000638338	1.38387	0.000111259	0.00103634
Rv0228	Rv0228	-0.579274	0.106737	0.209502	-0.394706	0.319704	0.50965	-0.810018	0.037128	0.106292
Rv0229c	Rv0229c	-0.0085704	0.996841	1	-0.950338	0.0137251	0.0527927	-0.38248	0.312924	0.48257
Rv0230c	php	-0.244426	0.487109	0.633463	-1.26658	0.000989999	0.00676077	-0.455953	0.222293	0.37998
Rv0231	fadE4	1.31842	8.89592e-05	0.000667694	1.19362	0.00114578	0.00750371	1.16188	0.00128017	0.0076581
Rv0232	Rv0232	-1.58698	6.82298e-06	7.15877e-05	-1.93726	8.45913e-07	1.72102e-05	-2.0153	1.9978e-07	4.21431e-06
Rv0233	nrdB	-1.50512	1.89138e-05	0.000179636	-1.90692	1.24035e-06	2.42503e-05	-1.69392	9.48874e-06	0.000132512
Rv0234c	gabD1	-0.228468	0.522502	0.663768	-0.494897	0.19826	0.367713	-0.510707	0.17495	0.325382
Rv0235c	Rv0235c	0.279209	0.409479	0.564954	0.00488217	0.971111	1	-0.111053	0.799904	0.891126
Rv0236c	aftD	-1.41122	5.74623e-05	0.000461541	-1.09497	0.0040911	0.0205735	-1.12216	0.00275205	0.013892
Rv0236A	Rv0236A	0.431228	0.210486	0.35078	0.673519	0.0695819	0.175509	0.184831	0.602114	0.748534
Rv0237	lpqI	0.0736304	0.810074	0.891219	1.1536	0.00160595	0.00990254	0.550501	0.123061	0.250878
Rv0238	Rv0238	-0.533903	0.132771	0.248424	-0.428111	0.271825	0.459888	-0.325601	0.402537	0.576943
Rv0239	vapB24	-0.686893	0.0481217	0.114125	-0.58894	0.123061	0.26475	-0.861487	0.0216266	0.0705895
Rv0240	vapC24	-0.704001	0.0704162	0.153385	-0.0975221	0.843843	0.924835	-0.100662	0.841445	0.920948
Rv0241c	htdX	-1.83723	3.35858e-07	5.00416e-06	-1.32829	0.000593659	0.00446414	-1.49357	9.28288e-05	0.000900867
Rv0242c	fabG4	-2.56052	4.33991e-12	1.79323e-10	-1.78566	4.97363e-06	8.03803e-05	-2.04396	1.41968e-07	3.21472e-06
Rv0243	fadA2	-2.27818	2.96299e-10	9.50053e-09	-1.77298	5.07851e-06	8.14186e-05	-1.98339	2.54443e-07	5.15054e-06
RVnc0008	F6	2.14907	0.0943499	0.190698	1.87376	0.163551	0.325155	-1.855	0.517358	0.67786
Rv0244c	fadE5	2.28025	1.20524e-11	4.83061e-10	1.8499	3.99118e-07	8.69382e-06	1.67989	2.6263e-06	4.21049e-05
Rv0245	Rv0245	0.300425	0.370005	0.526252	0.153847	0.667124	0.800063	0.360941	0.31393	0.483633
Rv0246	Rv0246	1.53659	4.06874e-06	4.56793e-05	1.02935	0.0045415	0.0222144	1.34694	0.000164455	0.00140541
Rv0247c	Rv0247c	1.26955	0.000127119	0.000908188	1.3154	0.000284704	0.00240737	1.36765	0.00012479	0.00111643
Rv0248c	Rv0248c	0.618088	0.0565355	0.129408	0.270076	0.435622	0.618262	0.541188	0.11941	0.245812
Rv0249c	Rv0249c	1.30974	6.93322e-05	0.000539579	0.777964	0.0297729	0.094631	1.14635	0.00118271	0.00721507
Rv0250c	Rv0250c	-0.584569	0.0943099	0.190698	-0.167292	0.677955	0.808944	-0.793851	0.0350931	0.101996
Rv0251c	hsp	-1.398	0.000102574	0.000750214	-0.810358	0.0357235	0.108374	-1.56437	5.84276e-05	0.00061143
Rv0252	nirB	-1.797	7.28072e-07	1.02212e-05	-1.36408	0.00046289	0.00363065	-1.4287	0.000195873	0.00161868
Rv0253	nirD	-1.33422	0.00904544	0.0303128	0.428638	0.315186	0.505711	-0.27266	0.585953	0.737801
Rv0254c	cobU	-0.239582	0.593081	0.721416	0.789892	0.0451964	0.128366	0.623706	0.110237	0.231933
Rv0255c	cobQ1	-0.609252	0.106997	0.209729	0.30838	0.402905	0.589359	0.163622	0.650849	0.787147
Rv0256c	PPE2	-0.610403	0.0773997	0.164572	-0.579729	0.127672	0.271608	-0.759247	0.041978	0.116033
Rv0257	Rv0257	-0.0603594	0.902282	0.956486	-0.0270905	0.980178	1	0.228792	0.518604	0.67844
Rv0258c	Rv0258c	0.762458	0.0356652	0.0905868	0.169777	0.662362	0.796743	0.0953097	0.799263	0.890836
Rv0259c	Rv0259c	-0.285408	0.477239	0.623535	-0.747944	0.0800663	0.195913	-0.407765	0.326686	0.496344
Rv0260c	Rv0260c	-0.839019	0.0292649	0.076914	-1.43255	0.000920125	0.00635814	-1.82205	3.68521e-05	0.000414958
Rv0261c	narK3	0.348309	0.418792	0.57177	0.110994	0.801236	0.896273	0.358412	0.389967	0.564054
Rv0262c	aac	-0.174091	0.658327	0.777195	-0.7353	0.0665896	0.170272	-0.742935	0.0622291	0.154341
Rv0263c	Rv0263c	0.225592	0.505211	0.647548	-0.290735	0.479289	0.656255	-0.71707	0.0698122	0.167249
Rv0264c	Rv0264c	0.255877	0.470195	0.617275	-0.130172	0.769939	0.878234	-0.189475	0.659723	0.794522
Rv0265c	Rv0265c	-0.877878	0.0138856	0.0427665	-0.616522	0.113796	0.251224	-0.648122	0.0892202	0.199662
Rv0266c	oplA	0.254054	0.434808	0.584213	0.202487	0.563875	0.723204	0.355434	0.310175	0.479622
Rv0267	narU	-1.47579	9.56578e-05	0.000707373	-0.759683	0.0557669	0.150505	-0.684839	0.0803998	0.185945
Rv0268c	Rv0268c	0.233148	0.46373	0.611793	-0.373416	0.332492	0.521576	0.102631	0.748663	0.859536
Rv0269c	Rv0269c	-0.268101	0.466089	0.613896	-0.187204	0.653824	0.791804	-0.107817	0.809022	0.897968
Rv0270	fadD2	-0.707006	0.0395578	0.0984856	-1.00099	0.00844467	0.036112	-1.12297	0.00268118	0.0135855
Rv0271c	fadE6	0.0971881	0.745729	0.843841	0.104296	0.746898	0.861954	-0.175296	0.653986	0.789036
Rv0272c	Rv0272c	-0.275883	0.434515	0.584016	-1.08602	0.00483428	0.0231768	-0.933107	0.0134429	0.0491003
Rv0273c	Rv0273c	0.124671	0.712844	0.818473	-1.22255	0.00279095	0.0151573	-0.142348	0.74096	0.854753
Rv0274	Rv0274	-0.915644	0.0109564	0.0351024	-0.644126	0.101493	0.23298	-0.676841	0.0785869	0.182701
Rv0275c	Rv0275c	-1.1607	0.00115008	0.00568337	-0.719158	0.0627472	0.163412	-0.861421	0.0233	0.0747092
Rv0276	Rv0276	-0.316508	0.361743	0.518365	-0.49591	0.192024	0.359978	-0.432193	0.247304	0.408404
Rv0277c	vapC25	0.347909	0.31014	0.464862	1.05387	0.0047353	0.0228114	0.994016	0.0066405	0.027904
Rv0277A	vapB25	-0.396976	0.249491	0.396652	-0.573469	0.129616	0.27467	-0.883438	0.017462	0.0596655
Rv0278c	Rv0278c	-0.356399	0.415386	0.56977	-0.866723	0.0598445	0.157593	-0.406851	0.388349	0.562118
Rv0279c	PE_PGRS4	-1.06975	0.00403657	0.0157379	-1.07398	0.00845136	0.036112	-0.961366	0.0153691	0.0543684
Rv0280	PPE3	0.191034	0.545888	0.682019	-0.399242	0.298897	0.488573	-0.987454	0.00882696	0.0349935
Rv0281	Rv0281	0.0469984	0.864978	0.929139	-0.588481	0.122489	0.263962	-0.531728	0.155702	0.299019
Rv0282	eccA3	0.125427	0.680529	0.793356	0.375177	0.283372	0.472641	0.805981	0.020976	0.0689417
Rv0283	eccB3	-0.438363	0.20314	0.341235	0.161524	0.63087	0.774602	0.244979	0.469988	0.636389
Rv0284	eccC3	0.504863	0.117328	0.22458	0.548588	0.120179	0.260366	0.953547	0.00643487	0.0272632
Rv0285	PE5	-1.13822	0.00222353	0.00973227	0.364853	0.315029	0.505662	0.302789	0.394536	0.568167
Rv0286	PPE4	0.218668	0.491581	0.636182	0.474231	0.182051	0.346962	0.648784	0.0644087	0.157697
Rv0287	esxG	0.423434	0.217896	0.35969	0.909109	0.0148454	0.05547	1.33915	0.000255622	0.00199714
Rv0288	esxH	0.847015	0.0104605	0.0340031	0.737533	0.041368	0.120234	1.48088	3.54827e-05	0.00040517
Rv0289	espG3	-0.379065	0.274347	0.425205	0.416503	0.236754	0.41692	0.434569	0.209974	0.367339
Rv0290	eccD3	-1.09904	0.00160967	0.00741679	0.106081	0.74363	0.860164	-0.285283	0.452056	0.619645
Rv0291	mycP3	-1.00198	0.00386176	0.0152192	-0.398084	0.297885	0.487514	-0.461108	0.216601	0.375168
Rv0292	eccE3	-0.711322	0.0432184	0.10535	0.15303	0.65299	0.791804	0.116084	0.723042	0.84355
Rv0293c	Rv0293c	-0.0647244	0.874716	0.936395	-0.53907	0.158159	0.31695	-0.0168828	0.991463	1
Rv0294	tam	0.625781	0.0872289	0.179273	0.543519	0.172215	0.334743	0.90778	0.019324	0.0646499
Rv0295c	Rv0295c	0.243599	0.456225	0.605513	-0.0113679	0.994306	1	0.335021	0.338952	0.510037
Rv0296c	Rv0296c	1.35739	5.87537e-05	0.00047003	0.893224	0.015043	0.0559817	1.1188	0.00198927	0.0107743
Rv0297	PE_PGRS5	-1.30042	0.000391555	0.00235639	-0.431442	0.276937	0.466175	-1.18032	0.00257904	0.0131801
Rv0298	Rv0298	-0.591598	0.0914744	0.18639	-0.668817	0.0821429	0.200505	-0.558002	0.139258	0.275221
Rv0299	Rv0299	-0.66727	0.0708942	0.154106	-0.00471114	0.981562	1	-0.579165	0.143452	0.281427
Rv0300	vapB2	-0.837424	0.0170677	0.0502549	-0.525048	0.171766	0.334031	-0.887785	0.0193779	0.0647761
Rv0301	vapC2	-0.594671	0.0991658	0.197937	0.23003	0.523145	0.690542	-0.410396	0.286893	0.453238
Rv0302	Rv0302	-1.39272	0.000288527	0.00181257	-0.267384	0.518717	0.686598	-0.654152	0.0997464	0.215982
Rv0303	Rv0303	-1.36502	0.000323837	0.00199376	-0.829157	0.0389026	0.115179	-1.28182	0.00144608	0.00850802
Rv0304c	PPE5	0.91194	0.00588513	0.0214664	0.853075	0.0184092	0.0646096	0.885971	0.012698	0.0467341
Rv0305c	PPE6	1.33555	6.27419e-05	0.000498948	0.775336	0.0328032	0.101604	1.01008	0.00473063	0.0213278
Rv0306	Rv0306	-0.394517	0.392419	0.548211	1.24791	0.00282074	0.0152778	1.28343	0.00187123	0.0104021
Rv0307c	Rv0307c	0.797602	0.0289959	0.0764576	0.385174	0.328758	0.517949	0.77988	0.0438576	0.119888
Rv0308	Rv0308	1.09305	0.000916217	0.00470794	0.843429	0.0189207	0.0657712	1.106	0.00180379	0.0100972
Rv0309	Rv0309	1.07085	0.00113446	0.00562735	1.2223	0.000708638	0.00523061	1.2197	0.000575512	0.00396089
Rv0310c	Rv0310c	0.722212	0.0563375	0.129029	1.74351	9.88628e-06	0.000143048	1.46671	0.000173652	0.00147145
Rv0311	Rv0311	-1.68732	1.02862e-05	0.000104637	-1.45827	0.000357798	0.00291475	-1.18234	0.00292147	0.0146001
Rv0312	Rv0312	0.601384	0.0678242	0.148871	0.804844	0.025772	0.0841158	0.617363	0.0808237	0.186817
Rv0313	Rv0313	-0.82479	0.0173878	0.0508317	-0.531865	0.162729	0.323842	-1.03706	0.00577742	0.0251421
Rv0314c	Rv0314c	-0.397151	0.25548	0.404378	-0.707368	0.0649717	0.16768	-0.635884	0.0903628	0.201544
Rv0315	Rv0315	1.24539	0.000177432	0.00119924	1.62328	8.82355e-06	0.000129069	1.53717	1.77173e-05	0.000222604
Rv0316	Rv0316	0.340687	0.314272	0.469143	0.76379	0.0398683	0.117494	0.409924	0.259037	0.422384
Rv0317c	glpQ2	-0.750974	0.0339679	0.0872713	-0.813179	0.0360775	0.109119	-0.740758	0.0509908	0.134052
Rvnt04	glyU	4.71673	0.000376085	0.00228041	4.02418	0.00961068	0.0396454	4.75706	0.000430058	0.00309457
Rv0318c	Rv0318c	-0.455033	0.288486	0.441486	0.258665	0.511414	0.679975	0.505366	0.202281	0.357943
Rv0319	pcp	-0.549589	0.180969	0.311565	-0.101033	0.856015	0.93417	-0.554189	0.206032	0.362979
Rv0320	Rv0320	0.825567	0.0267768	0.0721057	0.5644	0.157525	0.316296	0.917981	0.0204073	0.0674855
Rv0321	dcd	0.585093	0.0946722	0.19106	-0.04398	0.937804	0.982158	0.496601	0.180828	0.331762
Rv0322	udgA	0.0376374	0.898441	0.954401	0.801901	0.0352038	0.107042	0.725521	0.051346	0.134399
Rv0323c	Rv0323c	-0.560196	0.153717	0.275905	-0.0352974	0.979872	1	-0.57355	0.178558	0.329291
Rv0324	Rv0324	-0.515383	0.248919	0.396057	-0.17899	0.718684	0.841264	-0.562761	0.214914	0.372815
Rv0325	Rv0325	-0.341514	0.537148	0.675267	-0.643573	0.241604	0.422123	-0.59809	0.275025	0.440658
Rv0326	Rv0326	0.774891	0.0895419	0.182917	1.05341	0.0238609	0.0788414	1.06211	0.0223633	0.0723423
Rv0327c	cyp135A1	0.969596	0.00861264	0.0291632	1.17301	0.00322627	0.0170592	1.03971	0.00856154	0.0342804
Rv0328	Rv0328	-1.20092	0.00106941	0.00537792	-1.26389	0.00161456	0.00994036	-1.27052	0.0012626	0.00756429
Rv0329c	Rv0329c	-1.47853	0.00121928	0.00588778	-0.803166	0.0804944	0.19684	-0.838162	0.0680038	0.163995
Rv0330c	Rv0330c	-0.490953	0.223579	0.366206	-0.302956	0.481908	0.658312	-0.0324388	0.95916	0.993713
Rv0331	Rv0331	-0.186152	0.628013	0.751141	-0.145696	0.731978	0.851602	0.043216	0.907114	0.961575
Rv0332	Rv0332	0.725197	0.0360771	0.0914015	0.86446	0.0207118	0.0705292	0.867988	0.0186648	0.0628642
Rv0333	Rv0333	-1.00323	0.00783102	0.0271782	-1.04857	0.0113084	0.0451885	-0.197901	0.627364	0.768248
Rv0334	rmlA	0.40624	0.257888	0.406934	0.727361	0.0579607	0.154432	1.11612	0.00309068	0.0153385
Rv0335c	PE6	0.424678	0.278595	0.429465	0.866202	0.0373223	0.111735	0.513797	0.209554	0.366893
Rv0336	Rv0336	-Inf	0.0162974	0.0485289	-0.855381	0.408866	0.593959	-Inf	0.0169494	0.0583991
Rv0337c	aspC	0.613951	0.0611178	0.137386	0.31015	0.378455	0.565796	0.220523	0.518489	0.67844
Rv0338c	Rv0338c	0.351778	0.272545	0.423724	-0.162817	0.683534	0.813663	-0.245365	0.517948	0.678189
Rv0339c	Rv0339c	-0.381081	0.283213	0.435412	-0.582552	0.131347	0.277365	-0.590164	0.119766	0.246292
Rv0340	Rv0340	-0.697399	0.0603433	0.136027	-0.961529	0.0182166	0.0641583	-1.28926	0.0014839	0.0086446
Rv0341	iniB	-0.614259	0.0979953	0.196284	-0.897415	0.0276627	0.0889428	-0.998728	0.0121255	0.0449158
Rv0342	iniA	-0.148133	0.688263	0.800045	-0.179988	0.658743	0.794775	-0.114483	0.782597	0.878367
Rv0343	iniC	0.149341	0.634097	0.755938	0.267209	0.450357	0.628931	0.154416	0.646909	0.783326
Rv0344c	lpqJ	0.38625	0.313017	0.468124	0.741103	0.0785896	0.193125	0.892965	0.0297569	0.0900117
Rv0345	Rv0345	-0.0479236	0.92334	0.968529	-0.419829	0.302005	0.492448	-0.236547	0.560476	0.714727
Rv0346c	ansP2	0.335366	0.298674	0.451969	0.674221	0.0588773	0.155968	0.372401	0.283421	0.450238
Rv0347	Rv0347	0.925453	0.00622378	0.0224729	0.50224	0.170585	0.33319	0.585822	0.105204	0.224047
Rv0348	Rv0348	0.761161	0.0238921	0.0656786	0.411772	0.260688	0.44774	0.836363	0.0208142	0.0686078
Rv0349	Rv0349	0.594804	0.0899624	0.183628	0.703231	0.0641015	0.166075	0.815883	0.0291684	0.0887283
Rv0350	dnaK	0.0391926	0.879636	0.940159	-0.173257	0.661273	0.79591	-0.595013	0.107803	0.228369
Rv0351	grpE	-0.0415062	0.927184	0.971797	0.0676964	0.825348	0.913054	-0.836541	0.0258045	0.0812447
Rv0352	dnaJ1	-0.871133	0.0115748	0.0367313	-0.616509	0.103707	0.236706	-1.2496	0.000884271	0.00572562
Rv0353	hspR	0.315132	0.340263	0.493943	-0.553343	0.163712	0.325287	-0.462388	0.237939	0.398188
Rv0354c	PPE7	0.169073	0.614452	0.739556	0.685828	0.0647565	0.16734	-0.209196	0.625174	0.766268
Rv0355c	PPE8	0.409417	0.204693	0.343124	0.1578	0.638448	0.779909	0.245565	0.469633	0.63632
Rv0356c	Rv0356c	-0.331777	0.372594	0.528906	0.0939773	0.781149	0.884544	0.103334	0.760205	0.866581
Rv0357c	purA	0.606065	0.0712321	0.154742	0.360275	0.320663	0.510818	0.697394	0.0526472	0.137109
Rv0358	Rv0358	-1.36044	0.0173497	0.0507574	0.922104	0.0387197	0.114955	0.316209	0.512726	0.674657
Rv0359	Rv0359	-0.316628	0.432736	0.582993	0.605855	0.120045	0.260358	0.604797	0.114477	0.237636
Rv0360c	Rv0360c	-0.349123	0.40373	0.560012	0.487374	0.222687	0.398985	-0.162607	0.746411	0.857934
Rv0361	Rv0361	0.949261	0.00429511	0.0165686	0.412452	0.249756	0.432221	0.481916	0.173459	0.324265
Rv0362	mgtE	-0.0316207	0.952709	0.990007	-0.142473	0.744785	0.860507	0.132174	0.696084	0.821769
Rv0363c	fba	-0.217114	0.540616	0.677917	-0.181358	0.648582	0.788689	0.010742	0.94915	0.987589
Rv0364	Rv0364	0.75778	0.0223436	0.0625809	0.75379	0.0370353	0.111189	0.933951	0.00877356	0.0348508
Rv0365c	Rv0365c	-0.534474	0.143623	0.26321	-0.729409	0.0663711	0.170086	-0.498268	0.199384	0.354539
Rv0366c	Rv0366c	0.0257967	0.920209	0.96605	0.377218	0.367394	0.554697	0.0408866	0.924088	0.972367
Rv0367c	Rv0367c	0.223119	0.526882	0.667006	-0.284258	0.501592	0.671885	-0.322154	0.431253	0.600641
Rv0368c	Rv0368c	-0.398749	0.46804	0.615858	0.266506	0.516529	0.684379	0.202684	0.66926	0.801425
Rv0369c	Rv0369c	-0.0932313	0.851291	0.919174	-0.290964	0.549544	0.710966	-0.775421	0.0973594	0.212305
Rv0370c	Rv0370c	0.395609	0.312319	0.467254	0.355639	0.401827	0.588427	0.475812	0.241819	0.402161
Rv0371c	Rv0371c	0.781705	0.268091	0.41826	1.19048	0.0983832	0.228194	0.384108	0.559736	0.71407
Rv0372c	Rv0372c	-Inf	2.22187e-05	0.000205664	-0.0305767	1	1	-0.380569	0.602734	0.74884
Rv0373c	Rv0373c	-0.756111	0.0709012	0.154106	0.591555	0.133495	0.281308	0.240843	0.532827	0.690676
Rv0374c	Rv0374c	-Inf	0.000737865	0.00396429	0.298964	0.752237	0.865872	-0.399612	0.58828	0.73814
Rv0375c	Rv0375c	0.570819	0.315354	0.470391	0.811704	0.184053	0.349158	0.681169	0.2698	0.434979
Rv0376c	Rv0376c	-0.133413	0.767473	0.859466	-0.624583	0.179199	0.343487	-0.11225	0.815909	0.90361
Rv0377	Rv0377	-1.88407	1.90968e-06	2.32448e-05	-1.37986	0.000874485	0.00615233	-1.34564	0.000943131	0.00600965
Rv0378	Rv0378	-Inf	1	1	-Inf	1	1	-Inf	1	1
Rv0379	secE2	0.973069	0.00386804	0.015222	0.151121	0.658026	0.794388	1.07494	0.00291121	0.014567
Rv0380c	Rv0380c	0.0455855	0.871753	0.933971	0.17143	0.623959	0.770421	0.468622	0.190684	0.344418
Rv0381c	Rv0381c	-0.340205	0.340231	0.493943	-0.598634	0.123032	0.26475	-0.357966	0.351246	0.522954
Rv0382c	pyrE	-1.0463	0.00382027	0.015081	-0.806839	0.0400108	0.117741	-1.23812	0.00157487	0.00908215
Rv0383c	Rv0383c	-0.780272	0.0231509	0.0641113	-1.34261	0.000465175	0.00364145	-1.15906	0.00196172	0.0106961
Rv0384c	clpB	-1.36869	9.52655e-05	0.000705775	-1.3752	0.000360206	0.00292841	-1.57116	3.75331e-05	0.000418055
Rv0385	Rv0385	-0.537166	0.138629	0.25664	-0.520438	0.190462	0.358559	-0.259069	0.513412	0.675116
Rv0386	Rv0386	0.507848	0.122786	0.233789	0.487684	0.173659	0.336569	0.768867	0.0301824	0.0909556
Rv0387c	Rv0387c	-0.234871	0.56404	0.69602	-0.396125	0.379705	0.566589	-0.432563	0.326233	0.495844
Rv0389	purT	-1.49443	0.000128444	0.000914395	-0.550004	0.176039	0.33989	-0.711921	0.0744699	0.175677
Rv0390	Rv0390	0.28731	0.388448	0.54418	0.756187	0.0402723	0.117991	0.640729	0.0779467	0.181634
Rv0391	metZ	0.568778	0.0894481	0.182819	0.722512	0.0481257	0.134887	0.705574	0.0499131	0.132196
Rv0392c	ndhA	0.0898347	0.77296	0.863922	-0.104348	0.812854	0.904475	0.110612	0.741882	0.855427
Rv0393	Rv0393	-0.510227	0.186386	0.318701	-0.690933	0.0996693	0.230337	-1.2818	0.00275919	0.0139105
Rv0394c	Rv0394c	-0.0352478	0.95021	0.987922	-0.209896	0.602131	0.754641	-0.258004	0.508513	0.670655
Rv0395	Rv0395	-0.510314	0.526261	0.666641	0.54053	0.493562	0.665163	-0.690757	0.5325	0.690648
Rv0396	Rv0396	0.454892	0.313391	0.468509	0.143187	0.76773	0.876655	0.103793	0.821432	0.90772
Rv0397	Rv0397	-0.534578	0.421926	0.574183	0.848279	0.102988	0.235469	-0.0114791	1	1
Rv0397A	Rv0397A	-0.0318549	0.968408	0.999009	-0.411932	0.321865	0.512096	-0.200355	0.626612	0.767796
Rv0398c	Rv0398c	-1.33161	0.00123904	0.00596693	-0.289461	0.50046	0.67085	-0.458105	0.279417	0.445112
Rv0399c	lpqK	-0.684926	0.0684143	0.149839	-0.987016	0.0170669	0.0614041	-0.595419	0.138483	0.273823
Rv0400c	fadE7	-1.92431	2.09009e-07	3.27229e-06	-1.84463	4.65327e-06	7.61236e-05	-1.59126	4.75098e-05	0.00051188
Rv0401	Rv0401	1.2195	0.0037461	0.0148217	0.133659	0.771709	0.879445	0.166358	0.716413	0.837626
Rv0402c	mmpL1	1.47576	8.78452e-06	9.05099e-05	1.07382	0.00298176	0.0160414	1.47666	3.52951e-05	0.000404179
Rv0403c	mmpS1	1.43919	0.000140507	0.000987987	1.17687	0.004026	0.0203483	1.49149	0.000184491	0.00154371
Rv0404	fadD30	1.05439	0.00139031	0.00656346	0.657136	0.0669009	0.17068	1.02369	0.0038491	0.0180803
Rv0405	pks6	0.895457	0.00650349	0.0232732	1.00334	0.00538723	0.0251655	0.869939	0.0137939	0.0501232
Rv0406c	Rv0406c	0.826261	0.0191068	0.0549749	0.572732	0.134553	0.283388	0.531549	0.153362	0.295659
Rv0407	fgd1	0.570779	0.0849779	0.176747	0.00636642	0.959648	0.998528	0.412914	0.240856	0.400893
Rv0408	pta	0.181266	0.567646	0.699881	-0.0183275	0.991814	1	0.247782	0.475088	0.6404
Rv0409	ackA	-0.401134	0.27707	0.427938	-0.0978475	0.824877	0.912785	-0.274192	0.486995	0.650408
Rv0410c	pknG	-1.0548	0.00231953	0.0100832	-1.48168	0.000123504	0.00119928	-1.21491	0.00121967	0.00738436
Rv0411c	glnH	-1.15907	0.000939008	0.00480657	-1.74084	9.44789e-06	0.0001372	-1.49938	8.72813e-05	0.000856569
Rv0412c	Rv0412c	-1.19257	0.000614052	0.00339534	-1.15794	0.00246125	0.01372	-0.701645	0.0595562	0.149702
Rv0413	mutT3	-0.558879	0.127518	0.241536	-0.751106	0.0614712	0.16103	-1.08092	0.00661065	0.0278607
Rv0414c	thiE	-0.239015	0.552609	0.687204	-0.841182	0.0497409	0.137396	-0.831044	0.0507388	0.133878
Rv0415	thiO	-0.851144	0.0288035	0.0761004	-0.554205	0.186623	0.35249	-0.139129	0.754755	0.863562
Rv0416	thiS	0.798856	0.571817	0.70345	1.52883	0.0686531	0.17378	2.42209	0.00189449	0.0105022
Rv0417	thiG	0.273896	0.449633	0.59889	0.645637	0.109461	0.244822	0.999872	0.0107484	0.0408723
Rv0418	lpqL	0.872346	0.00816515	0.0279709	0.677956	0.0590453	0.156104	1.06443	0.0026655	0.0135232
Rv0419	lpqM	0.0999017	0.7389	0.83848	-0.0963553	0.821311	0.910346	0.0983441	0.756844	0.864964
Rv0420c	Rv0420c	0.568849	0.0973665	0.195513	-0.346187	0.395446	0.581206	0.372109	0.308351	0.477371
Rv0421c	Rv0421c	-1.10105	0.00343945	0.0138407	-0.572282	0.153457	0.310009	-0.9259	0.0207538	0.0685184
Rv0422c	thiD	-0.640823	0.0746516	0.160088	-0.0250095	0.980105	1	0.00522136	0.9599	0.993872
Rv0423c	thiC	0.361939	0.262064	0.411257	0.147428	0.661212	0.79591	0.481609	0.166443	0.314524
Rv0424c	Rv0424c	0.676378	0.0487713	0.115461	-0.305887	0.461694	0.639195	0.673353	0.0670003	0.16216
Rv0425c	ctpH	-0.837692	0.015006	0.0454603	-0.298004	0.43802	0.620567	-0.420454	0.26006	0.423192
Rv0426c	Rv0426c	0.158082	0.638917	0.75965	0.585362	0.117669	0.257433	0.155354	0.660228	0.794892
Rv0427c	xthA	0.889283	0.00850967	0.0289777	0.270991	0.452975	0.631927	0.623455	0.0836977	0.191037
Rv0428c	Rv0428c	0.646311	0.0823559	0.173272	1.14588	0.00352978	0.0183971	0.949154	0.0141212	0.0509317
Rv0429c	def	0.757371	0.0355847	0.0904972	1.23738	0.00127629	0.00817153	1.28179	0.000731845	0.00490508
Rv0430	Rv0430	0.900305	0.00843916	0.0287865	2.01478	7.55102e-08	2.0449e-06	1.17937	0.00126161	0.00756429
Rv0431	Rv0431	0.430941	0.197318	0.333271	0.441652	0.224212	0.400463	0.526249	0.142966	0.281024
Rv0432	sodC	0.0697951	0.809297	0.890979	-0.11906	0.777867	0.883699	0.149292	0.655094	0.78966
Rv0433	Rv0433	0.555408	0.0899816	0.183628	0.277078	0.430661	0.613612	0.462237	0.187307	0.339713
Rv0434	Rv0434	-1.57403	5.71466e-05	0.000459926	0.0312552	0.908543	0.964109	-0.586864	0.144411	0.282755
Rv0435c	Rv0435c	-0.753948	0.0317636	0.0825072	-0.515682	0.181286	0.345998	-0.702308	0.0636279	0.15655
Rv0436c	pssA	0.303447	0.356775	0.512528	0.12929	0.700935	0.826703	0.11391	0.729068	0.846987
Rv0437c	psd	-0.55785	0.124389	0.236392	-0.529377	0.177301	0.341154	-0.739422	0.0559678	0.144071
Rv0438c	moeA2	0.455314	0.16837	0.295072	0.354192	0.321503	0.511952	0.425963	0.228023	0.386563
Rv0439c	Rv0439c	0.74892	0.0271159	0.0728422	0.443372	0.229127	0.407428	0.944613	0.00920302	0.0361625
Rv0440	groEL2	1.04321	0.00133141	0.00632264	1.5631	1.3702e-05	0.00019135	0.800144	0.0217239	0.0708458
Rv0441c	Rv0441c	-0.732219	0.0355629	0.0904972	-1.09864	0.00439944	0.0216621	-0.923717	0.0144523	0.0518662
Rv0442c	PPE10	-0.998389	0.00616057	0.0222647	-0.327904	0.413067	0.596779	-0.550187	0.159839	0.305647
Rv0443	Rv0443	-0.728004	0.0405237	0.100259	-1.33031	0.000807994	0.00581321	-0.936763	0.0146611	0.0524189
Rv0444c	rskA	-0.502774	0.15554	0.278392	-0.313153	0.425918	0.609671	-0.622869	0.101376	0.218449
Rv0445c	sigK	0.698897	0.0368051	0.0928349	0.704331	0.0533099	0.145153	0.847947	0.0183452	0.0621009
Rv0446c	Rv0446c	-0.777541	0.0399742	0.0991438	0.169163	0.638638	0.779909	-0.0776601	0.881999	0.946839
Rv0447c	ufaA1	0.627523	0.0649618	0.143611	0.381134	0.294992	0.48422	0.725764	0.0454303	0.123113
Rv0448c	Rv0448c	0.409286	0.253459	0.401687	0.266939	0.494413	0.665654	1.05774	0.00520802	0.023116
Rv0449c	Rv0449c	0.172409	0.616739	0.741196	0.512352	0.178058	0.342118	0.481872	0.198323	0.353437
Rv0450c	mmpL4	1.10054	0.000773213	0.00411013	0.939275	0.00866547	0.0367526	1.56902	9.61635e-06	0.000133828
Rv0451c	mmpS4	0.536935	0.124784	0.236805	0.859367	0.0215761	0.0730257	1.41988	0.000117682	0.00107883
Rv0452	Rv0452	-0.238512	0.551339	0.686263	0.618092	0.110982	0.246983	1.14409	0.00248345	0.0128385
Rv0453	PPE11	0.851049	0.0172419	0.0505131	0.615326	0.111783	0.248091	0.963728	0.0116591	0.0435909
Rv0455c	Rv0455c	0.627349	0.0543657	0.125373	-0.900423	0.0185818	0.0648861	0.00453447	0.962683	0.99545
Rv0456c	echA2	-0.142775	0.747178	0.844526	0.602869	0.128493	0.273209	0.610956	0.11746	0.242742
Rv0456A	mazF1	-0.844544	0.177847	0.307511	-0.0841614	0.910099	0.964994	-0.193283	0.723877	0.84355
Rv0456B	mazE1	2.19635	8.76124e-05	0.000659533	1.49964	0.0162612	0.0591423	0.368261	0.578791	0.731105
Rv0457c	Rv0457c	0.662283	0.0477539	0.113453	0.342461	0.33991	0.527841	0.320605	0.367396	0.539781
Rv0458	Rv0458	-0.951766	0.00777353	0.0271633	-0.972166	0.0131561	0.0508975	-1.02584	0.00766897	0.0313325
Rv0459	Rv0459	-0.156894	0.710836	0.817044	-0.588829	0.166506	0.327939	-0.534448	0.196709	0.351499
Rv0460	Rv0460	0.240555	0.495524	0.638429	1.20856	0.0015126	0.00937018	0.917868	0.014614	0.0523439
Rv0461	Rv0461	1.42416	2.50802e-05	0.000229044	1.00585	0.00637116	0.0286917	1.09076	0.00258609	0.0131871
Rv0462	lpdC	0.812479	0.0127699	0.0398924	0.775757	0.0296733	0.0944866	0.934084	0.00782564	0.0318752
Rv0463	Rv0463	1.48674	3.33903e-05	0.000293339	0.961116	0.0139481	0.0534453	1.1552	0.00249563	0.0128567
Rv0464c	Rv0464c	1.2343	0.000223033	0.00144881	0.670376	0.0650446	0.16776	1.14033	0.00145715	0.00852594
Rv0465c	Rv0465c	1.11461	0.000865751	0.00452403	0.794701	0.0291595	0.0931246	1.14234	0.00146453	0.0085566
Rv0466	Rv0466	0.949163	0.00454336	0.0173758	1.57722	1.70348e-05	0.000229883	0.978109	0.00649055	0.0274701
Rv0467	icl1	5.06653	2.57897e-42	2.58413e-39	3.65451	2.33985e-21	2.53462e-19	3.44526	4.43825e-20	4.23536e-18
Rv0468	fadB2	3.92334	6.64155e-28	2.21828e-25	3.21482	4.74105e-17	3.80042e-15	2.73361	1.80142e-13	9.75687e-12
Rv0469	umaA	3.38722	2.15351e-22	2.87708e-20	2.4949	1.75187e-11	8.77686e-10	2.53823	3.46412e-12	1.65288e-10
Rv0470c	pcaA	0.646572	0.0477458	0.113453	0.738445	0.0389104	0.115179	0.454205	0.192772	0.346782
Rv0470A	Rv0470A	-0.829789	0.0664115	0.146251	-0.812371	0.107845	0.241882	-1.3989	0.00607604	0.0262422
Rv0471c	Rv0471c	-1.23095	0.00145811	0.00685124	-0.747858	0.0697198	0.175571	-0.980506	0.0159618	0.056069
Rv0472c	Rv0472c	-0.1587	0.665402	0.781632	-0.188371	0.637453	0.779821	-0.252739	0.51118	0.673225
Rv0473	Rv0473	-0.693437	0.0492188	0.116109	-0.443874	0.254481	0.439069	-0.840451	0.0271964	0.0845356
Rv0474	Rv0474	-1.10399	0.00234229	0.0101491	-0.904243	0.0217922	0.0735213	-1.12203	0.00393166	0.0183661
Rv0475	hbhA	-0.892432	0.0100176	0.0328566	-0.0802534	0.855837	0.93417	-0.856226	0.0219897	0.07148
Rv0476	Rv0476	-1.12703	0.00160277	0.00740934	-1.20324	0.00215273	0.012379	-1.61835	3.56267e-05	0.000405658
Rv0477	Rv0477	-1.31536	0.00030973	0.00191574	-1.29886	0.00107354	0.00715931	-1.17069	0.0024357	0.0127113
Rv0478	deoC	-1.10717	0.00249078	0.0105919	-1.03472	0.00888772	0.0375363	-1.22143	0.00181898	0.0101397
Rv0479c	Rv0479c	1.15645	0.00044676	0.00264492	0.735768	0.0399964	0.117741	0.948709	0.0072672	0.0300278
Rv0480c	Rv0480c	0.473267	0.161421	0.286865	-0.190765	0.644878	0.784899	0.20315	0.561851	0.716066
Rv0481c	Rv0481c	1.18224	0.000845766	0.00443115	0.883043	0.0217344	0.0734498	1.37255	0.00028007	0.00215473
Rv0482	murB	0.245695	0.456503	0.605648	0.726931	0.0473458	0.13298	0.795172	0.0277412	0.08566
Rv0483	lprQ	0.0637581	0.820998	0.89906	-0.343016	0.369675	0.556387	-0.130447	0.74401	0.856418
Rv0484c	Rv0484c	0.0968523	0.75487	0.850582	0.297362	0.405869	0.592182	0.222745	0.526834	0.68646
Rv0485	Rv0485	-1.27883	0.000251589	0.00160824	-0.929939	0.014438	0.054747	-1.22129	0.00117333	0.00716877
Rv0486	mshA	-1.61267	5.27529e-06	5.82462e-05	-1.74424	8.03811e-06	0.000120212	-2.02355	1.92682e-07	4.19101e-06
Rv0487	Rv0487	-0.829232	0.0238168	0.0655617	-1.10623	0.00591414	0.0270901	-0.823051	0.0360919	0.10407
Rv0488	Rv0488	0.965711	0.0171403	0.0502917	1.18438	0.0059876	0.0273329	1.17228	0.00591565	0.0256324
Rv0489	gpm1	-0.492494	0.16521	0.291701	-0.363707	0.351349	0.538305	-0.306801	0.428253	0.598298
Rv0490	senX3	-0.679221	0.0489794	0.115748	-0.511061	0.179732	0.344015	-0.685066	0.0664432	0.161201
Rv0491	regX3	-0.436346	0.216448	0.357889	-0.488442	0.207959	0.381465	-0.622022	0.102261	0.219819
Rv0492c	Rv0492c	-1.3876	0.000200263	0.00132451	-0.241594	0.547345	0.708349	-0.702741	0.070669	0.168998
Rv0492A	Rv0492A	-1.21786	0.0519213	0.121059	-0.4581	0.473425	0.650305	-0.12683	0.922968	0.971443
Rv0493c	Rv0493c	-0.299278	0.463556	0.611793	0.156945	0.668824	0.80115	-0.0128137	1	1
Rv0494	Rv0494	-0.0555755	0.935284	0.976711	-0.360379	0.41319	0.596779	-0.316219	0.485424	0.649609
Rv0495c	Rv0495c	-0.606156	0.084933	0.176745	-0.898773	0.020133	0.0690897	-0.834808	0.0282473	0.086556
Rv0496	Rv0496	-0.551684	0.11238	0.217069	-0.00555394	0.985261	1	-0.267688	0.483545	0.647526
Rv0497	Rv0497	0.115776	0.707917	0.814752	0.520309	0.148342	0.302673	0.307456	0.378165	0.55176
Rv0498	Rv0498	0.389414	0.25848	0.40725	0.3736	0.310385	0.500733	0.346616	0.342367	0.513357
Rv0499	Rv0499	-0.862592	0.0209882	0.0596178	0.0493536	0.868276	0.939742	-0.254324	0.531437	0.690037
Rv0500	proC	0.000516505	0.978846	1	0.324698	0.365817	0.55349	0.1013	0.755221	0.863848
Rv0500A	Rv0500A	-0.139145	0.717095	0.822351	0.891557	0.0159049	0.0582694	0.172804	0.621438	0.763323
Rv0501	galE2	-0.276361	0.430148	0.580874	-0.485163	0.203255	0.374721	-0.420423	0.262646	0.426207
Rv0502	Rv0502	-0.175758	0.623014	0.746946	-0.329534	0.390439	0.576408	-0.321078	0.393345	0.567311
Rv0503c	cmaA2	1.40839	1.97203e-05	0.000186413	1.14293	0.0015102	0.00936979	1.37528	0.00010693	0.00100605
Rv0504c	Rv0504c	0.867138	0.0136684	0.0422056	1.23406	0.00116321	0.00760549	0.962361	0.0101925	0.0391298
Rv0505c	serB1	-1.00049	0.00451985	0.0173024	-0.637726	0.0968982	0.225664	-0.757612	0.0447238	0.121528
Rv0506	mmpS2	1.8845	9.21245e-08	1.55795e-06	1.79965	2.52277e-06	4.3396e-05	1.49849	6.98217e-05	0.000710267
Rv0507	mmpL2	0.957384	0.00350201	0.014036	0.367728	0.296758	0.486266	0.583925	0.0957388	0.210258
Rv0508	Rv0508	0.298697	0.457486	0.606752	0.188977	0.643097	0.783921	0.324193	0.411761	0.58585
Rv0509	hemA	-1.00307	0.00361963	0.0143781	-1.03637	0.00632967	0.028569	-1.00757	0.00680567	0.028473
Rv0510	hemC	-1.46102	3.17599e-05	0.000282247	-0.792989	0.0363328	0.109616	-1.72888	6.23872e-06	8.99452e-05
Rv0511	hemD	-1.78789	4.54942e-07	6.67915e-06	-1.62806	2.60763e-05	0.00032866	-2.0571	1.05979e-07	2.48401e-06
Rv0512	hemB	-1.72261	1.53552e-06	1.91725e-05	-1.48233	0.000141173	0.00134518	-1.8595	1.68918e-06	2.89326e-05
Rv0513	Rv0513	-1.79272	1.06168e-06	1.37709e-05	-1.13059	0.00378974	0.0194269	-1.59985	4.2541e-05	0.000465859
Rv0514	Rv0514	-2.19184	8.24067e-08	1.41754e-06	-1.37253	0.00105873	0.00707231	-2.1204	1.01982e-06	1.80063e-05
Rv0515	Rv0515	-0.449401	0.542027	0.678253	0.590428	0.282712	0.472641	-0.464822	0.551179	0.707147
Rv0516c	Rv0516c	1.34759	4.99412e-05	0.000411795	0.156278	0.647862	0.788051	0.431054	0.221562	0.379569
Rv0517	Rv0517	1.00672	0.00273967	0.011486	1.08842	0.00297498	0.0160387	1.09275	0.00242811	0.0127048
Rv0518	Rv0518	0.513553	0.144765	0.264818	0.419128	0.262817	0.450923	0.828481	0.0263683	0.0826304
Rv0519c	Rv0519c	-0.168037	0.654446	0.773984	-0.0911955	0.840882	0.92286	-0.632198	0.103227	0.221467
Rv0522	gabP	0.213842	0.506026	0.64818	-0.269556	0.496513	0.667779	-0.091392	0.832518	0.915184
Rv0523c	Rv0523c	0.671627	0.0852022	0.176829	0.186835	0.630466	0.774602	-0.152905	0.772362	0.872253
Rv0524	hemL	-1.38343	8.08667e-05	0.000615017	-1.46547	0.000150062	0.00140525	-1.80669	2.6816e-06	4.26502e-05
Rv0525	Rv0525	-0.424021	0.237167	0.382717	-1.15466	0.00352614	0.0183971	-1.15357	0.00300185	0.0149273
Rv0526	Rv0526	-0.75729	0.032607	0.0844789	-1.36989	0.000534454	0.00408018	-1.41718	0.000278201	0.00214842
Rv0527	ccdA	-2.0529	2.85717e-08	5.75453e-07	-1.56866	6.84151e-05	0.000744573	-2.36851	4.35383e-09	1.41871e-07
Rv0528	Rv0528	-1.45407	4.42204e-05	0.000371616	-1.83995	3.5576e-06	6.0164e-05	-2.34418	4.93307e-09	1.56919e-07
Rv0529	ccsA	-1.08009	0.00259587	0.0109177	-0.385936	0.323724	0.51406	-1.1161	0.0038267	0.0180803
Rv0530	Rv0530	-0.586906	0.0928086	0.188534	-0.136713	0.739797	0.858087	-0.510631	0.175258	0.325652
Rv0530A	Rv0530A	-0.282256	0.439334	0.58911	-0.832875	0.0373398	0.111735	-0.607404	0.119594	0.246063
Rv0531	Rv0531	-1.03755	0.00840313	0.028688	0.208274	0.583721	0.738729	-0.508272	0.219631	0.377802
Rv0532	PE_PGRS6	-2.27782	6.71202e-09	1.59182e-07	-0.571367	0.14617	0.298903	-1.3311	0.00081423	0.00539411
Rv0533c	fabH	0.0137232	0.944116	0.983117	0.276208	0.436377	0.619115	0.582171	0.102286	0.219819
Rv0534c	menA	0.110314	0.746013	0.843923	0.363584	0.368198	0.555415	0.171982	0.652405	0.788314
Rv0535	Rv0535	0.274894	0.44915	0.598468	0.0967455	0.785014	0.886791	0.0755558	0.823596	0.909358
Rv0536	galE3	-0.379285	0.324304	0.478047	0.167358	0.654305	0.791804	-0.448585	0.273178	0.438661
Rv0537c	Rv0537c	-0.366666	0.295201	0.448509	0.0441012	0.876102	0.944879	-0.1143	0.783657	0.878818
Rv0538	Rv0538	-1.19355	0.000882672	0.00459981	-0.468462	0.227995	0.405595	-1.16642	0.00247232	0.0128024
Rv0539	Rv0539	-1.73226	1.68582e-06	2.06629e-05	-1.64703	2.98733e-05	0.000366154	-1.69025	1.37355e-05	0.000179322
Rv0540	Rv0540	-0.252184	0.629201	0.752113	-0.651059	0.201268	0.37243	-0.23794	0.694357	0.820455
Rv0541c	Rv0541c	-1.7483	2.65807e-06	3.15194e-05	-1.57732	8.68477e-05	0.000899446	-1.723	1.66674e-05	0.000210734
Rv0542c	menE	-1.55088	1.98479e-05	0.000187178	-1.52887	0.000122641	0.00119597	-2.21334	4.70714e-08	1.21717e-06
Rv0543c	Rv0543c	-0.0152001	1	1	0.831701	0.0229743	0.0766064	0.268605	0.445682	0.613064
Rv0544c	Rv0544c	-0.115075	0.804924	0.889413	0.463441	0.250089	0.432609	-0.584272	0.208348	0.365534
Rv0545c	pitA	-0.651854	0.0578049	0.131638	0.0116929	0.946235	0.988444	-0.470682	0.206614	0.363844
Rv0546c	Rv0546c	0.651579	0.0625889	0.140143	0.628917	0.0962836	0.225017	0.584161	0.118229	0.243881
Rv0547c	Rv0547c	-0.417687	0.24645	0.393439	-0.0610099	0.899018	0.959591	-0.0847714	0.848872	0.924899
Rv0548c	menB	0.198148	0.536419	0.674718	-0.105016	0.809853	0.902042	0.0631501	0.835188	0.916621
Rv0549c	vapC3	1.04177	0.00499871	0.0187572	0.576097	0.153246	0.309895	-0.508251	0.266082	0.430444
Rv0550c	vapB3	-0.0120948	1	1	-0.546003	0.211372	0.385256	-1.5414	0.000976488	0.00620248
Rv0551c	fadD8	1.98055	4.707e-09	1.1574e-07	0.903104	0.0135955	0.0523951	0.97838	0.00651844	0.027559
Rv0552	Rv0552	0.699974	0.0357424	0.0907256	0.207585	0.552337	0.712764	0.174084	0.612603	0.756178
Rv0553	menC	0.537277	0.132507	0.248289	0.358131	0.339833	0.527841	-0.0503545	0.939512	0.982595
Rv0554	bpoC	1.22012	0.000640713	0.00351662	1.3988	0.000286175	0.00241471	1.49753	8.10204e-05	0.000811825
Rv0555	menD	-0.712557	0.0400471	0.0992633	-0.731729	0.0548981	0.14857	-0.884921	0.018417	0.0622584
Rv0556	Rv0556	1.16676	0.00070885	0.00383929	0.548205	0.142634	0.293922	0.203115	0.577818	0.730106
Rv0557	mgtA	-0.738042	0.0374075	0.0941767	-1.00507	0.0102465	0.0417358	-0.920259	0.0168977	0.058284
Rv0558	menH	-0.954783	0.00632193	0.0227311	-1.38402	0.000372724	0.00300579	-1.36793	0.000339944	0.00252782
Rv0559c	Rv0559c	0.144153	0.64251	0.763016	-0.667924	0.0796407	0.195229	-0.405751	0.280946	0.447053
Rv0560c	Rv0560c	2.06479	1.3742e-09	3.87871e-08	0.722825	0.0502736	0.138581	0.140641	0.686964	0.814843
Rv0561c	Rv0561c	-0.198756	0.60059	0.728121	-0.418474	0.307732	0.497937	-0.784661	0.0479281	0.128064
Rv0562	grcC1	0.11587	0.706151	0.813058	0.0847179	0.789554	0.888427	0.0209359	0.925571	0.973161
Rv0563	htpX	-0.663644	0.0562383	0.128875	-0.365404	0.342779	0.529527	-0.43469	0.247654	0.408813
Rv0564c	gpdA1	-0.78042	0.0311005	0.0810473	-0.72823	0.0643351	0.166465	-0.758792	0.0499691	0.132196
Rv0565c	Rv0565c	1.11648	0.000976165	0.00495877	0.451502	0.217995	0.394203	1.03228	0.00438428	0.0201516
Rv0566c	Rv0566c	0.755019	0.0585689	0.133	1.89541	3.80023e-06	6.39971e-05	1.76808	1.27739e-05	0.000170092
Rvnt05	tyrT	NaN	1	1	NaN	1	1	Inf	0.428571	0.598298
Rv0567	Rv0567	1.02166	0.00221719	0.00973227	1.48985	4.70373e-05	0.000551244	1.49593	3.21839e-05	0.000373893
Rv0568	cyp135B1	-0.852161	0.0136112	0.0421265	-1.09182	0.00424995	0.0210814	-1.07503	0.00414326	0.0191872
Rv0569	Rv0569	-3.77174	2.62626e-21	3.18971e-19	-4.39316	3.27862e-22	3.65019e-20	-4.48925	1.24555e-23	1.34924e-21
Rv0570	nrdZ	-3.00482	1.28712e-15	8.18853e-14	-2.71523	2.44498e-11	1.16661e-09	-2.83614	1.66529e-12	8.24008e-11
Rv0571c	Rv0571c	-3.04871	2.33727e-14	1.30108e-12	-2.02195	7.28575e-07	1.5114e-05	-2.88562	1.04237e-11	4.69418e-10
Rv0572c	Rv0572c	-2.04836	3.03973e-06	3.52117e-05	-0.967739	0.0230501	0.0767079	-1.79117	5.9606e-05	0.000622138
Rv0573c	pncB2	-0.36265	0.322193	0.475526	-1.17648	0.00368573	0.0189877	-0.913612	0.0200039	0.0664807
Rv0574c	Rv0574c	-1.86557	5.78757e-07	8.37422e-06	-2.44899	6.38681e-09	2.16935e-07	-2.24005	4.28991e-08	1.13118e-06
Rv0575c	Rv0575c	-1.94922	1.4766e-07	2.38637e-06	-2.8754	1.89075e-11	9.35569e-10	-2.97274	2.10424e-12	1.02851e-10
Rv0576	Rv0576	-0.390983	0.26651	0.416278	-0.48535	0.208945	0.382353	-0.35344	0.355192	0.527262
Rv0577	TB27.3	-0.714772	0.0453974	0.10961	-0.211672	0.598587	0.751067	-0.751303	0.0509448	0.134052
Rv0578c	PE_PGRS7	-2.42409	1.03547e-10	3.54714e-09	-1.92576	1.35917e-06	2.63166e-05	-2.22029	2.38193e-08	6.91795e-07
Rv0579	Rv0579	-1.09552	0.00204518	0.00909776	-1.08671	0.00530295	0.0249917	-1.26835	0.000988544	0.00625922
Rv0580c	Rv0580c	-0.832181	0.0208881	0.0593755	-1.5342	0.000142079	0.00134616	-1.26273	0.00125472	0.0075396
Rv0581	vapB26	-0.659502	0.108173	0.211492	0.477739	0.220554	0.396581	0.0161207	0.958105	0.993713
Rv0582	vapC26	0.292866	0.448631	0.598175	1.07633	0.00819905	0.0352595	0.315235	0.44862	0.616199
Rv0583c	lpqN	0.602902	0.0726333	0.15685	0.334224	0.352871	0.539605	0.285279	0.418094	0.590458
Rv0584	Rv0584	0.120945	0.697718	0.806973	-0.0297639	0.975941	1	0.216547	0.536007	0.692764
Rv0585c	Rv0585c	0.555376	0.100911	0.200621	0.422083	0.24645	0.427606	0.423325	0.238473	0.398664
Rv0586	mce2R	-0.788915	0.0227959	0.0633167	-0.364631	0.342602	0.529527	-0.637338	0.0886357	0.198655
Rv0587	yrbE2A	-0.101666	0.801515	0.886933	0.0717518	0.820674	0.910145	0.0433877	0.87679	0.94391
Rv0588	Rv0588	0.458818	0.167883	0.294807	0.538804	0.137697	0.287892	0.400087	0.260872	0.424168
Rv0589	mce2A	0.623392	0.0654346	0.144577	0.62586	0.0883586	0.210798	0.342443	0.336389	0.50686
Rv0591	mce2C	-0.292929	0.495632	0.638429	-0.22916	0.645566	0.785497	-0.33579	0.472751	0.638356
Rv0592	mce2D	0.519667	0.149539	0.271271	0.560252	0.150134	0.30545	0.299523	0.423271	0.59588
Rv0593	lprL	0.204655	0.541173	0.677917	0.310617	0.39182	0.577783	0.751541	0.0377057	0.107585
Rv0594	mce2F	-0.0960711	0.809213	0.890979	0.120729	0.723164	0.844534	0.158851	0.644743	0.781412
Rv0595c	vapC4	-1.48303	0.0146242	0.0447303	0.25044	0.590317	0.745657	0.850725	0.0630413	0.155681
Rv0596c	vapB4	-1.93334	0.000543809	0.00308723	-0.225227	0.639422	0.780153	0.0457829	0.899287	0.957074
Rv0597c	Rv0597c	-0.861507	0.0147275	0.0449224	-0.28535	0.466436	0.643155	-0.629727	0.0951385	0.209284
Rv0598c	vapC27	-1.68723	0.00013809	0.000972697	0.105383	0.774622	0.881762	-0.304907	0.497565	0.660783
Rv0599c	vapB27	0.0761314	0.823327	0.900135	-0.618078	0.139642	0.290444	-0.12128	0.782448	0.878367
Rv0600c	Rv0600c	1.28521	0.0266962	0.0720044	0.754702	0.22229	0.398983	-0.505175	0.693103	0.819457
Rv0601c	Rv0601c	-Inf	0.0162974	0.0485289	-0.136545	1	1	0.342321	0.816782	0.90401
Rv0602c	tcrA	0.864617	0.0717381	0.155515	-0.050654	0.918666	0.970739	0.26238	0.632014	0.770645
Rv0603	Rv0603	-Inf	0.274558	0.425205	1.8923	0.086328	0.207327	1.03946	0.489655	0.652463
Rv0604	lpqO	0.12743	0.697846	0.806973	0.0322531	0.910982	0.965419	0.112104	0.739047	0.853877
Rv0605	Rv0605	-1.2858	0.000463486	0.00271587	-1.24101	0.00190971	0.0111739	-1.30668	0.000939021	0.00599299
Rv0607	Rv0607	-0.463668	0.320973	0.474852	0.0673529	0.883643	0.94823	-0.20264	0.673797	0.805122
Rv0608	vapB28	-1.52177	3.2809e-05	0.000289644	-0.998895	0.011022	0.0442879	-0.998174	0.0097067	0.0375889
Rv0609	vapC28	-0.897707	0.0163421	0.0486259	-0.393184	0.339076	0.527625	-0.877152	0.0287945	0.0880309
Rv0609A	Rv0609A	-2.93133	1.09963e-06	1.41291e-05	-0.649962	0.219509	0.395412	-0.814631	0.103628	0.221871
RVnc0005	B55	NaN	1	1	NaN	1	1	NaN	1	1
Rv0610c	Rv0610c	-0.748355	0.0510494	0.119583	-0.21973	0.605771	0.756984	-0.625546	0.121696	0.24901
Rv0611c	Rv0611c	-1.49165	0.00465213	0.0177409	1.0822	0.01013	0.0413123	-0.214955	0.720385	0.841533
Rv0612	Rv0612	-0.643394	0.148326	0.269654	0.316324	0.43773	0.620449	-0.622944	0.189028	0.342196
Rv0613c	Rv0613c	-0.110016	0.767235	0.859466	0.332128	0.342396	0.529527	-0.0835636	0.843557	0.922001
Rv0614	Rv0614	1.04377	0.00881782	0.0296916	0.931965	0.0310609	0.0974116	1.18531	0.00430034	0.0198569
Rv0615	Rv0615	-0.727044	0.0519165	0.121059	-0.130577	0.775459	0.882214	-0.636777	0.109154	0.230378
Rv0616A	vapB29	-1.79812	2.1276e-06	2.5685e-05	-2.36402	3.76438e-08	1.12594e-06	-2.15564	2.07568e-07	4.35567e-06
Rv0617	vapC29	-2.3675	2.2446e-08	4.68559e-07	-0.2082	0.63214	0.775755	-1.07367	0.00862226	0.034489
galT	galT	-1.28143	0.0017587	0.00800098	-0.161208	0.727006	0.847539	-0.65547	0.121882	0.24911
Rv0620	galK	-Inf	0.00588612	0.0214664	0.0800899	0.846652	0.927102	-1.51212	0.217025	0.375414
Rv0621	Rv0621	-0.136968	0.721102	0.825057	-0.560791	0.157875	0.316698	-0.72088	0.0662701	0.160976
Rv0622	Rv0622	0.343949	0.34768	0.502524	-0.332931	0.433637	0.616756	-0.161024	0.714269	0.836339
Rv0623	vapB30	-1.69491	6.00359e-06	6.41987e-05	-1.4109	0.000445745	0.00352376	-1.63327	4.35974e-05	0.000474832
Rv0624	vapC30	-1.68741	4.12851e-05	0.00035357	-0.54965	0.1912	0.359005	-0.855175	0.0411202	0.114451
Rv0625c	Rv0625c	-0.351447	0.336602	0.490579	-0.00807048	0.991335	1	-0.328734	0.405507	0.579626
Rv0626	vapB5	-0.252938	0.498158	0.640968	-0.376711	0.353843	0.540473	-0.282585	0.483033	0.647311
Rv0627	vapC5	-1.58851	0.000190516	0.00127904	-0.0519072	0.939103	0.983261	-0.434204	0.305742	0.475299
Rv0628c	Rv0628c	-0.989744	0.00561987	0.0206836	-0.828439	0.0332068	0.102458	-1.68635	2.00278e-05	0.000247751
Rv0629c	recD	-1.20089	0.00212686	0.00939851	-0.549223	0.180561	0.345107	-1.06672	0.00973692	0.0376332
Rv0630c	recB	-0.521361	0.155588	0.278392	-0.174947	0.672902	0.804832	-0.226418	0.575694	0.728026
Rv0631c	recC	-0.256314	0.505662	0.64792	0.00332637	0.975343	1	0.176596	0.621696	0.763406
Rv0632c	echA3	0.161015	0.604966	0.731875	-0.204606	0.604832	0.756878	0.101816	0.750309	0.860686
Rv0633c	Rv0633c	-0.0323589	0.957254	0.992966	0.135189	0.693822	0.822415	0.532311	0.137432	0.272756
Rv0634c	Rv0634c	-0.925435	0.00810905	0.0278025	-0.527175	0.168128	0.329869	-0.596689	0.112057	0.23453
Rv0634A	Rv0634A	0.536425	0.110551	0.2153	1.06194	0.00367548	0.0189837	0.799919	0.0262424	0.0823002
Rvnt06	thrT	NaN	1	1	NaN	1	1	Inf	0.187251	0.339713
Rvnt07	metT	4.92825	0.00785239	0.0271782	5.74146	0.000234008	0.002017	4.93842	0.00386597	0.0180803
Rv0634B	rpmG2	2.11581	1.53485e-07	2.47055e-06	3.37832	1.67649e-15	1.24433e-13	2.84659	1.02115e-11	4.65086e-10
Rv0635	hadA	2.4409	1.07265e-12	4.77687e-11	2.56761	8.35678e-12	4.4071e-10	2.53926	5.8517e-12	2.75925e-10
Rv0636	hadB	0.834167	0.0119976	0.0378932	2.01446	4.36476e-08	1.27693e-06	1.51243	2.46087e-05	0.000293547
Rv0637	hadC	1.81092	6.73123e-08	1.20914e-06	2.10121	1.23991e-08	3.91304e-07	1.9837	4.17018e-08	1.11737e-06
Rvnt08	trpT	-Inf	1	1	-Inf	1	1	-Inf	1	1
Rv0638	secE1	-0.513541	0.13926	0.257332	-0.133841	0.744476	0.860507	-0.637751	0.0885231	0.198545
Rv0639	nusG	-0.926823	0.00734635	0.0259192	-0.59361	0.117905	0.257668	-0.706816	0.057453	0.146555
Rv0640	rplK	-0.66112	0.0571076	0.130168	-0.30697	0.428128	0.611722	-0.549862	0.143916	0.282116
Rv0641	rplA	-1.03137	0.00282251	0.0117717	0.24098	0.484239	0.659931	-0.520607	0.160769	0.306548
Rv0642c	mmaA4	0.866439	0.00806484	0.027722	0.997709	0.00538364	0.0251655	1.0746	0.0023042	0.0121676
Rv0643c	mmaA3	0.953161	0.00378881	0.0149759	1.01566	0.00482567	0.0231632	1.37687	0.00010758	0.00100979
Rv0644c	mmaA2	0.995497	0.00289803	0.0120241	1.23116	0.000747137	0.00546446	1.67314	3.54468e-06	5.42255e-05
Rv0645c	mmaA1	1.1569	0.000556638	0.00314226	0.880138	0.0158783	0.0582251	0.806019	0.0249505	0.0791152
Rv0646c	lipG	0.0752281	0.806353	0.89032	-0.456472	0.244008	0.424706	-0.375351	0.332758	0.50347
Rv0647c	Rv0647c	-0.207564	0.562594	0.695091	-0.449745	0.240377	0.42108	-0.36549	0.333896	0.504242
Rv0648	Rv0648	-0.677986	0.085593	0.177199	-0.285121	0.512843	0.681033	-0.417168	0.313976	0.483633
Rv0649	fabD2	-0.84086	0.327678	0.480546	0.693576	0.209016	0.382353	0.116639	0.750947	0.860716
Rv0650	Rv0650	-0.601925	0.357332	0.51296	-0.413762	0.62231	0.769499	-0.943932	0.171965	0.322374
Rv0651	rplJ	-0.436005	0.231813	0.376157	0.723672	0.048302	0.135192	0.586492	0.102073	0.219715
Rv0652	rplL	0.839746	0.0135126	0.0419184	2.50444	3.0001e-11	1.41463e-09	1.34347	0.000235772	0.00187789
Rv0653c	Rv0653c	0.346042	0.293452	0.446867	1.21454	0.000876493	0.00615233	0.985459	0.00597052	0.0258143
Rv0654	Rv0654	-0.659492	0.0634191	0.141485	-0.531547	0.171008	0.333852	-0.576966	0.129552	0.26132
Rv0655	mkl	-0.94391	0.00600548	0.0218223	-0.849613	0.0244364	0.0804776	-1.12318	0.00258144	0.0131801
Rv0656c	vapC6	-0.125614	0.779695	0.869509	-0.298293	0.496736	0.667779	-1.4288	0.00169631	0.00968492
Rv0657c	vapB6	-0.0146637	1	1	-0.554809	0.418802	0.602282	0.200069	0.813577	0.901774
Rv0658c	Rv0658c	-3.02451	1.22291e-11	4.8529e-10	-1.82935	2.65539e-05	0.000332587	-1.94351	5.99251e-06	8.67075e-05
Rv0659c	mazF2	-1.35786	0.000165386	0.00113311	-1.29524	0.000969685	0.00665496	-1.38846	0.00033698	0.00251861
Rv0660c	mazE2	-1.75669	8.26986e-07	1.1274e-05	-1.87903	1.76895e-06	3.29765e-05	-2.09219	8.12684e-08	1.93883e-06
Rv0661c	vapC7	-1.12234	0.111997	0.216538	-0.0714983	0.885189	0.948619	-0.237162	0.766124	0.870358
Rv0662c	vapB7	-0.444768	0.395993	0.551928	-1.02535	0.0698604	0.175769	0.382771	0.415436	0.589162
Rv0663	atsD	-0.118216	0.752923	0.848865	0.102437	0.753396	0.866957	-0.0131808	1	1
Rv0664	vapB8	0.16123	0.756195	0.851357	0.592008	0.233177	0.412252	0.0406965	1	1
Rv0665	vapC8	-0.0597785	0.906712	0.959119	1.57438	0.0011933	0.00775163	0.767846	0.135988	0.270492
Rv0666	Rv0666	-Inf	0.516372	0.657648	-0.0146793	1	1	1.97671	0.162952	0.309338
Rv0667	rpoB	-0.4197	0.220868	0.363175	0.279454	0.418669	0.602282	-0.206149	0.589815	0.738974
Rv0668	rpoC	-0.167592	0.637977	0.758983	0.439988	0.210165	0.383589	0.0841367	0.785875	0.880196
Rv0669c	Rv0669c	0.628022	0.056874	0.129961	0.323183	0.362302	0.549832	0.541867	0.124873	0.253928
Rv0670	end	-1.92256	1.03436e-07	1.72738e-06	-1.96847	6.88251e-07	1.44425e-05	-2.13127	5.91138e-08	1.4808e-06
Rv0671	lpqP	-0.626653	0.0749289	0.16051	-1.14522	0.00338879	0.0177779	-1.00751	0.00840345	0.0337824
Rv0672	fadE8	-0.588225	0.093476	0.189489	-0.635133	0.0997665	0.230337	-0.580045	0.12556	0.255065
Rv0673	echA4	-1.40205	0.000401864	0.0024148	-0.417277	0.31076	0.501016	-0.527135	0.19491	0.349174
Rv0674	Rv0674	-0.362591	0.373349	0.529693	0.0218868	0.951964	0.992837	-0.174774	0.69978	0.823705
Rv0675	echA5	-1.22421	0.00200185	0.00893924	0.144886	0.694579	0.822415	-0.662082	0.110102	0.23177
Rv0676c	mmpL5	-2.00722	1.77642e-08	3.8279e-07	-2.44268	9.93855e-10	3.79369e-08	-2.29317	3.96539e-09	1.32217e-07
Rv0677c	mmpS5	-2.80134	1.46556e-13	7.25179e-12	-2.52962	5.9913e-10	2.40131e-08	-2.89314	1.6284e-12	8.15829e-11
Rv0678	Rv0678	-2.60463	2.30991e-12	1.00632e-10	-3.13206	7.80974e-14	4.81561e-12	-3.41732	3.39385e-16	2.22993e-14
Rv0679c	Rv0679c	-1.55588	2.14288e-05	0.000199736	-1.41188	0.000363727	0.00294712	-1.25051	0.00124593	0.0075093
Rv0680c	Rv0680c	0.0433096	0.880868	0.940469	-0.573963	0.165589	0.327239	-0.0129887	1	1
Rv0681	Rv0681	-0.297512	0.41879	0.57177	-0.549402	0.16378	0.325287	-0.0285078	0.969769	1
Rv0682	rpsL	1.93123	1.40506e-08	3.1286e-07	2.37513	2.27303e-10	9.58978e-09	1.97633	6.36925e-08	1.58559e-06
Rv0683	rpsG	0.193751	0.544398	0.680795	1.10425	0.00220149	0.0126412	0.584165	0.0965961	0.211101
Rv0684	fusA1	0.460729	0.152304	0.274106	0.904525	0.0110766	0.0443951	0.698342	0.0450393	0.122302
Rv0685	tuf	0.862485	0.0080798	0.0277496	1.89257	1.81735e-07	4.36163e-06	1.34997	0.000129841	0.00115045
Rv0686	Rv0686	0.391451	0.239333	0.384776	0.740968	0.0410314	0.119603	0.479453	0.178472	0.329291
Rv0687	Rv0687	0.971738	0.00392764	0.0154031	0.525761	0.152458	0.308768	0.286693	0.417933	0.590439
Rv0688	Rv0688	0.733422	0.0290151	0.0764579	0.741328	0.0425734	0.122935	0.767308	0.0327139	0.0965518
Rv0689c	Rv0689c	-Inf	0.000737865	0.00396429	0.562283	0.380861	0.56768	-0.70131	0.45632	0.623995
Rv0690c	Rv0690c	-1.66828	4.74833e-06	5.3012e-05	-1.38125	0.000454682	0.00357326	-1.61428	3.68575e-05	0.000414958
Rv0691c	Rv0691c	0.198307	0.535656	0.674463	-0.161545	0.691031	0.819909	-0.423549	0.264329	0.428053
Rv0691A	Rv0691A	0.546826	0.165522	0.292123	1.28302	0.00175684	0.0105096	0.256779	0.545455	0.70115
Rv0692	Rv0692	-0.712769	0.0523789	0.121688	0.531596	0.14758	0.301478	-0.194715	0.631586	0.770645
Rv0693	Rv0693	-0.913244	0.0091439	0.0305268	-0.599658	0.11787	0.257668	-0.790335	0.0355058	0.102972
Rv0694	Rv0694	-1.06289	0.0024936	0.0105919	-1.15215	0.00283903	0.0153561	-0.939438	0.0128677	0.047272
Rv0695	Rv0695	-1.18581	0.00116403	0.00571045	-1.01996	0.0100766	0.0412112	-0.492946	0.201778	0.357229
Rv0696	Rv0696	-0.788086	0.0267407	0.0720758	-0.993498	0.0110388	0.0442879	-0.694724	0.0695959	0.16693
Rv0697	Rv0697	-2.03241	3.4493e-06	3.93869e-05	-0.322239	0.45503	0.634131	-0.372515	0.38166	0.555041
Rv0698	Rv0698	0.068551	0.850768	0.918857	0.230939	0.55833	0.71841	0.542003	0.170288	0.320278
Rv0699	Rv0699	-Inf	0.149849	0.271271	0.498499	0.536485	0.701543	-Inf	0.151375	0.292947
Rv0700	rpsJ	1.01889	0.00200523	0.00893988	1.38852	0.000126219	0.001219	1.0305	0.00364385	0.0173864
Rv0701	rplC	-0.146484	0.68563	0.79768	0.195419	0.566471	0.725373	-0.185291	0.633741	0.772067
Rv0702	rplD	-0.761123	0.027813	0.0741188	-0.160941	0.689023	0.818773	-0.458294	0.221148	0.37911
Rv0703	rplW	-0.724065	0.0419822	0.103132	-0.086654	0.847285	0.927102	-0.417925	0.276883	0.44207
Rv0704	rplB	-0.310949	0.370895	0.527144	0.385831	0.271579	0.459729	0.093496	0.767322	0.871472
Rv0705	rpsS	0.749844	0.0231148	0.0641113	0.931152	0.0098288	0.0403625	0.671595	0.0574811	0.146555
Rv0706	rplV	-0.531312	0.133672	0.249642	0.27887	0.434109	0.616989	-0.247862	0.528765	0.688081
Rv0707	rpsC	0.117052	0.704392	0.812047	0.500192	0.160541	0.320283	0.593687	0.0901396	0.201262
Rv0708	rplP	0.125825	0.691361	0.802251	0.538696	0.135935	0.28525	0.443683	0.210186	0.36739
Rv0709	rpmC	0.282624	0.393822	0.549787	0.985911	0.00715917	0.0315318	0.74117	0.0392355	0.11051
Rv0710	rpsQ	0.770535	0.0195747	0.0560795	1.21865	0.000769161	0.00560509	0.763194	0.0311693	0.0930206
Rv0711	atsA	-0.139123	0.705862	0.812958	-0.811434	0.0340915	0.104624	-0.645425	0.0856698	0.193991
Rv0712	Rv0712	-1.05451	0.00436165	0.016793	-1.45014	0.000417586	0.00332741	-1.30311	0.00111368	0.00692035
Rv0713	Rv0713	1.53101	6.21486e-06	6.57234e-05	1.74802	2.39481e-06	4.22838e-05	1.66553	4.69451e-06	6.9175e-05
Rv0714	rplN	0.606543	0.0659117	0.14547	1.14241	0.00164435	0.0100619	0.894363	0.0119653	0.0446275
Rv0715	rplX	0.597506	0.069964	0.152815	0.70854	0.0495647	0.13703	0.444074	0.208394	0.365534
Rv0716	rplE	0.0779415	0.790704	0.879709	1.04142	0.00372198	0.0191252	0.160189	0.630497	0.77036
Rv0717	rpsN1	0.740808	0.0521938	0.121412	1.51513	0.000183326	0.00166615	0.994847	0.0135889	0.0495582
Rv0718	rpsH	0.17444	0.584406	0.714704	0.465519	0.195677	0.364609	0.427264	0.225108	0.383043
Rv0719	rplF	0.48248	0.13887	0.256967	0.815816	0.0228428	0.0762951	0.511527	0.144014	0.282116
Rv0720	rplR	-0.470358	0.192147	0.326892	0.673524	0.0660317	0.169745	-0.105822	0.800552	0.891126
Rv0721	rpsE	-0.0802434	0.837437	0.909081	1.01811	0.0045504	0.0222144	0.102398	0.749472	0.860218
Rv0722	rpmD	1.25462	0.000513819	0.00295465	1.52155	8.59604e-05	0.000892563	0.95312	0.0140672	0.0508398
Rv0723	rplO	-0.289233	0.410086	0.565014	0.754879	0.0346373	0.105974	-0.0118641	0.997787	1
Rv0724	sppA	-1.07839	0.00177034	0.00804482	-1.33481	0.00048201	0.00375148	-1.45354	0.00011473	0.0010571
Rv0725c	Rv0725c	-0.600128	0.111949	0.216538	0.0304328	0.907899	0.963681	-0.170536	0.686213	0.814843
Rv0726c	Rv0726c	1.19888	0.000390439	0.00235639	1.10344	0.00273736	0.0149067	1.03138	0.00443067	0.0203415
Rv0727c	fucA	-0.223397	0.553942	0.687794	-0.551678	0.171185	0.333855	-0.0930487	0.830796	0.913878
Rv0728c	serA2	-0.299396	0.484705	0.631111	-0.301448	0.513153	0.681033	-0.0726861	0.906431	0.961575
Rv0729	xylB	-0.119284	0.777187	0.867679	0.951966	0.0157703	0.0578822	0.486595	0.212912	0.371131
Rv0730	Rv0730	-0.165504	0.652212	0.772021	0.215978	0.534265	0.699687	-0.241475	0.536719	0.693032
Rv0731c	Rv0731c	0.50549	0.145918	0.266199	1.01147	0.00745563	0.0325869	0.684271	0.0656744	0.159917
Rv0732	secY	1.64727	6.32141e-07	9.04865e-06	1.56938	1.44177e-05	0.000200646	1.76091	7.89596e-07	1.4385e-05
Rv0733	adk	1.02975	0.00183931	0.00830733	1.44206	7.24196e-05	0.000777753	1.15197	0.00121058	0.00735271
Rv0734	mapA	0.467371	0.15941	0.283962	0.853276	0.0186454	0.0650399	0.519041	0.143955	0.282116
Rv0735	sigL	-0.370915	0.426232	0.57723	0.681746	0.112483	0.249354	0.0228165	0.953821	0.991221
Rv0736	rslA	-0.628637	0.179483	0.309539	0.597588	0.148827	0.303098	0.0744748	0.842466	0.921711
Rv0737	Rv0737	0.405799	0.346459	0.501483	0.146748	0.738562	0.857023	0.135201	0.735589	0.8516
Rv0738	Rv0738	-2.72775	9.16967e-08	1.55729e-06	-1.08654	0.0185134	0.0648048	-0.743704	0.101285	0.218449
Rv0739	Rv0739	0.954871	0.0171403	0.0502917	0.187669	0.644395	0.784787	1.21789	0.00316283	0.0156141
Rv0740	Rv0740	1.22646	0.000600552	0.00334772	1.21267	0.00174118	0.0104747	1.15928	0.00234361	0.0123432
Rv0742	Rv0742	-2.32066	0.000225994	0.0014633	-0.466302	0.382211	0.568935	-0.611141	0.277295	0.442436
Rv0743c	Rv0743c	0.444951	0.23819	0.383554	0.822148	0.0381646	0.113812	0.412907	0.290713	0.45783
Rv0744c	Rv0744c	0.950449	0.00697053	0.0247238	0.124398	0.739908	0.858087	0.464706	0.221627	0.379569
Rv0745	Rv0745	-Inf	5.78986e-06	6.2834e-05	-1.02033	0.142451	0.293695	-0.223329	0.723877	0.84355
Rv0746	PE_PGRS9	-0.976195	0.0171054	0.0502629	0.394856	0.304331	0.495032	-0.469608	0.262788	0.426207
Rv0747	PE_PGRS10	-2.48911	9.97972e-10	2.91961e-08	-1.43169	0.000482039	0.00375148	-1.31039	0.00106876	0.00669309
Rv0748	vapB31	0.806335	0.0272864	0.0732512	1.01807	0.00891458	0.0375706	0.377378	0.335862	0.506446
Rv0749	vapC31	0.425855	0.264776	0.414216	0.642696	0.113256	0.250653	1.13218	0.00445557	0.0204324
Rv0749A	Rv0749A	1.4102	0.0227478	0.0632708	1.33272	0.0352268	0.107042	0.823108	0.201553	0.35722
Rv0750	Rv0750	-1.41113	0.00014469	0.00100855	-1.87327	6.46519e-06	9.92815e-05	-1.15175	0.0034158	0.0165145
Rv0751c	mmsB	-1.51753	4.62189e-05	0.000385126	-1.30726	0.00110165	0.00728613	-1.0829	0.00551047	0.0241905
Rv0752c	fadE9	-0.364429	0.310945	0.465721	-0.759155	0.0558009	0.150505	-0.694938	0.0735042	0.174013
Rv0753c	mmsA	-1.50279	2.50874e-05	0.000229044	-1.42238	0.000262987	0.00224266	-1.50909	8.56367e-05	0.000847486
Rv0754	PE_PGRS11	-0.587409	0.114182	0.219808	-1.34127	0.00134595	0.00854925	-0.977785	0.0147207	0.0525852
Rv0755c	PPE12	1.08561	0.00109764	0.00547863	0.434572	0.223875	0.400041	0.684264	0.0535694	0.138968
Rvnt09	thrV	-Inf	1	1	3.92884	0.428571	0.611722	3.20229	0.428571	0.598298
Rv0756c	Rv0756c	-0.915867	0.00936528	0.0311244	-1.08188	0.00544356	0.0253401	-1.24492	0.00117032	0.00716877
Rv0757	phoP	0.115353	0.705254	0.812492	-0.16579	0.680301	0.81126	-0.343394	0.365635	0.538576
Rv0758	phoR	-0.207218	0.562388	0.695091	-0.581453	0.127358	0.271372	-0.682739	0.0682229	0.164128
Rv0759c	Rv0759c	0.642508	0.0766006	0.163393	0.921895	0.0185851	0.0648861	0.503129	0.194719	0.349174
Rv0760c	Rv0760c	1.49526	1.75008e-05	0.000168209	1.7099	6.20691e-06	9.67988e-05	1.6939	5.55257e-06	8.09261e-05
Rv0761c	adhB	1.74602	1.83893e-07	2.91321e-06	1.81601	7.31565e-07	1.5114e-05	1.56527	1.30531e-05	0.000172095
Rv0762c	Rv0762c	1.78815	5.88254e-07	8.48101e-06	1.60387	3.44398e-05	0.000418287	1.38082	0.000308087	0.00232984
Rv0763c	Rv0763c	0.485665	0.387763	0.543791	1.27036	0.0152645	0.0565959	0.721153	0.211845	0.369968
Rv0764c	cyp51	1.02184	0.00207461	0.00920825	0.644029	0.0738688	0.183754	0.749657	0.0349204	0.101642
Rv0765c	Rv0765c	0.568362	0.101095	0.200688	0.560048	0.137561	0.287758	0.335643	0.357127	0.529743
Rv0766c	cyp123	0.408127	0.210655	0.350886	0.0644747	0.835508	0.920483	0.128761	0.695606	0.821447
Rv0767c	Rv0767c	-0.835597	0.0187402	0.0540753	-2.03258	6.05536e-07	1.29095e-05	-1.66423	2.34467e-05	0.00028052
Rv0768	aldA	-0.605474	0.0861781	0.178134	-0.502527	0.19555	0.364609	-0.837059	0.0280365	0.086241
Rv0769	Rv0769	1.38868	0.000107502	0.000781977	1.43107	0.000216454	0.00188598	1.15841	0.00251796	0.0129219
Rv0770	Rv0770	1.87206	9.86217e-07	1.29175e-05	1.94846	1.93381e-06	3.55352e-05	1.42656	0.000497151	0.00347746
Rv0771	Rv0771	2.15465	7.43708e-09	1.74315e-07	1.4066	0.00056469	0.00427841	1.47426	0.000226052	0.00182297
Rv0772	purD	0.501489	0.13782	0.255614	0.801132	0.0296803	0.0944866	0.595722	0.0996039	0.215907
Rv0773c	ggtA	0.605586	0.0701098	0.15305	0.887124	0.0149564	0.0557632	0.806048	0.0245952	0.0782363
Rv0774c	Rv0774c	-0.0900144	0.823199	0.900135	-0.115411	0.79185	0.889926	0.0870723	0.793708	0.887484
Rv0775	Rv0775	-1.27027	0.000817675	0.00430084	-0.402512	0.32362	0.51406	-0.879156	0.0276543	0.0854575
Rv0776c	Rv0776c	0.310246	0.408879	0.564709	-0.352593	0.44084	0.62221	-0.373026	0.411677	0.58585
Rv0777	purB	-0.346001	0.324608	0.478144	-0.593216	0.121172	0.261952	-0.563854	0.133591	0.266649
Rv0778	cyp126	0.580668	0.0772463	0.164333	0.0675971	0.82835	0.915529	0.274661	0.426705	0.598298
Rv0779c	Rv0779c	-1.03619	0.0126718	0.0396476	0.346495	0.378751	0.566009	0.201214	0.594362	0.742814
Rv0780	purC	0.247778	0.451037	0.600184	0.389893	0.27849	0.467427	0.552345	0.121205	0.248359
Rv0783c	emrB	-0.103124	0.789189	0.878631	-0.251251	0.523247	0.690542	-0.00152811	0.972497	1
Rv0784	Rv0784	-0.899458	0.0149512	0.0453287	-1.09555	0.00664489	0.0298239	-0.796483	0.0435667	0.119354
Rv0785	Rv0785	0.673351	0.0461746	0.111018	1.3294	0.000305947	0.00254935	0.89137	0.013712	0.0499161
Rv0786c	Rv0786c	-1.51957	0.000182972	0.0012346	-0.571185	0.171606	0.334031	-0.678929	0.0996929	0.215982
Rv0787	Rv0787	-0.653508	0.0587197	0.133266	-0.962912	0.011732	0.0465103	-1.04583	0.00542624	0.0238993
Rv0787A	Rv0787A	-0.0191397	1	1	-0.0978818	0.837332	0.920973	0.176615	0.651534	0.7875
Rv0788	purQ	-0.0163129	0.98824	1	0.136783	0.689282	0.818773	-0.115204	0.783095	0.878434
Rv0789c	Rv0789c	-0.517022	0.171654	0.299777	0.685989	0.0712537	0.178491	-0.0507249	0.933959	0.979154
Rv0790c	Rv0790c	-1.9886	3.48839e-07	5.17833e-06	-1.64557	7.25748e-05	0.000777753	-1.75343	1.86888e-05	0.000232624
Rv0791c	Rv0791c	-0.882078	0.0126483	0.0396476	-1.32481	0.000749873	0.00547448	-0.992711	0.00942233	0.0367361
Rv0792c	Rv0792c	-1.82394	4.69072e-07	6.86147e-06	-2.05169	3.13631e-07	7.02254e-06	-1.63826	2.22965e-05	0.00026917
Rv0793	Rv0793	-0.416415	0.387957	0.543873	-1.26378	0.0134984	0.0520708	-1.19722	0.0163945	0.0570888
Rv0794c	Rv0794c	-0.715819	0.0498923	0.117146	-0.764686	0.0522314	0.142799	-0.557034	0.150423	0.291254
Rv0797	Rv0797	-Inf	0.00343735	0.0138407	0.423976	0.599055	0.751256	1.75139	0.00353904	0.0169496
Rv0798c	cfp29	0.556868	0.0966031	0.194273	0.597497	0.100785	0.231887	0.730373	0.0422416	0.116466
Rv0799c	Rv0799c	0.76225	0.0226831	0.0631664	0.612258	0.092227	0.217695	0.947243	0.00835169	0.0336418
Rv0800	pepC	0.479295	0.166243	0.293266	0.231927	0.525022	0.691518	0.515548	0.163037	0.309338
Rv0801	Rv0801	1.09435	0.00368385	0.0146187	1.04877	0.00946343	0.0392238	0.828081	0.0397796	0.111494
Rv0802c	Rv0802c	0.114793	0.726937	0.828423	0.054666	0.876512	0.944879	0.796832	0.031281	0.0932845
Rv0803	purL	0.0291837	0.90624	0.958873	0.30644	0.384893	0.571064	-0.0686655	0.880655	0.946038
Rv0804	Rv0804	-1.19797	0.00545868	0.0201644	0.110191	0.767689	0.876655	-1.05159	0.0186174	0.0628101
Rv0805	Rv0805	-0.183836	0.605483	0.73228	-0.442818	0.244036	0.424706	-0.456527	0.220648	0.37874
Rv0806c	cpsY	-0.0148638	0.989728	1	-0.258272	0.508755	0.67834	-0.294281	0.439197	0.607839
Rv0807	Rv0807	-1.45527	0.000447626	0.00264614	-1.86342	5.8098e-05	0.000652259	-2.42511	6.4927e-07	1.20476e-05
Rv0808	purF	-1.33893	0.000122831	0.000879119	-1.85327	2.13879e-06	3.83997e-05	-1.65047	1.43888e-05	0.000185435
Rv0809	purM	-0.526232	0.126836	0.24036	-0.583958	0.123888	0.266101	-0.571631	0.125151	0.254364
Rv0810c	Rv0810c	-1.38236	0.000204912	0.0013508	-1.07692	0.006852	0.0305142	-0.754386	0.053027	0.137862
Rv0811c	Rv0811c	-1.2192	0.000559377	0.00315328	-1.2679	0.00108622	0.00723187	-1.29536	0.000696166	0.0046816
Rv0812	Rv0812	-0.180141	0.636074	0.757618	-0.278081	0.499552	0.670166	-0.479449	0.224639	0.38264
Rv0813c	Rv0813c	0.196823	0.545735	0.682019	0.39555	0.274795	0.464129	0.409459	0.247265	0.408404
Rv0814c	Rv0814c	-Inf	0.516372	0.657648	-Inf	0.517621	0.6856	-Inf	0.517358	0.67786
Rv0815c	cysA2	-Inf	1	1	-Inf	1	1	-1.43039	1	1
Rv0816c	thiX	0.0890381	0.805752	0.889902	0.812604	0.0402651	0.117991	0.12902	0.729287	0.846996
Rv0817c	Rv0817c	1.10371	0.00215061	0.00947215	0.235769	0.549942	0.711251	0.599345	0.117754	0.243027
Rv0818	Rv0818	-1.10176	0.00175745	0.00800098	-0.250174	0.524254	0.691313	-0.81627	0.0304928	0.0917323
Rv0819	mshD	-0.685942	0.0523806	0.121688	-0.631392	0.103283	0.236009	-0.664501	0.079783	0.185159
Rv0820	phoT	0.447768	0.174419	0.303072	0.215468	0.542204	0.704788	0.273481	0.432455	0.601437
Rv0821c	phoY2	-1.01475	0.00345302	0.0138813	-1.43931	0.000195486	0.00174113	-1.25596	0.000853393	0.00558889
Rv0822c	Rv0822c	-1.3968	6.54341e-05	0.000513221	-2.08853	1.2914e-07	3.21487e-06	-1.65688	1.39188e-05	0.000180539
Rv0823c	Rv0823c	-2.20271	9.24784e-10	2.72539e-08	-2.9292	8.74981e-13	5.15724e-11	-3.22505	2.93648e-15	1.86816e-13
Rv0824c	desA1	-1.8291	2.20102e-07	3.43257e-06	-2.39496	1.77742e-09	6.53568e-08	-2.99814	9.29269e-14	5.17293e-12
RVnc0002	ASdes	NaN	1	1	NaN	1	1	NaN	1	1
Rv0825c	Rv0825c	0.688832	0.0517137	0.120716	0.532185	0.16414	0.325841	0.607969	0.107802	0.228369
Rv0826	Rv0826	-0.221185	0.563544	0.695622	-0.551924	0.173245	0.336093	-0.344722	0.392679	0.567156
Rv0827c	kmtR	-3.63115	1.28866e-18	1.05407e-16	-3.45907	6.29321e-15	4.42512e-13	-3.85729	1.18012e-17	9.27437e-16
Rv0828c	Rv0828c	0.86463	0.0838933	0.174975	-0.26037	0.78828	0.888104	0.593893	0.308188	0.477371
Rv0830	Rv0830	1.1771	0.000480101	0.00279687	0.983479	0.0074287	0.0325046	0.96283	0.00764201	0.0312862
Rv0831c	Rv0831c	0.666165	0.040556	0.100277	0.0985849	0.760389	0.871823	0.431771	0.212985	0.371131
Rvnt10	lysT	NaN	1	1	NaN	1	1	NaN	1	1
Rvnt11	gluT	-Inf	1	1	3.18456	0.428571	0.611722	4.5142	0.0833312	0.190585
Rvnt12	aspT	-Inf	1	1	5.67317	0.000119634	0.00117326	4.94563	0.00386597	0.0180803
Rvnt13	pheU	NaN	1	1	NaN	1	1	NaN	1	1
Rv0832	PE_PGRS12	-2.27894	2.41268e-08	4.95899e-07	-0.768971	0.0556972	0.150505	-0.854088	0.0318594	0.0945529
Rv0833	PE_PGRS13	-1.94006	4.83682e-06	5.385e-05	-0.747218	0.0761881	0.188495	-2.20118	1.95776e-06	3.21585e-05
Rv0834c	PE_PGRS14	-1.82318	7.84142e-07	1.08437e-05	-1.26441	0.00130173	0.00832109	-1.81953	4.12477e-06	6.21506e-05
Rv0835	lpqQ	0.397068	0.280093	0.431112	-0.223364	0.607967	0.75887	0.762142	0.051293	0.134368
Rv0836c	Rv0836c	-1.17979	0.00964216	0.0318334	-0.651345	0.153911	0.310768	-0.737101	0.117495	0.242742
Rv0837c	Rv0837c	-0.770233	0.0479086	0.113687	-1.05035	0.0144021	0.0547142	-0.608848	0.139384	0.275333
Rv0838	lpqR	-1.23717	0.00158349	0.00733582	-1.14479	0.00686968	0.0305363	-0.772243	0.0581093	0.147406
Rv0839	Rv0839	-2.06566	2.54207e-08	5.1719e-07	-1.26435	0.0011739	0.00765505	-1.83804	3.01505e-06	4.72044e-05
Rv0840c	pip	-0.860614	0.0208634	0.0593487	-1.36903	0.000898918	0.00625989	-1.10585	0.00554663	0.0243226
Rv0841	Rv0841	-Inf	6.78783e-08	1.20914e-06	-1.39395	0.0177534	0.062914	-2.51135	0.000336139	0.00251822
Rv0842	Rv0842	-1.28879	0.000806425	0.00424724	-0.893227	0.0299024	0.0948921	-0.925707	0.0223976	0.0723947
Rv0843	Rv0843	-0.172586	0.665783	0.781761	-0.434266	0.295687	0.485106	-0.10773	0.811089	0.899763
Rv0844c	narL	-0.966284	0.00665857	0.0237288	-0.274655	0.488072	0.661384	-0.733864	0.0546095	0.141301
Rv0845	Rv0845	1.01651	0.00277211	0.0115856	1.03748	0.00503927	0.023959	1.02203	0.00504745	0.0225281
Rv0846c	Rv0846c	0.43999	0.203257	0.341288	0.12601	0.735709	0.855198	0.648853	0.081245	0.187265
Rv0847	lpqS	-2.99619	2.91545e-12	1.2431e-10	-2.09238	1.20393e-06	2.37703e-05	-2.20954	2.45903e-07	5.02847e-06
Rv0848	cysK2	-1.20908	0.000689146	0.00374776	-1.27753	0.00109446	0.00726258	-0.765368	0.0436081	0.119386
Rv0849	Rv0849	-1.57288	9.35548e-05	0.000695673	-0.429949	0.304684	0.495405	-0.0831551	0.863604	0.934995
Rv0851c	Rv0851c	-0.857094	0.0421567	0.103279	-0.0726609	0.895159	0.956236	0.584231	0.133016	0.266031
Rv0852	Rv0852	0.327772	0.38702	0.543319	1.89448	1.47488e-06	2.82839e-05	1.49581	0.000111851	0.00103773
Rv0853c	pdc	0.653401	0.0529464	0.122806	0.626812	0.0862077	0.207327	0.678041	0.0600462	0.150331
Rv0854	Rv0854	1.12554	0.00200285	0.00893924	0.878395	0.0259922	0.0847655	1.13459	0.00329392	0.0161057
Rv0855	far	-0.261568	0.506772	0.648927	0.920163	0.0149792	0.0557961	0.460769	0.2188	0.377183
Rv0856	Rv0856	1.0769	0.00256552	0.0108238	0.443246	0.249242	0.431518	0.523798	0.175095	0.325501
Rv0857	Rv0857	-0.336891	0.344543	0.499071	-1.09163	0.00521616	0.0246829	-0.718658	0.0590484	0.148753
Rv0858c	dapC	-0.0855606	0.83786	0.909081	0.266116	0.470863	0.647194	0.102021	0.769037	0.8721
Rv0859	Rv0859	0.0525975	0.848562	0.917215	0.268261	0.440368	0.62221	-0.0531733	0.911427	0.964361
Rv0860	fadB	0.210408	0.504137	0.646595	0.0797421	0.798334	0.894027	-0.258704	0.495667	0.659267
Rv0861c	ercc3	-0.436602	0.212657	0.353224	-0.978394	0.0114246	0.0455619	-0.540719	0.151807	0.293509
Rv0862c	Rv0862c	-0.728784	0.0399241	0.099081	-0.852313	0.0291492	0.0931246	-0.854096	0.0257285	0.0811329
Rv0863	Rv0863	-0.917776	0.0090981	0.0304638	-1.59228	5.78482e-05	0.00065128	-1.33146	0.00053387	0.00370199
Rv0864	moaC2	-1.04845	0.00319421	0.0130637	-0.271421	0.488714	0.661745	-0.639418	0.0914091	0.203199
Rv0865	mog	-1.2909	0.000593988	0.00332037	-1.55734	0.000171561	0.0015699	-1.41157	0.000488703	0.00342558
Rv0866	moaE2	-0.321471	0.413503	0.568159	0.675273	0.0771131	0.190314	0.136764	0.709166	0.832066
Rv0867c	rpfA	0.195386	0.540443	0.677917	0.988349	0.00600268	0.0273706	0.552847	0.115438	0.239232
Rv0868c	moaD2	-2.29705	3.61268e-06	4.10187e-05	-0.858891	0.0664409	0.170157	-1.06875	0.0186631	0.0628642
Rv0869c	moaA2	-1.72922	1.76848e-06	2.161e-05	-1.59332	5.04964e-05	0.000582246	-1.4648	0.000136694	0.00120147
Rv0870c	Rv0870c	-0.296436	0.408222	0.563996	-0.310192	0.433065	0.616161	-0.415597	0.278745	0.444218
Rv0871	cspB	0.021283	0.919027	0.965268	0.271623	0.440887	0.62221	-0.417008	0.285221	0.451487
Rv0872c	PE_PGRS15	-2.10806	7.82074e-09	1.82241e-07	-2.15666	7.72335e-08	2.07753e-06	-2.34913	3.54352e-09	1.2036e-07
Rv0873	fadE10	0.890571	0.00645665	0.0231469	0.247479	0.474653	0.650995	0.430304	0.215117	0.372919
Rv0874c	Rv0874c	-1.512	4.03846e-05	0.000346599	-1.33996	0.000790935	0.00573249	-1.26882	0.00111091	0.00691383
Rv0875c	Rv0875c	-0.946072	0.011103	0.0355154	-1.61224	0.000119727	0.00117326	-1.20461	0.0029837	0.0148555
Rv0876c	Rv0876c	-0.989722	0.00441909	0.016949	-1.73459	1.00048e-05	0.000144114	-1.44817	0.000144351	0.00125501
Rv0877	Rv0877	-0.686491	0.0502832	0.117857	-0.451635	0.240223	0.420994	-0.763292	0.043881	0.119888
Rv0878c	PPE13	-0.642153	0.0805595	0.170207	0.248453	0.494424	0.665654	-0.00815146	1	1
Rv0879c	Rv0879c	1.34333	0.000338261	0.00207301	0.5585	0.168891	0.33101	0.956286	0.0175298	0.0597952
Rv0880	Rv0880	1.22106	0.000563886	0.00316978	0.9254	0.0161075	0.0587968	0.98703	0.00876369	0.0348508
Rv0881	Rv0881	0.274733	0.465081	0.612971	0.631075	0.114237	0.25171	0.811615	0.0378395	0.107637
Rv0882	Rv0882	-0.711878	0.162761	0.288139	0.891431	0.0491946	0.136735	0.883034	0.0465293	0.125077
Rv0883c	Rv0883c	-0.0326449	0.950704	0.98818	0.171975	0.621995	0.769499	0.340997	0.3338	0.504242
Rv0884c	serC	-0.0197538	0.982022	1	-0.465166	0.232864	0.412252	-0.327837	0.394797	0.568167
Rv0885	Rv0885	-0.139818	0.703803	0.811753	-0.727349	0.0578736	0.154432	-0.223627	0.564845	0.71847
Rv0886	fprB	-1.01849	0.00498014	0.0187171	-1.05259	0.00832012	0.0357417	-0.757935	0.0515391	0.13466
Rv0887c	Rv0887c	1.70475	4.3407e-05	0.000367036	-0.13416	0.868947	0.939757	0.388797	0.415108	0.589162
Rv0888	Rv0888	0.381749	0.238929	0.384435	-0.0721632	0.875666	0.94473	0.347429	0.317119	0.487086
Rv0889c	citA	-1.77786	7.83014e-07	1.08437e-05	-1.46586	0.000165752	0.00152021	-1.42079	0.000192328	0.00159927
Rv0890c	Rv0890c	0.0580543	0.843416	0.912885	0.678616	0.0615404	0.161061	0.900895	0.0116545	0.0435909
Rv0891c	Rv0891c	1.76857	2.87046e-07	4.39114e-06	1.39475	0.000193846	0.00173423	1.94912	1.38568e-07	3.15557e-06
Rv0892	Rv0892	0.734906	0.0280087	0.074541	1.22745	0.000799071	0.00577021	1.46986	4.56908e-05	0.000494725
Rv0893c	Rv0893c	0.741584	0.0353502	0.0902884	0.63266	0.0951396	0.22282	0.834203	0.0261921	0.0822711
Rv0894	Rv0894	0.500602	0.145328	0.265594	0.0606849	0.856118	0.93417	0.20841	0.565959	0.719203
Rv0895	Rv0895	0.67923	0.0634968	0.141543	0.266141	0.480336	0.656612	0.464578	0.225162	0.383043
Rv0896	gltA2	0.415574	0.196089	0.331753	-0.198685	0.612886	0.763109	0.120082	0.710151	0.832734
Rv0897c	Rv0897c	-0.565131	0.104167	0.205463	-0.927069	0.0159978	0.058503	-0.696771	0.0638859	0.156896
Rv0898c	Rv0898c	-1.51732	2.22722e-05	0.000205684	-2.98557	1.94712e-12	1.0839e-10	-2.39615	2.75622e-09	9.77605e-08
arfA	arfA	0.623945	0.0627705	0.140315	0.101268	0.763994	0.874117	0.188399	0.582176	0.733992
Rv0900	arfB	-0.671958	0.320163	0.474488	-0.0151787	1	1	-0.569222	0.415758	0.589162
Rv0901	arfC	-0.507197	0.17499	0.303619	-0.900853	0.028754	0.0920495	-0.524276	0.189802	0.343144
Rv0902c	prrB	-0.574715	0.0994203	0.198247	-0.567615	0.138925	0.289554	-0.620779	0.100445	0.217137
Rv0903c	prrA	-0.938743	0.00709119	0.0250851	-0.516054	0.177098	0.341154	-1.03221	0.00613512	0.0263554
Rv0904c	accD3	0.106397	0.731002	0.8314	-0.52792	0.180384	0.344932	-0.336011	0.394208	0.568135
Rv0905	echA6	0.176353	0.581667	0.712071	-0.345968	0.37394	0.56133	-0.0754474	0.864824	0.934995
Rv0906	Rv0906	0.327434	0.318823	0.473138	0.0551007	0.858113	0.93536	-0.110583	0.790428	0.884185
Rv0907	Rv0907	0.603621	0.070262	0.153132	0.429748	0.231586	0.410343	0.412332	0.245456	0.407028
Rv0908	ctpE	0.232982	0.471906	0.618837	0.297973	0.399416	0.585752	0.213229	0.535021	0.692624
Rv0909	Rv0909	0.562704	0.137472	0.255323	0.727222	0.07706	0.1903	0.531229	0.179981	0.330788
Rv0910	Rv0910	0.682197	0.0414805	0.102184	0.164799	0.632549	0.77602	0.644745	0.0709872	0.169658
Rv0911	Rv0911	0.0627229	0.837036	0.909081	0.172425	0.631007	0.774602	0.264876	0.455416	0.623185
Rv0912	Rv0912	-0.944091	0.0132508	0.0412339	-0.120173	0.80221	0.896614	-0.449313	0.267334	0.431873
Rv0913c	Rv0913c	1.37331	4.23765e-05	0.000360409	0.272363	0.445721	0.625733	0.32084	0.363203	0.535665
Rv0914c	Rv0914c	-0.897983	0.0107555	0.0345973	-1.21139	0.00181951	0.0107561	-0.900511	0.0173083	0.0591907
Rv0915c	PPE14	0.265227	0.474332	0.620673	-0.751376	0.105878	0.239075	-0.256062	0.57478	0.727413
Rv0916c	PE7	-Inf	4.58569e-05	0.000382905	-1.39033	0.0707617	0.177814	-0.185452	0.890383	0.952894
Rv0917	betP	0.704011	0.0353806	0.0902884	0.717994	0.0495673	0.13703	0.863235	0.0163868	0.0570888
Rv0918	Rv0918	-0.0548515	0.958339	0.993392	-0.817337	0.105229	0.238415	-0.226368	0.679455	0.810011
Rv0919	Rv0919	0.362057	0.291671	0.444832	0.0775657	0.818691	0.908285	0.613872	0.0955761	0.210131
Rvnt14	argT	NaN	1	1	NaN	1	1	NaN	1	1
Rv0920c	Rv0920c	0.440197	0.232779	0.377419	0.973983	0.0117168	0.0464958	1.19534	0.0016708	0.00956652
Rv0921	Rv0921	-0.879119	0.0226945	0.0631664	0.0870123	0.79391	0.890869	-0.85703	0.0366684	0.105127
Rv0922	Rv0922	-1.05654	0.00239397	0.0102798	-0.86345	0.0236683	0.078334	-0.942617	0.0119017	0.0444568
Rv0923c	Rv0923c	-0.352413	0.336722	0.490579	-0.00214994	0.981717	1	-0.151057	0.724871	0.844048
Rv0924c	mntH	1.46463	4.42268e-05	0.000371616	1.60516	3.48612e-05	0.000422126	1.8192	1.95361e-06	3.21585e-05
Rv0925c	Rv0925c	1.55282	6.11186e-06	6.4977e-05	1.42143	0.00014201	0.00134616	1.62139	1.04344e-05	0.000141766
Rv0926c	Rv0926c	0.745755	0.0291033	0.0765897	0.738243	0.046992	0.132357	1.00065	0.0062007	0.0265801
Rv0927c	Rv0927c	-0.115957	0.833852	0.907927	0.100455	0.78148	0.884544	0.743638	0.0547008	0.141446
Rv0928	pstS3	0.41616	0.214243	0.355356	0.537908	0.138787	0.289417	0.921701	0.0104771	0.0401072
Rv0929	pstC2	1.26334	0.000260791	0.00166177	0.753659	0.0463534	0.130834	0.622143	0.0932448	0.206478
Rv0930	pstA1	0.122275	0.691339	0.802251	-0.318186	0.413157	0.596779	-0.148908	0.711007	0.833494
Rv0931c	pknD	-1.01727	0.00310887	0.0127537	-1.28253	0.000773011	0.00562292	-1.08491	0.00355892	0.0170217
Rv0932c	pstS2	-0.555586	0.104598	0.206211	-1.08585	0.00420451	0.0209863	-0.790247	0.0327858	0.0966217
Rv0933	pstB	1.34786	5.2723e-05	0.000428629	1.26026	0.000535553	0.00408079	1.37146	0.000130096	0.00115045
Rv0934	pstS1	1.26407	0.000151006	0.0010453	1.4507	7.16645e-05	0.000772127	1.31672	0.000242661	0.0019221
Rv0935	pstC1	-0.368748	0.296747	0.449834	0.412966	0.245615	0.426712	-0.0475053	0.927821	0.974652
Rv0936	pstA2	0.199368	0.537607	0.675267	0.271849	0.446038	0.625733	0.0838579	0.79382	0.887484
Rv0937c	mku	0.0459212	0.871301	0.933737	0.002305	0.968461	1	-0.323099	0.402497	0.576943
Rv0938	ligD	-1.38723	7.71383e-05	0.000593417	-1.81036	3.89973e-06	6.53979e-05	-1.97327	3.59565e-07	7.09919e-06
Rv0939	Rv0939	-0.918549	0.00795246	0.0274062	-1.44256	0.00018924	0.00170443	-1.40336	0.000216746	0.00176211
Rv0940c	Rv0940c	0.332652	0.309723	0.46441	-0.522629	0.177142	0.341154	-0.467972	0.220926	0.379055
Rv0941c	Rv0941c	-0.472071	0.202283	0.340223	-0.769489	0.0566281	0.151918	-0.902853	0.0222523	0.0721579
Rv0942	Rv0942	0.318933	0.36478	0.52067	-0.825988	0.0495742	0.13703	-0.302359	0.46685	0.633652
Rv0943c	Rv0943c	0.537038	0.190798	0.325273	-1.16883	0.0303976	0.096159	0.438737	0.309366	0.47874
Rv0944	Rv0944	0.865491	0.0193422	0.0555459	0.53762	0.180346	0.344932	0.470598	0.232331	0.392203
Rv0945	Rv0945	0.212373	0.528075	0.668094	0.0150159	0.944342	0.987457	0.243094	0.498129	0.661153
Rv0946c	pgi	-0.249259	0.492473	0.636465	-0.348461	0.376326	0.563935	-0.397319	0.304611	0.474866
Rv0947c	Rv0947c	-0.00686772	1	1	0.771302	0.104466	0.237898	0.306227	0.538041	0.694291
Rv0948c	Rv0948c	0.245098	0.525378	0.666365	1.33253	0.000665163	0.00497383	0.941691	0.0162165	0.056809
Rv0949	uvrD1	-0.0376899	0.938744	0.979304	-0.144251	0.72353	0.844546	-0.0327836	0.958913	0.993713
Rv0950c	Rv0950c	1.15349	0.000521506	0.0029901	1.25823	0.000539911	0.00410619	1.4423	5.62074e-05	0.000589737
Rv0951	sucC	0.996515	0.00239554	0.0102798	0.927997	0.00971494	0.0399769	1.11109	0.00167378	0.00956994
Rv0952	sucD	1.42131	1.7766e-05	0.000169943	1.12729	0.00179076	0.0106632	1.29366	0.000273892	0.00211923
Rv0953c	Rv0953c	1.70415	3.07652e-06	3.54331e-05	0.596495	0.138776	0.289417	1.22134	0.0017709	0.00997993
Rv0954	Rv0954	-0.0335786	0.948041	0.98618	0.323221	0.357299	0.543887	-0.0232853	0.977939	1
Rv0955	Rv0955	-0.245292	0.491518	0.636182	0.0498735	0.865648	0.939321	-0.282223	0.465144	0.632179
Rv0956	purN	0.336639	0.331947	0.485809	0.738482	0.0486708	0.135939	0.440217	0.235419	0.395126
Rv0957	purH	0.283522	0.382976	0.540013	0.388921	0.274212	0.463731	0.346505	0.323255	0.494129
Rv0958	Rv0958	-0.343443	0.342653	0.496871	-0.200894	0.624343	0.770421	-0.502414	0.195117	0.349275
Rv0959	Rv0959	-0.0295836	0.960567	0.994563	-0.356316	0.359568	0.546511	-0.390762	0.30607	0.475476
Rv0959A	vapB9	-0.854569	0.0537317	0.124386	-0.0332734	0.968417	1	-0.0110475	1	1
Rv0960	vapC9	-0.849068	0.0370079	0.093288	-0.386882	0.382271	0.568935	-0.29308	0.506372	0.668711
Rv0961	Rv0961	0.0700198	0.808148	0.89083	-0.821281	0.0372297	0.111632	-0.437699	0.259464	0.422736
Rv0962c	lprP	-1.49907	0.000480819	0.00279698	-0.564327	0.198209	0.367713	-1.37936	0.00202519	0.0108952
Rv0963c	Rv0963c	0.530139	0.200369	0.337286	0.342611	0.43679	0.619481	0.431847	0.335767	0.506446
Rv0964c	Rv0964c	-Inf	1.58456e-07	2.53024e-06	0.469039	0.372155	0.559279	-0.0181826	1	1
Rv0965c	Rv0965c	1.22416	0.00110818	0.00551749	1.15015	0.00475222	0.0228654	0.695793	0.0859875	0.194381
Rv0966c	Rv0966c	-0.316779	0.370711	0.52707	-0.380419	0.327581	0.516932	-0.456016	0.228099	0.386563
Rv0967	csoR	-1.53852	6.5283e-05	0.000513048	-1.29351	0.00175246	0.0104991	-1.68384	5.1659e-05	0.000552131
Rv0968	Rv0968	-2.56798	1.6312e-08	3.55318e-07	-1.30627	0.00313235	0.0167651	-2.61094	4.36275e-08	1.14287e-06
Rv0969	ctpV	-1.45319	5.10072e-05	0.000416431	-1.11049	0.0041771	0.0209011	-1.48124	0.000122935	0.00110476
Rv0970	Rv0970	0.23662	0.469673	0.617275	-0.123767	0.769989	0.878234	0.169202	0.620765	0.76273
Rv0971c	echA7	-0.912738	0.0304989	0.0797465	-0.173609	0.742619	0.859973	-0.696567	0.112804	0.235638
Rv0972c	fadE12	0.0851996	0.812191	0.892586	-0.380734	0.378247	0.565796	0.0220494	0.939692	0.982595
Rv0973c	accA2	-0.261524	0.488901	0.634148	-0.169847	0.694457	0.822415	-0.682664	0.0882466	0.198258
Rv0974c	accD2	0.391523	0.258744	0.40725	-0.234422	0.58078	0.736621	-0.505211	0.213981	0.372024
Rv0975c	fadE13	-0.775041	0.0582458	0.132416	-0.90593	0.0428688	0.123521	-0.54209	0.205017	0.361827
Rv0976c	Rv0976c	0.0861633	0.807966	0.89083	-0.197893	0.644834	0.784899	-0.589068	0.159409	0.30497
Rv0977	PE_PGRS16	0.244678	0.461116	0.60975	0.17386	0.624918	0.770431	0.465636	0.194824	0.349174
Rv0978c	PE_PGRS17	-1.0109	0.193784	0.328966	0.47016	0.411729	0.596517	-0.600998	0.507045	0.66916
Rv0979c	Rv0979c	-Inf	1	1	0.255106	1	1	0.187959	1	1
Rv0979A	rpmF	-0.478636	0.403801	0.560012	1.00282	0.0357462	0.108374	1.03439	0.0257941	0.0812447
Rv0980c	PE_PGRS18	-0.527048	0.134141	0.250297	0.451617	0.206332	0.379223	-0.4304	0.257375	0.420529
Rv0981	mprA	-1.35842	0.000134474	0.000950567	-1.12408	0.00368266	0.0189877	-1.21408	0.00144453	0.00850802
Rv0982	mprB	-1.02402	0.00307926	0.0126581	-1.14889	0.00262623	0.0144191	-1.23602	0.00100775	0.00636075
Rv0983	pepD	-0.948898	0.00603972	0.0219268	-1.19713	0.00174316	0.0104747	-1.05264	0.00487426	0.021828
Rv0984	moaB2	-0.576034	0.0985284	0.197057	0.0460464	0.872769	0.942618	-0.706367	0.0611872	0.152797
Rv0985c	mscL	1.15654	0.000653467	0.0035634	1.14966	0.00189118	0.0110816	1.18109	0.00115403	0.00709407
Rv0986	Rv0986	2.83362	3.69024e-15	2.20753e-13	1.70948	1.08694e-05	0.000155034	2.25483	3.50711e-09	1.20141e-07
Rv0987	Rv0987	1.83447	4.2327e-08	8.04012e-07	1.32655	0.000265806	0.00225709	1.44751	5.23324e-05	0.000557841
Rv0988	Rv0988	1.96705	9.20558e-09	2.10834e-07	1.70109	4.82821e-06	7.83461e-05	1.38193	0.000156385	0.00135114
Rv0989c	grcC2	0.594487	0.0780272	0.165555	0.573153	0.116552	0.255686	0.59381	0.100179	0.216685
Rv0990c	Rv0990c	-0.545235	0.137625	0.255489	0.316554	0.38382	0.570182	-0.504619	0.197819	0.353099
Rv0991c	Rv0991c	0.471652	0.150124	0.271646	0.581131	0.104713	0.238091	0.256726	0.458744	0.626074
Rv0992c	Rv0992c	-0.855276	0.0193944	0.0556029	-0.686125	0.0833444	0.202729	-0.843088	0.0301232	0.0908457
Rv0993	galU	-0.58686	0.100972	0.200643	0.321461	0.368717	0.555571	-0.105364	0.807934	0.897754
Rv0994	moeA1	-0.834136	0.0166038	0.0491493	-0.367333	0.340356	0.528125	-0.713396	0.0569541	0.145575
Rv0995	rimJ	0.0305498	0.918589	0.96506	-0.00641205	0.984802	1	0.0209362	0.938722	0.982595
Rv0996	Rv0996	-0.579707	0.0972215	0.19532	0.563828	0.114477	0.2521	-0.251034	0.515703	0.677493
Rvnt15	alaV	NaN	1	1	NaN	1	1	NaN	1	1
Rv0997a	Rv0997a	0.722701	0.037341	0.0940684	0.590663	0.113953	0.251224	0.589789	0.108106	0.228648
Rv0997	Rv0997	0.551818	0.13777	0.255614	0.682825	0.083582	0.202729	0.646793	0.101312	0.218449
Rv0998	Rv0998	-0.679415	0.0520039	0.121111	-0.81401	0.0346964	0.106039	-0.840148	0.0266851	0.0833623
Rv0999	Rv0999	-0.96803	0.00958282	0.0316636	-0.0526191	0.930381	0.97738	-0.173772	0.684186	0.813473
Rv1000c	Rv1000c	-1.29472	0.000495963	0.00287257	-1.2109	0.00260561	0.0143847	-1.53506	0.00013061	0.00115051
Rv1001	arcA	-1.03351	0.00314503	0.0128757	-1.17826	0.00223532	0.0127806	-1.00758	0.00749157	0.0307961
Rv1002c	Rv1002c	0.722592	0.0310898	0.0810473	0.689846	0.0579384	0.154432	0.859845	0.0167146	0.0579515
Rv1003	Rv1003	-1.01289	0.0169307	0.0500061	0.126866	0.727535	0.847606	-0.0143359	1	1
Rv1004c	Rv1004c	-1.51219	3.72522e-05	0.000322477	-0.433653	0.271565	0.459729	-1.18004	0.00236684	0.0124166
Rv1005c	Rv1005c	-1.27548	0.00062908	0.00346816	-0.677576	0.0861124	0.207327	-0.666352	0.088731	0.198678
Rv1006	Rv1006	-0.66232	0.0543157	0.125329	-0.389268	0.307682	0.497937	-0.29208	0.43941	0.607924
Rv1007c	metS	0.231307	0.475295	0.621731	0.177207	0.605598	0.756984	0.314406	0.366503	0.539062
Rv1008	tatD	0.824512	0.0397458	0.0987608	1.13792	0.00713537	0.0314616	1.16265	0.00535509	0.0237162
Rv1009	rpfB	0.414735	0.206782	0.346047	1.20457	0.000893872	0.00624153	0.864353	0.0148956	0.052974
Rv1010	ksgA	-0.619399	0.0839075	0.174975	0.485813	0.177783	0.341764	0.30016	0.393122	0.567311
Rv1011	ispE	-0.0572378	0.916096	0.964463	0.530339	0.15798	0.31675	0.126553	0.707085	0.830353
Rv1012	Rv1012	-0.501446	0.455598	0.605049	0.35754	0.539881	0.703299	0.914964	0.0854434	0.193698
Rv1013	pks16	0.342654	0.289101	0.442089	0.53915	0.12966	0.27467	0.71635	0.0413235	0.114937
Rv1014c	pth	0.628946	0.0872289	0.179273	1.22432	0.00191562	0.0111921	1.12028	0.00414199	0.0191872
Rv1015c	rplY	0.692926	0.0441306	0.107262	0.914493	0.0144175	0.0547208	0.97669	0.00764095	0.0312862
Rv1016c	lpqT	0.376119	0.256889	0.405838	0.859635	0.0183394	0.0644211	0.641386	0.0734529	0.174013
Rv1017c	prsA	0.716724	0.0283204	0.0751798	0.297706	0.394282	0.580221	0.552399	0.11445	0.237636
Rv1018c	glmU	-0.0246684	0.96981	0.999742	-0.109722	0.79522	0.891536	0.0295857	0.905909	0.961314
Rvnt16	glnT	-Inf	1	1	-Inf	1	1	3.7687	0.428571	0.598298
Rv1019	Rv1019	-1.78879	2.80062e-06	3.28212e-05	-1.5669	0.000125063	0.00121076	-1.75327	1.7531e-05	0.000220957
Rv1020	mfd	-1.05609	0.00246127	0.0105168	-0.529376	0.164523	0.326279	-0.725671	0.0524796	0.136761
Rv1021	Rv1021	0.88307	0.00845864	0.0288284	0.447588	0.219148	0.395412	0.715869	0.0464214	0.124871
Rv1022	lpqU	0.652477	0.0638107	0.141958	0.628812	0.0977331	0.226949	0.237435	0.51979	0.679048
Rv1023	eno	0.190226	0.55679	0.689835	0.646054	0.0744748	0.184825	0.455417	0.199263	0.354481
Rv1024	Rv1024	-0.103202	0.820954	0.89906	0.280254	0.462843	0.640226	0.294597	0.423896	0.596341
Rv1025	Rv1025	0.132665	0.709903	0.816439	0.108083	0.766247	0.875961	-0.168591	0.725064	0.844048
Rv1026	Rv1026	-1.41448	0.000376697	0.00228067	-0.213693	0.612489	0.762852	-1.33268	0.00148929	0.00866336
Rv1027c	kdpE	-0.0645298	0.905286	0.95853	0.302312	0.439995	0.62221	-0.236041	0.610148	0.754527
Rv1028c	kdpD	-1.52136	1.85862e-05	0.000176945	-1.78584	5.81637e-06	9.25079e-05	-1.47736	0.000108585	0.00101448
Rv1028A	kdpF	-Inf	1	1	-Inf	1	1	-Inf	1	1
Rv1029	kdpA	-0.412568	0.257628	0.406685	0.11853	0.730719	0.850384	0.269499	0.4499	0.617534
Rv1030	kdpB	1.14286	0.00113623	0.0056292	0.983905	0.00942258	0.0391354	0.891567	0.0172455	0.0590265
Rv1031	kdpC	0.417551	0.240424	0.385756	0.394772	0.294489	0.484048	0.516161	0.172969	0.323954
Rv1032c	trcS	0.942098	0.0055992	0.0206454	1.13367	0.00221092	0.0126591	1.40714	0.000112973	0.00104572
Rv1033c	trcR	0.835384	0.01267	0.0396476	1.56317	2.06982e-05	0.00027289	1.79036	7.56341e-07	1.38421e-05
Rv1037c	esxI	NaN	1	1	NaN	1	1	NaN	1	1
Rv1038c	esxJ	-0.744383	0.264381	0.413922	-1.9813	0.0128292	0.0499702	-2.52315	0.00245573	0.0127494
Rv1039c	PPE15	-0.817207	0.0298724	0.0783564	-0.521265	0.199717	0.370072	-0.950222	0.0175998	0.0599829
Rv1040c	PE8	-1.58876	9.85996e-05	0.000727785	-3.06019	1.24532e-09	4.6647e-08	-2.45159	1.95539e-07	4.19101e-06
Rv1041c	Rv1041c	-0.324105	0.386511	0.542795	-1.37131	0.000861732	0.00609398	-0.234426	0.568384	0.721141
Rv1042c	Rv1042c	-Inf	1	1	-Inf	1	1	-Inf	1	1
Rv1043c	Rv1043c	-0.681959	0.058939	0.133537	-0.250264	0.537365	0.701778	-0.665336	0.0869627	0.195936
Rv1044	Rv1044	-0.218758	0.563457	0.695622	-1.2884	0.00209641	0.0121247	-1.20852	0.00323559	0.0158925
Rv1045	Rv1045	-1.52074	2.7785e-05	0.000250252	-1.08528	0.0053838	0.0251655	-1.39868	0.000322748	0.00242697
Rv1047	Rv1047	NaN	1	1	NaN	1	1	NaN	1	1
Rv1048c	Rv1048c	-0.201601	0.584531	0.714704	-0.467725	0.23803	0.418066	0.0102405	0.94842	0.98732
Rv1049	Rv1049	0.393816	0.319874	0.474308	0.104538	0.7876	0.888104	-0.147118	0.771037	0.872123
Rv1050	Rv1050	0.767421	0.0951596	0.191754	1.54741	0.000601988	0.00451829	0.881728	0.0587798	0.148356
Rv1051c	Rv1051c	0.421976	0.381136	0.538107	0.488807	0.324978	0.515001	0.279008	0.600817	0.747385
Rv1052	Rv1052	0.182749	0.637051	0.758331	-0.075463	0.924541	0.973513	-0.382605	0.440641	0.609207
Rvnt17	leuX	NaN	1	1	NaN	1	1	Inf	1	1
Rv1056	Rv1056	0.48678	0.170156	0.297679	0.236684	0.539827	0.703299	0.182238	0.610511	0.754527
Rv1057	Rv1057	1.06102	0.0024356	0.0104294	-0.35088	0.408204	0.593811	-0.443062	0.277508	0.442599
Rv1058	fadD14	1.77811	2.31963e-07	3.58961e-06	0.97506	0.00906415	0.038043	1.44309	8.66944e-05	0.00085584
Rv1059	Rv1059	0.67979	0.0427418	0.104393	0.58577	0.109143	0.244518	0.701188	0.0517322	0.135077
Rv1060	Rv1060	0.524713	0.127661	0.241694	0.933224	0.0122061	0.0480821	1.01067	0.00580946	0.0252268
Rv1061	Rv1061	0.992259	0.00388387	0.0152613	0.36474	0.324726	0.515001	0.463247	0.207036	0.364108
Rv1062	Rv1062	-2.06542	1.22189e-06	1.55966e-05	-0.628349	0.135239	0.284683	-1.00582	0.0167717	0.0579991
Rv1063c	Rv1063c	-2.02765	3.77191e-08	7.3033e-07	-2.34994	1.0773e-08	3.4821e-07	-2.2411	2.19747e-08	6.42881e-07
Rv1064c	lpqV	0.477184	0.27627	0.426865	-1.10885	0.0596503	0.157185	-0.170584	0.761195	0.86697
Rv1065	Rv1065	-0.749549	0.03539	0.0902884	-0.221539	0.581743	0.737389	-0.298967	0.437775	0.606353
Rv1066	Rv1066	-1.51733	0.000508162	0.00293475	0.252257	0.512108	0.680499	-0.912193	0.0357516	0.10346
Rv1067c	PE_PGRS19	-0.520829	0.455598	0.605049	0.017299	1	1	-0.954923	0.208016	0.36535
Rv1068c	PE_PGRS20	-Inf	1.63124e-06	2.01169e-05	-0.301359	0.659292	0.795198	-1.07695	0.104861	0.223706
Rv1069c	Rv1069c	0.379055	0.247486	0.393933	0.789894	0.0283847	0.0909399	0.577049	0.102208	0.219819
Rv1070c	echA8	0.786037	0.0200078	0.057157	1.22152	0.000907352	0.00629181	1.08804	0.00262353	0.013361
Rv1071c	echA9	0.667301	0.0461313	0.110981	0.829968	0.0226363	0.0757949	1.12455	0.00175274	0.00991377
Rv1072	Rv1072	-0.563336	0.0994957	0.198268	-0.458576	0.225366	0.402246	-0.721328	0.0511197	0.134089
Rv1073	Rv1073	0.275338	0.389478	0.545242	0.450019	0.203085	0.374721	0.409294	0.238798	0.398699
Rv1074c	fadA3	0.0736211	0.800337	0.886024	-0.316851	0.410133	0.595154	-0.000319445	0.972087	1
Rv1075c	Rv1075c	0.35454	0.308471	0.463053	0.0671265	0.837995	0.92145	-0.0689967	0.897242	0.956244
Rv1076	lipU	0.941428	0.00567859	0.0208423	0.351596	0.337424	0.526428	0.153935	0.654963	0.78966
Rv1077	cbs	-0.584614	0.0918689	0.186909	-0.800287	0.036132	0.109131	-0.666243	0.0749441	0.176563
Rv1078	Rv1078	1.30652	7.81113e-05	0.000599751	1.40563	0.000104341	0.00105449	1.51263	2.19283e-05	0.000267139
Rv1079	metB	0.781926	0.0179016	0.0519683	1.16004	0.0013563	0.00857418	0.921827	0.00937618	0.0366123
Rv1080c	greA	-0.48225	0.162178	0.287742	-0.482172	0.205482	0.378133	-0.453474	0.225421	0.383321
Rv1081c	Rv1081c	-1.43802	0.000322722	0.00198996	-0.797371	0.0537586	0.146078	-0.52641	0.193561	0.34789
Rv1082	mca	-0.327024	0.357895	0.513401	-0.167626	0.680818	0.811309	-0.133895	0.740867	0.854753
Rv1083	Rv1083	-0.145016	0.745159	0.843672	-0.205623	0.65763	0.794204	-0.65284	0.134205	0.267608
Rv1084	Rv1084	-0.851834	0.016818	0.0497099	-1.04563	0.00759265	0.0331135	-1.23088	0.0014811	0.00864081
Rv1085c	Rv1085c	-0.692806	0.0831821	0.174278	1.07336	0.00532504	0.0250208	0.497239	0.190104	0.343524
Rv1086	Rv1086	-1.18995	0.000797188	0.00421521	-1.17465	0.0025005	0.0139001	-1.31791	0.000588685	0.00403325
Rv1087	PE_PGRS21	-1.83906	6.57169e-06	6.91321e-05	-0.22744	0.58308	0.738617	-1.09284	0.0075894	0.0311344
Rv1088	PE9	0.025924	0.934502	0.976711	-0.184003	0.741303	0.859208	-0.557195	0.325668	0.495529
Rv1088a	Rv1088a	-Inf	0.149849	0.271271	1.28469	0.259976	0.447012	1.40772	0.25875	0.422089
Rv1091	PE_PGRS22	-1.24151	0.00111165	0.00552792	-0.590706	0.148172	0.302534	-1.38804	0.000738394	0.00494071
Rv1092c	coaA	-1.06003	0.00332894	0.0134645	-1.6746	3.56127e-05	0.000426077	-0.87825	0.0225975	0.0729225
RVnc0034	MTS0858	0.899039	0.184925	0.316878	-0.793514	0.611293	0.761598	2.05757	0.000921324	0.00591773
Rv1093	glyA1	-0.382843	0.270075	0.420715	-0.415061	0.278548	0.467427	-0.487619	0.192348	0.346364
Rv1094	desA2	-0.881851	0.010026	0.032857	-1.61861	2.639e-05	0.000331571	-2.1468	2.73814e-08	7.83891e-07
Rv1095	phoH2	-1.05667	0.00222424	0.00973227	-1.24516	0.00111465	0.00735997	-1.61084	2.22219e-05	0.00026908
Rv1096	Rv1096	0.940382	0.00422684	0.0163525	0.392973	0.267099	0.455159	0.587952	0.0946704	0.208483
Rv1097c	Rv1097c	0.259173	0.422332	0.574188	0.18808	0.586985	0.741922	0.137787	0.680812	0.810904
Rv1098c	fum	0.34133	0.293057	0.446606	0.730921	0.042014	0.121758	0.584401	0.0964517	0.211014
Rv1099c	glpX	-0.463491	0.193084	0.328193	0.153637	0.65164	0.790967	0.0337333	0.896716	0.956116
Rv1100	Rv1100	-1.28977	0.000334586	0.00205678	-1.01214	0.00915328	0.0382548	-1.04701	0.00627764	0.0268008
Rv1101c	Rv1101c	-0.987222	0.00506231	0.0189114	-0.499968	0.193553	0.361997	-0.463617	0.220436	0.378537
Rv1102c	mazF3	0.233363	0.477012	0.623535	0.0575663	0.858065	0.93536	-0.0821518	0.857789	0.930703
Rv1103c	mazE3	-0.340303	0.335102	0.489107	0.369228	0.29916	0.488643	-0.337936	0.37533	0.548822
Rv1106c	Rv1106c	0.0304479	0.9009	0.955746	0.530375	0.139229	0.289799	0.535597	0.129279	0.261041
Rv1107c	xseB	-0.0805236	0.858113	0.923802	-0.384686	0.340828	0.528244	-0.648893	0.103107	0.221465
Rv1108c	xseA	-1.25431	0.000402978	0.00241787	-0.983992	0.0107472	0.043466	-1.345	0.000455588	0.00323758
Rv1109c	Rv1109c	-0.0828929	0.83227	0.906944	-0.312498	0.420389	0.60399	-0.383128	0.311625	0.481123
Rv1110	lytB2	-0.240365	0.495727	0.638429	-0.673158	0.0772659	0.190573	-0.609037	0.103549	0.221871
Rv1111c	Rv1111c	0.6116	0.0638409	0.141958	0.440961	0.21815	0.394203	0.294129	0.397215	0.571236
Rv1112	Rv1112	0.511618	0.158656	0.282996	0.915567	0.018761	0.0653863	0.731189	0.0548965	0.14186
Rv1113	vapB32	0.860222	0.131319	0.246871	2.0628	8.19167e-05	0.000859482	1.20572	0.0337537	0.0988203
Rv1114	vapC32	0.937099	0.0299051	0.0783908	2.89279	2.3295e-11	1.1249e-09	1.61058	0.000249683	0.00196607
Rv1115	Rv1115	-0.965163	0.0515849	0.120555	1.25435	0.00456051	0.0222366	0.932317	0.0331931	0.0975353
Rv1116	Rv1116	-Inf	0.149849	0.271271	2.77313	0.000650251	0.00487141	0.301618	0.744451	0.856418
Rv1117	Rv1117	-0.140897	0.700942	0.809385	-0.716539	0.06262	0.163187	-0.404539	0.284298	0.451095
Rv1118c	Rv1118c	0.248585	0.487726	0.633648	0.310192	0.413358	0.596779	0.305164	0.417104	0.590099
Rv1119c	Rv1119c	-Inf	0.274558	0.425205	0.0792117	0.715652	0.838694	0.935399	0.324864	0.495073
Rv1120c	Rv1120c	0.754062	0.106812	0.209545	0.937125	0.0577001	0.154072	1.25771	0.00711281	0.0295728
Rv1121	zwf1	-0.452793	0.193333	0.328338	-0.625143	0.101386	0.232915	-0.669647	0.0742283	0.175314
Rv1122	gnd2	-0.724807	0.0438958	0.106756	-0.109842	0.803981	0.897756	-0.554946	0.150051	0.290673
Rv1123c	bpoB	-0.411523	0.258091	0.40702	-0.219816	0.590499	0.745657	-0.380889	0.330628	0.500816
Rv1124	ephC	0.0265636	0.917643	0.964737	-0.236	0.579554	0.736292	-0.35213	0.390425	0.564307
Rv1125	Rv1125	-0.349756	0.369042	0.525069	-0.274015	0.527637	0.69405	-0.105018	0.811994	0.900518
Rv1126c	Rv1126c	0.652838	0.0549428	0.126624	0.0849319	0.804553	0.897756	-0.0192192	0.989124	1
Rv1127c	ppdK	-0.282737	0.425708	0.576821	-0.605421	0.116625	0.255707	-0.363125	0.342494	0.513357
Rv1128c	Rv1128c	1.92027	1.89394e-08	4.03771e-07	0.404986	0.26662	0.454922	0.508756	0.163159	0.309338
Rv1129c	Rv1129c	4.34341	7.19265e-32	4.11831e-29	2.62896	8.6318e-12	4.49302e-10	2.42915	1.31061e-10	5.41539e-09
Rv1130	prpD	5.38365	3.34015e-46	4.46243e-43	3.77589	2.04879e-22	2.34616e-20	3.85348	6.12584e-24	6.8201e-22
Rv1131	prpC	5.41201	1.80244e-46	3.61209e-43	3.82574	7.90303e-23	9.59859e-21	3.86084	5.86512e-24	6.7164e-22
Rv1132	Rv1132	2.51384	1.02107e-13	5.24672e-12	1.82	5.95999e-07	1.27741e-05	1.5764	9.76284e-06	0.000134837
Rv1133c	metE	-1.1196	0.00118192	0.00576295	-0.295687	0.440449	0.62221	-0.786938	0.0335856	0.09844
Rv1134	Rv1134	1.49766	0.0643172	0.142579	-1.55453	0.266946	0.455091	-1.69612	0.266258	0.430481
Rv1135c	PPE16	-0.107246	0.793186	0.88171	0.253471	0.500879	0.671188	0.208322	0.567921	0.72101
Rv1138a	Rv1138a	0.508143	0.415106	0.569581	0.655515	0.237264	0.417269	-0.124564	0.898614	0.956613
Rv1138c	Rv1138c	-0.413789	0.295798	0.449092	-0.1267	0.788426	0.888104	-0.0575352	0.922492	0.971443
Rv1139c	Rv1139c	-0.409849	0.363801	0.520012	0.715176	0.0828855	0.202071	0.628556	0.111652	0.234293
Rv1140	Rv1140	0.388633	0.238893	0.384435	0.304434	0.398161	0.584421	0.336891	0.340167	0.511033
Rv1141c	echA11	-0.64447	0.0734571	0.157948	-0.785647	0.0462831	0.130728	-0.522517	0.174529	0.324901
Rv1142c	echA10	-1.73266	1.41618e-06	1.79055e-05	-1.41909	0.000263817	0.00224496	-1.70245	1.03089e-05	0.000140538
Rv1143	mcr	-0.137889	0.718341	0.823309	0.267591	0.460577	0.638112	0.0399474	0.893653	0.954659
Rv1144	Rv1144	0.599058	0.07175	0.155515	0.0336434	0.902845	0.961371	-0.131423	0.753671	0.862878
Rv1145	Rv1145	0.850393	0.0329251	0.0851928	0.765563	0.0740464	0.183991	1.11911	0.00783695	0.0318888
Rv1146	Rv1146	0.531687	0.113172	0.218179	0.700031	0.0570307	0.152793	0.640642	0.0761275	0.178151
Rv1147	Rv1147	-0.788402	0.0762749	0.162871	-0.0779294	0.899977	0.960104	0.12664	0.74794	0.859199
Rv1148c	Rv1148c	0.00985857	0.957582	0.993011	-0.364435	0.353717	0.540473	-0.301695	0.444262	0.612312
Rv1149	Rv1149	-Inf	1	1	-Inf	1	1	-Inf	1	1
Rv1150	Rv1150	NaN	1	1	NaN	1	1	NaN	1	1
Rv1151c	Rv1151c	1.04612	0.00297746	0.0122774	0.569136	0.138508	0.289136	0.824541	0.027806	0.0857941
Rv1152	Rv1152	-1.79811	1.08864e-06	1.4075e-05	-1.41495	0.000350425	0.00287219	-1.80764	5.06169e-06	7.4041e-05
Rv1153c	omt	0.394488	0.252979	0.401243	-0.0784671	0.868495	0.939742	0.482644	0.185126	0.33742
Rv1154c	Rv1154c	-0.472015	0.228757	0.372253	-0.907236	0.0313289	0.0977872	-0.162419	0.704726	0.828311
Rv1155	Rv1155	-0.280636	0.436804	0.586109	-1.30847	0.000995574	0.00678616	-0.798434	0.0370538	0.106155
Rv1155a	Rv1155a	0.0357135	0.909917	0.960734	-1.5507	0.000468069	0.00365696	-0.802389	0.0531899	0.138163
Rv1156	Rv1156	-0.994805	0.0040122	0.0156581	-1.08749	0.00435713	0.0215332	-1.41766	0.000177377	0.00149397
Rv1157c	Rv1157c	-0.332721	0.343191	0.497471	-0.284227	0.466982	0.643266	-0.673008	0.0745469	0.175755
RVnc0012	mcr10	NaN	1	1	NaN	1	1	NaN	1	1
Rv1158c	Rv1158c	-0.205734	0.590232	0.719279	0.447192	0.227517	0.404924	0.165966	0.640156	0.777544
Rv1159	pimE	-0.146651	0.694111	0.804277	-0.65649	0.0947674	0.222308	-0.491371	0.201788	0.357229
Rv1159A	Rv1159A	-0.768018	0.0283029	0.0751798	-2.56469	6.99525e-10	2.72203e-08	-1.62764	2.91845e-05	0.000344033
Rv1160	mutT2	0.180751	0.604115	0.731066	1.15652	0.00313299	0.0167651	0.234388	0.546428	0.702085
Rv1161	narG	-1.36527	8.42497e-05	0.000638323	-1.63048	2.3609e-05	0.00030426	-1.41909	0.000157902	0.00135784
Rv1162	narH	-1.33613	0.000121423	0.000870597	-1.63815	2.2601e-05	0.000292208	-1.46998	9.68749e-05	0.000935602
Rv1163	narJ	-1.3257	0.000366885	0.00222799	-1.25953	0.00182284	0.0107598	-1.28888	0.00119466	0.00727688
Rv1164	narI	0.46324	0.163129	0.288408	-0.0869052	0.848713	0.927889	0.421329	0.232786	0.39268
Rv1165	typA	-0.538585	0.124666	0.236694	-0.297036	0.449818	0.628735	-0.26342	0.497051	0.660318
Rv1166	lpqW	-0.524821	0.130075	0.245175	-0.773465	0.0422376	0.12223	-0.2415	0.529561	0.688522
Rv1167c	Rv1167c	-0.176405	0.63577	0.757481	-0.382549	0.337564	0.526442	-0.561947	0.145237	0.284095
Rv1168c	PPE17	-1.71253	1.55479e-06	1.93528e-05	-1.87421	1.95559e-06	3.56272e-05	-1.93889	5.88015e-07	1.10129e-05
Rv1169c	lipX	-1.50531	0.000188983	0.00127088	-1.04198	0.0143744	0.0547127	-1.63727	0.00015642	0.00135114
Rv1170	mshB	-0.738535	0.038882	0.0969752	-0.361358	0.362054	0.549664	-0.525003	0.174394	0.3248
Rv1171	Rv1171	-0.247404	0.52325	0.664258	0.0577783	0.856916	0.934563	0.0143291	0.943125	0.984324
Rv1172c	PE12	0.377791	0.249705	0.396834	0.421187	0.239009	0.419417	0.730757	0.0392096	0.11051
Rv1173	fbiC	-0.541825	0.114336	0.219894	-0.495605	0.191011	0.359005	-0.676304	0.0683279	0.164282
Rv1174c	TB8.4	-0.611791	0.0791161	0.167511	-1.07335	0.00538589	0.0251655	-0.758051	0.0440775	0.120097
Rv1175c	fadH	-0.409549	0.237834	0.383321	-0.199329	0.614467	0.764006	-0.155824	0.693373	0.819534
Rv1176c	Rv1176c	0.33175	0.363983	0.520087	0.589875	0.136844	0.286558	0.922238	0.0170421	0.0586307
Rv1177	fdxC	-1.15838	0.000955236	0.00487162	-1.01724	0.00801095	0.0346363	-1.43324	0.000174247	0.00147338
Rv1178	Rv1178	-1.97299	3.47257e-08	6.82259e-07	-2.15584	5.262e-08	1.48522e-06	-2.62536	4.22136e-11	1.79992e-09
Rv1179c	Rv1179c	-1.27074	0.000268246	0.00169847	-1.64906	2.21799e-05	0.000288626	-1.51689	6.38427e-05	0.000657793
Rv1180	pks3	0.184138	0.567693	0.699881	1.1971	0.00100481	0.00682591	1.04328	0.00348811	0.0167831
Rv1181	pks4	0.935741	0.00417634	0.0161884	0.993009	0.0055248	0.0256587	1.24519	0.000417981	0.0030185
Rv1182	papA3	1.46375	9.77246e-06	9.96642e-05	1.19138	0.000966178	0.00665368	1.58421	8.97616e-06	0.000125792
Rv1183	mmpL10	0.345579	0.2832	0.435412	0.313041	0.370206	0.556977	0.426353	0.219393	0.377703
Rv1184c	Rv1184c	-0.999281	0.00406	0.0158139	-0.64411	0.0903986	0.214289	-0.599231	0.108863	0.230007
Rv1185c	fadD21	0.452325	0.160102	0.284816	0.287685	0.407265	0.592923	0.409855	0.234891	0.394569
Rv1186c	Rv1186c	0.195233	0.543985	0.680491	0.59759	0.100129	0.23051	0.479853	0.17947	0.330417
Rv1187	rocA	-0.715081	0.0402441	0.0996899	-1.28989	0.000902744	0.00627071	-1.38275	0.000299144	0.00226648
Rv1188	Rv1188	-0.642244	0.118739	0.226946	-0.528099	0.229294	0.407543	-1.24439	0.00538418	0.0237925
Rv1189	sigI	-0.309207	0.452526	0.601966	-0.309948	0.485062	0.659931	-0.201834	0.645382	0.78195
Rv1190	Rv1190	-2.59129	2.77819e-05	0.000250252	0.0913308	0.842084	0.923412	0.0279745	0.94558	0.985262
Rv1191	Rv1191	0.420983	0.214768	0.35594	0.262522	0.462918	0.640226	0.0914761	0.771468	0.872123
Rv1192	Rv1192	-0.398035	0.251076	0.398697	-0.921953	0.015597	0.0575095	-0.977214	0.00916431	0.0360811
Rv1193	fadD36	-0.395904	0.265653	0.415102	0.153135	0.659971	0.795494	0.0876605	0.789255	0.883366
Rv1194c	Rv1194c	0.724055	0.0263964	0.071436	0.450702	0.202215	0.37371	0.598286	0.0869789	0.195936
Rv1195	PE13	-1.42117	0.000252508	0.00161155	-0.000112463	0.977567	1	-0.187767	0.662896	0.796667
Rv1196	PPE18	-2.32243	1.82188e-10	6.13623e-09	-1.86373	1.93281e-06	3.55352e-05	-2.32563	3.12531e-09	1.08924e-07
Rv1197	esxK	-0.441706	0.254306	0.402868	-0.844634	0.0412929	0.120103	-1.0656	0.00964003	0.0374876
Rv1198	esxL	-0.0119044	1	1	-0.229548	0.574506	0.732152	-0.50198	0.190857	0.344489
Rv1199c	Rv1199c	NaN	1	1	NaN	1	1	NaN	1	1
Rv1200	Rv1200	-1.54566	1.42659e-05	0.000139119	-1.23328	0.00140409	0.0088207	-1.43002	0.000177428	0.00149397
Rv1201c	dapD	0.473135	0.14779	0.269001	0.200332	0.561814	0.721252	0.40381	0.246854	0.408164
Rv1202	dapE	0.400898	0.226211	0.369099	-0.0181167	0.994142	1	0.329531	0.352307	0.523951
Rv1203c	Rv1203c	1.01595	0.00767593	0.0269397	-0.388592	0.414168	0.596903	0.179981	0.642085	0.779133
Rv1204c	Rv1204c	-0.927168	0.0106319	0.0343373	-0.205407	0.620016	0.768168	-0.278353	0.478197	0.643292
Rv1205	Rv1205	0.538796	0.111128	0.215587	0.539899	0.141071	0.292053	0.436987	0.222564	0.380211
Rv1206	fadD6	0.486477	0.150879	0.27264	0.431537	0.240581	0.421131	0.209268	0.555123	0.710614
Rv1207	folP2	0.1322	0.682301	0.794498	0.135668	0.693822	0.822415	-0.176806	0.669454	0.801425
Rv1208	gpgS	-0.0419785	0.933779	0.976463	0.164089	0.638247	0.779907	0.114208	0.729755	0.847128
Rv1209	Rv1209	-1.44433	6.52524e-05	0.000513048	-1.22697	0.00174756	0.0104854	-1.78504	6.27128e-06	8.99955e-05
Rv1210	tagA	0.0330944	0.899255	0.954759	0.136096	0.689372	0.818773	-0.259667	0.514002	0.67567
Rv1211	Rv1211	-0.757562	0.0340376	0.0873384	-0.600788	0.12343	0.265259	-0.981532	0.0108555	0.0412408
Rv1212c	glgA	-0.00928598	1	1	-0.0592852	0.901659	0.96062	0.307052	0.379147	0.552589
Rv1213	glgC	-0.33452	0.343784	0.498152	-1.14439	0.00323543	0.0170851	-0.580628	0.123748	0.252024
Rv1214c	PE14	0.576752	0.143361	0.26285	0.335055	0.448836	0.6279	-0.151004	0.759746	0.866581
Rv1215c	Rv1215c	-0.854406	0.0134056	0.041651	-1.06098	0.00541772	0.0252785	-1.02101	0.00631404	0.026922
Rv1216c	Rv1216c	-0.44293	0.20895	0.348802	-0.982235	0.0115214	0.0458569	-0.404009	0.293774	0.460839
Rv1217c	Rv1217c	-1.34587	0.00024136	0.00154779	-1.03515	0.00868557	0.0367906	-1.74896	1.29438e-05	0.000171784
Rv1218c	Rv1218c	-0.937666	0.00931531	0.030984	-1.85057	6.57257e-06	0.000100163	-1.53917	0.000114598	0.0010571
Rv1219c	Rv1219c	-2.5332	6.07996e-11	2.1565e-09	-2.44565	6.63321e-09	2.22151e-07	-2.09883	2.18599e-07	4.53961e-06
Rv1220c	Rv1220c	-0.306998	0.392239	0.548149	-0.169657	0.68278	0.813007	-0.792326	0.0395813	0.111016
Rv1221	sigE	-0.658345	0.0549945	0.126624	-1.73811	7.85265e-06	0.000117878	-1.38682	0.00023165	0.0018569
Rv1222	rseA	-1.35166	0.000164304	0.00112762	-0.937057	0.0153615	0.0568501	-1.48426	0.0001295	0.00115045
Rv1223	htrA	-0.162549	0.649402	0.77006	-0.705235	0.0621707	0.162227	-0.546241	0.14113	0.278234
Rv1224	tatB	0.0502678	0.86594	0.929731	0.015166	0.937754	0.982158	-0.406611	0.298065	0.466112
Rv1225c	Rv1225c	-1.26972	0.000492656	0.00285754	-1.55745	0.000119245	0.00117326	-1.61287	5.45576e-05	0.000576957
Rv1226c	Rv1226c	-2.13023	5.60524e-08	1.04492e-06	-1.92027	4.35267e-06	7.20889e-05	-1.97006	1.8394e-06	3.0976e-05
Rv1227c	Rv1227c	-1.96352	2.41659e-06	2.89125e-05	-2.40937	2.45455e-07	5.75311e-06	-2.26177	5.03074e-07	9.69385e-06
Rv1228	lpqX	-0.44928	0.199556	0.336275	-0.725086	0.0588464	0.155968	-0.600474	0.111973	0.234476
Rv1228a	Rv1228a	-0.0188111	1	1	-0.354723	0.41071	0.595775	0.111389	0.756636	0.864964
Rv1229c	mrp	-0.595842	0.0835572	0.174779	-0.503409	0.185186	0.350602	-0.476869	0.200687	0.356067
Rv1230c	Rv1230c	-0.494474	0.172773	0.301207	0.362688	0.316708	0.506783	0.34879	0.328532	0.498583
Rv1231c	Rv1231c	-0.437045	0.237854	0.383321	-0.22782	0.585301	0.740252	-0.664325	0.0944519	0.208231
Rv1232c	Rv1232c	-1.24679	0.000430394	0.00256318	-0.766871	0.0458801	0.129681	-0.803821	0.0330267	0.0972493
Rv1233c	Rv1233c	-0.461538	0.182571	0.313783	-0.949612	0.0129469	0.0503308	-0.801507	0.0321164	0.0950682
Rv1234	Rv1234	-1.01008	0.0047842	0.0181754	-1.46842	0.000223522	0.00193912	-1.01082	0.008763	0.0348508
Rv1235	lpqY	0.579039	0.0830138	0.174016	-0.00150555	0.976859	1	0.32329	0.362331	0.534885
Rv1236	sugA	0.148541	0.646662	0.767265	0.338476	0.347854	0.534996	0.352768	0.324804	0.495073
Rv1237	sugB	1.025	0.00220011	0.00966889	0.455136	0.20918	0.382478	0.328663	0.349894	0.521717
Rv1238	sugC	0.956151	0.00395499	0.0154952	0.658618	0.0686793	0.17378	0.793129	0.0256689	0.0810086
Rv1239c	corA	2.17305	4.27501e-10	1.33861e-08	1.25584	0.000854428	0.00608416	1.74885	2.50226e-06	4.06034e-05
Rv1240	mdh	0.691405	0.0351612	0.0899803	1.15167	0.00139255	0.00876289	0.61261	0.0812409	0.187265
Rv1241	vapB33	1.91754	1.96961e-07	3.09576e-06	2.53351	1.93279e-10	8.32971e-09	2.08954	1.0298e-07	2.43372e-06
Rv1242	vapC33	1.67752	8.23421e-06	8.54993e-05	1.97948	8.45738e-07	1.72102e-05	1.53471	0.000122157	0.00110272
Rv1243c	PE_PGRS23	-1.27245	0.0146847	0.0448259	-1.38781	0.00916473	0.0382627	-2.04867	0.000337449	0.00251861
Rv1244	lpqZ	-0.489667	0.171891	0.29993	0.120108	0.722345	0.843824	-0.202128	0.615658	0.758548
Rv1245c	Rv1245c	-0.495256	0.160292	0.285026	-0.952159	0.0144784	0.0547638	-1.0328	0.00710349	0.0295647
Rv1246c	relE	0.872235	0.0352019	0.0899803	0.438266	0.328727	0.517949	0.346259	0.43782	0.606353
Rv1247c	relB	0.941334	0.0104968	0.0340933	0.870163	0.0272229	0.0878498	0.771384	0.0473022	0.126645
Rv1248c	Rv1248c	-0.0380276	0.936214	0.977428	-0.0525627	0.914629	0.967493	-0.106557	0.794414	0.8879
Rv1249c	Rv1249c	-0.0119273	1	1	-0.185633	0.653264	0.791804	-0.020385	0.989451	1
Rv1250	Rv1250	-0.206551	0.569132	0.700793	-0.145353	0.727697	0.847606	-0.0604284	0.897425	0.956244
Rv1251c	Rv1251c	0.281514	0.390192	0.546051	0.34835	0.329833	0.518943	0.274832	0.433067	0.601849
Rv1252c	lprE	0.951135	0.00633327	0.0227453	0.232806	0.524566	0.691313	0.791838	0.0330502	0.0972493
Rv1253	deaD	-0.20958	0.555049	0.68871	-0.483557	0.204457	0.376593	-0.0788955	0.856344	0.929638
Rv1254	Rv1254	0.418066	0.210724	0.350886	0.394732	0.274644	0.464069	0.411975	0.245833	0.407108
Rv1255c	Rv1255c	-0.0520117	0.92914	0.97283	-0.0794185	0.884741	0.948393	-0.135073	0.764839	0.870358
Rv1256c	cyp130	-0.580398	0.110956	0.215587	-0.997075	0.0125059	0.0489966	-1.15165	0.00373328	0.0177497
Rv1257c	Rv1257c	-0.892989	0.0114074	0.0363442	-0.460668	0.232889	0.412252	-0.924391	0.0147738	0.052728
Rv1258c	Rv1258c	-0.711642	0.0592773	0.134001	0.0671436	0.833989	0.919315	-0.212338	0.610269	0.754527
Rv1259	udgB	-0.495577	0.215788	0.357093	-0.267521	0.552605	0.712764	-0.56756	0.183075	0.334441
Rv1260	Rv1260	0.733296	0.0278056	0.0741188	0.369371	0.30238	0.492658	0.719907	0.0440337	0.120059
Rv1261c	Rv1261c	0.340765	0.329116	0.481996	-0.452977	0.263844	0.451568	-0.143096	0.731068	0.847956
Rv1262c	Rv1262c	-0.027489	0.973079	1	-0.200611	0.624712	0.770421	-0.121677	0.782952	0.878434
Rv1263	amiB2	0.0138084	0.945606	0.984157	0.518551	0.173148	0.336066	0.62366	0.0935444	0.207027
Rv1264	Rv1264	-1.06369	0.00222154	0.00973227	-0.910186	0.0168933	0.0608883	-1.35502	0.000343828	0.00254743
RVnc0013	mcr11	-0.222209	0.533435	0.672964	-0.196226	0.624261	0.770421	-0.374993	0.322259	0.493359
Rv1265	Rv1265	-0.241955	0.500471	0.643325	-0.210162	0.596152	0.749227	-0.899102	0.0177304	0.0603768
Rv1266c	pknH	0.398904	0.224401	0.367102	-0.323839	0.409022	0.593971	-0.0879814	0.836883	0.917207
Rv1267c	embR	1.32843	0.000264887	0.00167985	0.8987	0.0229128	0.076465	1.00902	0.00966287	0.0375103
Rv1268c	Rv1268c	-0.895182	0.0904084	0.184317	-0.718493	0.183089	0.348272	0.338681	0.463984	0.631104
Rv1269c	Rv1269c	1.34681	0.000309721	0.00191574	0.479389	0.241745	0.422185	0.819944	0.0416839	0.115379
Rv1270c	lprA	1.81705	1.25354e-07	2.06757e-06	1.5183	4.80436e-05	0.000561396	1.60347	1.30178e-05	0.000172095
Rv1271c	Rv1271c	-0.0357453	0.954968	0.991583	-0.0453404	0.937725	0.982158	-0.218326	0.588412	0.73814
Rv1272c	Rv1272c	0.0497007	0.863368	0.927965	-0.307172	0.440352	0.62221	-0.36347	0.348455	0.519765
Rv1273c	Rv1273c	-0.0482329	0.917604	0.964737	-0.159787	0.703339	0.828536	-0.0307967	0.965944	0.997811
Rv1274	lprB	0.341807	0.298719	0.451969	0.779787	0.0313315	0.0977872	0.799317	0.0248381	0.0788212
Rv1275	lprC	0.862528	0.0102505	0.0334832	0.592196	0.106161	0.239446	0.52588	0.141879	0.279494
Rv1276c	Rv1276c	-0.179048	0.734523	0.834458	0.778441	0.0717248	0.179446	0.0728031	0.854824	0.928492
Rv1277	Rv1277	-0.284917	0.425393	0.576589	0.0368257	0.899457	0.959804	0.140958	0.677761	0.808633
Rv1278	Rv1278	-0.0410622	0.92967	0.97309	0.273531	0.434638	0.617385	-0.201647	0.606371	0.751797
Rv1279	Rv1279	0.343241	0.290811	0.444195	0.0662534	0.829678	0.916327	0.0359649	0.892381	0.953959
Rv1280c	oppA	0.466148	0.157419	0.281129	0.238647	0.49843	0.669474	0.336421	0.335006	0.505727
Rv1281c	oppD	0.574712	0.0835956	0.174779	0.342723	0.337033	0.526024	0.453614	0.199154	0.354445
Rv1282c	oppC	1.25186	0.00030891	0.00191574	0.833113	0.0264768	0.0859265	1.14155	0.00204057	0.0109633
Rv1283c	oppB	0.606714	0.0702289	0.153132	0.738595	0.0434891	0.124681	0.620317	0.0833123	0.190585
Rv1284	canA	1.03503	0.00665179	0.0237288	1.40035	0.00051906	0.00399308	1.69879	1.84832e-05	0.00023078
Rv1285	cysD	-2.0571	1.44233e-08	3.19384e-07	-1.92203	1.17338e-06	2.32818e-05	-1.97034	4.15821e-07	8.16967e-06
Rv1286	Rv1286	-0.768729	0.0262532	0.0711446	-1.06604	0.00537903	0.0251655	-0.848276	0.0232949	0.0747092
Rv1287	Rv1287	-0.489667	0.192155	0.326892	-0.177325	0.671976	0.803965	-0.319171	0.43247	0.601437
Rv1288	Rv1288	0.0533496	0.859471	0.924768	0.134794	0.709696	0.833908	0.419244	0.252886	0.415396
Rv1289	Rv1289	-1.15658	0.00117209	0.00574268	-1.19169	0.00229398	0.0129679	-1.07709	0.0047103	0.02126
Rv1290c	Rv1290c	-0.493873	0.175189	0.303833	-0.367746	0.363292	0.551126	-0.237707	0.553571	0.709704
Rv1290A	Rv1290A	0.474268	0.303034	0.456946	-0.00384152	1	1	0.2285	0.632014	0.770645
Rv1291c	Rv1291c	-1.77303	0.00655528	0.0234167	0.655011	0.213744	0.388167	0.104392	0.838898	0.918913
Rvnt18	argV	4.9015	0.00785239	0.0271782	-Inf	1	1	3.95362	0.0833312	0.190585
Rv1292	argS	0.378657	0.243965	0.389878	0.0994341	0.759463	0.871437	0.396145	0.255035	0.418069
Rv1293	lysA	0.295958	0.357628	0.513202	0.0855531	0.788787	0.888104	0.249142	0.464853	0.631998
Rv1294	thrA	0.135101	0.663512	0.781244	0.325142	0.356137	0.542943	0.0409142	0.882531	0.946839
Rv1295	thrC	0.0754046	0.798083	0.884846	-0.161626	0.687719	0.817916	-0.116985	0.776089	0.874474
Rv1296	thrB	-0.897306	0.0108376	0.0347551	-0.804426	0.036814	0.110774	-0.676748	0.0736463	0.174242
Rv1297	rho	-1.64574	2.75854e-06	3.25183e-05	-0.994065	0.0086248	0.0366577	-1.39556	0.000202133	0.00165675
Rv1298	rpmE	-0.0811806	0.83578	0.90839	-0.216824	0.582212	0.73775	0.00614915	0.959498	0.993713
Rv1299	prfA	-0.766579	0.0275935	0.0737789	-0.316515	0.413933	0.596779	-0.68186	0.0691689	0.166005
Rv1300	hemK	-0.329651	0.345391	0.500119	-0.609463	0.10963	0.245063	-0.746761	0.0457173	0.123557
Rv1301	Rv1301	-0.67454	0.0541897	0.125111	-0.663315	0.0848981	0.20523	-0.513679	0.173209	0.32425
Rv1302	rfe	-0.283979	0.428493	0.579419	-0.191182	0.637662	0.779821	-0.206564	0.606367	0.751797
Rv1303	Rv1303	-0.407482	0.243196	0.388804	0.04327	0.880144	0.946249	-0.489762	0.191786	0.345784
Rv1304	atpB	0.283685	0.375375	0.531627	-0.320927	0.404787	0.591249	-0.0904933	0.830881	0.913878
Rv1305	atpE	-0.316269	0.374066	0.530151	0.52432	0.145108	0.297483	-0.106037	0.801311	0.891631
Rv1306	atpF	0.301238	0.347479	0.502416	0.258428	0.455719	0.634871	0.037203	0.889792	0.952788
Rv1307	atpH	-0.355651	0.303338	0.457232	-0.351637	0.356692	0.543373	-0.526931	0.155693	0.299019
Rv1308	atpA	0.0944899	0.750676	0.847763	0.266172	0.441335	0.622289	0.0057279	0.958854	0.993713
Rv1309	atpG	0.234196	0.459802	0.608895	0.303153	0.384233	0.570372	0.172122	0.606086	0.751797
Rv1310	atpD	0.00688522	0.95729	0.992966	0.291932	0.399872	0.585992	-0.0384536	0.943802	0.984324
Rv1311	atpC	-0.316706	0.382608	0.539772	0.0837266	0.795507	0.891609	-0.263617	0.500058	0.662757
Rv1312	Rv1312	-0.246239	0.500655	0.643356	0.128819	0.717807	0.840482	-0.386405	0.319086	0.489812
Rv1313c	Rv1313c	-Inf	1	1	-Inf	1	1	-Inf	1	1
Rv1314c	Rv1314c	0.105248	0.748795	0.845877	-0.30561	0.456725	0.635168	-0.0734056	0.880397	0.946038
Rv1315	murA	0.690356	0.0351848	0.0899803	0.460267	0.195446	0.364609	0.525706	0.133082	0.266031
RVnc0021	mcr3	-Inf	0.0102055	0.0333636	-0.133284	1	1	0.317861	0.838802	0.918913
Rvnr01	rrs	1.76902	7.64691e-08	1.32679e-06	3.35652	0	0	1.42116	5.47418e-05	0.000577382
Rvnr02	rrl	1.82245	0	0	3.00439	0	0	1.90036	0	0
Rvnr03	rrf	0.249955	0.551047	0.686112	2.48694	1.23214e-09	4.65889e-08	0.870458	0.0415549	0.115296
Rv1316c	ogt	0.709148	0.0428436	0.104514	1.04088	0.00574758	0.0264785	0.260003	0.482303	0.647102
Rv1317c	alkA	-1.00926	0.00416396	0.0161716	-1.22322	0.00163946	0.0100552	-1.6199	3.06332e-05	0.000357953
Rv1318c	Rv1318c	-0.185219	0.616089	0.74089	-0.538817	0.16711	0.328323	-0.47343	0.216906	0.375372
Rv1319c	Rv1319c	-0.161729	0.667682	0.783086	-0.0461596	0.934906	0.980917	0.058691	0.850716	0.926038
Rv1320c	Rv1320c	0.354603	0.271959	0.422976	0.269234	0.439287	0.621922	0.513272	0.141948	0.279494
Rv1321	Rv1321	0.0996325	0.747063	0.844526	0.183461	0.598628	0.751067	0.104103	0.751484	0.861048
Rv1322	Rv1322	0.0928034	0.766159	0.858715	-0.143997	0.744785	0.860507	-0.369179	0.350106	0.521839
Rv1322A	Rv1322A	-0.519744	0.128816	0.243305	-1.48042	0.000114285	0.00113661	-1.14885	0.00205783	0.0110264
Rv1323	fadA4	-0.305835	0.378507	0.535116	-0.552068	0.145567	0.297973	-0.504629	0.174796	0.325247
Rv1324	Rv1324	-0.73566	0.0319575	0.0829034	-0.925229	0.0146292	0.0550795	-1.07148	0.00408921	0.0189914
Rv1325c	PE_PGRS24	-1.74059	4.99544e-05	0.000411795	-0.45638	0.294271	0.484048	-0.963003	0.0262165	0.0822831
Rv1326c	glgB	-0.26131	0.45625	0.605513	-0.895213	0.0188939	0.0657712	-0.538295	0.149507	0.29004
Rv1327c	glgE	0.051171	0.852902	0.919923	-0.911523	0.0171292	0.0615179	-0.526454	0.16004	0.305739
Rv1328	glgP	0.131211	0.670336	0.784693	0.106947	0.742328	0.859899	0.242768	0.475187	0.6404
Rv1329c	dinG	0.359385	0.274523	0.425205	-0.0349528	0.958568	0.998365	0.267505	0.448517	0.616199
Rv1330c	pncB1	-0.170332	0.662831	0.78113	-0.448534	0.270129	0.458568	-0.288981	0.483033	0.647311
Rv1331	Rv1331	-0.719	0.0383214	0.095935	-1.58153	5.19285e-05	0.000592962	-1.06178	0.00480824	0.0216048
Rv1332	Rv1332	-0.337671	0.336937	0.490714	-0.287675	0.459849	0.637784	-0.740174	0.0493377	0.130871
Rv1333	Rv1333	-1.19112	0.000714158	0.00386281	-0.845194	0.0273301	0.0880739	-1.41918	0.000212976	0.00173497
Rv1334	mec	-0.443597	0.21491	0.35594	-0.327974	0.408624	0.593824	-0.0369692	0.94843	0.98732
Rv1335	cysO	0.182772	0.594991	0.723082	0.158593	0.667318	0.800063	0.35528	0.336136	0.506669
Rv1336	cysM	-0.681736	0.0524036	0.121688	-0.546245	0.156691	0.314934	-1.13411	0.00316106	0.0156141
Rv1337	Rv1337	-0.72632	0.0362051	0.0916677	-1.00915	0.00840352	0.0359843	-0.817199	0.0291998	0.0887283
Rv1338	murI	-0.798543	0.0269269	0.0723829	-0.833564	0.0349838	0.106639	-0.828708	0.0330716	0.0972493
Rv1339	Rv1339	0.0666864	0.81623	0.896042	-0.601987	0.116333	0.255346	-0.430989	0.254872	0.417974
Rv1340	rphA	-0.331391	0.355394	0.511461	-0.404446	0.306674	0.497469	-0.38703	0.315715	0.485567
Rv1341	Rv1341	-0.201881	0.593376	0.721557	0.0425628	0.889773	0.951243	-0.353505	0.371439	0.544523
Rv1342c	Rv1342c	0.221245	0.542023	0.678253	0.474712	0.22541	0.402246	0.836207	0.0280369	0.086241
Rv1343c	lprD	0.923894	0.0122673	0.0386534	0.420101	0.294668	0.484048	1.1948	0.00204783	0.0109876
Rv1344	mbtL	1.23901	0.00691637	0.0245752	2.46471	4.33719e-08	1.27693e-06	3.72282	1.4646e-17	1.10757e-15
Rv1345	mbtM	0.0332287	0.898138	0.954331	0.611634	0.0904272	0.214289	1.07687	0.00256552	0.0131323
Rv1346	mbtN	-0.165354	0.656177	0.77557	0.73194	0.0449464	0.127944	1.53155	2.16942e-05	0.000265903
Rv1347c	mbtK	0.308983	0.420429	0.57327	2.10809	9.06534e-08	2.39039e-06	3.29464	5.00013e-17	3.71121e-15
Rvnt19	leuW	-Inf	1	1	1.63348	1	1	2.71429	0.333737	0.504242
Rv1348	irtA	0.271497	0.407773	0.563571	1.37733	0.000161187	0.00148174	2.21972	1.0173e-09	3.77531e-08
Rv1349	irtB	0.066898	0.824063	0.900533	1.51391	5.98294e-05	0.000669822	2.05961	3.02287e-08	8.47248e-07
Rv1350	fabG2	-0.460043	0.224947	0.367695	-0.255377	0.544963	0.706556	-0.018892	0.986035	1
Rv1351	Rv1351	0.911918	0.0217593	0.0614164	0.768629	0.0739052	0.183754	1.15384	0.0051219	0.0227842
Rv1352	Rv1352	0.0939922	0.769552	0.861241	0.173388	0.636757	0.779485	0.481704	0.194321	0.348749
Rv1353c	Rv1353c	0.491614	0.214914	0.35594	0.718456	0.0794295	0.19495	0.683034	0.0994797	0.215755
Rv1354c	Rv1354c	0.620469	0.0605421	0.136398	0.439576	0.219653	0.395494	0.747194	0.035401	0.102742
Rv1355c	moeY	-0.15841	0.663074	0.781187	-0.79212	0.0396245	0.116948	-0.801868	0.0343391	0.100314
Rv1356c	Rv1356c	0.539599	0.120534	0.230158	-0.0741275	0.878817	0.946248	0.278682	0.445725	0.613064
Rv1357c	Rv1357c	0.630685	0.0679339	0.148949	0.504578	0.177267	0.341154	0.413232	0.258264	0.421681
Rv1358	Rv1358	0.5189	0.132827	0.248424	0.538239	0.148755	0.303098	0.392416	0.281173	0.447199
Rv1359	Rv1359	-0.151675	0.687206	0.799049	-0.674036	0.0882456	0.210654	-0.555554	0.151444	0.292947
Rv1360	Rv1360	0.0493887	0.858356	0.923816	-0.32468	0.403271	0.589465	-0.142527	0.723417	0.84355
Rv1361c	PPE19	-1.55122	1.17391e-05	0.000117674	-1.87718	1.94167e-06	3.55352e-05	-1.98539	3.30488e-07	6.62298e-06
Rv1362c	Rv1362c	0.727748	0.0381502	0.0956261	0.379446	0.305098	0.495559	0.624943	0.092137	0.204496
Rv1363c	Rv1363c	0.851129	0.0148944	0.045259	0.857781	0.0240488	0.0793312	0.91085	0.0150618	0.0534702
RVnc0015	mcr15	2.02932	8.13082e-07	1.11223e-05	1.87714	2.14268e-05	0.000280649	2.03151	2.73848e-06	4.33827e-05
Rv1364c	Rv1364c	-0.0879849	0.822495	0.899962	-0.22974	0.56564	0.725003	0.194639	0.572788	0.725579
Rv1365c	rsfA	0.851292	0.0300796	0.0787454	0.0454018	0.913807	0.966879	0.626549	0.132926	0.265995
Rv1366	Rv1366	1.53714	1.27345e-05	0.00012526	0.633547	0.1018	0.233417	0.913104	0.0160924	0.0564784
Rv1366A	Rv1366A	0.744761	0.0415364	0.102259	-0.0514812	0.948083	0.989562	0.0102904	0.974073	1
Rv1367c	Rv1367c	0.237827	0.485653	0.631775	0.287167	0.445818	0.625733	-0.105587	0.821049	0.907547
Rv1368	lprF	-0.0959869	0.80488	0.889413	-0.331598	0.403229	0.589465	-0.0861375	0.84402	0.92213
Rv1371	Rv1371	-0.0264887	1	1	0.510262	0.316749	0.506783	0.269416	0.593685	0.742431
Rv1372	Rv1372	-1.49124	5.05119e-05	0.000414011	-1.48972	0.000199682	0.00177063	-1.28642	0.00100512	0.00635413
Rv1373	Rv1373	-0.197405	0.615227	0.740267	-0.138985	0.760838	0.871823	0.106994	0.748247	0.859305
Rv1374c	Rv1374c	0.923806	0.00498281	0.0187171	-0.0247067	0.980487	1	1.36781	0.000118756	0.00108176
RVnc0035	MTS1082	NaN	1	1	NaN	1	1	NaN	1	1
Rv1375	Rv1375	0.130262	0.673604	0.787473	-0.289927	0.456227	0.634998	-0.628467	0.0936291	0.2071
Rv1376	Rv1376	-0.107719	0.778659	0.86908	-0.307182	0.440244	0.62221	-0.31271	0.418715	0.590529
Rv1377c	Rv1377c	-0.402596	0.279308	0.430308	-0.140598	0.737984	0.8566	0.0167441	0.943612	0.984324
Rv1378c	Rv1378c	-1.45196	6.37365e-05	0.000505853	-1.76851	1.20661e-05	0.000170886	-2.25031	3.73916e-08	1.02648e-06
Rv1379	pyrR	-0.0321688	0.968754	0.999009	1.73541	4.06537e-06	6.78917e-05	1.16211	0.00170361	0.00971274
Rv1380	pyrB	-0.824185	0.0397028	0.0987152	0.455033	0.234327	0.414102	0.729153	0.0533439	0.138473
Rv1381	pyrC	0.294571	0.388858	0.544564	0.637683	0.0855277	0.206255	0.143728	0.674068	0.805122
Rv1382	Rv1382	0.296266	0.477608	0.623535	1.4122	0.000731313	0.00535851	0.970672	0.020564	0.0679475
Rv1383	carA	0.475875	0.167548	0.29466	0.514458	0.169353	0.33156	0.494275	0.174275	0.3248
Rv1384	carB	-0.0150962	0.9919	1	0.441126	0.21537	0.390413	0.232921	0.496875	0.660303
Rv1385	pyrF	-0.570304	0.148417	0.269654	-0.320751	0.448185	0.627428	-0.479334	0.251901	0.413947
Rv1386	PE15	0.975151	0.00343345	0.0138407	0.214996	0.543924	0.706203	-0.436494	0.256954	0.420184
Rv1387	PPE20	0.774914	0.0170018	0.0501422	-0.356783	0.349741	0.536663	-0.778957	0.0358244	0.103521
Rv1388	mihF	0.708898	0.0310356	0.0809835	1.30724	0.000301647	0.00251875	1.03328	0.00353962	0.0169496
Rv1389	gmk	-0.140518	0.713408	0.818591	1.73812	2.46649e-06	4.27951e-05	1.32504	0.000238306	0.00189135
Rv1390	rpoZ	-0.101688	0.787628	0.877136	-0.61835	0.104156	0.237462	-0.491728	0.188852	0.342033
Rv1391	dfp	-0.861544	0.0124215	0.0391086	-1.22707	0.00134944	0.00855606	-1.28921	0.000616648	0.00419614
Rv1392	metK	-0.274315	0.432982	0.583125	-0.251068	0.51865	0.686598	-0.779261	0.0366266	0.105082
Rv1393c	Rv1393c	-0.295554	0.409054	0.564757	-0.490859	0.206516	0.379338	0.10357	0.752719	0.862217
Rv1394c	cyp132	-0.291405	0.418841	0.57177	-1.01689	0.00934929	0.0388713	0.107211	0.743438	0.856418
Rv1395	Rv1395	-1.60794	3.59625e-05	0.000312663	-0.398433	0.330036	0.518943	-1.046	0.00998119	0.0383825
Rv1396c	PE_PGRS25	-3.00312	5.40677e-15	3.18681e-13	-2.40178	3.38986e-09	1.18144e-07	-3.54747	1.05846e-16	7.31436e-15
Rv1397c	vapC10	-0.617038	0.0726938	0.156896	-1.1814	0.00197755	0.0115036	-1.33172	0.000408462	0.00296318
Rv1398c	vapB10	-0.541176	0.113109	0.218163	-1.26886	0.000854637	0.00608416	-1.22934	0.000980839	0.00622026
Rv1399c	nlhH	-0.54658	0.154013	0.276314	0.289896	0.447492	0.626896	-0.234893	0.587117	0.73814
Rv1400c	lipI	-1.2351	0.000601478	0.00334823	-0.664874	0.0859643	0.207183	-1.18842	0.00200131	0.0108249
Rv1401	Rv1401	-0.214809	0.585096	0.714741	0.184195	0.622089	0.769499	-0.617962	0.14001	0.276434
Rv1402	priA	-1.39288	0.000200057	0.00132451	-1.30577	0.00122818	0.00793957	-1.8123	9.91139e-06	0.000136044
Rv1403c	Rv1403c	-0.57037	0.111055	0.215587	-0.515838	0.191236	0.359005	-0.310537	0.428753	0.598344
Rv1404	Rv1404	-0.154336	0.670357	0.784693	-0.496713	0.195631	0.364609	-0.426973	0.25829	0.421681
Rv1405c	Rv1405c	-0.220974	0.53469	0.67431	-1.0919	0.00455014	0.0222144	-1.71014	9.73947e-06	0.000134837
Rv1406	fmt	-0.937457	0.0105984	0.0342843	-0.800551	0.0429966	0.123712	-0.630244	0.105514	0.224588
Rv1407	fmu	-1.21363	0.00107471	0.0053978	-0.249299	0.539933	0.703299	-0.800135	0.0408186	0.11377
Rv1408	rpe	-0.816335	0.0197315	0.056448	-1.04495	0.0068985	0.0305854	-1.03868	0.00622457	0.0266539
Rv1409	ribG	0.0567256	0.837789	0.909081	-0.18605	0.644346	0.784787	-0.445321	0.237423	0.397821
Rv1410c	Rv1410c	-0.137382	0.704463	0.812047	-0.261293	0.498756	0.669686	-0.438121	0.239051	0.398883
Rv1411c	lprG	-0.460945	0.182555	0.313783	-0.954979	0.0122125	0.0480821	-0.644851	0.0833573	0.190585
Rv1412	ribC	0.747113	0.0344111	0.0881839	0.49694	0.192277	0.360284	0.392375	0.296104	0.463769
Rv1413	Rv1413	-0.188918	0.652105	0.772021	0.300136	0.458401	0.636395	0.103117	0.800635	0.891126
Rv1414	Rv1414	-1.27541	0.0638936	0.141958	0.407208	0.468375	0.644438	0.540083	0.343847	0.514616
Rv1415	ribA2	-0.603924	0.0800546	0.169319	-0.816851	0.0316829	0.0984379	-0.910395	0.0148797	0.0529643
Rv1416	ribH	-0.679693	0.0581565	0.132288	-0.777889	0.0493864	0.13703	-1.19084	0.00245242	0.0127488
Rv1417	Rv1417	-0.631548	0.0871819	0.179273	-0.942092	0.0197486	0.0679421	-1.19792	0.00294714	0.0146917
Rv1418	lprH	0.0978864	0.74837	0.845635	-0.120948	0.7801	0.884228	-0.10896	0.797802	0.890197
Rv1419	Rv1419	-0.320836	0.374201	0.530151	-0.380693	0.331924	0.520889	-0.639119	0.0959322	0.210568
Rv1420	uvrC	-0.459766	0.18573	0.317789	-0.547064	0.152943	0.309593	-0.489065	0.192278	0.346364
Rv1421	Rv1421	-0.183398	0.616299	0.74089	-0.113526	0.794062	0.890869	0.113875	0.72847	0.846987
Rv1422	Rv1422	-0.80208	0.023449	0.0647717	-0.572154	0.139855	0.290735	-0.560362	0.141036	0.278185
Rv1423	whiA	-0.386231	0.2901	0.443279	0.221776	0.540212	0.703434	0.0384367	0.892383	0.953959
Rv1424c	Rv1424c	0.224173	0.493667	0.637441	0.246432	0.485563	0.659931	-0.0929649	0.833204	0.915428
Rv1425	Rv1425	-0.647732	0.0630853	0.140893	-1.0607	0.00610691	0.0277511	-0.831908	0.0272278	0.0845356
Rv1426c	lipO	-0.316119	0.398807	0.555024	-0.487633	0.226397	0.403467	-0.336683	0.402622	0.576943
Rv1427c	fadD12	-0.262664	0.469981	0.617275	-0.500359	0.199852	0.370151	-0.191625	0.631013	0.770598
Rv1428c	Rv1428c	0.679451	0.0472053	0.11282	0.590983	0.110294	0.245999	0.850535	0.0201666	0.0668549
Rv1429	Rv1429	-0.55982	0.145535	0.265742	0.234837	0.530252	0.695891	0.553166	0.131606	0.264533
Rv1430	PE16	-0.175162	0.634808	0.756559	-0.456411	0.242554	0.423044	-0.154681	0.699523	0.823705
Rv1431	Rv1431	0.321623	0.338466	0.492224	0.145484	0.674424	0.806412	0.30525	0.394707	0.568167
Rv1432	Rv1432	-0.519633	0.185494	0.317583	0.19852	0.609217	0.759721	-0.240513	0.598574	0.745752
Rv1433	Rv1433	0.434457	0.187601	0.320642	0.0446555	0.878317	0.946174	0.106694	0.743838	0.856418
Rv1434	Rv1434	-Inf	0.0476953	0.11345	1.27563	0.124807	0.267359	0.485101	0.789992	0.883945
Rv1435c	Rv1435c	-0.699795	0.0450161	0.108886	-0.368586	0.339084	0.527625	-1.16764	0.00211067	0.0112345
Rv1436	gap	0.218572	0.491457	0.636182	0.179496	0.598717	0.751067	0.23773	0.486455	0.65012
Rv1437	pgk	0.245945	0.440675	0.590118	0.143439	0.6686	0.80112	0.150709	0.649356	0.785815
Rv1438	tpi	0.713905	0.0305179	0.0797465	0.196848	0.56961	0.7273	0.241888	0.483114	0.647311
Rv1439c	Rv1439c	0.61833	0.0706706	0.153772	-0.0472711	0.93369	0.980154	0.489597	0.177649	0.328269
Rv1440	secG	0.516242	0.132072	0.247863	0.109731	0.741956	0.859717	0.418254	0.251527	0.413503
Rv1441c	PE_PGRS26	0.432333	0.225419	0.368166	-0.109663	0.827743	0.915198	-0.282439	0.504848	0.667798
Rv1442	bisC	-0.333393	0.342068	0.496203	-0.47232	0.217825	0.394149	-0.60656	0.106734	0.226933
Rv1443c	Rv1443c	-0.625852	0.085238	0.176829	-0.636095	0.107682	0.241786	-0.63367	0.104876	0.223706
Rv1444c	Rv1444c	0.039828	0.884893	0.943761	0.68224	0.0697379	0.175571	0.534878	0.148818	0.289265
Rv1445c	devB	-0.280452	0.442097	0.59143	-0.563917	0.154942	0.312244	-0.548631	0.162236	0.308609
Rv1446c	opcA	-0.34909	0.325865	0.479467	-0.365124	0.351328	0.538305	-0.286592	0.45918	0.626411
Rv1447c	zwf2	-0.196551	0.582702	0.712903	-0.137548	0.736769	0.856182	-0.0522848	0.913012	0.964448
Rv1448c	tal	0.746357	0.023161	0.0641113	0.570018	0.110851	0.246889	0.367029	0.291258	0.458263
Rv1449c	tkt	-0.39645	0.25089	0.39856	-0.377881	0.322655	0.512972	-0.303672	0.421294	0.593305
Rv1450c	PE_PGRS27	-0.0821422	0.905438	0.95853	-0.52371	0.325345	0.515001	-0.741348	0.153113	0.295478
Rv1451	Rv1451	-0.639718	0.0641315	0.142404	-1.19823	0.00181814	0.0107561	-1.4643	0.000121026	0.00109745
Rv1452c	PE_PGRS28	-1.79114	0.000887378	0.00460449	-1.32659	0.0125196	0.0490026	-1.65616	0.00210843	0.0112345
Rv1453	Rv1453	0.185129	0.584785	0.714741	1.04918	0.00463601	0.0224681	0.814099	0.0248033	0.0787732
Rv1454c	qor	-0.345955	0.329148	0.481996	-0.372506	0.336787	0.525845	-0.238166	0.536339	0.692764
Rv1455	Rv1455	0.223369	0.573564	0.70495	0.742983	0.0666025	0.170272	0.744679	0.0627516	0.155139
Rv1456c	Rv1456c	-0.233235	0.539947	0.677554	0.0445009	0.87977	0.946248	-0.533306	0.181136	0.33211
Rv1457c	Rv1457c	0.18349	0.593849	0.721913	0.328121	0.380426	0.567242	0.426513	0.248472	0.409488
Rv1458c	Rv1458c	0.0465634	0.877061	0.93832	0.227328	0.529724	0.695654	0.254924	0.475641	0.640796
Rv1459c	Rv1459c	0.154723	0.623509	0.747239	-0.231883	0.560172	0.719836	-0.0672784	0.882583	0.946839
Rv1460	Rv1460	-0.293617	0.419427	0.572375	-0.106482	0.806919	0.899369	0.28177	0.429046	0.598499
Rv1461	Rv1461	1.49399	5.85068e-06	6.30364e-05	1.2025	0.000831584	0.00595177	1.75399	8.56118e-07	1.55263e-05
Rv1462	Rv1462	0.236686	0.46308	0.611692	0.705552	0.0517935	0.141989	0.708841	0.0472326	0.126543
Rv1463	Rv1463	0.510891	0.130586	0.245722	0.753049	0.0400719	0.117834	1.09526	0.00245143	0.0127488
Rv1464	csd	0.237577	0.464299	0.612141	0.526792	0.144294	0.296428	0.770527	0.0305404	0.0917323
Rv1465	Rv1465	0.900445	0.00882229	0.0296916	0.355405	0.339803	0.527841	0.656125	0.0750216	0.176563
Rv1466	Rv1466	0.839562	0.0150192	0.0454659	0.883928	0.0182864	0.0642911	1.34294	0.000271381	0.00210793
Rv1467c	fadE15	0.485953	0.144108	0.263979	0.184648	0.60123	0.753747	0.636328	0.0749894	0.176563
Rv1468c	PE_PGRS29	-0.206562	0.595342	0.723289	-0.368986	0.369523	0.556387	-0.218062	0.596705	0.744813
Rv1469	ctpD	0.712346	0.0351251	0.0899561	1.10338	0.00269835	0.0147143	1.08722	0.00263018	0.0133779
Rv1470	trxA	0.553693	0.120876	0.230553	0.648257	0.0962409	0.225017	1.00843	0.00813116	0.0329
Rv1471	trxB1	0.00927467	0.958693	0.993392	-0.973478	0.0145001	0.0547638	-0.558902	0.153121	0.295478
Rv1472	echA12	-0.025775	0.965412	0.998229	0.421331	0.235162	0.414864	0.0905298	0.775093	0.874106
Rv1473	Rv1473	0.123851	0.692009	0.802538	0.272835	0.438407	0.620896	0.0809218	0.798873	0.890649
Rv1473A	Rv1473A	-0.311649	0.489623	0.634404	-0.5745	0.220114	0.396146	-0.347353	0.44724	0.614936
Rv1474c	Rv1474c	-0.110838	0.779074	0.8693	-0.0616956	0.903623	0.961843	-0.462861	0.238622	0.398664
Rv1475c	acn	-0.420307	0.221947	0.364348	-0.816052	0.0310338	0.0974028	-0.888334	0.0168873	0.058284
Rv1476	Rv1476	0.961089	0.00503764	0.0188523	0.399207	0.275722	0.465302	0.500559	0.170883	0.320946
Rv1477	ripA	-0.453828	0.189627	0.323765	-0.376964	0.324476	0.514845	-0.589436	0.113761	0.23686
Rv1478	Rv1478	-1.33381	0.000199738	0.00132451	-1.29095	0.00103047	0.00693099	-1.22006	0.00150052	0.00871607
Rv1479	moxR1	-0.378679	0.273344	0.424471	-0.587667	0.121243	0.261963	-0.477162	0.20028	0.355659
Rv1480	Rv1480	-1.29771	0.000215631	0.00140757	-0.946328	0.0130939	0.0508036	-1.38244	0.00027208	0.00210928
Rv1481	Rv1481	-0.870743	0.0122295	0.0385647	-1.0871	0.00456861	0.0222491	-1.19592	0.00156778	0.00905428
Rv1482c	Rv1482c	-0.583881	0.215912	0.357151	0.213276	0.664824	0.798118	0.153478	0.738981	0.853877
Rv1483	fabG1	0.986586	0.0029686	0.0122535	0.804139	0.0262398	0.0852953	0.765434	0.0316392	0.0942125
Rv1484	inhA	0.238167	0.458147	0.607428	0.433619	0.22165	0.398374	0.540761	0.123014	0.250878
Rv1485	hemZ	0.827606	0.0145174	0.0444506	0.755453	0.040508	0.118335	0.613132	0.0900108	0.201207
Rv1486c	Rv1486c	-0.781602	0.0250122	0.0682041	-0.562735	0.142421	0.293695	-0.478893	0.202892	0.358866
Rv1487	Rv1487	-1.03935	0.00392254	0.0153982	-1.62631	5.54374e-05	0.000627664	-1.69267	2.21547e-05	0.000269079
Rv1488	Rv1488	-0.440421	0.205039	0.343561	-0.376733	0.326858	0.516486	-0.328276	0.386498	0.560247
Rv1489	Rv1489	-0.023704	0.971538	1	-0.454583	0.254209	0.438789	-0.163142	0.68616	0.814843
Rv1489A	Rv1489A	-1.38358	0.0149501	0.0453287	-0.026237	1	1	-0.470459	0.403352	0.577576
Rv1490	Rv1490	1.79528	1.87416e-07	2.95734e-06	1.16127	0.00187527	0.0110207	1.92562	1.87302e-07	4.14755e-06
Rv1491c	Rv1491c	-1.25489	0.000456845	0.00268087	-1.28894	0.00102942	0.00693099	-1.19625	0.00180862	0.0101101
Rv1492	mutA	-0.844702	0.0155585	0.0465711	-1.19801	0.0019841	0.0115251	-1.47124	0.000130316	0.00115045
Rv1493	mutB	0.0699157	0.81028	0.891219	-0.904663	0.0182697	0.0642887	-0.788975	0.0358519	0.103526
Rv1494	mazE4	1.64747	3.43894e-06	3.93869e-05	0.310869	0.408319	0.593811	1.02907	0.00676141	0.0283174
Rv1495	mazF4	1.54057	0.000120082	0.000864071	0.674423	0.129443	0.274501	0.898469	0.0380919	0.108125
Rv1496	Rv1496	-0.71236	0.0569599	0.130083	0.415119	0.259192	0.445854	0.0846764	0.80895	0.897968
Rv1497	lipL	0.000692975	0.972118	1	-0.320088	0.407232	0.592923	-0.593139	0.113684	0.236821
Rv1498c	Rv1498c	1.86097	4.54554e-08	8.59365e-07	1.02046	0.00561447	0.0259548	1.40813	0.000108353	0.00101448
Rv1498A	Rv1498A	0.786586	0.0872658	0.179273	1.894	3.39784e-05	0.000413938	1.08199	0.0209852	0.0689417
Rv1499	Rv1499	0.230669	0.556481	0.689664	0.548759	0.183016	0.348272	0.413971	0.306334	0.475592
Rv1500	Rv1500	1.04056	0.00167978	0.00771196	0.614808	0.0871978	0.20865	0.765332	0.0309685	0.0926973
Rv1501	Rv1501	0.943492	0.0043983	0.0168902	0.342068	0.336155	0.525062	0.608976	0.0863236	0.194838
Rv1502	Rv1502	-0.378706	0.284211	0.436374	0.344516	0.329964	0.518943	-0.0765145	0.863529	0.934995
Rv1503c	Rv1503c	0.992391	0.00357954	0.0142612	0.58749	0.110175	0.245869	0.681549	0.0594386	0.149548
Rv1505c	Rv1505c	1.16308	0.000904442	0.0046714	0.692581	0.0684003	0.173496	0.728759	0.0528437	0.137531
Rv1506c	Rv1506c	0.855961	0.0175644	0.0511987	0.826196	0.0329776	0.101908	1.14596	0.00248571	0.0128385
Rv1507c	Rv1507c	1.48042	1.03693e-05	0.000105216	0.986415	0.00687981	0.0305363	1.42317	7.79049e-05	0.00078453
Rv1507A	Rv1507A	1.08872	0.0012563	0.00603022	0.636521	0.0824817	0.201209	1.06246	0.00328673	0.0161042
Rv1508c	Rv1508c	1.10175	0.000795082	0.00420963	0.542274	0.127289	0.271369	1.02702	0.00361235	0.0172566
Rv1508A	Rv1508A	1.5236	8.19953e-05	0.000622419	0.968386	0.022155	0.0744593	1.15958	0.00492678	0.0220386
Rv1509	Rv1509	0.516633	0.128308	0.242803	-0.0778442	0.868698	0.939742	0.27276	0.440882	0.609228
Rv1510	Rv1510	-0.633388	0.0920443	0.187171	-0.202347	0.638835	0.779912	-0.340754	0.400052	0.574492
Rv1511	gmdA	0.562877	0.088821	0.181908	0.417096	0.244233	0.424863	0.475677	0.178605	0.329291
Rv1512	epiA	0.200311	0.535163	0.67431	0.120258	0.721875	0.843521	-0.0520525	0.920177	0.970305
Rv1513	Rv1513	0.447179	0.179014	0.308996	0.224496	0.527612	0.69405	0.449477	0.20562	0.362572
Rv1514c	Rv1514c	1.24332	0.000890628	0.00460598	1.80447	6.33496e-06	9.80329e-05	1.78082	5.96456e-06	8.66157e-05
Rv1515c	Rv1515c	2.57915	2.97974e-12	1.25714e-10	2.67837	2.11144e-11	1.03203e-09	2.89031	2.35267e-13	1.25727e-11
Rv1516c	Rv1516c	1.28536	0.000231335	0.00149547	1.40303	0.000206522	0.00181609	1.75052	2.64844e-06	4.22907e-05
Rv1517	Rv1517	1.2537	0.000942069	0.00481609	0.500031	0.2134	0.388004	0.991278	0.0142059	0.0511564
Rv1518	Rv1518	-0.580981	0.258778	0.40725	1.46883	0.000518307	0.00399308	1.23507	0.00326352	0.01601
Rv1519	Rv1519	1.34852	0.00357515	0.0142579	2.86833	2.07351e-10	8.84108e-09	3.22397	3.72643e-13	1.9652e-11
Rv1520	Rv1520	0.168925	0.602696	0.72957	0.580615	0.110481	0.246277	0.990892	0.00574768	0.0250671
Rv1521	fadD25	0.43276	0.179803	0.309957	-0.109159	0.794465	0.890939	0.00695957	0.956646	0.99307
Rv1522c	mmpL12	0.375155	0.246742	0.393439	-0.365624	0.343182	0.52964	-0.115347	0.776403	0.874474
Rv1523	Rv1523	0.361769	0.293806	0.447035	0.506679	0.178899	0.343224	0.759429	0.0408544	0.11379
Rv1524	Rv1524	-0.519021	0.164445	0.290479	0.4978	0.183191	0.348272	0.234413	0.51678	0.67786
Rv1525	wbbL2	0.0155676	0.947992	0.98618	0.139868	0.69765	0.824061	0.26935	0.469542	0.63632
Rv1526c	Rv1526c	-0.388549	0.301602	0.455128	-0.073521	0.885923	0.949153	-0.0759521	0.871043	0.938983
Rv1527c	pks5	-0.57995	0.0940327	0.190345	-0.392926	0.307085	0.497694	-0.499936	0.182022	0.333232
Rv1528c	papA4	-0.635285	0.10272	0.20351	-1.12409	0.00994292	0.0407477	-0.422388	0.31425	0.483871
Rv1529	fadD24	0.367036	0.268898	0.419192	0.535857	0.141851	0.293061	0.860674	0.0167644	0.0579991
Rv1530	adh	-0.108939	0.79394	0.882099	-0.310684	0.486547	0.660821	-0.137945	0.776728	0.874474
Rv1531	Rv1531	1.31172	0.000206309	0.00135778	0.926979	0.0159548	0.058399	0.909563	0.0162291	0.056809
Rv1532c	Rv1532c	0.292237	0.428866	0.579728	0.486997	0.210765	0.384325	-0.352936	0.415853	0.589162
Rv1533	Rv1533	-0.394895	0.262496	0.411775	-0.992102	0.0103868	0.0421786	-0.86935	0.0218904	0.0712727
Rv1534	Rv1534	0.422775	0.209667	0.349852	-0.200375	0.624566	0.770421	-0.0547394	0.913434	0.964448
Rv1535	Rv1535	1.63978	3.06784e-06	3.54331e-05	2.37289	5.75906e-10	2.33155e-08	1.82829	1.07611e-06	1.89169e-05
Rv1536	ileS	-0.0362751	0.940352	0.979707	-0.0977657	0.81825	0.90821	0.10175	0.749696	0.860229
Rv1537	dinX	-0.659082	0.0889273	0.182033	0.0885053	0.813701	0.904864	-0.528863	0.20328	0.359394
Rv1538c	ansA	-0.572638	0.111645	0.216267	-0.67711	0.0836104	0.202729	-0.736104	0.0569294	0.145575
Rv1539	lspA	-2.18703	1.79833e-09	4.80513e-08	-2.39111	3.04375e-09	1.07012e-07	-2.42531	9.79783e-10	3.67007e-08
Rv1540	Rv1540	-1.38407	0.000105093	0.000767237	-1.02239	0.00808544	0.0349207	-1.19416	0.00173351	0.00984123
Rv1541c	lprI	-0.367413	0.307398	0.462135	-0.925339	0.0193053	0.0667606	-0.629786	0.103782	0.221963
Rv1542c	glbN	-1.64313	5.70826e-05	0.000459926	-2.16279	2.14609e-06	3.83997e-05	-1.83398	2.86777e-05	0.000339056
Rv1543	Rv1543	0.797676	0.0151453	0.045744	0.287523	0.411791	0.596517	0.119164	0.716719	0.83774
Rv1544	Rv1544	0.340824	0.299944	0.453323	0.174974	0.613646	0.763581	-0.428217	0.266635	0.430917
Rv1545	Rv1545	1.63691	1.54692e-05	0.000149399	0.771411	0.0660683	0.169745	0.118302	0.770857	0.872123
Rv1546	Rv1546	0.652834	0.0606369	0.136517	0.688658	0.0668878	0.17068	0.335855	0.361846	0.534369
Rv1547	dnaE1	0.832149	0.0105253	0.0341583	0.525937	0.136734	0.286477	0.644682	0.0645159	0.157787
Rv1548c	PPE21	0.941842	0.00542644	0.0201009	1.20348	0.00112483	0.00739066	0.878781	0.0154963	0.0546989
Rv1550	fadD11	-0.895703	0.0210347	0.0597075	-0.142459	0.764198	0.874117	-0.347372	0.415821	0.589162
Rv1551	plsB1	-0.944624	0.0162776	0.0485289	-0.460765	0.266904	0.455091	-0.346689	0.408501	0.582867
Rv1552	frdA	-0.777192	0.0838897	0.174975	-0.463739	0.333908	0.523387	-0.394832	0.419705	0.591483
Rv1553	frdB	1.31962	0.00466608	0.0177713	0.477374	0.335056	0.523959	0.631693	0.221699	0.379569
Rv1554	frdC	1.28633	0.012517	0.0393169	0.247358	0.697338	0.824061	0.306226	0.607643	0.752374
Rv1555	frdD	0.657989	0.301319	0.454873	-0.0507647	1	1	-0.683945	0.45632	0.623995
Rv1556	Rv1556	0.515999	0.154151	0.276437	0.34466	0.378468	0.565796	0.581187	0.1318	0.264657
Rv1557	mmpL6	0.887254	0.00828426	0.0283547	0.431639	0.234486	0.414201	0.936224	0.00937091	0.0366123
Rv1558	Rv1558	0.756433	0.025554	0.0695318	0.24254	0.506821	0.676211	0.379	0.291331	0.458263
Rv1559	ilvA	-0.31554	0.366121	0.522211	-0.314678	0.413926	0.596779	-0.238769	0.533438	0.691021
Rv1560	vapB11	0.612707	0.0852921	0.17685	0.733614	0.0573913	0.153554	0.291894	0.428351	0.598298
Rv1561	vapC11	0.428882	0.273712	0.424879	1.00784	0.0145108	0.0547638	0.53417	0.192367	0.346364
Rv1562c	treZ	-0.404156	0.271274	0.422075	-0.0832087	0.867727	0.939742	0.0978797	0.76507	0.870358
Rv1563c	treY	-0.53613	0.138014	0.255856	-0.858346	0.0301703	0.0955909	-0.72852	0.059664	0.149739
Rv1564c	treX	0.223589	0.487434	0.633474	-0.419878	0.278594	0.467427	-0.0960592	0.822262	0.908136
Rv1565c	Rv1565c	-0.088301	0.818803	0.897883	-0.227504	0.561386	0.721165	-0.140924	0.724005	0.84355
Rv1566c	Rv1566c	0.224631	0.488672	0.634148	0.105536	0.749234	0.863159	0.0513295	0.864215	0.934995
Rv1567c	Rv1567c	2.05837	4.05104e-08	7.76869e-07	1.16663	0.00445047	0.0218597	1.49198	0.000187456	0.00156526
Rv1568	bioA	-0.355406	0.334511	0.488601	0.53703	0.144422	0.29654	0.35523	0.3214	0.492608
Rv1569	bioF1	-1.04293	0.0037078	0.0146846	-0.18297	0.654057	0.791804	-0.554613	0.149376	0.28993
Rv1570	bioD	-0.27909	0.484828	0.631111	0.0534667	0.865365	0.939321	-0.926445	0.0266763	0.0833623
Rv1571	Rv1571	-3.21405	5.75292e-08	1.06257e-06	-0.557232	0.253561	0.438237	-0.933596	0.058652	0.148271
Rv1573	Rv1573	-Inf	0.00121728	0.00588525	-1.66526	0.0769518	0.19015	-2.4029	0.0355548	0.103039
Rv1574	Rv1574	-0.0487932	0.957057	0.992966	-0.908123	0.0666134	0.170272	-1.3329	0.00750703	0.0308281
Rv1575	Rv1575	-0.940228	0.0245161	0.0670263	-1.13848	0.0134745	0.0520479	-1.52888	0.000879036	0.00570295
Rv1576c	Rv1576c	-1.94542	1.14744e-07	1.90827e-06	-2.28573	2.19888e-08	6.77932e-07	-2.26234	1.64939e-08	4.94603e-07
Rv1577c	Rv1577c	-1.49329	5.04494e-05	0.000414011	-1.28785	0.00120871	0.00782633	-2.04489	4.89991e-07	9.48737e-06
Rv1578c	Rv1578c	-4.0062	7.70261e-19	6.71131e-17	-2.70111	7.30737e-10	2.81615e-08	-3.76196	1.57051e-15	1.01526e-13
Rv1579c	Rv1579c	-Inf	1.63124e-06	2.01169e-05	0.00160023	1	1	-0.686625	0.286434	0.452692
Rv1580c	Rv1580c	0.383584	0.313721	0.468826	0.756355	0.0586024	0.155446	1.32628	0.000603646	0.00411465
Rv1581c	Rv1581c	0.665788	0.147992	0.269247	-0.745289	0.196648	0.36568	0.0107371	1	1
Rv1582c	Rv1582c	-0.711427	0.0554176	0.127432	-0.241111	0.56919	0.726997	-0.26101	0.518953	0.678469
Rv1583c	Rv1583c	-1.1953	0.00605851	0.0219634	-1.6953	0.00051666	0.00398993	-1.56653	0.000918026	0.00590602
Rv1584c	Rv1584c	0.605851	0.111387	0.215984	0.408275	0.327881	0.517159	0.321189	0.445649	0.613064
Rv1585c	Rv1585c	-2.36048	6.95122e-09	1.63885e-07	-2.68212	2.96146e-09	1.0504e-07	-2.04357	1.60809e-06	2.76619e-05
Rv1586c	Rv1586c	-2.90526	8.81327e-14	4.58748e-12	-2.45083	2.77668e-09	9.93654e-08	-2.36029	5.00073e-09	1.57818e-07
Rv1587c	Rv1587c	1.50206	0.0215393	0.0608384	0.444681	0.675413	0.807353	-1.47511	0.160283	0.305912
Rv1588c	Rv1588c	-1.06475	0.0218504	0.0615507	-1.20773	0.0147728	0.0552842	-1.79332	0.000561739	0.00387513
Rv1589	bioB	0.344533	0.295921	0.449092	1.03141	0.00467462	0.0225733	0.71265	0.0459344	0.123976
Rv1590	Rv1590	0.154862	0.664065	0.781437	1.26783	0.000975001	0.00668	0.348714	0.358066	0.530481
Rv1591	Rv1591	0.226121	0.504144	0.646595	0.589213	0.11179	0.248091	0.49333	0.175637	0.325905
Rv1592c	Rv1592c	-0.484959	0.162407	0.288021	-0.415825	0.279046	0.46776	-0.137072	0.732992	0.849329
Rv1593c	Rv1593c	-2.80283	6.93825e-14	3.7078e-12	-3.6917	1.16563e-17	1.03819e-15	-3.41728	2.52918e-16	1.71812e-14
Rv1594	nadA	-1.02572	0.00292013	0.0120783	-1.46307	0.000140645	0.00134518	-1.45273	0.000116097	0.00106724
Rv1595	nadB	-1.98874	2.32223e-08	4.82253e-07	-2.10337	9.03128e-08	2.39039e-06	-2.25199	6.9819e-09	2.15257e-07
Rv1596	nadC	-1.13736	0.00100342	0.00507789	-1.34271	0.000449444	0.00354601	-1.47647	9.1377e-05	0.00088893
Rv1597	Rv1597	-0.400914	0.26164	0.410915	-0.373331	0.34268	0.529527	-0.271895	0.482069	0.647102
Rv1598c	Rv1598c	0.343489	0.306466	0.461253	-0.288532	0.468936	0.644989	-0.339285	0.391252	0.565298
Rv1599	hisD	-1.98916	3.63129e-08	7.09961e-07	-2.17743	5.14687e-08	1.46303e-06	-2.14866	4.18178e-08	1.11737e-06
Rv1600	hisC1	-0.873384	0.011871	0.0375524	-0.993723	0.00932477	0.03885	-0.88822	0.0177829	0.060437
Rv1601	hisB	0.328145	0.318737	0.473138	-0.729687	0.0618819	0.161684	-0.0627147	0.897791	0.956244
Rv1602	hisH	-0.718644	0.0449386	0.108764	-0.744153	0.058561	0.155446	-0.852759	0.0272403	0.0845356
Rv1603	hisA	-1.15441	0.00130529	0.00621331	-1.14468	0.00355971	0.018529	-1.17711	0.00222165	0.0117627
Rv1604	impA	-1.03327	0.00382293	0.015081	-0.953403	0.0144896	0.0547638	-1.11348	0.00378877	0.0179496
Rv1605	hisF	-1.47513	5.18899e-05	0.000422713	-1.02767	0.00846181	0.0361182	-1.57358	6.03288e-05	0.00062642
Rv1606	hisI	-0.723627	0.0942664	0.190698	-0.699243	0.129386	0.274501	-0.748869	0.101285	0.218449
Rv1607	chaA	-0.101734	0.796122	0.883404	0.042517	0.879906	0.946248	0.127288	0.699775	0.823705
Rv1608c	bcpB	0.510776	0.131448	0.246997	0.593074	0.105201	0.238415	0.559359	0.120531	0.247357
Rv1609	trpE	-0.114869	0.758947	0.852778	-0.150491	0.709336	0.83373	-0.149404	0.707058	0.830353
Rv1610	Rv1610	-1.73103	1.45897e-05	0.000141931	-0.0896702	0.856322	0.93417	-0.677545	0.0911036	0.202632
Rv1611	trpC	0.574379	0.0767567	0.163553	0.429906	0.222568	0.398985	0.679576	0.052068	0.135865
Rv1612	trpB	1.06622	0.00115142	0.00568337	0.696438	0.0513056	0.140941	0.932072	0.00811433	0.032884
Rv1613	trpA	0.107011	0.729029	0.830571	0.430362	0.227005	0.404372	0.253379	0.462195	0.629238
Rv1614	lgt	-0.1558	0.665038	0.781547	0.202582	0.553248	0.713225	0.0640079	0.8295	0.913111
Rv1615	Rv1615	0.140451	0.654449	0.773984	-0.883801	0.0221632	0.0744593	-0.45425	0.231239	0.390893
Rv1616	Rv1616	-0.443812	0.241598	0.386866	0.00591177	0.961099	0.998725	-0.678984	0.0941034	0.207872
Rv1617	pykA	0.251996	0.431841	0.582767	0.575572	0.107094	0.240872	0.562993	0.107942	0.228543
Rv1618	tesB1	1.13291	0.000652786	0.0035634	0.650014	0.0716906	0.179446	1.02019	0.0042026	0.019428
Rv1619	Rv1619	-0.455343	0.206354	0.345475	-0.994603	0.012614	0.0493238	-0.865622	0.0265974	0.0832181
Rv1620c	cydC	-2.43188	6.91348e-11	2.43063e-09	-3.55152	3.958e-16	3.05071e-14	-3.82358	2.03462e-18	1.77278e-16
Rv1621c	cydD	-1.9389	7.60063e-08	1.32449e-06	-2.9608	1.29372e-12	7.3924e-11	-3.20928	1.2947e-14	7.74499e-13
Rv1622c	cydB	-1.12358	0.00153667	0.00714499	-2.15993	1.17242e-07	3.05135e-06	-2.40639	3.17827e-09	1.09815e-07
Rv1623c	cydA	-0.410536	0.234837	0.379833	-2.29731	9.81039e-09	3.19675e-07	-2.21037	1.65361e-08	4.94603e-07
Rv1624c	Rv1624c	0.188099	0.562557	0.695091	0.260643	0.466271	0.643155	0.263673	0.452853	0.620525
Rv1625c	cya	-1.18349	0.000718394	0.00387526	-1.84706	2.85176e-06	4.88456e-05	-1.36723	0.000319163	0.00240452
Rvnt20	leuV	-Inf	1	1	-Inf	1	1	2.59885	0.428571	0.598298
Rv1626	Rv1626	0.289029	0.367203	0.52301	0.592913	0.0960564	0.224748	0.590725	0.0916865	0.203703
Rv1627c	Rv1627c	0.72679	0.0256185	0.06966	0.145058	0.664862	0.798118	-0.155971	0.692734	0.819261
Rv1628c	Rv1628c	0.535191	0.103033	0.203897	-0.846004	0.0283314	0.0908418	-0.833898	0.028139	0.0864223
Rv1629	polA	-0.432048	0.211041	0.351122	-0.765749	0.0436673	0.125013	-0.642777	0.0842545	0.192198
Rv1630	rpsA	0.392796	0.220503	0.362947	0.31964	0.358048	0.544634	0.235362	0.485591	0.649616
Rv1631	coaE	-0.73762	0.0332902	0.0859711	0.0624002	0.836554	0.920877	-0.693338	0.0641605	0.157378
Rv1632c	Rv1632c	-0.121766	0.758616	0.852646	0.17261	0.634194	0.777324	0.00755156	0.973897	1
Rv1633	uvrB	-0.446339	0.197201	0.333213	-0.683121	0.0725546	0.18107	-0.796365	0.0333218	0.0978415
Rv1634	Rv1634	-1.41351	8.01463e-05	0.00061186	-1.2242	0.0017062	0.0103494	-1.62564	3.08925e-05	0.000359933
Rv1635c	Rv1635c	-0.205182	0.574023	0.705082	-0.6434	0.0963716	0.225092	-0.390339	0.306382	0.475592
Rv1636	TB15.3	0.960416	0.00400167	0.0156475	1.20843	0.000921677	0.00635814	0.751802	0.0350794	0.101996
Rv1637c	Rv1637c	1.13811	0.000680232	0.00370431	0.668335	0.0672186	0.171382	0.666747	0.0625562	0.154864
Rv1638	uvrA	-0.128438	0.725781	0.828189	-0.252383	0.516491	0.684379	-0.273905	0.470409	0.636406
Rv1638A	Rv1638A	-0.687348	0.0755837	0.161654	0.450054	0.237881	0.417987	-0.218345	0.60973	0.754491
Rv1639c	Rv1639c	-0.597875	0.0826675	0.173542	-0.719597	0.0580534	0.154501	-0.513167	0.168595	0.31775
Rv1640c	lysX	0.740809	0.0229852	0.0637983	-0.113726	0.785853	0.88699	0.448501	0.196063	0.350656
Rv1641	infC	-0.0897726	0.813894	0.893968	-0.329514	0.390741	0.576616	-0.300764	0.425966	0.598298
Rv1642	rpmI	-1.69531	1.262e-05	0.000124891	-1.33525	0.00120188	0.00779473	-1.71518	3.62487e-05	0.000411572
Rv1643	rplT	-0.508097	0.147266	0.26817	-0.588687	0.127475	0.271423	-0.756675	0.0460842	0.12413
Rv1644	tsnR	-1.4031	9.41181e-05	0.000698566	-0.780688	0.0426713	0.123129	-1.50187	0.000105855	0.00100063
Rv1645c	Rv1645c	0.810822	0.0154481	0.0463097	-0.214866	0.594734	0.747943	0.353519	0.320387	0.491619
Rv1646	PE17	0.468613	0.150226	0.271709	0.154792	0.64951	0.789098	0.0160867	0.93641	0.981211
Rv1647	Rv1647	0.256193	0.452803	0.602135	0.323551	0.385114	0.571064	0.452798	0.216833	0.375372
Rv1648	Rv1648	0.961349	0.00544546	0.0201527	0.703397	0.0594973	0.156885	0.351627	0.33826	0.509296
Rv1649	pheS	-0.162775	0.661194	0.77989	0.185867	0.592771	0.747439	0.165587	0.622262	0.763456
Rv1650	pheT	-0.53132	0.130059	0.245175	0.532041	0.136232	0.285724	-0.00656314	0.989869	1
Rv1651c	PE_PGRS30	-0.460796	0.197115	0.333209	-0.480746	0.222387	0.398983	-0.622405	0.107262	0.227825
Rv1652	argC	-1.84971	1.26711e-06	1.60945e-05	-0.678971	0.0852453	0.205945	-0.566845	0.145524	0.284417
Rv1653	argJ	-1.61795	1.17922e-05	0.000117863	-0.528406	0.174055	0.337174	-0.799945	0.037518	0.107332
Rv1654	argB	-1.04137	0.00482286	0.0182951	0.0256814	0.919226	0.970819	-0.185004	0.653885	0.789036
Rv1655	argD	-0.81629	0.0274795	0.0735723	0.0510636	0.865989	0.939321	-0.504187	0.209501	0.366893
Rv1656	argF	0.00431292	0.966163	0.998551	0.331246	0.358062	0.544634	0.100361	0.765241	0.870358
Rv1657	argR	0.201137	0.578143	0.709056	0.250918	0.509973	0.678834	-0.627053	0.166572	0.314619
Rv1658	argG	-0.260723	0.465783	0.613694	0.151983	0.655854	0.79296	-0.196856	0.62017	0.76257
Rv1659	argH	-0.588006	0.0975752	0.195772	-0.151688	0.715928	0.838772	-0.471547	0.220283	0.37849
Rv1660	pks10	-0.137471	0.722872	0.826101	0.206182	0.561762	0.721252	0.156307	0.644425	0.781263
Rv1661	pks7	-0.27465	0.443919	0.593076	-0.0760805	0.86836	0.939742	-0.383448	0.321784	0.492821
Rv1662	pks8	-0.2421	0.511573	0.65403	0.0366236	0.9048	0.961843	-0.334107	0.393623	0.567496
Rv1663	pks17	0.690021	0.0469717	0.112463	0.0313624	0.912687	0.966204	0.347186	0.35117	0.522954
Rv1664	pks9	0.709068	0.0338069	0.0869134	0.0238805	0.924691	0.973513	-0.0587783	0.902041	0.958987
Rv1665	pks11	0.895193	0.00748416	0.026359	0.876457	0.0162267	0.0590706	0.699067	0.05101	0.134052
Rv1666c	cyp139	0.336403	0.319384	0.473757	0.727642	0.049558	0.13703	0.231412	0.517001	0.67786
Rv1667c	Rv1667c	0.0864571	0.790816	0.879709	-0.268951	0.509351	0.678565	-0.0663053	0.887853	0.95122
Rv1669	Rv1669	0.581592	0.160028	0.284816	-1.16577	0.0261616	0.0852065	-0.746545	0.131711	0.26461
Rv1670	Rv1670	-Inf	5.16889e-09	1.24801e-07	-0.239127	0.697947	0.824061	0.0013122	0.941079	0.983788
Rv1671	Rv1671	0.112483	0.833769	0.907927	-0.665266	0.289989	0.480279	0.399956	0.448386	0.616199
Rv1672c	Rv1672c	-0.930475	0.00861508	0.0291632	-1.19184	0.00236301	0.0132646	-1.37482	0.000403448	0.0029347
Rv1673c	Rv1673c	1.48784	0.000236276	0.0015225	0.760844	0.0880419	0.210293	0.710992	0.111185	0.233558
Rv1674c	Rv1674c	-0.710536	0.162761	0.288139	-0.0435079	0.945721	0.988444	0.0676582	0.946483	0.985838
Rv1675c	cmr	0.496115	0.303581	0.457426	0.985498	0.0538335	0.146182	0.140056	0.827178	0.911306
Rv1676	Rv1676	0.0745343	0.803398	0.888526	-0.206837	0.607298	0.758508	0.0259924	0.920386	0.970305
Rv1677	dsbF	0.0378375	0.887257	0.945778	-0.576119	0.140406	0.291427	-0.410761	0.285727	0.451921
Rv1678	Rv1678	-0.431773	0.234303	0.379583	-0.888664	0.025558	0.0835535	-1.32164	0.000861354	0.00561669
Rv1679	fadE16	-1.29025	0.000510555	0.00294432	-0.474294	0.235172	0.414864	-0.909165	0.0199754	0.0664411
Rv1680	Rv1680	-1.005	0.00982652	0.0323621	0.00135172	0.971298	1	0.0352658	0.913418	0.964448
Rv1681	moeX	-0.683528	0.0646369	0.14313	-0.425716	0.295964	0.485362	-0.658846	0.0967959	0.211306
Rv1682	Rv1682	0.50299	0.13322	0.248925	-0.301066	0.459879	0.637784	-0.485244	0.213475	0.371518
Rv1683	Rv1683	-0.376856	0.277779	0.428702	-0.0179904	0.9911	1	-0.0162016	0.993962	1
Rv1684	Rv1684	-0.14232	0.775855	0.866552	0.572596	0.214831	0.389965	0.460412	0.316338	0.486152
Rv1685c	Rv1685c	0.397128	0.261939	0.411222	0.663346	0.0854411	0.20617	0.411851	0.275103	0.440658
Rv1686c	Rv1686c	-0.0376545	0.966693	0.99875	0.624268	0.127056	0.271018	-0.0302946	0.968438	0.999872
Rv1687c	Rv1687c	-0.157635	0.691651	0.802355	-1.59954	0.000184653	0.00167115	-0.884204	0.0311492	0.0930206
Rv1688	mpg	0.99272	0.02232	0.0625585	0.729171	0.120043	0.260358	0.935184	0.0365865	0.105042
Rv1689	tyrS	-0.0224028	0.97795	1	0.507816	0.160897	0.320834	0.606629	0.0901865	0.201262
RVnc0010	G2	0.874155	0.0337154	0.0867895	1.9008	6.1217e-06	9.58429e-05	0.872253	0.0432367	0.118612
Rv1690	lprJ	2.23694	2.43502e-08	4.97937e-07	2.38838	2.04191e-08	6.34418e-07	1.81567	2.12049e-05	0.000260703
Rv1691	Rv1691	-0.00444407	0.979254	1	0.781145	0.0410972	0.119707	0.270176	0.45516	0.623046
Rv1692	Rv1692	-0.633642	0.0932079	0.189249	0.262288	0.474765	0.650995	-0.0297663	0.962914	0.99545
Rv1693	Rv1693	0.558681	0.141123	0.260056	0.554006	0.16942	0.33156	0.443969	0.271614	0.436849
Rv1694	tlyA	-0.874282	0.0192412	0.0553218	-0.527057	0.196158	0.365165	-0.690397	0.0859213	0.194341
Rv1695	ppnK	-0.0700409	0.872475	0.934495	0.314619	0.391165	0.577029	-0.0759206	0.870728	0.938896
Rv1696	recN	-0.50953	0.153596	0.275813	-0.0574493	0.906572	0.963038	-0.398937	0.302874	0.472525
Rv1697	Rv1697	0.444166	0.170426	0.297892	0.616544	0.0831582	0.202613	0.502599	0.149001	0.289479
Rv1698	mctB	0.42965	0.188387	0.321848	0.522437	0.142934	0.294218	0.199095	0.558022	0.712974
Rv1699	pyrG	0.795952	0.0148367	0.0451523	0.562038	0.113764	0.251224	0.626917	0.0734733	0.174013
Rv1700	Rv1700	0.330717	0.321886	0.475358	0.531427	0.145826	0.298351	0.478573	0.183933	0.33555
Rv1701	Rv1701	0.131114	0.68658	0.798553	0.363686	0.31475	0.505416	0.258418	0.461706	0.629091
Rv1702c	Rv1702c	-0.0509826	0.911957	0.962381	-0.358225	0.385776	0.571631	-0.411198	0.306555	0.475676
Rv1703c	Rv1703c	0.649498	0.0474595	0.113225	0.380117	0.283275	0.472641	0.588297	0.0944028	0.208231
Rv1704c	cycA	1.05127	0.00175176	0.00798753	1.0936	0.00281775	0.0152778	1.28122	0.000378117	0.00277055
Rv1705c	PPE22	-0.636482	0.0939014	0.190175	-0.521763	0.203496	0.374995	-0.436005	0.284798	0.451353
Rv1706c	PPE23	-1.28438	0.000641379	0.00351662	-1.22818	0.00257121	0.014234	-1.32531	0.00101985	0.00642698
Rv1706A	Rv1706A	-Inf	0.0476953	0.11345	-0.462191	0.757383	0.870046	-0.650363	0.756844	0.864964
Rv1707	Rv1707	0.842863	0.0106743	0.0344467	0.842393	0.019326	0.0667748	1.04057	0.00337433	0.0163793
Rv1708	Rv1708	0.198118	0.537484	0.675267	0.395177	0.267567	0.455375	0.338843	0.333395	0.504127
Rv1709	scpA	0.263565	0.422909	0.574577	0.337289	0.346858	0.533873	0.183037	0.598253	0.74575
Rv1710	scpB	-0.0188937	0.983118	1	-0.134593	0.748506	0.862568	-0.157737	0.69675	0.822312
Rv1711	Rv1711	0.0368571	0.893245	0.950644	0.367006	0.315324	0.50573	0.0826029	0.797591	0.890197
Rv1712	cmk	-0.6445	0.0729625	0.157254	-0.531851	0.178194	0.342214	-0.644854	0.0963236	0.210849
Rv1713	engA	-0.620665	0.0794989	0.168232	-0.757737	0.0521437	0.142692	-1.07431	0.00542526	0.0238993
Rv1714	Rv1714	-Inf	1.00933e-14	5.77913e-13	-0.839963	0.0708928	0.17792	-1.52648	0.00137047	0.0081135
Rv1715	fadB3	-0.157812	0.767473	0.859466	0.108865	0.79418	0.890869	0.0887172	0.824808	0.909829
Rv1716	Rv1716	-0.870259	0.0516827	0.120713	-0.320814	0.484436	0.659931	-0.610891	0.193476	0.34789
Rv1717	Rv1717	-Inf	0.000111348	0.00080411	-1.438	0.0744091	0.184778	-0.883097	0.323979	0.49486
Rv1718	Rv1718	-1.44051	0.00044392	0.002632	-0.660542	0.114999	0.252835	-0.342675	0.404558	0.579059
Rv1719	Rv1719	-3.36151	1.19187e-08	2.66873e-07	-0.293614	0.539931	0.703299	-1.40878	0.00437282	0.020122
Rvnt21	proT	-Inf	1	1	-Inf	1	1	-Inf	1	1
Rv1720c	vapC12	0.464346	0.428331	0.579419	1.40364	0.00906464	0.038043	1.07613	0.0585623	0.14818
Rv1721c	vapB12	-0.797952	0.107062	0.209729	-0.00525471	0.955358	0.995858	0.0392056	0.910406	0.963977
Rv1722	Rv1722	0.11302	0.724781	0.827613	0.400594	0.278614	0.467427	0.493618	0.182081	0.333232
Rv1723	Rv1723	-0.890344	0.0356184	0.0905253	0.166616	0.671944	0.803965	-0.450807	0.297441	0.465317
Rv1724c	Rv1724c	1.64185	9.08122e-06	9.30883e-05	0.837634	0.0417828	0.121176	1.83519	2.90483e-06	4.58369e-05
Rv1725c	Rv1725c	-0.797442	0.0408015	0.100759	-1.05974	0.0124067	0.0487032	-1.58677	0.000232988	0.00186019
Rv1726	Rv1726	-0.934347	0.0217833	0.0614409	-1.12798	0.0114714	0.0457031	-0.690944	0.10913	0.230378
RVnc0047	AS1726	NaN	1	1	NaN	1	1	NaN	1	1
Rv1727	Rv1727	0.90848	0.0276843	0.0738943	-0.368234	0.521336	0.689154	-0.449157	0.418962	0.590644
Rv1728c	Rv1728c	0.542905	0.107195	0.209887	0.362026	0.317596	0.507749	0.400947	0.261309	0.424706
Rv1729c	Rv1729c	0.562654	0.0950984	0.191728	0.381709	0.292741	0.482465	0.566622	0.115745	0.239744
Rv1730c	Rv1730c	-0.293007	0.405548	0.562045	-0.720975	0.0598935	0.157619	-0.551245	0.142417	0.280219
Rv1731	gabD2	-0.0259892	0.968675	0.999009	-0.259281	0.509432	0.678565	-0.125867	0.757404	0.865357
Rv1732c	Rv1732c	-1.17252	0.00123964	0.00596693	-0.96559	0.013842	0.0531406	-1.44612	0.000253489	0.00198434
Rv1733c	Rv1733c	-4.29711	2.97296e-25	6.27138e-23	-4.91208	1.48674e-25	2.48286e-23	-6.22786	1.89076e-34	5.41297e-32
RVnc0036	MTS1338	-3.48865	8.17459e-19	6.97101e-17	-4.71915	4.04149e-24	5.58561e-22	-5.41545	2.68768e-29	4.78054e-27
Rv1734c	Rv1734c	-6.66605	4.04257e-38	3.24053e-35	-5.38989	7.13032e-27	1.29901e-24	-5.65222	2.8626e-29	4.78054e-27
Rv1735c	Rv1735c	-2.48672	1.53414e-09	4.15461e-08	-3.70407	7.72017e-14	4.81561e-12	-2.82574	3.19203e-10	1.2421e-08
Rv1735a	Rv1735a	-Inf	1.1442e-13	5.73245e-12	-3.44629	4.22484e-08	1.25431e-06	-3.52532	3.15623e-08	8.72425e-07
Rv1736c	narX	-4.22237	4.76416e-26	1.27298e-23	-5.3176	4.88987e-30	1.30657e-27	-5.57633	4.64659e-33	1.0955e-30
Rv1737c	narK2	-3.90346	6.05914e-23	9.3404e-21	-5.51222	7.1575e-31	2.20671e-28	-6.27686	3.03885e-37	1.01498e-34
Rv1738	Rv1738	-4.18026	2.29288e-25	5.10547e-23	-4.61389	1.76556e-24	2.52727e-22	-6.70421	1.90502e-40	1.27255e-37
Rv1739c	Rv1739c	-3.13019	1.70154e-16	1.14638e-14	-3.75941	3.01618e-18	2.74747e-16	-3.47359	8.25466e-17	5.85229e-15
Rv1740	vapB34	-0.816578	0.0426922	0.104336	-1.13512	0.0108038	0.0435628	-0.702961	0.109227	0.230412
Rv1741	vapC34	-2.66105	1.25173e-05	0.000124182	-0.409599	0.432699	0.615859	0.0521941	0.896692	0.956116
Rv1742	Rv1742	-1.03125	0.0105679	0.0342686	-0.252707	0.579592	0.736292	-0.335732	0.417426	0.590139
Rv1743	pknE	-0.119436	0.746929	0.844526	-0.796438	0.0388114	0.115141	-0.345108	0.363258	0.535665
Rv1744c	Rv1744c	-1.00142	0.0224367	0.06271	-0.212127	0.659657	0.795399	-0.0300713	0.969055	1
Rv1745c	idi	0.241389	0.494364	0.63793	-0.129042	0.779429	0.884228	0.442494	0.234166	0.393972
Rv1746	pknF	0.626799	0.0606631	0.136517	0.170865	0.627558	0.772735	0.6366	0.0755633	0.17711
Rv1747	Rv1747	0.229351	0.469067	0.617008	-0.00212329	0.976187	1	0.122144	0.705554	0.829042
Rv1748	Rv1748	0.0334262	0.909917	0.960734	0.659248	0.0795964	0.195229	0.512236	0.171215	0.32142
Rv1749c	Rv1749c	0.891387	0.00882512	0.0296916	0.791427	0.032029	0.0992826	1.32222	0.000287889	0.00218949
Rv1750c	fadD1	0.637096	0.0634353	0.141485	0.384023	0.303978	0.494667	0.677527	0.0633653	0.156288
Rv1751	Rv1751	-0.304823	0.382492	0.539772	0.0224877	0.9244	0.973513	0.0195638	0.929792	0.976062
Rv1752	Rv1752	1.01178	0.008754	0.0295835	0.860955	0.0391723	0.115783	0.557777	0.173379	0.324265
Rv1753c	PPE24	0.673787	0.045118	0.109011	0.40324	0.26551	0.453801	0.457798	0.201604	0.35722
Rv1754c	Rv1754c	1.82488	6.71414e-08	1.20914e-06	1.40335	0.000134602	0.00129063	1.66096	4.43595e-06	6.59492e-05
Rv1758	cut1	1.95531	0.000563597	0.00316978	1.55733	0.0122999	0.0483354	1.61887	0.008869	0.0351254
Rv1759c	wag22	-2.2103	6.76729e-05	0.000528719	-0.528677	0.325345	0.515001	-0.691964	0.176638	0.326854
Rv1760	Rv1760	0.135567	0.668203	0.783086	-0.143433	0.733751	0.853417	0.0620812	0.841244	0.920948
Rv1761c	Rv1761c	0.764933	0.0872658	0.179273	0.927375	0.0530503	0.144545	0.544874	0.245661	0.407032
Rv1762c	Rv1762c	1.41847	6.42599e-05	0.000509	0.474299	0.216895	0.392822	1.16232	0.00223135	0.0117985
Rv1765c	Rv1765c	0.795277	0.0434181	0.105659	0.188414	0.654284	0.791804	-0.172032	0.740885	0.854753
Rv1766	Rv1766	0.318316	0.402711	0.558886	-0.0639939	0.93746	0.982158	-0.0903418	0.840954	0.920914
Rv1767	Rv1767	-0.0318983	0.962412	0.995959	-0.405973	0.384119	0.570372	-0.68433	0.131227	0.264036
Rv1768	PE_PGRS31	-0.547985	0.13124	0.246838	-0.0449748	0.946765	0.988444	-0.747319	0.0552722	0.142647
Rv1769	Rv1769	0.430607	0.189671	0.323765	0.467386	0.191158	0.359005	0.480087	0.173446	0.324265
Rv1770	Rv1770	-1.0194	0.00332918	0.0134645	-0.91302	0.0165249	0.059884	-0.705497	0.0584386	0.148078
Rv1771	Rv1771	1.07834	0.00114791	0.00568	0.569302	0.113852	0.251224	0.833687	0.0189595	0.0636989
Rv1772	Rv1772	0.223463	0.525902	0.666641	1.07545	0.00522673	0.0247037	0.471037	0.214354	0.372338
Rv1773c	Rv1773c	0.102584	0.769702	0.861241	0.616276	0.107298	0.241196	0.467583	0.216389	0.374961
Rv1774	Rv1774	-1.02718	0.00485676	0.0183814	-0.347857	0.383348	0.570115	-0.773072	0.0458	0.123697
Rv1775	Rv1775	-0.118975	0.765099	0.858007	-0.218377	0.605889	0.756984	-0.0830519	0.870536	0.938896
Rv1776c	Rv1776c	-1.64248	0.000128202	0.000914291	-0.582151	0.178585	0.342801	-0.727362	0.0844577	0.192443
Rv1777	cyp144	-0.221753	0.63673	0.758174	-0.00842141	1	1	0.643542	0.0991863	0.215351
Rv1778c	Rv1778c	1.40545	5.51635e-05	0.000446657	0.930995	0.0147106	0.0551763	1.17053	0.00177726	0.00997993
Rv1779c	Rv1779c	-0.474347	0.170035	0.297598	-0.505797	0.184574	0.349609	-0.669487	0.0728393	0.17295
Rv1780	Rv1780	0.491744	0.131985	0.247863	-0.262628	0.501921	0.671885	-0.08265	0.845977	0.923208
Rv1781c	malQ	-0.523219	0.134642	0.250998	-0.593286	0.124052	0.26631	-0.429175	0.255739	0.41854
Rv1782	eccB5	-0.550825	0.110971	0.215587	-0.421689	0.269888	0.458353	-0.523736	0.161395	0.307303
Rv1783	eccC5	0.072989	0.799482	0.885417	0.145878	0.66108	0.79591	0.0664089	0.824339	0.909829
Rv1785c	cyp143	0.536165	0.113532	0.218767	1.11966	0.00246687	0.0137322	0.778975	0.0318476	0.0945529
Rv1786	Rv1786	-0.594885	0.33634	0.490378	0.119834	0.788834	0.888104	-0.0495303	1	1
Rv1787	PPE25	-0.145765	0.720949	0.825057	-0.388303	0.34062	0.528244	-0.358424	0.381168	0.554728
Rv1788	PE18	0.808353	0.0238506	0.0656097	0.23685	0.542307	0.704788	0.36889	0.335808	0.506446
Rv1789	PPE26	-0.962365	0.00607524	0.021996	-0.562766	0.142014	0.293246	-0.928827	0.0138963	0.0504497
Rv1790	PPE27	-Inf	1.00583e-07	1.68676e-06	1.76998	6.84314e-05	0.000744573	1.24752	0.00568016	0.0248267
Rv1791	PE19	0.603951	0.086971	0.179209	0.972679	0.0107638	0.0434787	0.664257	0.0770392	0.179938
Rv1792	esxM	1.13067	0.000905995	0.0046734	1.07287	0.00384121	0.0196306	0.93109	0.0105968	0.0403984
Rv1793	esxN	0.137374	0.658036	0.777195	-0.53199	0.165393	0.327239	-0.0342355	0.955113	0.991991
Rv1794	Rv1794	0.499702	0.124511	0.236513	0.680957	0.0566152	0.151918	0.551788	0.114862	0.238162
Rv1795	eccD5	0.00696427	0.958676	0.993392	0.37623	0.284873	0.474355	0.0247936	0.917924	0.968678
Rv1796	mycP5	-0.197473	0.577793	0.708845	-0.287204	0.456312	0.634998	-0.167365	0.667906	0.80005
Rv1797	eccE5	-0.886705	0.0107724	0.0346238	-0.564708	0.138003	0.288231	-0.436936	0.244879	0.406408
Rv1798	eccA5	-0.121816	0.743408	0.841927	-0.113777	0.784548	0.886765	-0.138095	0.73027	0.8474
Rv1799	lppT	-Inf	2.98e-05	0.0002672	-1.14015	0.11543	0.253642	-1.63155	0.0299673	0.090571
Rv1800	PPE28	-0.558809	0.109998	0.214517	-0.626157	0.103521	0.236417	-0.26776	0.483825	0.647685
Rv1801	PPE29	-2.45954	2.31686e-07	3.58961e-06	-1.65627	0.000357546	0.00291475	-1.03454	0.0197914	0.0659932
Rv1802	PPE30	-0.461754	0.253387	0.401687	0.50835	0.185296	0.350646	0.531095	0.162145	0.308583
Rv1803c	PE_PGRS32	-1.21286	0.0029598	0.0122298	0.0660812	0.858932	0.935743	-0.753216	0.0776483	0.181044
Rv1804c	Rv1804c	-0.831477	0.0962936	0.193747	-0.71912	0.184109	0.349158	0.22445	0.627916	0.768454
Rv1805c	Rv1805c	1.99679	3.9216e-08	7.55662e-07	3.39508	1.82562e-17	1.52439e-15	2.45132	2.57579e-10	1.03238e-08
Rv1806	PE20	3.5011	2.41077e-11	9.11546e-10	2.61029	8.18037e-06	0.000121433	2.07706	0.00078343	0.00521593
Rv1808	PPE32	-0.352962	0.320232	0.474488	-0.471796	0.225637	0.402471	-0.32402	0.403131	0.577466
Rv1809	PPE33	0.408957	0.220477	0.362947	0.368643	0.308598	0.498737	0.402672	0.259592	0.422774
Rv1810	Rv1810	-0.224165	0.537619	0.675267	-0.766492	0.0502499	0.138581	-0.320742	0.409948	0.584515
Rv1811	mgtC	0.233765	0.489473	0.634404	0.741701	0.0468075	0.13193	0.288128	0.418328	0.590529
Rv1812c	Rv1812c	-1.004	0.00438871	0.0168809	-0.543166	0.158608	0.317533	-0.583429	0.121795	0.249057
Rv1813c	Rv1813c	-3.78604	5.29818e-21	6.06717e-19	-3.37906	3.21136e-15	2.29842e-13	-3.53759	8.32286e-17	5.85229e-15
Rv1814	erg3	0.739291	0.0290343	0.0764583	-0.187684	0.649942	0.78919	0.702955	0.0530396	0.137862
Rv1815	Rv1815	-0.255166	0.472156	0.618837	-0.653512	0.0896304	0.213072	-0.432332	0.255524	0.418529
Rv1816	Rv1816	-0.613522	0.0828131	0.173686	-0.356765	0.361226	0.548822	-0.0450838	0.933036	0.978699
Rv1817	Rv1817	1.2501	0.000207721	0.00136259	0.180397	0.616103	0.76563	0.19938	0.57093	0.723455
Rv1818c	PE_PGRS33	-2.35402	7.97915e-09	1.84858e-07	-0.547557	0.176444	0.340484	-1.80043	1.78147e-05	0.000223129
Rv1819c	bacA	1.59565	2.80027e-06	3.28212e-05	1.57759	2.15843e-05	0.000281791	1.73996	1.92569e-06	3.20061e-05
Rv1820	ilvG	-0.553056	0.117333	0.22458	-0.801674	0.0382502	0.113983	-0.67613	0.0755177	0.17711
Rv1821	secA2	-0.33583	0.331994	0.485809	-0.790448	0.0366205	0.110274	-0.543428	0.143265	0.281417
Rv1822	pgsA2	0.626185	0.0642616	0.142535	0.597512	0.102423	0.234532	1.10178	0.00235222	0.0123723
Rv1823	Rv1823	0.0634337	0.834984	0.908085	0.206487	0.554947	0.715186	0.379679	0.285833	0.451921
Rv1824	Rv1824	1.30316	0.000977672	0.0049592	1.65313	8.30293e-05	0.000866618	0.945183	0.025663	0.0810086
Rv1825	Rv1825	0.279881	0.399035	0.555093	0.473746	0.19272	0.360944	0.776699	0.0313441	0.093403
Rv1826	gcvH	0.476203	0.153439	0.275654	0.604596	0.0947916	0.222308	0.672865	0.0595986	0.149702
Rv1827	garA	-0.321148	0.35603	0.511825	0.146008	0.663831	0.797552	0.0132901	0.943521	0.984324
Rv1828	Rv1828	-0.184207	0.61006	0.736261	0.065246	0.831936	0.917809	-0.143279	0.721345	0.842164
Rv1829	Rv1829	0.189482	0.553478	0.687794	-0.196781	0.619667	0.767973	-0.113024	0.785983	0.880196
Rv1830	Rv1830	0.405912	0.210061	0.350364	0.244842	0.480074	0.656523	0.143365	0.665687	0.798793
Rv1831	Rv1831	-0.647384	0.0618484	0.138783	-0.69883	0.0663187	0.170061	-0.972432	0.00969365	0.0375746
Rv1832	gcvB	-1.01834	0.00313721	0.0128568	-0.981767	0.0096146	0.0396454	-1.06381	0.0043197	0.0199233
Rv1833c	Rv1833c	-0.474772	0.193296	0.328338	-0.571805	0.151209	0.306858	-0.464733	0.234842	0.394569
Rv1834	lipZ	-1.25783	0.00259594	0.0109177	-0.814624	0.0657483	0.16914	-0.0816043	0.866332	0.935993
Rv1835c	Rv1835c	0.0289	0.908686	0.960193	-0.211268	0.593231	0.747695	0.030373	0.908359	0.962385
Rv1836c	Rv1836c	-0.302997	0.38343	0.540013	-0.544729	0.151039	0.306858	-0.400488	0.284731	0.451353
Rv1837c	glcB	-0.0611868	0.880425	0.940246	-0.17605	0.65682	0.793649	-0.131413	0.741085	0.854753
Rv1838c	vapC13	0.743029	0.024912	0.0680158	-0.149458	0.719494	0.841966	0.142702	0.670919	0.8027
Rv1839c	vapB13	1.038	0.00351182	0.0140613	0.486565	0.21017	0.383589	0.292962	0.44523	0.613064
Rv1840c	PE_PGRS34	-1.09188	0.00790222	0.0272662	-2.00539	2.11208e-05	0.000277548	-1.79012	9.971e-05	0.000958363
Rv1841c	Rv1841c	-0.579298	0.100911	0.200621	-0.756871	0.0510603	0.140363	-0.70264	0.0650915	0.15869
Rv1842c	Rv1842c	-1.35523	0.000136116	0.000960478	-1.21205	0.00180914	0.0107264	-1.06874	0.00475928	0.0214087
Rv1843c	guaB1	-1.27039	0.000298583	0.00186696	-1.05792	0.00574202	0.0264785	-1.01101	0.00712312	0.0295849
Rv1844c	gnd1	-0.804396	0.0201269	0.0574564	-1.07586	0.00493115	0.0235567	-1.09921	0.00342044	0.016517
Rv1845c	blaR	-1.82766	3.33625e-07	4.98944e-06	-1.8031	4.27585e-06	7.11104e-05	-2.02726	1.923e-07	4.19101e-06
Rv1846c	blaI	-1.15337	0.000884844	0.00459981	-2.03298	2.56705e-07	5.94726e-06	-2.27543	6.19322e-09	1.92422e-07
Rv1847	Rv1847	-0.252889	0.473785	0.620493	-0.919762	0.0169084	0.0608883	-0.157107	0.694611	0.820513
Rv1848	ureA	-0.410255	0.373834	0.530151	0.686933	0.0885754	0.21119	-0.210556	0.686879	0.814843
Rv1849	ureB	-1.2345	0.0417122	0.102566	-0.236988	0.697303	0.824061	-0.34667	0.618992	0.761719
Rv1850	ureC	-0.512069	0.151477	0.273354	-0.846454	0.0310161	0.0974028	-0.698635	0.0716158	0.170927
Rv1851	ureF	-0.155449	0.755313	0.850602	-0.508879	0.289919	0.480279	-1.26512	0.00903106	0.0356616
Rv1852	ureG	-1.22223	0.00784091	0.0271782	-0.0934382	0.866201	0.939321	-0.583233	0.198181	0.353368
Rv1853	ureD	0.247969	0.466773	0.614595	-0.253605	0.535347	0.700741	-0.0315922	0.961614	0.994619
Rv1854c	ndh	0.118276	0.699312	0.807968	-0.465176	0.222935	0.399169	-0.201721	0.601894	0.748492
Rv1855c	Rv1855c	-0.0467264	0.920495	0.96605	-1.00803	0.00890529	0.0375706	-0.702183	0.0621775	0.154308
Rv1856c	Rv1856c	0.0402573	0.880373	0.940246	0.320647	0.367042	0.554697	-0.0266503	0.975234	1
Rv1857	modA	1.17371	0.000614176	0.00339534	1.3359	0.000336411	0.00278914	1.39699	0.000139975	0.00122226
Rv1858	modB	0.0636679	0.844377	0.913431	-0.196518	0.654932	0.792084	-0.138492	0.740905	0.854753
Rv1859	modC	0.00497808	0.962347	0.995959	-0.505081	0.186296	0.352288	-0.409938	0.275553	0.440914
Rv1860	apa	0.926635	0.0055954	0.0206454	1.098	0.00262315	0.0144191	1.03639	0.00385623	0.0180803
Rv1861	Rv1861	0.235506	0.596142	0.724042	0.454973	0.33873	0.527625	0.000202168	1	1
Rv1862	adhA	-0.813248	0.0242828	0.0664792	-0.431657	0.275888	0.465387	-0.760779	0.0490802	0.130274
Rv1863c	Rv1863c	0.103926	0.732998	0.832962	0.217947	0.529923	0.695687	0.0633325	0.835205	0.916621
Rv1864c	Rv1864c	1.04173	0.00400582	0.0156485	1.16986	0.00269145	0.0147012	1.35705	0.000410536	0.00297009
Rv1865c	Rv1865c	0.363484	0.309575	0.464362	0.647473	0.0968664	0.225664	0.608136	0.112393	0.23511
Rv1866	Rv1866	0.796547	0.0224346	0.06271	0.932216	0.0131521	0.0508975	0.894945	0.0156291	0.0550937
Rv1867	Rv1867	-0.724352	0.0489524	0.115748	-1.00834	0.0124692	0.0489006	-0.707749	0.0730648	0.173383
Rv1868	Rv1868	-0.937526	0.00790502	0.0272662	-0.819594	0.0338309	0.103983	-0.652778	0.0845692	0.192587
Rv1869c	Rv1869c	-1.35981	0.000109274	0.000791991	-1.63005	2.94301e-05	0.000361827	-1.57525	3.75499e-05	0.000418055
Rv1870c	Rv1870c	-0.941026	0.00666041	0.0237288	-1.26551	0.00100332	0.00682591	-1.592	3.04894e-05	0.000357315
Rv1871c	Rv1871c	-0.307531	0.37419	0.530151	-1.13934	0.00274177	0.0149105	-1.01991	0.00612527	0.0263428
Rv1872c	lldD2	-0.716832	0.0358493	0.0908817	-1.26117	0.000915333	0.00633619	-1.17518	0.00160129	0.0091948
Rv1873	Rv1873	1.30764	0.000837453	0.0043991	0.620672	0.148504	0.302749	0.629259	0.132926	0.265995
Rv1874	Rv1874	-0.146831	0.698953	0.807787	-0.670743	0.0864381	0.207327	-0.371945	0.342904	0.513779
Rv1875	Rv1875	-0.128629	0.751927	0.84824	0.203523	0.562398	0.721772	0.188615	0.589058	0.738488
Rv1876	bfrA	1.46838	1.47866e-05	0.000143498	1.1581	0.00171981	0.0104124	1.18231	0.00112901	0.00698313
Rv1877	Rv1877	0.559998	0.0852177	0.176829	-0.0593683	0.901236	0.960459	0.22452	0.507616	0.669692
Rv1878	glnA3	-0.134914	0.736135	0.836053	0.179288	0.614559	0.764006	0.323042	0.368572	0.541112
Rv1879	Rv1879	0.136028	0.66788	0.783086	-0.554867	0.152204	0.308409	-0.137864	0.735198	0.851394
Rv1880c	cyp140	-0.211742	0.550834	0.686061	-0.293399	0.45006	0.628735	-0.307831	0.416311	0.589394
Rv1881c	lppE	0.146362	0.658182	0.777195	-0.38031	0.356621	0.543373	-0.110477	0.804577	0.894272
Rv1882c	Rv1882c	-0.504778	0.151669	0.273472	-0.733952	0.0589319	0.15601	-0.865998	0.0234963	0.0752783
Rv1883c	Rv1883c	-0.387036	0.26565	0.415102	-0.232367	0.552387	0.712764	-0.941402	0.0119869	0.0446275
Rv1884c	rpfC	-0.947118	0.00606075	0.0219634	-1.45932	0.000153379	0.00142805	-1.39488	0.000219454	0.00178051
Rv1885c	Rv1885c	1.79998	3.10158e-07	4.67335e-06	2.07667	5.77493e-08	1.61859e-06	2.02265	7.6703e-08	1.85196e-06
Rv1886c	fbpB	1.30469	7.48948e-05	0.000577266	1.17352	0.00111831	0.00737201	1.47586	3.2463e-05	0.000376045
Rv1887	Rv1887	0.118497	0.69512	0.804714	-0.463135	0.221892	0.398451	-0.116325	0.772903	0.872618
Rv1887a	Rv1887a	0.14624	0.642079	0.762731	0.05835	0.847755	0.927102	0.0710891	0.818138	0.904828
Rv1888A	Rv1888A	-0.648023	0.130482	0.245643	-0.449982	0.331208	0.520378	-0.00145597	0.969339	1
Rv1890c	Rv1890c	1.41666	0.000233309	0.0015058	0.541048	0.223089	0.399169	0.962594	0.0218507	0.0712012
RVnc0001	AS1890	NaN	1	1	NaN	1	1	NaN	1	1
Rv1891	Rv1891	-0.733067	0.0358344	0.0908817	-0.89082	0.02088	0.0709814	-0.907742	0.016247	0.0568218
Rv1892	Rv1892	0.882007	0.0148151	0.0451207	0.58948	0.131053	0.27689	0.261788	0.489673	0.652463
Rv1893	Rv1893	0.120566	0.767845	0.859643	1.20652	0.00257872	0.0142559	0.486331	0.233346	0.393293
Rv1894c	Rv1894c	0.510795	0.118597	0.22689	-0.511842	0.184228	0.349158	-0.332689	0.383687	0.557239
Rv1895	Rv1895	0.461035	0.171338	0.299355	-0.260436	0.52935	0.695618	0.0218914	0.921425	0.970688
Rv1896c	Rv1896c	0.0925027	0.760133	0.853871	-0.3136	0.443315	0.624098	0.34858	0.332525	0.503309
Rv1897c	Rv1897c	0.695205	0.0598632	0.135097	0.823634	0.0350421	0.106724	0.23072	0.556539	0.711972
Rv1898	Rv1898	-0.932524	0.01032	0.033628	-1.28511	0.00139271	0.00876289	-1.48335	0.000188849	0.00157361
Rv1899c	lppD	-1.36802	8.50307e-05	0.000643025	-1.43073	0.000192632	0.00172723	-1.66053	1.23289e-05	0.000165265
Rv1900c	lipJ	-0.174079	0.628869	0.751941	-0.921971	0.0157026	0.0577396	-0.538503	0.149665	0.290206
Rv1901	cinA	0.0930654	0.757054	0.851606	-0.0533695	0.915104	0.967741	0.200999	0.553881	0.709704
Rv1902c	nanT	1.01196	0.00234188	0.0101491	0.338388	0.343892	0.530123	0.669513	0.0597849	0.149949
Rv1903	Rv1903	1.30959	0.000172482	0.0011757	0.22474	0.552712	0.712764	0.515754	0.171777	0.322323
Rv1904	Rv1904	-0.242463	0.502221	0.644954	-0.698632	0.0711183	0.178263	-0.285806	0.460445	0.627709
Rv1905c	aao	-0.699989	0.0497388	0.116854	-0.491347	0.21293	0.387434	-0.711133	0.0640806	0.157278
Rv1906c	Rv1906c	-1.19279	0.000692602	0.00376145	-1.76055	8.13278e-06	0.000121175	-1.41998	0.000200913	0.00165351
Rv1907c	Rv1907c	-0.0440564	0.943286	0.982508	-0.299905	0.48051	0.656626	-0.451646	0.275191	0.440658
Rv1908c	katG	0.379094	0.23976	0.384999	0.767317	0.0315271	0.0981824	0.408667	0.238526	0.398664
Rv1909c	furA	-0.399789	0.294321	0.447409	0.433152	0.25845	0.444961	0.44308	0.244143	0.405354
Rv1910c	Rv1910c	-0.236115	0.560605	0.693275	-0.261445	0.547155	0.708349	0.219655	0.573862	0.726481
Rv1911c	lppC	-0.383869	0.291668	0.444832	0.269323	0.457382	0.635861	-0.188815	0.640193	0.777544
Rv1912c	fadB5	1.84211	1.33309e-07	2.17895e-06	2.07389	4.895e-08	1.41145e-06	1.68805	6.28711e-06	8.99955e-05
Rv1913	Rv1913	0.399583	0.275194	0.426024	0.918474	0.0174435	0.0621566	0.84414	0.0272505	0.0845356
Rv1914c	Rv1914c	1.01216	0.00449428	0.0172209	0.359853	0.351944	0.538607	0.626762	0.0986343	0.214501
Rv1915	aceAa	0.0673611	0.815701	0.895707	-0.273701	0.483819	0.659931	0.10866	0.736074	0.851691
Rv1916	aceAb	0.466195	0.154253	0.276496	-0.52894	0.171221	0.333855	0.016683	0.935128	0.980124
Rv1917c	PPE34	0.762576	0.0221421	0.0622636	0.421489	0.242275	0.422743	0.465892	0.189808	0.343144
Rv1918c	PPE35	0.421432	0.197923	0.33401	0.247878	0.479769	0.656509	0.481966	0.170197	0.320258
Rv1919c	Rv1919c	0.382407	0.255561	0.404378	0.604652	0.101147	0.232586	0.630344	0.08131	0.187293
Rv1920	Rv1920	-0.00734576	1	1	-0.271097	0.508353	0.678029	0.310638	0.381397	0.55486
Rv1921c	lppF	0.954046	0.00629594	0.0226722	0.179163	0.625258	0.770613	0.623982	0.0943585	0.208231
Rv1922	Rv1922	-0.193095	0.613265	0.738572	-0.626475	0.118806	0.258931	-0.00275631	0.980119	1
Rv1923	lipD	0.12208	0.691317	0.802251	0.239949	0.490262	0.662849	0.168503	0.616839	0.759769
Rv1924c	Rv1924c	-0.88098	0.0182482	0.0527696	-0.275762	0.509041	0.678495	-0.486737	0.218614	0.377183
Rv1925	fadD31	-0.820414	0.0165057	0.0489312	-1.48538	0.000107006	0.0010722	-1.23982	0.000896265	0.00579392
Rv1926c	mpt63	0.0753622	0.796099	0.883404	-0.729061	0.054743	0.14825	-0.666437	0.0737312	0.174242
Rv1927	Rv1927	-0.343114	0.347396	0.502416	-0.279622	0.482802	0.659308	-0.324342	0.408202	0.582647
Rv1928c	Rv1928c	0.652418	0.0625196	0.140066	-0.192183	0.657675	0.794204	0.136582	0.709691	0.832439
Rv1929c	Rv1929c	0.228367	0.470085	0.617275	-0.477894	0.210157	0.383589	-0.383363	0.308297	0.477371
Rv1930c	Rv1930c	0.65244	0.207977	0.347902	0.281685	0.629189	0.773876	-0.00384818	1	1
Rv1931c	Rv1931c	-0.761261	0.0380938	0.0955532	-1.65331	6.90807e-05	0.000746295	-1.23124	0.00214222	0.0113873
Rv1932	tpx	0.191159	0.55061	0.685995	0.332316	0.350279	0.537218	0.191702	0.575809	0.728026
Rv1933c	fadE18	-0.689816	0.0559229	0.128377	-0.269426	0.506072	0.675674	-0.191855	0.640155	0.777544
Rv1934c	fadE17	-0.883888	0.0466109	0.111748	-0.395989	0.398217	0.584421	-0.914292	0.0578848	0.147116
Rv1935c	echA13	-0.0330656	1	1	-0.153019	0.779451	0.884228	0.0331434	1	1
Rv1936	Rv1936	-0.0545325	0.935284	0.976711	0.390333	0.329624	0.518906	0.161406	0.715726	0.837334
Rv1937	Rv1937	-0.670708	0.0571269	0.130168	-0.316394	0.419088	0.602477	-0.312933	0.414073	0.588303
Rv1938	ephB	-1.08575	0.0231739	0.0641113	-0.37171	0.437782	0.620449	-0.450105	0.366476	0.539062
Rv1939	Rv1939	-0.87751	0.0735551	0.158074	-0.33924	0.506687	0.676211	-0.891828	0.0855724	0.19388
Rv1940	ribA1	-1.00815	0.0143466	0.044096	-1.14112	0.0104951	0.0425753	-1.42362	0.0013428	0.00797324
Rv1941	Rv1941	-1.18505	0.000978724	0.0049592	-0.800995	0.0402206	0.117991	-1.21123	0.00177786	0.00997993
Rv1942c	mazF5	-0.855385	0.0285944	0.0756478	0.267604	0.473451	0.650305	-0.215403	0.611331	0.755073
Rv1943c	mazE5	0.69035	0.0451221	0.109011	-0.026324	0.975851	1	0.140914	0.681524	0.811511
Rv1944c	Rv1944c	-0.886381	0.0466109	0.111748	-0.634453	0.16611	0.327803	-0.249313	0.614103	0.75733
Rv1945	Rv1945	-0.50807	0.211131	0.351126	-0.229895	0.617394	0.766578	-0.331912	0.443805	0.611892
Rv1946c	lppG	0.521906	0.135568	0.252489	0.232377	0.532791	0.698308	0.480788	0.197869	0.353099
Rv1947	Rv1947	-1.84989	6.84543e-05	0.000533784	-0.892964	0.0544336	0.147612	-1.06194	0.0200955	0.0666746
Rv1948c	Rv1948c	-0.707929	0.114655	0.220401	-0.018331	1	1	0.396862	0.357827	0.530388
Rv1950c	Rv1950c	0.0972056	0.840016	0.910187	-0.0735913	0.894572	0.955863	0.0948486	0.846762	0.923489
Rv1951c	Rv1951c	1.07388	0.00545187	0.0201579	0.241005	0.580575	0.736621	0.482084	0.239457	0.399228
Rv1952	vapB14	0.67485	0.0691599	0.151389	-0.409558	0.352719	0.53958	0.375332	0.341749	0.512624
Rv1953	vapC14	-0.55513	0.279357	0.430308	1.20503	0.00495751	0.0236263	0.395109	0.373055	0.546294
Rv1954c	Rv1954c	-1.51355	4.24434e-05	0.000360409	-1.26085	0.00159468	0.00984818	-0.807917	0.036451	0.104803
Rv1955	higB	0.517227	0.219357	0.361506	0.38696	0.385126	0.571064	0.540569	0.206762	0.363945
Rv1956	higA	0.67558	0.0868136	0.179098	0.802326	0.0635179	0.165083	1.33169	0.00117311	0.00716877
Rv1957	Rv1957	1.31252	0.000302069	0.00188162	0.848827	0.0309251	0.0972544	1.12942	0.00351452	0.0168697
Rv1958c	Rv1958c	0.114525	0.730405	0.831358	0.407632	0.302157	0.492495	0.531441	0.163856	0.310367
Rv1959c	parE1	0.123897	0.726319	0.828189	0.213868	0.583369	0.738729	-0.147078	0.771594	0.872123
Rv1960c	parD1	-1.28463	0.000733928	0.00395374	-0.684934	0.09087	0.214998	-0.868438	0.0319073	0.0945529
Rv1961	Rv1961	-1.26693	0.0128017	0.0399605	0.179959	0.651875	0.791013	0.10873	0.772094	0.872196
[truncated: 2,010 more rows]

## Sheet: THP1 fold change, p, FDR
Human gene id	Time point 4 hours			Time point 24 hours			Time point 48 hours
	Fold change (log2)	p-value	FDR	Fold change (log2)	p-value	FDR	Fold change (log2)	p-value	FDR
WASH7P_1	0.110989	0.73754	0.9323	0.00184514	1	1	-0.0188366	1	1
RP11-34P13.13	0.13139	0.80099	0.955567	0.41963	0.359663	0.597833	-0.144476	0.816101	0.939533
FO538757.2	0.202336	0.544281	0.853519	0.256991	0.409971	0.645055	0.30927	0.429302	0.722974
AP006222.2	0.612503	0.1469	0.534366	0.680273	0.107586	0.288247	0.286537	0.566501	0.814874
RP4-669L17.10	0.362618	0.239047	0.642966	-0.184942	0.490041	0.711201	-0.339081	0.374099	0.678881
RP5-857K21.4	0.0325467	0.908947	0.98873	0.144785	0.555644	0.76016	0.390448	0.246041	0.558012
RP11-206L10.2	0.688166	0.0557454	0.364428	0.489183	0.164817	0.37623	0.155199	0.705014	0.888803
RP11-206L10.9	0.372544	0.206937	0.612429	0.436094	0.0923707	0.262827	0.295357	0.401252	0.702794
RP11-206L10.8	0.237088	0.454712	0.805215	-0.0309856	0.925194	0.975746	0.0938139	0.804915	0.933945
FAM87B	2.15941	0.00016748	0.0097308	1.65372	0.00751164	0.0473379	1.9233	0.00287024	0.0355638
LINC01128	-0.158847	0.591386	0.876606	-0.550657	0.0298261	0.124835	-0.71241	0.0596868	0.260004
FAM41C	-0.229893	0.861721	0.975122	-0.17928	0.724141	0.868599	0.20672	0.775552	0.920048
RP11-54O7.3	-0.547733	0.334313	0.724399	-0.634326	0.204237	0.428933	-0.26489	0.690746	0.883703
NOC2L	-0.402591	0.17236	0.569782	-0.480416	0.0564215	0.190235	-0.631995	0.0907009	0.331356
KLHL17	0.0831372	0.827684	0.964156	0.109514	0.750771	0.885398	-0.100256	0.822902	0.942668
PLEKHN1	0.749767	0.137606	0.51958	0.849884	0.100567	0.275858	0.284714	0.648486	0.862853
HES4	-0.122122	0.900081	0.986005	0.3726	0.484437	0.706608	0.45699	0.394951	0.697853
ISG15	-0.348175	0.231464	0.634683	0.707311	0.00515372	0.0358405	0.232358	0.500025	0.771872
AGRN	-0.365371	0.205461	0.610391	-0.177704	0.469146	0.694352	-0.314904	0.377351	0.681332
RP11-465B22.3	0.101507	0.733465	0.930268	-0.416709	0.108948	0.29081	-0.822946	0.0344034	0.186683
RNF223	0.859406	0.0863161	0.43725	0.0834226	1	1	-0.598195	0.538703	0.797617
C1orf159	0.280453	0.332166	0.723165	0.139154	0.582254	0.778178	-0.0368708	0.919238	0.978994
TNFRSF18	-0.71366	0.382045	0.755848	-0.913117	0.203801	0.428432	-0.864954	0.330228	0.642624
SDF4	-0.268331	0.356572	0.740619	-0.18527	0.457015	0.685064	-0.161011	0.650514	0.863569
B3GALT6	-0.391247	0.20025	0.603891	-0.783659	0.00315041	0.0249443	-0.62158	0.107371	0.363568
RP5-902P8.12	0.728606	0.196099	0.599352	-0.0378108	1	1	-1.05626	0.241504	0.553284
UBE2J2	-0.156166	0.593659	0.877701	-0.222438	0.375484	0.612713	-0.272878	0.449867	0.736138
RP5-902P8.10	-0.182102	1	1	2.24983	0.00333468	0.0258576	1.60878	0.0593171	0.259246
SCNN1D	-0.0535128	1	1	0.671756	0.219227	0.447368	0.9838	0.0893085	0.32786
ACAP3	-0.309294	0.326676	0.718436	-0.405819	0.136973	0.335087	-0.378798	0.331754	0.644472
PUSL1	0.283103	0.423153	0.784328	-0.173215	0.600424	0.790969	-0.13409	0.772871	0.918901
CPSF3L	-0.0143054	0.964295	1	-0.285459	0.262131	0.498028	-0.358865	0.329409	0.641802
CPTP	-0.0108424	0.984898	1	-0.13552	0.625167	0.807654	-0.159793	0.681016	0.879419
TAS1R3	-0.0173333	1	1	-0.335935	0.413344	0.647884	-0.606416	0.271331	0.586152
DVL1	-0.20409	0.493116	0.826813	-0.173865	0.496932	0.717508	-0.189789	0.605157	0.838482
MXRA8	-0.167795	0.641723	0.896934	-0.0441809	0.878485	0.953439	-0.323594	0.45439	0.74008
AURKAIP1	-0.336368	0.256584	0.657192	-0.51175	0.0441322	0.161747	-0.346152	0.344875	0.653773
CCNL2	0.0541507	0.850058	0.971446	-0.0252357	0.918595	0.973177	0.0110694	0.974054	1
RP4-758J18.2	-0.418679	0.196555	0.599696	-0.632349	0.02637	0.114726	-0.248009	0.534838	0.795206
MRPL20	-0.800493	0.00706653	0.12299	-0.77162	0.00208196	0.0182309	-0.837557	0.0275272	0.161586
RP4-758J18.13	0.938248	0.0373019	0.302318	-0.0758197	0.898105	0.963058	0.21856	0.686527	0.882024
ATAD3B	0.391585	0.193474	0.596731	0.113262	0.670684	0.835651	-0.2211	0.564887	0.813898
ATAD3A	0.0987818	0.741416	0.934318	-0.0730218	0.786935	0.905325	-0.170539	0.662912	0.869437
SSU72	-0.175487	0.544166	0.853494	-0.596523	0.015543	0.0792437	-0.511351	0.16122	0.454387
RP5-832C2.5	-0.212493	0.764388	0.942294	-0.203835	0.675275	0.838725	0.638747	0.190902	0.491634
C1orf233	-0.360003	0.402512	0.771521	-0.373649	0.332609	0.570138	0.187286	0.63854	0.857469
RP11-345P4.9	-0.130943	0.803488	0.95569	-0.166107	0.634978	0.814474	-0.042121	0.958905	0.994831
MIB2	-0.693915	0.0268194	0.25657	-0.49412	0.0673937	0.213977	-0.361514	0.348416	0.656656
CDK11B	-0.293518	0.358021	0.741709	-0.0406837	0.886302	0.957691	-0.498886	0.208786	0.514377
SLC35E2B	0.0202501	0.95706	1	0.14653	0.733415	0.874308	0.00400702	1	1
CDK11A	-0.350022	0.376726	0.752956	-0.207689	0.524152	0.737004	-0.0563134	0.931468	0.982473
SLC35E2	-0.358142	0.341216	0.730859	-0.289839	0.39938	0.634785	-0.299962	0.511501	0.779374
NADK	-0.0699508	0.812375	0.958378	0.637181	0.0117749	0.0647021	0.759579	0.0226584	0.143634
GNB1	0.178959	0.529355	0.845457	0.135743	0.58074	0.777061	-0.0529135	0.879644	0.96579
CFAP74	-0.689493	0.173306	0.57109	-1.46225	0.0022371	0.0193044	-1.70366	0.00816656	0.0731121
PRKCZ	-0.446985	0.327695	0.719114	0.412335	0.29198	0.529699	0.22142	0.639397	0.857737
FAAP20	-0.0221638	0.978051	1	0.290206	0.327493	0.566167	0.0141592	0.963878	0.996329
RP11-181G12.4	1.3602	0.0538178	0.358883	1.18293	0.141215	0.339834	-0.233802	1	1
SKI	0.0583652	0.838256	0.967849	-0.22086	0.371641	0.609235	-0.249857	0.484446	0.75937
MORN1	-0.457143	0.130188	0.510622	-0.443015	0.0849166	0.248875	-0.682362	0.0743839	0.295167
RER1	-0.234419	0.418405	0.782145	-0.239886	0.334321	0.572162	-0.210924	0.554898	0.807713
PEX10	0.0724902	0.814817	0.959068	-0.193527	0.493467	0.715147	-0.199045	0.625793	0.850917
PLCH2	-0.571437	0.12888	0.510459	-0.798206	0.0189064	0.091258	-0.730909	0.116714	0.381316
PANK4	-0.156687	0.605434	0.882994	-0.207277	0.426197	0.658637	-0.397863	0.28961	0.604236
RP3-395M20.8	-0.201984	0.640172	0.896043	-1.07709	0.00394683	0.0292569	-1.09233	0.0311658	0.174989
TNFRSF14	-0.37282	0.215187	0.619192	-0.122361	0.639799	0.817284	0.00245851	0.994511	1
RP3-395M20.9	-0.124274	0.843357	0.968492	-0.714283	0.130179	0.324232	-0.121973	0.864143	0.959743
FAM213B	-0.654111	0.0294183	0.267549	-1.67696	2.51501e-10	2.41638e-08	-1.49703	0.000293125	0.00643348
TTC34	-0.323301	0.474926	0.815233	0.0851549	0.878334	0.953439	0.361231	0.462394	0.74557
PRDM16	-0.806485	0.358987	0.742315	-1.00244	0.182761	0.399786	-0.656575	0.517683	0.784
ARHGEF16	-0.501055	0.209396	0.614484	0.280106	0.428243	0.660479	0.395623	0.347504	0.655858
MEGF6	0.0819152	0.792354	0.952738	-0.297762	0.273077	0.508486	-0.565344	0.14813	0.43208
TPRG1L	0.407559	0.179151	0.579008	0.27164	0.321462	0.560954	0.40201	0.260777	0.575086
WRAP73	0.289167	0.350695	0.735884	0.475118	0.0786181	0.236542	0.379506	0.296327	0.609159
TP73	0.87859	0.00553534	0.107025	0.245854	0.419676	0.653341	0.445593	0.239521	0.551002
TP73-AS1_1	0.167388	0.605074	0.882693	0.497674	0.0862191	0.251123	0.709847	0.0547903	0.246735
LRRC47	-0.286125	0.335541	0.725318	-0.0908686	0.720621	0.866418	-0.273682	0.45651	0.741506
CEP104	0.292996	0.322718	0.715222	0.423146	0.103283	0.280839	0.527868	0.126632	0.396399
DFFB	0.482797	0.135936	0.517331	0.448489	0.123741	0.313695	0.422597	0.267625	0.582251
C1orf174	-0.145962	0.630682	0.891351	0.0167193	0.956746	0.992713	-0.229356	0.535834	0.795768
LINC01134	0.668322	0.0339915	0.29055	0.694888	0.0147686	0.0763191	0.656938	0.0707808	0.287949
NPHP4	0.474406	0.100113	0.463459	0.138376	0.585601	0.780226	0.0206148	0.950992	0.990922
KCNAB2	0.202185	0.477421	0.81739	0.0408409	0.868234	0.948897	-0.00387021	0.991421	1
CHD5	0.399243	0.312923	0.708577	-0.233978	0.589034	0.782678	0.079403	0.840339	0.950802
RPL22	-0.808335	0.00551524	0.106935	-1.00773	3.52731e-05	0.000709883	-1.1477	0.00284972	0.0354115
RNF207	0.169224	0.654132	0.90193	0.832925	0.00920518	0.0547788	0.51746	0.212591	0.517644
ICMT	-0.324222	0.271452	0.672545	-0.18011	0.474589	0.698124	-0.0627063	0.862507	0.959284
GPR153	0.490439	0.131387	0.511338	0.424281	0.15481	0.362159	0.864672	0.0189064	0.128012
ACOT7	0.368873	0.215933	0.619571	0.281718	0.28586	0.523003	0.350376	0.318455	0.631857
HES2	0.436332	0.191766	0.594528	1.28492	1.89856e-05	0.000426816	1.83311	3.6585e-07	2.91291e-05
NOL9	-0.278326	0.344634	0.732031	-0.384477	0.127966	0.320535	-0.490443	0.185626	0.484209
ZBTB48	-0.0391991	0.897991	0.985951	-0.0745511	0.769874	0.894978	-0.0813441	0.826189	0.944483
KLHL21	-0.160143	0.585779	0.874272	-0.140198	0.576106	0.773207	-0.0828289	0.818363	0.940098
PHF13	0.289089	0.336268	0.726061	0.205153	0.440566	0.670644	0.243447	0.494424	0.76723
THAP3	0.0941639	0.774487	0.945902	0.0622112	0.852093	0.940358	0.153983	0.689527	0.883182
DNAJC11	0.0652053	0.820831	0.961437	-0.207289	0.402184	0.637783	-0.42055	0.245301	0.556996
CAMTA1	0.270653	0.342928	0.731404	0.107282	0.663285	0.832509	-0.128503	0.715441	0.894457
VAMP3	-0.0450348	0.881882	0.98076	0.0303176	0.906165	0.966546	0.102889	0.767048	0.916471
PER3	-0.346065	0.297569	0.697173	0.105354	0.732896	0.874028	0.411646	0.263662	0.577699
UTS2	-0.444255	0.200046	0.603891	0.504934	0.0826073	0.244608	1.06068	0.00324336	0.0390338
TNFRSF9	-1.00318	0.0136613	0.179846	-0.131542	0.702854	0.855796	-0.141552	0.800586	0.93194
PARK7	-0.309787	0.284652	0.683245	-0.52961	0.0319322	0.130786	-0.541587	0.138727	0.41725
ERRFI1	-1.20581	0.00024839	0.0125508	-1.34427	3.42531e-06	9.76923e-05	-1.18955	0.00502573	0.0527349
RERE	0.072379	0.799815	0.955223	0.444091	0.0733268	0.226189	0.569223	0.0876295	0.324237
ENO1	-0.364722	0.203447	0.60776	-0.725536	0.00273616	0.0224292	-0.80024	0.0306992	0.173399
SLC2A5	-1.79392	0.00153892	0.0471771	1.38931	0.000227064	0.00325964	1.49681	0.000659823	0.0119575
GPR157	0.344754	0.278386	0.67847	0.794379	0.00490247	0.034512	1.0839	0.0022841	0.030404
RP3-510D11.2	0.566405	0.180144	0.579532	0.0535166	0.924097	0.975512	-0.0113014	1	1
H6PD	-0.102565	0.723527	0.926142	0.0553124	0.823607	0.92757	0.160477	0.640402	0.858161
SPSB1	0.178083	0.532033	0.8469	0.284107	0.24958	0.482268	0.0127559	0.970093	0.999141
SLC25A33	-0.254655	0.38314	0.756515	-0.398598	0.110681	0.293696	-0.362052	0.319446	0.632785
TMEM201	0.271672	0.387095	0.759691	0.174858	0.53902	0.74831	-0.0581483	0.888064	0.968234
PIK3CD	-0.332932	0.271657	0.672545	0.18337	0.483734	0.706224	0.0886901	0.800193	0.93194
CLSTN1	0.212851	0.458801	0.807125	0.183205	0.463618	0.69009	0.0671829	0.845012	0.952719
CTNNBIP1	0.602552	0.0564899	0.365126	0.614086	0.0302407	0.125988	0.570681	0.121902	0.389422
LZIC	-0.468218	0.120877	0.496618	-0.398756	0.121453	0.310455	-0.18655	0.613814	0.843632
NMNAT1	0.499676	0.100267	0.463794	0.701456	0.00948617	0.0558136	0.644345	0.0672507	0.279637
UBE4B	-0.189466	0.509116	0.836309	0.0754388	0.759311	0.890159	0.18334	0.59157	0.830177
KIF1B	-0.292976	0.306678	0.703169	-0.239477	0.325447	0.564769	-0.3383	0.341001	0.650917
PGD	-0.153138	0.592847	0.876982	-0.147725	0.545653	0.752294	-0.298037	0.400602	0.702495
APITD1-CORT	0.126868	0.808417	0.957378	-1.06127	0.0867498	0.252037	-0.429605	0.630809	0.853168
DFFA	-0.245872	0.404861	0.773301	-0.409527	0.105909	0.285375	-0.548018	0.14086	0.421086
PEX14	-0.193088	0.501658	0.830847	-0.0647245	0.792797	0.910054	-0.0946063	0.787838	0.926191
CASZ1	-0.44878	0.146155	0.533069	-0.372694	0.162278	0.372955	-0.536855	0.164641	0.459063
C1orf127	-0.277901	0.668357	0.908147	0.12704	0.892935	0.96076	1.4166	0.00715863	0.0664046
TARDBP_1	-0.308568	0.449702	0.802819	-0.116355	0.737554	0.877112	-0.817291	0.100033	0.350897
TARDBP_2	-0.0608934	1	1	0.0883768	1	1	-0.229674	0.740249	0.905351
MASP2	-0.019945	1	1	-0.373181	0.422236	0.655587	-0.294587	0.653269	0.864757
SRM	0.527259	0.0795494	0.42212	0.0271371	0.927809	0.977343	0.157598	0.65927	0.867558
EXOSC10	-0.138997	0.632647	0.891391	-0.194084	0.436147	0.668094	-0.245642	0.492637	0.766037
MTOR	-0.0052945	0.986334	1	-0.135343	0.581484	0.777755	-0.322433	0.366723	0.673599
UBIAD1	-0.0838904	0.800491	0.955567	-0.658893	0.0165556	0.0826721	-0.872906	0.0325643	0.180039
FBXO44	-0.129161	0.729052	0.928763	0.0491933	0.878525	0.953439	0.124749	0.738982	0.904745
FBXO6	-0.361288	0.251035	0.653443	0.544957	0.0450602	0.164323	0.468654	0.191413	0.492207
MAD2L2	-0.109502	0.721978	0.925574	-0.293867	0.267013	0.502583	-0.340532	0.368035	0.673951
AGTRAP	-0.149098	0.623967	0.88961	0.311486	0.232679	0.463446	0.286739	0.417103	0.715046
MTHFR	0.279893	0.334867	0.72499	0.441454	0.0819022	0.243484	0.467904	0.169774	0.466269
CLCN6	0.203908	0.487612	0.824172	-0.0312992	0.900556	0.964188	-0.179191	0.623886	0.84964
NPPA-AS1	-0.496561	0.398667	0.76821	-0.704241	0.177669	0.393655	-0.37634	0.630466	0.853168
RNU5E-1	-1.11417	0.000242635	0.0123858	-2.3524	1.85121e-18	7.76514e-16	-1.57747	0.000136609	0.00355971
KIAA2013	-0.306345	0.310255	0.70689	-0.0212222	0.933574	0.980256	0.120762	0.731384	0.90135
PLOD1	-0.13335	0.653815	0.901884	0.169266	0.50383	0.721892	0.0211409	0.949917	0.990435
MFN2	-0.268479	0.351715	0.737209	-0.304602	0.21421	0.441143	-0.271004	0.446116	0.733684
MIIP	-0.135787	0.69604	0.918406	0.581319	0.0435818	0.160462	0.983842	0.00678778	0.0641055
TNFRSF8	-0.0813538	0.918637	0.990144	-0.557541	0.23987	0.47103	0.316475	0.575461	0.821022
TNFRSF1B	-0.309821	0.280205	0.680536	-0.474316	0.0510279	0.177863	-0.431596	0.228555	0.538035
VPS13D	-0.0456508	0.873257	0.978198	0.0985867	0.688349	0.846977	-0.0170528	0.960778	0.995712
DHRS3	-0.256175	0.375402	0.752956	0.164291	0.506302	0.723517	0.301692	0.37425	0.678948
RP11-474O21.5	1.30558	0.0298767	0.269719	1.78006	0.00188513	0.0168506	2.54211	1.05309e-05	0.000470415
HNRNPCL1	-0.379135	0.829081	0.964438	-0.135654	0.834129	0.931765	-0.384807	0.842623	0.952131
PRDM2	-0.192981	0.50124	0.830523	-0.340784	0.163848	0.374838	-0.45399	0.207663	0.512909
KAZN	0.779061	0.00660156	0.118264	0.472871	0.0600055	0.198342	-0.0471213	0.897876	0.970707
TMEM51-AS1	0.0432181	0.876597	0.97951	0.0100221	1	1	0.0781984	0.846776	0.952754
TMEM51	0.269706	0.348329	0.734678	0.0226941	0.929851	0.977974	-0.401228	0.268229	0.582927
FHAD1	-0.367216	0.285089	0.68372	-0.571303	0.063627	0.206176	-0.356246	0.404592	0.705555
RP3-467K16.4	0.452974	0.344025	0.731909	-0.0811306	0.888949	0.958685	-1.13311	0.138618	0.41725
EFHD2	-0.0947877	0.741992	0.934318	-0.680222	0.00557717	0.0380619	-0.996078	0.00886274	0.0772312
CTRC	-1.33256	0.0179526	0.208897	-2.0177	0.000403525	0.00510508	-2.95749	0.000265884	0.005954
CELA2B	0.947433	0.0448827	0.331285	0.652179	0.190277	0.410093	0.410654	0.497525	0.770068
CASP9	0.171497	0.57311	0.868738	0.240641	0.379792	0.616485	0.297876	0.408471	0.707725
DNAJC16	0.22079	0.448896	0.802286	0.184993	0.466132	0.69212	0.0743377	0.831226	0.946717
AGMAT	0.138746	0.713036	0.923257	-0.467238	0.278926	0.515783	-0.67665	0.218507	0.52521
DDI2	-0.169672	0.555985	0.862186	-0.0169484	0.94519	0.987054	0.00294963	0.993733	1
PLEKHM2	-0.287518	0.319965	0.71381	-0.359854	0.143461	0.343627	-0.31766	0.374362	0.678948
SLC25A34	-1.0281	0.0119518	0.168387	-1.8659	4.57378e-06	0.000125254	-1.19878	0.0181971	0.125382
FBLIM1	-0.191722	0.594265	0.878022	-0.440422	0.155843	0.3637	-1.45386	0.00241655	0.0316138
UQCRHL	0.600334	0.266539	0.666911	-0.307333	0.52997	0.74139	0.593646	0.326344	0.639372
FLJ37453	0.0696304	0.821427	0.9618	-0.0234524	0.937568	0.981991	0.0909112	0.808807	0.936195
SPEN	0.204938	0.472504	0.81473	0.143379	0.5602	0.763856	0.0494014	0.886224	0.967686
ZBTB17	-0.0424778	0.885943	0.982627	-0.415439	0.0962011	0.268626	-0.588871	0.111495	0.371033
HSPB7	0.293102	0.318308	0.712342	0.90686	0.000434451	0.00540252	1.35991	3.29391e-05	0.00114673
CLCNKA	-0.417974	0.172166	0.569405	-0.794545	0.00296578	0.0237566	-1.08682	0.00735557	0.0673953
ARHGEF19	0.285957	0.447858	0.801635	0.519476	0.135041	0.332062	0.320489	0.448472	0.735381
ANO7P1	-0.686269	0.516204	0.837453	1.19415	0.0513435	0.178602	0.991821	0.13542	0.411914
RSG1	-1.79886	0.000755445	0.0289357	-1.07869	0.0141923	0.0741774	-0.726964	0.185727	0.484253
FBXO42	0.579104	0.0429369	0.324014	0.812345	0.00129308	0.0125925	0.658793	0.048246	0.227449
SZRD1	-0.228897	0.434764	0.79089	-0.324215	0.196791	0.419381	-0.498819	0.176912	0.475103
SPATA21	-0.185396	0.612449	0.884374	-0.460411	0.144097	0.344718	-0.454513	0.314415	0.627768
NECAP2	-0.258749	0.376171	0.752956	-0.110486	0.657889	0.828952	-0.0955155	0.789575	0.926932
RP4-798A10.2	0.680073	0.051489	0.351823	0.814529	0.0112008	0.0624926	0.679693	0.0914236	0.332829
CROCCP3	0.538796	0.0910801	0.446845	0.474469	0.0970768	0.269801	0.490494	0.187687	0.486694
NBPF1	0.478628	0.100541	0.464688	0.12957	0.616545	0.802455	0.343847	0.321235	0.634865
CROCCP2_1	0.272827	0.364795	0.745112	0.27966	0.295231	0.533395	0.0787049	0.823696	0.943012
CROCCP2_2	0.647716	0.0323026	0.281961	0.625034	0.0204311	0.0961876	0.515145	0.145407	0.427838
MST1P2	-0.136276	0.839903	0.96803	0.32329	0.504365	0.722031	0.0677885	0.868867	0.961574
RP1-163M9.8	-1.28955	0.00619114	0.114391	-0.87782	0.0317277	0.130326	-1.15825	0.0389986	0.201489
CROCC	-0.448826	0.12657	0.506554	-0.405951	0.10434	0.282935	-0.578631	0.118257	0.383951
MST1L	0.313883	0.801715	0.95569	0.672164	0.625966	0.808102	0.752701	0.397401	0.699895
RP11-108M9.4	0.448179	0.537271	0.849754	0.330944	0.825674	0.928101	1.25351	0.0666277	0.277879
ATP13A2	0.368624	0.310873	0.707173	0.0179786	1	1	0.407737	0.345463	0.65409
SDHB	-0.227519	0.432877	0.789713	-0.303263	0.219862	0.448078	-0.0961903	0.786137	0.925633
PADI2	-0.510375	0.10938	0.479193	-0.624727	0.0257754	0.112824	0.702186	0.0457133	0.221458
PADI1	0.384384	0.248655	0.65107	0.392224	0.199119	0.422303	0.257502	0.510176	0.778512
RCC2	-0.0798659	0.782058	0.948975	-0.357119	0.145143	0.346161	-0.396631	0.269725	0.585107
ARHGEF10L	0.215693	0.458243	0.806947	0.241044	0.343265	0.582025	0.317355	0.35663	0.663996
ALDH4A1	0.230911	0.801853	0.95569	0.598964	0.625962	0.808102	1.42987	0.0997642	0.350616
IFFO2	0.140899	0.704667	0.921699	-0.200474	0.572542	0.771736	-0.288666	0.561133	0.811969
RP5-1126H10.2	0.288722	0.522121	0.840457	0.103329	0.906242	0.966546	-0.17167	0.917295	0.9784
UBR4	0.115756	0.684372	0.913241	-0.103517	0.671666	0.836446	-0.233833	0.506838	0.776461
RP1-43E13.2	0.501669	0.107185	0.477151	0.0534562	0.864365	0.946897	-0.153295	0.700731	0.886622
EMC1	-0.0896236	0.758577	0.940483	-0.450627	0.0690752	0.217274	-0.497861	0.172767	0.469986
MRTO4	-0.109767	0.705376	0.921879	-0.331692	0.180744	0.397051	-0.268278	0.454599	0.74008
AKR7L	0.272841	0.454822	0.805215	-0.317423	0.335817	0.573778	-0.456878	0.313072	0.626217
AKR7A3	0.522441	0.143875	0.529345	0.661184	0.0415455	0.155665	0.39898	0.336436	0.647281
RP4-657E11.10	0.39026	0.354011	0.73885	0.898112	0.0237105	0.106663	0.0161468	0.936328	0.983989
AKR7A2	0.0409587	0.887304	0.982731	0.234196	0.354814	0.593394	0.525928	0.121644	0.389115
PQLC2	-0.381213	0.190984	0.594068	-0.289536	0.246214	0.478194	-0.329481	0.361397	0.668495
CAPZB	0.255617	0.368332	0.747858	0.0565026	0.81772	0.924046	-0.115196	0.742196	0.905738
MINOS1	-0.302988	0.303769	0.701614	-0.4579	0.0703526	0.219946	-0.631593	0.0932698	0.336139
MINOS1-NBL1	0.828933	0.0593424	0.372562	0.20349	0.757246	0.888746	0.431554	0.427905	0.722319
NBL1	-0.026064	0.97018	1	-0.0967084	0.768756	0.894282	-0.0629895	0.924534	0.980145
TMCO4	0.321843	0.264661	0.664765	0.159319	0.52568	0.738253	0.0955248	0.782999	0.924038
OTUD3	0.25098	0.392284	0.763237	0.0122721	0.967331	0.997499	-0.0409802	0.912878	0.976652
PLA2G2F	-0.952764	0.128042	0.509537	-1.1101	0.0563432	0.190184	-0.656531	0.373315	0.678141
RP3-340N1.2	-0.417521	0.274051	0.674363	0.081519	0.826676	0.928787	-0.014922	1	1
PLA2G2C	0.0132842	1	1	-0.697486	0.0461647	0.166935	-0.303258	0.508702	0.777547
MUL1	0.0486128	0.873169	0.978163	-0.0976563	0.709524	0.859263	-0.148695	0.691015	0.883771
CDA	-0.44572	0.205437	0.610391	0.150086	0.658672	0.829462	-0.461777	0.275173	0.590137
PINK1	-0.52156	0.0894068	0.442296	-0.0980426	0.710707	0.859643	-0.0504516	0.894953	0.96955
PINK1-AS	0.271816	0.589484	0.87571	-0.19414	0.70834	0.858715	-0.877684	0.226369	0.535327
DDOST	-0.116979	0.68479	0.913635	-0.101421	0.680582	0.842858	0.00559123	0.986727	1
KIF17	-0.429263	0.291364	0.690345	-0.05643	0.862187	0.945898	-0.087696	0.892254	0.969111
HP1BP3	-0.0541653	0.851504	0.972129	0.132798	0.591605	0.78464	0.0117518	0.97199	1
EIF4G3	-0.166554	0.559774	0.863293	-0.172549	0.478448	0.70148	-0.18385	0.599813	0.833927
ECE1	0.489608	0.0888045	0.44141	0.0832978	0.741968	0.879904	0.136204	0.694438	0.884604
NBPF3	1.02179	0.00170693	0.0507758	0.736409	0.0137718	0.0726359	1.05188	0.0047315	0.0506362
RAP1GAP	0.120266	0.674729	0.909722	-0.192969	0.433456	0.665647	-0.431016	0.232149	0.542238
USP48	0.529705	0.0634263	0.383142	0.587215	0.0188853	0.0911818	0.508157	0.130339	0.403035
HSPG2	0.0184861	0.949416	0.999459	0.102523	0.682319	0.843732	0.0503726	0.886355	0.967686
LINC00339	-0.18591	0.591788	0.876606	-0.294816	0.340075	0.578784	-0.235657	0.570878	0.817628
CDC42	-0.281126	0.32708	0.718774	-0.493048	0.0426828	0.15827	-0.407861	0.254338	0.567549
RP1-224A6.9	-0.315772	0.509926	0.836309	0.351131	0.352721	0.59108	0.244647	0.590742	0.829548
WNT4	0.442958	0.146702	0.534079	-0.331772	0.227254	0.456578	-0.631738	0.116919	0.381466
ZBTB40	0.0572278	0.842043	0.968492	0.118649	0.632698	0.813117	0.0481636	0.890324	0.968903
EPHB2	-0.726287	0.0331636	0.287184	0.235231	0.430795	0.662693	-0.484069	0.24854	0.560551
KDM1A	-0.493908	0.0974259	0.459212	-0.607578	0.0174762	0.0859961	-0.4798	0.198422	0.502035
RP1-184J9.2	-0.227214	0.721824	0.925574	-0.348274	0.447617	0.67658	-0.188371	0.837714	0.949473
LUZP1	-0.0936916	0.746099	0.93605	-0.0904259	0.713976	0.861815	-0.110616	0.753442	0.910461
LINC01355	1.12138	0.000607538	0.0247008	1.05869	0.000427727	0.00534208	0.8521	0.0249711	0.151965
HNRNPR	-0.0798911	0.781782	0.948949	-0.33354	0.174458	0.388996	-0.505595	0.164002	0.458568
ZNF436	0.103525	0.75052	0.93802	0.695538	0.013414	0.0711361	0.692489	0.0563956	0.251137
ZNF436-AS1	0.370896	0.500372	0.830094	0.603165	0.286799	0.523954	0.989577	0.0860199	0.321405
ID3	0.666212	0.103361	0.468975	0.953716	0.0120858	0.0659638	1.4315	0.00104549	0.0171568
RPL11	-0.414018	0.150466	0.540799	-0.726004	0.00283375	0.023038	-0.642584	0.0789414	0.305498
TCEB3	0.356652	0.218375	0.622616	0.141475	0.576717	0.773725	0.196471	0.569786	0.816803
TCEB3-AS1	0.937938	0.00578483	0.110053	0.615357	0.0525278	0.181734	0.76463	0.0506436	0.234872
PITHD1	0.268536	0.365425	0.745112	0.34717	0.181521	0.398138	0.527157	0.126669	0.396442
LYPLA2	-0.461197	0.12084	0.496586	-0.267535	0.292961	0.530632	-0.416524	0.259309	0.574028
GALE	-0.41282	0.169887	0.566334	-0.260047	0.316518	0.556365	-0.119202	0.746282	0.906765
HMGCL	-0.0118435	0.975944	1	0.441148	0.0931045	0.264052	0.9463	0.00524986	0.0543898
FUCA1	-0.0652124	0.855857	0.973287	1.15407	4.44718e-05	0.000855511	1.93347	1.61262e-08	2.0097e-06
PNRC2	-0.384155	0.185523	0.586944	-0.422231	0.0864549	0.251547	-0.561575	0.12463	0.392778
SRSF10	-0.253302	0.379348	0.754407	-0.366106	0.135248	0.332267	-0.390261	0.277194	0.59205
GRHL3	0.528721	0.3445	0.731973	0.59976	0.33016	0.568373	1.49933	0.00552996	0.055962
STPG1	0.164886	0.675433	0.909722	0.881426	0.0114344	0.0633942	0.706648	0.102915	0.355408
NIPAL3	0.0268925	0.921333	0.99136	0.848944	0.00174993	0.0159653	1.16432	0.000671156	0.0121373
RCAN3	0.026071	0.922432	0.991617	0.81647	0.00315177	0.0249443	0.727589	0.0404063	0.205838
SRRM1	0.153198	0.593631	0.877701	0.10384	0.675678	0.838951	0.0782666	0.819984	0.940829
CLIC4	-0.478112	0.0981007	0.460007	-0.608584	0.0126649	0.0683434	-0.560009	0.123738	0.391546
RUNX3	0.420342	0.14071	0.524703	0.64858	0.00953114	0.0559524	0.559052	0.0945282	0.338687
RP4-799D16.1	-1.55889	0.000644296	0.0258892	-0.459928	0.218148	0.446237	-0.155457	0.764164	0.915442
SYF2	-0.926705	0.00182675	0.0530682	-0.848449	0.000672384	0.00756784	-0.875092	0.021136	0.136988
RSRP1	0.460235	0.108849	0.478342	0.410554	0.101843	0.278314	0.468666	0.165814	0.461362
TMEM50A	-0.262563	0.364948	0.745112	-0.140518	0.571598	0.771552	-0.10219	0.772651	0.918833
RHCE	-0.146532	0.7273	0.927626	0.562979	0.0904954	0.25926	0.904047	0.0239735	0.148606
TMEM57	0.137412	0.631777	0.891351	0.2027	0.412903	0.647884	0.232811	0.495563	0.768054
LDLRAP1	-0.00376554	0.990722	1	-0.152553	0.539703	0.748909	-0.21219	0.552552	0.806325
RP11-70P17.1	0.105183	0.8143	0.959068	-1.22421	0.0022713	0.0195407	-1.80694	0.00174155	0.0248558
MAN1C1	0.402511	0.159654	0.554803	0.0383858	0.878412	0.953439	-0.0942959	0.789788	0.926932
SEPN1	-0.0776381	0.787054	0.950182	-0.455102	0.0631914	0.205128	-0.554427	0.127717	0.398417
MTFR1L	-0.10775	0.729397	0.929059	0.186273	0.477047	0.700261	0.224545	0.524792	0.787554
AUNIP	-0.297488	0.401699	0.770772	-0.751262	0.0156797	0.0796614	-1.05392	0.0194039	0.130101
STMN1	0.116916	0.716736	0.924089	0.105907	0.739235	0.878236	0.823165	0.023371	0.146585
PAFAH2	-0.10626	0.731307	0.929104	0.291716	0.274544	0.510366	0.323836	0.364808	0.671299
EXTL1	-0.0209567	1	1	0.929893	0.058521	0.194923	0.922513	0.100111	0.350897
PDIK1L	0.534368	0.0891061	0.441882	0.504842	0.0760629	0.231486	0.549719	0.132831	0.407353
ZNF593	-0.331288	0.349553	0.73497	-0.530032	0.0947688	0.266443	-0.607426	0.175586	0.472963
CEP85	0.23482	0.414409	0.780711	-0.0940429	0.708066	0.858715	-0.282728	0.43486	0.725923
SH3BGRL3	0.139803	0.624093	0.88961	-0.0537467	0.827207	0.928829	0.050138	0.884129	0.967003
UBXN11	0.128276	0.657559	0.903161	0.23801	0.342426	0.581482	0.0159801	0.963111	0.996191
CD52	0.19324	0.498912	0.830094	1.00885	6.56969e-05	0.00116869	1.31285	4.664e-05	0.00151629
DHDDS	0.275918	0.339951	0.729989	0.291285	0.246538	0.47839	0.120014	0.729474	0.900275
HMGN2	-0.213995	0.459974	0.807723	-0.70196	0.0043712	0.0314856	-0.457471	0.206724	0.511767
RPS6KA1	-0.33159	0.247606	0.650327	-0.589471	0.0150824	0.0775447	-0.770789	0.0369622	0.194609
RP5-968P14.2	-0.179617	0.716038	0.923726	-0.239068	0.561541	0.764638	0.629911	0.210135	0.516346
ARID1A	0.346099	0.224285	0.628525	0.29824	0.227581	0.456915	0.143119	0.676463	0.876786
PIGV	-0.122808	0.722486	0.925701	-0.345925	0.238235	0.46932	-0.0248185	0.96738	0.997798
ZDHHC18	0.195183	0.524515	0.842524	0.0616934	0.828666	0.929368	0.197725	0.584191	0.826286
GPN2	-0.185587	0.542752	0.853045	-0.268176	0.304006	0.543087	-0.410733	0.273226	0.588397
GPATCH3	-0.682754	0.0306957	0.273794	-0.43824	0.106216	0.285959	-0.64761	0.101362	0.353023
NUDC	0.10035	0.730939	0.929104	-0.0105354	0.962894	0.995764	-0.26816	0.458662	0.743387
TRNP1	0.377658	0.238953	0.642814	0.110005	0.719069	0.865244	-0.218015	0.601422	0.835231
FAM46B	-0.59202	0.21632	0.619571	-0.99853	0.0234324	0.105689	-1.10512	0.0589593	0.258537
SLC9A1	0.199976	0.485376	0.823533	-0.164019	0.506648	0.723818	-0.697027	0.0600776	0.261111
WDTC1	0.107589	0.711573	0.923126	0.270686	0.283357	0.520249	0.378774	0.268331	0.582927
TMEM222	0.117458	0.693809	0.917009	0.0093776	0.973962	1	-0.184869	0.622104	0.848113
SYTL1	-0.636038	0.105409	0.474327	-0.228221	0.510851	0.727065	-0.495766	0.297583	0.610159
MAP3K6	-0.322976	0.338474	0.72809	0.222997	0.456823	0.684902	-0.0746183	0.875435	0.964381
GPR3	-0.703635	0.0691221	0.396523	-1.38571	0.000144832	0.00227264	-1.27519	0.0108662	0.0888616
WASF2	0.408042	0.151049	0.542021	0.563568	0.0233241	0.105359	0.525607	0.115572	0.379328
RP1-159A19.4	0.352928	0.426613	0.786361	-0.190989	0.789412	0.907224	0.580912	0.261357	0.575724
AHDC1	0.913109	0.00181204	0.052909	0.578979	0.0253428	0.111612	0.420729	0.225625	0.534577
FGR	-0.137928	0.629395	0.891351	-0.334493	0.169281	0.381785	-0.140979	0.686958	0.882028
RP11-288L9.1	-0.42635	0.530418	0.845596	-0.444044	0.423673	0.656799	0.646349	0.282442	0.597031
IFI6	-0.747141	0.00988282	0.149097	-0.212297	0.382796	0.619258	0.476733	0.153574	0.440856
FAM76A	-0.180999	0.558102	0.862661	0.200335	0.449034	0.677478	0.033815	0.920023	0.97924
STX12	0.148634	0.606414	0.883483	0.452612	0.0721221	0.223487	0.462783	0.171862	0.468932
PPP1R8	-0.0400462	0.8946	0.984759	-0.163836	0.516129	0.730987	-0.249893	0.492038	0.765452
THEMIS2	0.0627406	0.831753	0.965552	0.563762	0.0267908	0.116039	0.190388	0.585689	0.82732
RPA2	-0.0726272	0.809846	0.957663	-0.00965647	0.96906	0.998101	0.208073	0.549686	0.804506
XKR8	0.298736	0.381552	0.755848	0.487466	0.113607	0.2982	0.730918	0.0585586	0.257436
EYA3	0.541182	0.0576869	0.368636	0.707305	0.00480472	0.0340468	0.71272	0.0316636	0.176802
PTAFR	-0.406468	0.195169	0.599047	0.498301	0.0645983	0.207787	0.485941	0.172579	0.469772
DNAJC8	-0.376607	0.194166	0.597408	-0.400351	0.104576	0.283154	-0.431452	0.232915	0.542629
ATPIF1	-0.253155	0.418689	0.782306	0.397106	0.138959	0.337786	0.421123	0.236152	0.546255
SESN2	-1.24877	2.72663e-05	0.00249429	-2.48141	1.63554e-22	1.08184e-19	-2.65575	5.53834e-09	7.80725e-07
MED18	-0.529813	0.0834454	0.431477	-0.64818	0.0145594	0.0755332	-0.590313	0.125002	0.39323
PHACTR4	-0.543579	0.0617516	0.379017	-0.290765	0.236924	0.468217	-0.649277	0.0780746	0.303167
RCC1	0.290517	0.323572	0.715822	-0.289095	0.257295	0.492318	-0.494953	0.183732	0.482122
SNHG3	-0.0284547	0.934594	0.995226	-0.612637	0.0239015	0.107298	-1.02177	0.0125371	0.0987241
TRNAU1AP	0.290888	0.339905	0.729981	0.345237	0.20199	0.426289	0.217474	0.554216	0.807322
SNHG12	-0.024245	0.938234	0.996653	0.203637	0.426138	0.658637	0.051319	0.885543	0.967686
TAF12	0.202343	0.490501	0.825486	0.235352	0.356055	0.59486	0.196943	0.574137	0.820221
RP11-442N24__B.1	0.543674	0.23341	0.637217	0.149029	0.801744	0.914243	-0.0729829	1	1
GMEB1	-0.20049	0.492808	0.826544	-0.34757	0.165808	0.377442	-0.638597	0.087324	0.323901
YTHDF2	-0.202999	0.480785	0.81991	-0.231134	0.346858	0.585346	-0.284695	0.424078	0.719445
EPB41	0.0826098	0.77642	0.946882	0.586617	0.0210394	0.098165	0.680224	0.0431106	0.214085
RP11-242O24.3	-0.408721	0.382164	0.755848	-0.546921	0.193959	0.415509	-0.135817	0.849281	0.953827
SRSF4	-0.18649	0.516293	0.837483	-0.270482	0.268617	0.504478	-0.523819	0.148381	0.432519
MECR	0.346036	0.256538	0.657192	0.269487	0.318705	0.558365	0.204069	0.572624	0.818866
PTPRU	-0.393841	0.301626	0.699483	-0.546574	0.112604	0.296636	-0.264316	0.565512	0.814341
MATN1-AS1	0.539216	0.227596	0.630609	-0.346329	0.470986	0.695515	0.446708	0.407574	0.707355
LAPTM5	-0.000137317	0.999673	1	-0.473058	0.0511406	0.178076	-0.766467	0.0378442	0.197535
SDC3	0.0337061	0.907239	0.98842	-0.194738	0.43501	0.667136	0.0646055	0.85284	0.955257
PUM1	-0.188314	0.510597	0.836309	-0.157929	0.517887	0.73191	-0.196246	0.576765	0.821289
NKAIN1	-0.241688	0.584975	0.874065	2.01486	2.78748e-09	2.04868e-07	0.944746	0.0309253	0.174133
SNRNP40	-0.145579	0.617219	0.885991	-0.402107	0.105863	0.285375	-0.325494	0.367624	0.673951
ZCCHC17	0.189317	0.512435	0.836309	0.0723601	0.773537	0.897423	0.0388671	0.9093	0.975494
FABP3	-0.515602	0.0783547	0.420451	-0.585957	0.0184978	0.0896887	-0.349016	0.334447	0.646131
SERINC2	0.695631	0.0404159	0.312643	0.65803	0.0342275	0.136862	1.09619	0.00398454	0.0446716
HCRTR1	0.951649	0.0131855	0.175922	0.756465	0.0423572	0.15743	0.79275	0.0741678	0.294922
PEF1	0.676445	0.0233796	0.241926	0.426255	0.11094	0.294253	0.525913	0.13438	0.410054
RP11-84A19.3	0.964889	0.0372576	0.302101	0.612513	0.190285	0.410093	0.58064	0.273637	0.588977
SPOCD1	0.21332	0.455697	0.805556	-0.0784247	0.751053	0.885427	-0.464277	0.199697	0.502987
RP11-84A19.4	1.05612	0.00142932	0.0447751	1.11345	0.000248802	0.00349297	0.981627	0.0100849	0.0843172
PTP4A2	-0.170466	0.556615	0.862417	-0.15523	0.531155	0.742245	-0.0972765	0.783581	0.924336
KHDRBS1	0.255955	0.371495	0.749433	0.187715	0.449682	0.677928	0.16411	0.633972	0.854873
RP11-277A4.4	0.896067	0.00524375	0.103498	0.631352	0.031729	0.130326	0.319419	0.407943	0.707355
TMEM39B	0.339067	0.280896	0.680536	0.228329	0.422407	0.655587	-0.136639	0.732984	0.901771
KPNA6	0.092852	0.746896	0.936712	0.0830981	0.739355	0.878236	-0.00624995	0.988036	1
TXLNA	-0.308106	0.287839	0.687001	-0.156477	0.529035	0.740968	-0.161601	0.649635	0.863136
CCDC28B	-0.614135	0.0804969	0.424268	-0.445922	0.151654	0.356988	-0.315273	0.454562	0.74008
RP4-622L5.7	-0.657981	0.516211	0.837453	-0.819008	0.263449	0.498919	0.209325	0.741622	0.905661
IQCC	0.323278	0.398587	0.76821	0.649973	0.0661991	0.211106	0.463593	0.282166	0.596594
DCDC2B	0.164586	0.620004	0.887011	-0.0670374	0.844865	0.937198	-0.279981	0.530449	0.792595
TMEM234	-0.278244	0.378988	0.754292	-0.18373	0.501918	0.720576	-0.0137613	0.978126	1
EIF3I	-0.323874	0.26226	0.662018	-0.607054	0.0132916	0.070727	-0.663638	0.0717231	0.290029
MTMR9LP	-0.155266	0.658185	0.903594	-0.60627	0.0534111	0.183676	-0.64572	0.141056	0.421599
HDAC1	-0.894693	0.0024845	0.0658372	-0.78469	0.00151768	0.0142163	-1.19658	0.00219192	0.0294505
MARCKSL1	-0.257121	0.388914	0.760813	-0.78804	0.00234498	0.0199846	-1.30885	0.00126978	0.0197268
TSSK3	0.902738	0.0103171	0.153596	0.819058	0.0117769	0.0647021	0.836495	0.0397296	0.203657
BSDC1	-0.462023	0.113413	0.484395	-0.401084	0.105314	0.284226	-0.458697	0.207995	0.513372
RP1-27O5.3	-0.383131	0.61686	0.885991	-0.354815	0.618627	0.804007	-0.285076	0.769652	0.917187
ZBTB8OS	0.0358104	0.902576	0.986864	0.158888	0.537681	0.747236	0.209601	0.549944	0.804506
RBBP4	0.0308497	0.914717	0.990037	-0.108698	0.658839	0.829462	-0.178933	0.61306	0.843135
SYNC	0.659537	0.0882239	0.440556	0.223456	0.578191	0.774615	0.365694	0.428164	0.722339
KIAA1522	-0.0716605	0.814397	0.959068	-0.362385	0.155208	0.362819	-0.785555	0.0398232	0.203833
YARS	-0.435077	0.132127	0.512593	-0.851664	0.000491077	0.00595595	-0.947983	0.0121051	0.0962477
S100PBP	0.505254	0.0825182	0.42967	0.618891	0.015684	0.0796614	0.705991	0.0366298	0.19373
FNDC5	0.520194	0.266634	0.666911	0.509317	0.286309	0.523509	0.211764	0.702405	0.887181
TMEM54	-0.0844287	1	1	-0.212234	0.681534	0.843294	0.33651	0.46478	0.747594
RNF19B	-0.45558	0.120552	0.496233	-0.591945	0.0176484	0.0866543	-0.67284	0.0710214	0.28844
RP1-117O3.2	0.375798	0.221879	0.626569	-0.116519	0.670688	0.835651	-0.327468	0.392433	0.695206
AK2	-0.424638	0.148921	0.537879	-0.898729	0.000354545	0.00463031	-0.765142	0.0429522	0.213626
AZIN2	-0.211606	0.532322	0.84712	-0.465601	0.128832	0.322136	-0.641792	0.13643	0.413814
RP11-131M11.2	0.0525949	0.872001	0.978123	0.218818	0.746526	0.882667	0.113113	0.883907	0.967003
TRIM62	0.197768	0.530562	0.845732	-0.316723	0.272078	0.507945	-0.456548	0.262389	0.576759
ZNF362	-0.285917	0.332885	0.72367	-0.196055	0.439395	0.669933	-0.024626	0.951808	0.991059
RP11-415J8.3	0.239352	0.466031	0.81179	-0.564907	0.0770187	0.233404	-1.07424	0.0192597	0.129575
PHC2	-0.0487268	0.864591	0.975992	-0.74538	0.00211789	0.0184797	-1.48951	0.000181067	0.00443588
ZSCAN20	0.157342	0.59841	0.879546	0.0575542	0.835555	0.932201	0.0335995	0.924631	0.980145
CSMD2	-0.684287	0.129433	0.510622	-0.271995	0.485205	0.70722	-0.233408	0.668235	0.872811
SMIM12	0.603981	0.0371477	0.302101	0.547104	0.0318658	0.130609	0.814416	0.0150637	0.110664
DLGAP3	-0.357534	1	1	0.192299	1	1	-0.261101	1	1
RP11-244H3.1	0.736022	0.0421801	0.320203	0.84073	0.0137729	0.0726359	0.76725	0.0635815	0.270647
RP11-244H3.4	-0.0242082	1	1	-0.168896	0.755949	0.888215	0.388534	0.41655	0.714573
ZMYM6NB	-1.14445	0.00579942	0.110086	-0.949726	0.00912226	0.0544833	-0.455043	0.341487	0.651038
ZMYM6	-0.162954	0.700314	0.919319	-0.331416	0.323395	0.562752	-0.334919	0.498043	0.770335
ZMYM1	0.705268	0.0170087	0.202153	0.80395	0.00224092	0.0193276	0.75217	0.0280079	0.163356
SFPQ	-0.446326	0.120734	0.496403	-0.501768	0.0387894	0.14897	-0.616684	0.0904745	0.330848
ZMYM4	-0.0303464	0.916274	0.990116	0.0753999	0.758886	0.889858	0.0572254	0.868419	0.961574
KIAA0319L	0.4289	0.133599	0.514897	0.467671	0.0611052	0.200935	0.433207	0.199673	0.502987
NCDN	-0.0405657	0.897048	0.985276	-0.170517	0.51334	0.728959	-0.0559975	0.881663	0.966586
RP4-728D4.2	-0.427814	0.398363	0.76821	-0.26807	0.545676	0.752294	0.479097	0.279076	0.594035
TFAP2E	0.0773421	0.823604	0.962721	0.358448	0.279062	0.515889	0.279729	0.503835	0.774141
PSMB2	0.137627	0.635121	0.892644	0.163244	0.514996	0.730113	0.261782	0.446063	0.733684
C1orf216	0.129376	0.664147	0.906313	-0.0114136	0.970592	0.999056	-0.00398131	1	1
CLSPN	-0.362597	0.37092	0.749433	-0.573381	0.103903	0.282162	0.920811	0.0239871	0.148606
AGO4	0.0174369	0.952811	1	0.0702287	0.779671	0.901079	0.0831492	0.809533	0.936731
AGO1	0.125727	0.661801	0.905028	0.32742	0.189235	0.409109	0.420017	0.2142	0.519578
AGO3	0.0808968	0.777009	0.947059	0.0097648	0.96901	0.998101	0.0888516	0.796193	0.929817
RP4-665N4.4	-0.776991	0.225144	0.629225	-0.508085	0.378632	0.61554	-1.26838	0.109482	0.368036
ADPRHL2	-0.347784	0.254167	0.655857	0.228303	0.386552	0.623342	0.165586	0.639761	0.858025
COL8A2	-0.334646	0.288177	0.687198	0.459025	0.086222	0.251123	1.17779	0.000502949	0.0097743
TRAPPC3	-0.289976	0.323669	0.715942	-0.177795	0.482187	0.704977	-0.0807329	0.824167	0.943198
MAP7D1	-0.189033	0.513231	0.836309	-0.107154	0.664348	0.833124	-0.109179	0.757621	0.912789
THRAP3	-0.168148	0.557768	0.862634	-0.286009	0.241165	0.472656	-0.443503	0.217261	0.523315
SH3D21	0.12919	0.678078	0.911061	-0.0259636	0.915369	0.971341	-0.27117	0.486063	0.76028
RP11-268J15.5	-0.183644	0.616372	0.885991	-0.684633	0.0318979	0.130676	-1.36554	0.00390934	0.0440427
STK40	-0.140238	0.629218	0.891351	-0.54762	0.0276276	0.118577	-0.685575	0.0658173	0.276214
LSM10	0.522252	0.115291	0.488668	0.823092	0.00583661	0.0392255	0.594755	0.122873	0.390503
OSCP1	0.343415	0.297258	0.69706	0.531884	0.0689024	0.216871	0.664998	0.0758231	0.298726
MRPS15	-0.144372	0.629963	0.891351	0.133694	0.602682	0.792584	0.200557	0.564281	0.813659
CSF3R	-0.266356	0.382365	0.755853	0.684338	0.00922032	0.0547874	1.23559	0.000213284	0.00506639
LINC01137	0.431564	0.174102	0.571679	0.658584	0.0193874	0.0931095	0.767612	0.034582	0.187402
ZC3H12A	0.703058	0.0144353	0.186358	0.195701	0.435415	0.667317	0.211367	0.539176	0.797617
MEAF6	-0.042423	0.887093	0.982707	-0.0250739	0.91932	0.97345	0.279378	0.418365	0.715788
SNIP1	-0.543891	0.064841	0.385982	-0.469934	0.0609903	0.200633	-0.745829	0.0473491	0.22503
DNALI1	0.125236	0.785744	0.949705	-0.0417212	0.920714	0.97422	-0.271118	0.665778	0.871788
GNL2	-0.178721	0.536069	0.849002	-0.354194	0.153319	0.35992	-0.442589	0.222635	0.531273
C1orf109	0.157715	0.614465	0.885437	-0.119458	0.667976	0.834569	0.0516664	0.894081	0.969205
CDCA8	0.435207	0.305551	0.702782	0.116592	0.864812	0.947135	0.330112	0.519256	0.784209
MANEAL	0.319097	0.431809	0.788516	0.468999	0.238779	0.470173	0.517476	0.253344	0.566066
YRDC	-0.19978	0.499507	0.830094	-0.718614	0.00456056	0.0326939	-0.913462	0.0180316	0.124792
C1orf122	-0.159887	0.591602	0.876606	-0.536941	0.0346695	0.138084	-0.803212	0.0356855	0.190774
MTF1	0.407172	0.154294	0.546561	0.26725	0.28196	0.519181	0.0290949	0.932939	0.98259
INPP5B	-0.439161	0.136608	0.518733	-0.304447	0.226118	0.455724	-0.485098	0.189	0.488386
SF3A3	0.156007	0.588596	0.87571	0.0519955	0.836503	0.932984	-0.095064	0.788546	0.926411
FHL3	0.104062	0.726315	0.92736	-0.0276436	0.914398	0.970831	-0.272468	0.465631	0.748162
UTP11L	-0.384321	0.188213	0.590341	-0.774978	0.00195984	0.017365	-0.864163	0.0229101	0.144537
RRAGC	-0.293631	0.35198	0.737409	0.0304592	0.922455	0.974868	0.157691	0.659151	0.867518
RP5-864K19.4	0.454181	0.213577	0.617328	0.310313	0.391493	0.627194	0.745955	0.0736348	0.293822
MYCBP	0.140085	0.743352	0.934884	0.609186	0.106185	0.28592	0.556805	0.218102	0.524534
RHBDL2	-0.362174	0.423158	0.784328	-0.38213	0.349659	0.587939	0.169566	0.721314	0.896521
AKIRIN1	-0.146162	0.611892	0.884271	-0.195733	0.426167	0.658637	-0.253884	0.474633	0.752811
NDUFS5	-0.50876	0.0785026	0.420588	-0.495663	0.0424232	0.157546	-0.44948	0.212221	0.517366
MACF1	-0.075666	0.790911	0.952309	0.21059	0.390814	0.626746	-0.00806084	0.981529	1
BMP8A	-0.433563	0.259379	0.659296	-0.436045	0.1997	0.423214	-2.53764	1.57172e-05	0.000650333
RP11-69E11.4	0.415634	0.178794	0.578641	-0.33032	0.239003	0.470349	-0.707639	0.0847251	0.318492
PPIEL	1.32402	1.35298e-05	0.00151094	0.570409	0.0381362	0.147485	0.699032	0.0512808	0.236632
PABPC4	0.0761509	0.789405	0.951897	-0.173574	0.476777	0.700126	-0.400019	0.262959	0.577265
HEYL	-0.503335	0.321667	0.714759	-0.0843063	0.84947	0.939655	0.125061	0.825147	0.943982
NT5C1A	-0.33652	0.586939	0.874764	-0.284197	0.582118	0.778178	0.523424	0.382158	0.684658
HPCAL4	-0.208898	0.619234	0.886505	-1.89889	3.63639e-05	0.000721323	-1.43172	0.0125437	0.0987307
PPIE	0.122656	0.670183	0.908642	0.241591	0.331404	0.569213	0.304149	0.37271	0.67779
BMP8B	0.277006	0.388729	0.760813	-0.648887	0.0293231	0.123421	-0.448843	0.274697	0.589865
RP1-118J21.25	-0.273479	0.838967	0.967849	0.453775	0.590858	0.78425	-0.863898	0.408016	0.707355
TRIT1	0.329593	0.245852	0.648907	0.0953829	0.697454	0.853359	-0.105513	0.762414	0.914683
MYCL	-0.879457	0.00271692	0.0686856	-3.00134	7.01481e-31	8.61719e-28	-3.15615	5.26496e-11	1.33157e-08
MFSD2A	-0.348894	0.224674	0.62859	-0.398204	0.102094	0.278702	-0.294588	0.406138	0.70703
CAP1	-0.154516	0.58816	0.87571	-0.103166	0.671796	0.836453	0.00335256	0.992252	1
PPT1	-0.312964	0.274586	0.674812	0.0127612	0.958431	0.993137	0.467517	0.161858	0.455553
RLF	0.117188	0.680195	0.911349	0.116433	0.634326	0.814175	0.0708822	0.836436	0.949005
TMCO2	0.496603	0.207171	0.612429	0.0562162	0.941879	0.985135	0.347439	0.45716	0.74186
RP1-39G22.7	-0.200762	0.502161	0.831222	-0.316338	0.219763	0.448071	-0.169351	0.643404	0.859866
ZMPSTE24	-0.261545	0.36079	0.742827	-0.310245	0.201886	0.426174	-0.336844	0.342736	0.652486
COL9A2	-0.610548	0.0366245	0.301076	-0.110169	0.657315	0.828533	0.245053	0.474407	0.752811
SMAP2	0.229862	0.418271	0.782064	0.420104	0.0885696	0.255549	0.262446	0.43868	0.728437
ZFP69B	0.0700909	0.807648	0.957332	-0.145796	0.55849	0.762477	-0.502439	0.170119	0.466967
RP1-228H13.5	0.0756211	0.796866	0.954104	-0.201809	0.426856	0.65922	-0.581398	0.12279	0.390441
RP11-656D10.7	0.450009	0.216229	0.619571	0.326737	0.353137	0.591244	-0.561925	0.278556	0.593484
ZFP69	-0.115489	0.697175	0.918462	0.118937	0.637932	0.816503	0.319251	0.350733	0.65829
RP11-656D10.3	0.646237	0.0284133	0.262942	0.881371	0.000774256	0.00846285	0.980948	0.00362455	0.0420331
EXO5	-0.338774	0.24507	0.648279	-0.481213	0.0526473	0.181922	-0.556075	0.13041	0.403035
RP11-656D10.6	0.169906	0.638782	0.894971	0.385978	0.283507	0.520303	-0.0335479	0.962739	0.996191
ZNF684	0.398807	0.164754	0.561057	0.531493	0.0345097	0.137705	0.689578	0.0386491	0.200267
RIMS3	-0.459906	0.112544	0.483373	-0.339327	0.167519	0.379557	-0.290371	0.415473	0.713745
RP4-739H11.3	-0.549649	0.0841704	0.432739	-0.622635	0.0262307	0.114281	-1.00107	0.0158033	0.114147
NFYC-AS1	-1.13042	0.000346367	0.0162311	-0.958499	0.000375358	0.00482467	-1.03501	0.010373	0.0858323
NFYC	0.164912	0.561496	0.863508	0.308031	0.21009	0.435988	0.347133	0.302635	0.614851
KCNQ4	0.108558	0.719637	0.925214	0.654945	0.0129012	0.0692279	1.02161	0.00253972	0.032547
CITED4	-0.841641	0.00493757	0.10009	-1.58302	8.52145e-10	7.0798e-08	-1.62464	9.06881e-05	0.00257794
RP5-1066H13.4	-1.20134	0.173923	0.571502	-1.47945	0.0371052	0.144702	-0.213137	0.880946	0.966231
CTPS1	0.330785	0.246077	0.648907	-0.190971	0.437343	0.668869	-0.355183	0.321436	0.635116
SLFNL1-AS1	0.15197	0.623308	0.889361	-0.542547	0.0495327	0.174813	-0.638128	0.107363	0.363568
SCMH1	0.153035	0.590661	0.876158	0.148102	0.546118	0.752556	0.194323	0.568148	0.815474
RP11-399E6.1	0.343354	0.231547	0.634705	0.231935	0.352516	0.591009	0.55192	0.100612	0.351895
FOXO6	0.402448	0.227928	0.63092	-0.0771951	0.796279	0.911484	-0.370448	0.398553	0.700492
HIVEP3	-0.216595	0.448331	0.802023	-0.767952	0.00149577	0.0140713	-1.27293	0.00103972	0.0171034
FOXJ3	-0.00849475	0.976299	1	-0.0467638	0.848048	0.93877	-0.0756027	0.827846	0.945246
RP11-223A3.1	-1.00608	0.0299267	0.269748	-0.911341	0.031597	0.12997	-0.386573	0.455378	0.740927
RIMKLA	-0.721322	0.13064	0.510973	0.172456	0.699819	0.854248	0.0983207	0.850603	0.95407
ZMYND12	-0.250546	0.589268	0.87571	0.45684	0.205256	0.430487	0.221827	0.614837	0.844296
PPCS	-0.515342	0.0756083	0.414718	-0.433248	0.0772409	0.233748	-0.334872	0.349174	0.657522
CCDC30	0.769183	0.00782493	0.130148	1.12524	1.33777e-05	0.000313661	1.35569	3.35772e-05	0.00115492
PPIH	-0.0337144	0.909287	0.98873	-0.130772	0.598204	0.789443	0.0222259	0.949216	0.990309
RP5-994D16.3	0.955147	0.00781299	0.130148	0.848575	0.0114217	0.0633646	0.803091	0.0538077	0.243075
YBX1	-0.381751	0.183185	0.582116	-0.543118	0.0250082	0.110535	-0.476219	0.184892	0.483561
P3H1	-0.28793	0.321005	0.714109	-0.360921	0.143883	0.344349	-0.455094	0.20948	0.515326
C1orf50	0.238059	0.414134	0.780711	0.260259	0.305526	0.544954	0.0876434	0.801524	0.932212
RP5-994D16.11	0.221964	0.677117	0.91058	-0.176644	0.722202	0.867228	0.469286	0.396885	0.699818
SVBP	-0.203738	0.509308	0.836309	-0.360743	0.178462	0.394592	-0.297953	0.434393	0.725663
ERMAP	0.0613966	0.833567	0.966407	-0.230605	0.354923	0.593394	-0.162206	0.651851	0.864143
RP11-342M1.3	-0.774514	0.113811	0.485449	-0.221139	0.55398	0.759059	0.651823	0.202534	0.50632
ZNF691	0.477437	0.110275	0.480716	0.725431	0.00624362	0.0413628	0.624227	0.0730372	0.292455
SLC2A1	-0.474153	0.102061	0.467071	-0.446905	0.0687852	0.2167	-0.763932	0.0399153	0.204122
SLC2A1-AS1	0.124375	0.755728	0.939006	0.661134	0.0842438	0.24762	0.826246	0.0663884	0.277373
EBNA1BP2	-0.446131	0.129955	0.510622	-0.757061	0.00256208	0.0212966	-0.742106	0.0485268	0.22828
TIE1	-0.217295	0.451893	0.804633	0.431394	0.0833221	0.246205	0.896341	0.00637909	0.0615108
MPL	0.636247	0.101492	0.466325	1.13444	0.00135672	0.0130027	1.18109	0.00576563	0.0574293
RP1-92O14.3	0.248469	0.481038	0.81991	0.667325	0.0371708	0.144859	0.181348	0.677898	0.877898
CDC20	0.665984	0.0301093	0.270706	0.270049	0.331246	0.569139	0.427349	0.239702	0.551049
ELOVL1	-0.137428	0.632987	0.891574	0.174923	0.480402	0.703247	0.26186	0.442583	0.730904
MED8	-0.422083	0.145877	0.532766	-0.484004	0.0489451	0.173343	-0.294061	0.410748	0.709762
SZT2	0.0861001	0.763143	0.941569	0.0305725	0.901188	0.964654	-0.179497	0.609784	0.840794
HYI	-0.576437	0.0607234	0.375926	0.0540629	0.838711	0.933844	0.344229	0.326416	0.639372
HYI-AS1	-0.567229	0.120686	0.496403	-0.996397	0.0029787	0.0238268	-0.977801	0.0345862	0.187402
PTPRF	0.290395	0.320656	0.714005	0.232399	0.36002	0.598089	0.359361	0.297383	0.610097
KDM4A	-0.260247	0.366497	0.746095	-0.159391	0.516901	0.731493	-0.277503	0.435955	0.726437
KDM4A-AS1	-0.502273	0.292336	0.691452	-0.930926	0.0344079	0.137424	-0.318588	0.563046	0.812654
ST3GAL3	0.249893	0.381464	0.755848	0.345615	0.162896	0.373584	0.372719	0.269851	0.585232
RP11-7O11.3	1.57129	0.0653801	0.387994	1.4156	0.138235	0.337024	1.33937	0.162229	0.456108
IPO13	0.228131	0.434995	0.791009	0.470092	0.0646144	0.207787	0.49517	0.146587	0.429764
DPH2	-0.145577	0.62956	0.891351	-0.0986448	0.699448	0.854037	-0.120901	0.743414	0.906182
ATP6V0B	-0.391541	0.173481	0.57109	-0.464149	0.0564916	0.190387	-0.2438	0.48962	0.763348
B4GALT2	-0.144466	0.700042	0.919319	-0.402525	0.190038	0.409934	-0.467329	0.279945	0.59497
CCDC24	-0.293318	0.861721	0.975122	-1.54578	0.054597	0.186154	0.580216	0.364458	0.671086
SLC6A9	-1.05404	0.0359765	0.298468	-1.889	0.00035026	0.00459129	-1.72778	0.00820028	0.0733377
RP5-1198O20.4	0.127472	0.751787	0.93802	0.829397	0.0302216	0.125939	1.00761	0.0249561	0.151928
DMAP1	-0.0238954	0.945905	0.998548	0.0674729	0.794174	0.91062	-0.259222	0.484624	0.759553
ERI3	0.402857	0.157761	0.55272	0.335278	0.177275	0.393036	0.337012	0.320307	0.633834
RNF220	0.396828	0.168645	0.564783	0.461029	0.0670016	0.213111	0.238153	0.490328	0.763923
TMEM53	0.542273	0.0878004	0.439974	0.955989	0.000707049	0.00787554	0.897207	0.0130928	0.101474
C1orf228	-0.743667	0.0156745	0.194885	-1.02426	0.000119761	0.00195598	-1.08961	0.00680993	0.0642442
RNU5D-1	-0.361383	0.278483	0.678474	-1.60222	4.36424e-07	1.67536e-05	-0.782667	0.0660017	0.27665
KIF2C	0.42211	0.219919	0.624321	-0.509105	0.150465	0.354818	-0.0853939	0.904582	0.973818
RP11-269F19.2	-0.208241	0.600816	0.880226	-0.340637	0.331697	0.569484	-1.16674	0.0239136	0.148525
RPS8	-0.422858	0.141138	0.525218	-0.879943	0.000283549	0.00389489	-0.836535	0.0244711	0.150198
BEST4	1.04988	0.126133	0.50611	0.633243	0.441245	0.671026	-0.0582165	1	1
PLK3	0.0888617	0.756192	0.939212	-0.264241	0.282893	0.519956	-0.139154	0.693937	0.88453
TCTEX1D4	-0.0752719	0.887994	0.9828	-1.12764	0.0091176	0.0544833	-0.347531	0.522121	0.785448
BTBD19	0.47693	0.101065	0.465462	-0.305643	0.22895	0.458861	-0.129529	0.724783	0.898045
PTCH2	-0.180727	0.565337	0.865884	-0.642156	0.0218667	0.100848	-0.707156	0.0814227	0.311041
EIF2B3	0.0293925	0.918396	0.990144	0.144464	0.562189	0.765119	0.062456	0.856792	0.957135
HECTD3	-0.454421	0.133908	0.515092	-0.110028	0.672202	0.836651	-0.287741	0.440709	0.728969
UROD	-0.415046	0.15889	0.553658	-0.316671	0.209545	0.435542	-0.0624059	0.862702	0.959438
ZSWIM5	0.37343	0.215094	0.619192	0.214982	0.419466	0.653144	-0.166658	0.672069	0.874697
MUTYH	-0.0807191	0.810476	0.957668	-0.471761	0.0923545	0.262827	-0.277489	0.484972	0.759752
TOE1	-0.422421	0.173496	0.57109	-0.293939	0.272854	0.508344	-0.554187	0.156519	0.445812
TESK2	0.154596	0.592754	0.876953	0.75387	0.00289454	0.0233272	0.778839	0.0192079	0.129443
CCDC163P	-1.03111	0.113284	0.484158	0.0818488	0.895946	0.962188	0.423408	0.418439	0.715788
MMACHC	-0.0123209	1	1	0.243731	0.436931	0.668725	0.466236	0.226011	0.534874
PRDX1	-0.935898	0.00135664	0.043047	-0.987328	4.86445e-05	0.000916307	-0.377048	0.291013	0.6052
AKR1A1	0.0849859	0.77212	0.945413	0.155644	0.542364	0.750436	0.445077	0.192765	0.493623
NASP	-0.638345	0.0289985	0.264902	-0.873184	0.000403705	0.00510508	-1.07446	0.00526749	0.0545068
CCDC17	-0.801407	0.0111262	0.162297	-1.17067	2.12371e-05	0.000469454	-1.39164	0.00103721	0.0171026
GPBP1L1	-0.361969	0.20739	0.612517	-0.398973	0.100725	0.276102	-0.417918	0.242768	0.554125
TMEM69	-0.348522	0.240693	0.644313	-0.319516	0.207699	0.433076	-0.0692638	0.849502	0.953835
IPP	0.273236	0.371316	0.749433	0.237693	0.380588	0.617485	0.571418	0.105545	0.360367
MAST2	0.0617303	0.828723	0.964438	0.155768	0.526155	0.738364	0.26913	0.427443	0.722118
PIK3R3_1	-0.441662	0.196078	0.599352	-0.1113	0.703673	0.856233	-0.266531	0.523641	0.786665
TSPAN1	0.824925	0.0858899	0.436619	0.497067	0.358647	0.596971	-0.138197	1	1
POMGNT1	-0.232603	0.428258	0.786361	-0.112201	0.657783	0.82888	0.129301	0.709933	0.892152
RAD54L	-0.828204	0.0339753	0.29055	-0.460053	0.163125	0.373701	-0.321616	0.480363	0.756666
LRRC41	0.107058	0.710399	0.92233	-0.0110016	0.965125	0.99677	-0.0683073	0.846579	0.952719
UQCRH	-0.46996	0.103287	0.468975	-0.476572	0.050696	0.177124	-0.360976	0.311854	0.624944
NSUN4	-0.139335	0.635804	0.892981	-0.0954802	0.707888	0.858612	-0.244076	0.501371	0.772979
FAAH	0.19341	0.573432	0.868738	0.406154	0.199492	0.422936	0.398827	0.317437	0.631214
DMBX1	0.0251951	0.934226	0.995226	-0.517774	0.235164	0.466262	-0.757297	0.202095	0.505513
MKNK1	0.401138	0.167248	0.562772	0.751759	0.00327806	0.0256255	0.439801	0.199366	0.502855
MOB3C	0.776326	0.0551104	0.362998	0.297032	0.502311	0.720687	0.269836	0.587383	0.827543
ATPAF1	-0.0308361	0.923555	0.991914	0.279456	0.273472	0.50889	0.360903	0.297728	0.610203
EFCAB14-AS1	0.0697263	0.899371	0.986005	0.960306	0.0532058	0.183175	-0.307965	0.713529	0.893561
EFCAB14	-0.00141448	0.997869	1	0.0827764	0.740465	0.87897	0.0549837	0.874642	0.964113
CYP4Z1	0.507437	0.266721	0.666911	-0.275029	0.613108	0.799836	0.596742	0.264002	0.577968
CYP4A22-AS1	0.30563	0.351935	0.737409	0.46101	0.134885	0.331772	0.478397	0.220844	0.529054
TAL1	-1.08509	0.00328105	0.0778294	-2.15821	1.15638e-08	6.97804e-07	-2.94543	4.59126e-07	3.46318e-05
STIL	-0.0702503	0.830229	0.965205	-0.271585	0.309382	0.548927	-0.168771	0.657637	0.866898
CMPK1	-0.0611109	0.832298	0.965778	-0.166541	0.497178	0.717586	-0.106598	0.761295	0.913979
LINC01389	0.0869033	0.779239	0.947272	-0.113614	0.691038	0.849134	-0.40793	0.309407	0.622433
FOXD2-AS1	-0.014824	1	1	0.0462992	0.95206	0.990774	-0.3833	0.432238	0.724096
FOXD2	-0.459531	0.246391	0.649102	-0.34535	0.330598	0.568488	-0.194486	0.680962	0.879416
SPATA6	-0.0123983	0.982463	1	0.0613012	0.846661	0.938143	0.228687	0.543313	0.799991
AGBL4	-0.66832	0.071262	0.402932	0.150891	0.667653	0.834569	-0.117067	0.798852	0.931228
FAF1	-0.415553	0.14784	0.536403	0.0688727	0.778325	0.900178	0.419861	0.21051	0.516455
CDKN2C	-0.641932	0.0510262	0.350619	0.6284	0.0234999	0.105882	0.883279	0.012643	0.0991942
LINC01562	0.39576	0.513791	0.836309	-0.131046	0.762118	0.891152	-0.279221	0.787791	0.926191
RNF11	-0.164663	0.567166	0.866495	-0.170142	0.488119	0.709435	-0.112618	0.748197	0.907585
TTC39A	0.258144	0.450469	0.803565	-0.358781	0.258013	0.492871	-0.291028	0.502288	0.773115
EPS15	0.0108869	0.969097	1	0.0246356	0.920745	0.97422	0.0406143	0.906086	0.974587
RP11-191G24.1	0.885959	0.184513	0.584717	-0.204752	0.834297	0.931765	-0.199317	1	1
OSBPL9	-0.196582	0.492568	0.826344	-0.00469457	0.984728	1	-0.0630269	0.856235	0.956903
NRD1	0.209762	0.462322	0.809675	0.43814	0.0773162	0.233852	0.472821	0.158605	0.449661
RAB3B	0.280612	0.47167	0.813946	0.343789	0.402479	0.638009	-0.309132	0.616422	0.845325
TXNDC12	-0.200428	0.490242	0.825458	-0.178329	0.471195	0.695515	0.0295496	0.930548	0.982176
BTF3L4	-0.322754	0.264016	0.664033	-0.634979	0.00977698	0.0567672	-0.521688	0.151716	0.437787
ZFYVE9	-0.370982	0.199714	0.603634	-0.363746	0.139118	0.337835	-0.372739	0.299642	0.612096
CC2D1B	-0.342877	0.235637	0.639367	-0.330463	0.178582	0.394604	-0.363114	0.311431	0.624533
ORC1	-0.183	0.604871	0.882499	-0.248886	0.402512	0.638009	0.505506	0.173182	0.470888
PRPF38A	-0.243751	0.410789	0.778493	-0.265852	0.294717	0.532634	-0.613109	0.101942	0.353467
ZCCHC11	-0.366016	0.203888	0.608338	-0.354179	0.147388	0.349913	-0.391031	0.274991	0.590137
GPX7	-0.158237	0.617227	0.885991	-0.0557432	0.838883	0.933974	0.197564	0.580916	0.824306
FAM159A	0.295434	0.45798	0.806947	0.376811	0.35051	0.588851	0.263658	0.565219	0.814055
COA7	-0.128729	0.668346	0.908147	-0.284675	0.265752	0.501178	-0.467249	0.209417	0.515244
ZYG11B	0.227936	0.428197	0.786361	0.4572	0.0677736	0.214733	0.612539	0.0674181	0.280073
ZYG11A	-0.141381	0.647133	0.898645	-0.261902	0.327123	0.565869	-0.34304	0.366306	0.67348
ECHDC2	-0.157597	0.587354	0.8748	0.202498	0.415915	0.649851	0.176877	0.606134	0.838707
SCP2	0.019302	0.946236	0.99855	0.479776	0.0535867	0.183949	0.770587	0.0195173	0.130262
AL445183.1	0.885635	0.126194	0.50611	1.68359	0.00370294	0.0279189	1.93556	0.0013253	0.0202961
SLC1A7	0.413858	0.579895	0.871008	1.27583	0.0581449	0.194072	2.44051	3.85196e-05	0.00129134
CPT2	-0.0621464	0.846887	0.969562	-0.166743	0.526983	0.738941	-0.096529	0.799799	0.93194
C1orf123	-0.0332976	0.926783	0.99239	-0.0381469	0.880738	0.954739	-0.0961789	0.807183	0.935377
RP5-1024G6.7	-0.11288	0.849819	0.971443	-0.286581	0.538099	0.747324	-0.567144	0.367998	0.673951
MAGOH	-0.536451	0.0669999	0.390784	-0.82986	0.00082483	0.00890265	-0.97434	0.0108744	0.0888616
RP5-1024G6.5	-0.140598	0.666956	0.90715	-0.594225	0.037321	0.14529	-0.815338	0.0506949	0.234937
LRP8	0.0505938	0.85945	0.974772	-0.00369542	0.987796	1	0.0497505	0.885351	0.967686
RP4-784A16.5	0.0958924	0.819953	0.960793	0.218018	0.636218	0.815342	0.219152	0.660078	0.868091
GLIS1	0.290699	0.457944	0.806947	0.159479	0.741474	0.8795	0.732448	0.106263	0.361445
NDC1	0.125888	0.66157	0.905028	0.173246	0.486682	0.708357	0.168037	0.624485	0.850103
YIPF1	0.207274	0.476122	0.815855	0.581522	0.0225666	0.103068	0.681071	0.0431924	0.214317
DIO1	0.487744	0.14322	0.528482	0.349021	0.257281	0.492318	0.437736	0.266805	0.581375
HSPB11	0.0872576	0.765885	0.942543	0.299243	0.243113	0.474581	0.273538	0.430603	0.723285
LRRC42	-0.0915522	0.768777	0.943915	-0.163572	0.532459	0.742739	-0.210096	0.574926	0.820874
TMEM59	-0.286425	0.319701	0.713592	-0.115148	0.639547	0.817079	0.0166097	0.961926	0.995865
TCEANC2	0.340482	0.257635	0.657864	0.983696	0.000229197	0.00327703	0.919387	0.0074139	0.0678575
RP11-446E24.4	0.691559	0.0500478	0.34832	1.1493	0.000284224	0.00389489	1.6352	1.55757e-05	0.000647029
MRPL37	0.104356	0.716585	0.924089	0.220639	0.375337	0.612637	0.478932	0.154652	0.443061
SSBP3	0.633935	0.0253025	0.251034	0.7472	0.00273328	0.0224163	0.530882	0.111208	0.370436
ACOT11	0.0963092	0.74822	0.937259	0.40715	0.120739	0.309167	0.311423	0.379144	0.682377
MROH7-TTC4	0.107122	0.83752	0.967849	-0.886276	0.323527	0.56277	-0.0690014	1	1
TTC4	-0.0391212	0.918605	0.990144	0.0721041	0.855002	0.942403	0.0681123	0.869027	0.961618
PARS2	0.344963	0.330151	0.721147	-0.0642349	0.816411	0.923118	0.243643	0.561353	0.812024
DHCR24	-0.0811992	0.779035	0.947232	0.170274	0.495992	0.717197	0.136717	0.692241	0.88418
USP24	-0.0518803	0.856321	0.973687	0.00300277	0.991165	1	-0.0291653	0.933419	0.982803
DAB1	0.101183	0.749564	0.937645	0.585582	0.0311468	0.128487	0.726899	0.0390569	0.20161
OMA1	-0.782248	0.0352627	0.296151	-0.068655	0.819318	0.925067	0.025558	0.972905	1
MYSM1	0.319697	0.262007	0.662018	0.383367	0.121889	0.310779	0.352361	0.297337	0.610097
JUN	-0.479552	0.0966568	0.457628	-0.491343	0.0438489	0.161066	-0.479068	0.184102	0.482651
LINC01135	0.317169	0.305284	0.70251	0.341722	0.224357	0.453195	0.358619	0.325433	0.63853
LINC01358	0.241497	0.614792	0.885665	1.10555	0.00726516	0.0463278	1.11093	0.0219183	0.140287
FGGY	0.0632908	0.824992	0.963114	0.434604	0.0827517	0.244824	0.930838	0.00468591	0.0502107
RP11-776H12.1	0.363971	0.652121	0.900933	0.781338	0.39068	0.626746	1.29022	0.0922853	0.334378
RP11-436K8.1	-0.189649	0.748031	0.937259	0.815342	0.0547697	0.186554	0.657073	0.185778	0.484308
NFIA	-0.395855	0.352782	0.737826	0.335903	0.345886	0.584653	0.172108	0.685921	0.881704
TM2D1	0.122278	0.670022	0.908642	0.180793	0.4681	0.693461	0.320819	0.346314	0.654567
INADL	-0.4382	0.207224	0.612429	0.46001	0.120751	0.309167	1.42785	6.32861e-05	0.00193664
KANK4	-2.19995	1.79477e-12	1.54332e-09	-2.89551	9.4855e-29	9.59598e-26	-2.53115	1.8646e-08	2.2269e-06
USP1	-0.518839	0.0814687	0.426514	-0.666465	0.00901695	0.0541269	-0.347553	0.344414	0.653707
DOCK7	-0.221329	0.444785	0.798457	-0.144393	0.55901	0.762944	-0.0354277	0.920702	0.979472
RP11-230B22.1	0.420746	0.262294	0.662018	0.727738	0.0335037	0.135069	1.57704	5.77549e-05	0.00181322
ATG4C	0.411966	0.166827	0.562261	1.05875	6.04428e-05	0.00109076	1.2108	0.000293028	0.00643348
ALG6	0.689395	0.0202555	0.223161	0.620208	0.0192036	0.0924072	0.982986	0.00389775	0.0439853
ITGB3BP	0.285724	0.341653	0.730859	0.346455	0.193263	0.41451	0.827833	0.0162044	0.116263
EFCAB7	-0.802775	0.150919	0.541746	-0.17855	0.681451	0.843294	0.232387	0.64883	0.862853
PGM1	0.0313367	0.918143	0.990118	0.00395963	1	1	-0.27885	0.482013	0.757522
CACHD1	0.33511	0.312839	0.708577	0.065088	0.865128	0.94725	-0.373579	0.370625	0.67589
RAVER2	-0.252398	0.520443	0.839111	-0.168281	0.623736	0.806906	-0.851433	0.0743456	0.295083
JAK1	-0.332969	0.247499	0.650301	-0.220318	0.368986	0.60665	-0.219607	0.534022	0.794755
LINC01359	0.406733	0.304341	0.701868	0.251979	0.540013	0.748909	1.421	0.000732053	0.0129926
AK4	-0.00720858	1	1	0.636521	0.0216681	0.100146	0.592644	0.100037	0.350897
DNAJC6	0.335446	0.276071	0.676537	-0.287247	0.306762	0.546307	-0.599133	0.137364	0.415475
LEPROT	-0.15867	0.620978	0.88745	-0.266469	0.33086	0.568786	-0.121704	0.76391	0.91538
LEPR	0.859589	0.00259728	0.0669685	1.39572	5.89561e-08	2.92198e-06	1.72429	6.80065e-08	6.79986e-06
PDE4B	0.57294	0.0451335	0.332422	2.60151	1.28701e-21	7.90498e-19	1.90618	2.15163e-09	3.59259e-07
SGIP1	-0.0228816	0.944708	0.998542	-0.34327	0.178509	0.394601	-0.594547	0.116095	0.380233
TCTEX1D1	0.327763	0.248685	0.65107	0.339071	0.169337	0.381785	0.186627	0.584477	0.826347
INSL5	-0.334893	0.480704	0.81991	-0.441825	0.243741	0.475321	-0.582082	0.279757	0.594765
WDR78	0.907014	0.00205157	0.0572773	1.13427	1.71707e-05	0.000391646	1.22932	0.000231566	0.00538516
MIER1	0.0452566	0.874355	0.9785	0.254471	0.302607	0.541093	0.127276	0.711041	0.892786
SLC35D1	-0.122434	0.673212	0.909136	0.108537	0.664041	0.83286	0.206154	0.548199	0.80395
IL12RB2	-0.0639305	0.831538	0.965552	-0.631519	0.0128476	0.069026	-0.866068	0.0241078	0.149074
SERBP1	-0.253056	0.378645	0.754292	-0.411763	0.0914569	0.261163	-0.504972	0.162603	0.456637
GADD45A	-1.39149	6.71348e-05	0.00506397	-1.80369	1.46659e-08	8.51546e-07	-2.54328	6.53807e-07	4.64635e-05
GNG12	-0.249259	0.632191	0.891391	-0.235909	0.618658	0.804007	-1.15934	0.0582932	0.256795
WLS	-0.120588	1	1	0.491692	0.532851	0.742873	1.14254	0.0724186	0.291052
RP11-424D14.1	-1.17101	0.0444078	0.329835	-0.791696	0.111605	0.29538	-0.0440562	1	1
LRRC7	-0.304089	0.458954	0.80715	-0.0174658	0.960025	0.99407	0.305767	0.443023	0.731271
LRRC40	-0.0896766	0.762096	0.941569	0.0628096	0.806678	0.917361	0.210758	0.544157	0.800754
SRSF11	-0.39161	0.173418	0.57109	-0.293307	0.229073	0.459054	-0.126153	0.718625	0.895249
ANKRD13C	0.206399	0.470825	0.813276	0.251544	0.310074	0.549928	0.395124	0.241842	0.553378
HHLA3	0.219153	0.614787	0.885665	0.337262	0.470257	0.69511	0.764184	0.115302	0.379008
CTH	-1.2281	0.000159227	0.00941024	-2.12304	1.16338e-12	1.78641e-10	-1.97372	1.5114e-05	0.000630898
PTGER3	0.562745	0.0803375	0.423902	0.0865729	0.794616	0.910932	1.24707	0.000524544	0.0100368
ZRANB2-AS1	0.188539	0.524852	0.84288	-0.203417	0.437075	0.668747	-0.11885	0.753927	0.910792
ZRANB2	-0.19118	0.50905	0.836309	-0.2431	0.326366	0.565478	-0.351554	0.330039	0.64238
ZRANB2-AS2	0.376116	0.201756	0.604971	0.409867	0.113359	0.297778	0.458573	0.185591	0.484193
NEGR1	-0.177376	0.634398	0.8921	-0.118315	0.690469	0.848631	0.102552	0.800141	0.93194
LRRIQ3	-1.11694	0.0870272	0.437643	-0.182046	0.68445	0.844478	-0.225484	0.723347	0.897353
FPGT	-1.2884	0.0179483	0.208897	-1.61867	0.00332269	0.0258102	0.107853	0.871713	0.962499
CRYZ	0.33358	0.386106	0.758901	0.472069	0.205225	0.430474	1.0167	0.0168054	0.119085
TYW3	-0.307418	0.29689	0.696673	-0.254407	0.311934	0.551179	-0.422439	0.250513	0.563075
SLC44A5	-0.0458405	1	1	-0.314471	0.413693	0.648011	0.0751365	0.859589	0.957991
ACADM	-0.0217781	0.94235	0.998186	0.313199	0.209354	0.435542	0.566571	0.0911925	0.332343
RABGGTB	-0.594843	0.0406554	0.313539	-0.873912	0.000357415	0.00465316	-0.94786	0.0122239	0.0969235
MSH4	0.000167584	1	1	-0.247996	0.46518	0.691215	-0.223318	0.665663	0.871702
ST6GALNAC3	0.47816	0.165275	0.561057	-1.35222	0.000145473	0.00227855	-1.02369	0.029083	0.166936
ST6GALNAC5	-0.211627	0.511947	0.836309	-0.168428	0.544332	0.751529	0.054011	0.886344	0.967686
PIGK	0.136767	0.643115	0.897175	0.288648	0.262546	0.49821	0.623316	0.0687056	0.283292
AK5	-0.414385	0.279019	0.6793	-0.0457847	0.883558	0.956168	-0.722531	0.129955	0.402591
ZZZ3	-0.472977	0.100662	0.464996	-0.45787	0.0598863	0.198062	-0.436884	0.223363	0.531984
USP33	-0.124852	0.664792	0.906313	0.365208	0.142534	0.342026	0.543279	0.105422	0.360162
FAM73A	0.12982	0.654727	0.902027	0.307286	0.222939	0.451908	0.458066	0.178215	0.476619
NEXN-AS1	0.567329	0.215727	0.619509	-0.0170338	1	1	0.227904	0.676184	0.876735
NEXN	0.367943	0.215737	0.619509	0.17944	0.496049	0.717197	0.320546	0.362149	0.66892
FUBP1	-0.545031	0.0591553	0.372562	-0.62199	0.010569	0.059897	-0.694945	0.0586612	0.25769
DNAJB4	-0.978902	0.0320366	0.280818	-0.0411165	0.943151	0.985932	-0.784103	0.155067	0.443669
GIPC2	0.0538099	0.870579	0.978006	0.420948	0.184145	0.40164	0.26449	0.522141	0.785448
MGC27382	-0.64713	0.325677	0.717893	-1.65554	0.0234512	0.10574	-0.666138	0.377717	0.681523
PTGFR	0.760907	0.0550164	0.362638	0.545997	0.172565	0.386329	0.650571	0.163108	0.457086
IFI44L	-0.329761	0.262307	0.662018	1.98724	9.40461e-14	1.81731e-11	2.20534	5.37333e-12	1.92522e-09
IFI44	-0.342145	0.247849	0.650487	1.42165	5.14422e-08	2.60207e-06	1.48263	5.17444e-06	0.000260205
ADGRL2	-0.804031	0.00592426	0.111229	-0.212162	0.38719	0.623678	-0.258297	0.467018	0.748325
LINC01362	0.465119	0.211344	0.616222	0.261279	0.472553	0.696756	0.150333	0.736016	0.902789
RP11-475O6.1	0.861842	0.0100529	0.150996	0.898919	0.00285122	0.0230863	0.983678	0.00944132	0.0804219
TTLL7	0.25397	0.448993	0.802346	0.423142	0.168525	0.380956	0.0351522	0.935395	0.983462
PRKACB	0.294702	0.303917	0.701767	-0.101027	0.684866	0.844667	-0.0799859	0.821629	0.9419
SAMD13	0.733092	0.108477	0.478054	1.11136	0.0102146	0.0585765	1.82923	9.26198e-05	0.00261986
RPF1	-0.504789	0.0834218	0.431477	-0.488852	0.047562	0.170198	-0.517871	0.155782	0.444379
GNG5	-0.238645	0.406065	0.774826	-0.337942	0.166655	0.378617	-0.382062	0.285526	0.599864
SPATA1	-0.123302	0.67173	0.908642	-0.0964137	0.699174	0.853823	0.244938	0.474551	0.752811
CTBS	-0.345104	0.245937	0.648907	-0.454872	0.0765735	0.23267	-0.330094	0.371097	0.676359
LINC01555	-1.01163	0.0797009	0.422272	-1.2635	0.0228695	0.104044	0.0587705	0.930331	0.982073
SSX2IP	-0.263054	0.36707	0.74648	-0.319816	0.19775	0.420696	-0.412371	0.25653	0.570604
LPAR3	-0.00572835	0.990997	1	-0.568792	0.0321846	0.131444	-0.592381	0.126965	0.397056
MCOLN2	0.597137	0.0471627	0.339374	1.4126	1.69515e-07	7.30656e-06	1.54885	3.52461e-06	0.000187666
WDR63	0.670043	0.0375644	0.302875	1.19739	2.96566e-05	0.000617475	1.41147	6.88078e-05	0.00205801
MCOLN3	-0.151305	0.652672	0.900933	-0.0780649	0.776718	0.899414	0.464959	0.201382	0.50522
RP11-33E12.2	0.153452	0.818421	0.95985	0.494071	0.373174	0.610201	0.291605	0.628627	0.852411
SYDE2	0.1314	0.671984	0.908642	0.142454	0.61014	0.797342	0.379769	0.289869	0.604482
C1orf52	-0.0771515	0.791817	0.952551	-0.227198	0.361641	0.599702	-0.0881471	0.807266	0.935389
BCL10	-0.529298	0.0752812	0.413638	-0.661853	0.00896613	0.0539725	-0.679591	0.0711168	0.288495
RP11-131L23.1	0.570027	0.0717448	0.403858	0.209941	0.46933	0.694564	-0.310722	0.471225	0.750987
DDAH1	1.57103	1.3887e-05	0.00153095	-0.0231007	0.943165	0.985932	0.0861386	0.869295	0.961618
CYR61	1.47148	1.96998e-05	0.00198127	-1.01912	0.00730364	0.0464699	-1.70033	0.00175097	0.0249251
ZNHIT6	0.166798	0.565065	0.865835	0.131223	0.600416	0.790969	0.115067	0.740963	0.905534
COL24A1	-0.585969	0.0727459	0.406157	0.385243	0.162677	0.373477	0.946101	0.00671036	0.0635489
ODF2L	0.124118	0.667713	0.907845	-0.0130544	0.95835	0.993113	0.0857819	0.80506	0.933969
CLCA2	1.25844	7.63027e-05	0.00561073	0.41911	0.164342	0.375365	1.59821	6.66875e-06	0.000319468
CLCA1	1.29661	4.08769e-05	0.00346306	0.921795	0.00148861	0.0140335	1.84297	1.20232e-07	1.12992e-05
CLCA4	0.22042	0.452393	0.804633	-0.40059	0.117395	0.303968	0.386321	0.260879	0.575086
RP4-651E10.4	0.223533	0.431531	0.788516	0.579793	0.0194186	0.0931792	0.9233	0.00467391	0.0501134
RP4-612B15.3	0.16825	0.605893	0.883354	-0.18083	0.519443	0.733188	-0.0822678	0.840296	0.950802
SH3GLB1	-0.0120163	0.966547	1	0.0259731	0.915353	0.971341	-0.0442269	0.898746	0.970894
RP4-612B15.2	-0.0662601	1	1	0.782708	0.0477692	0.170549	0.577231	0.222544	0.531128
2015-09-01	-0.167812	0.557881	0.862654	-0.166737	0.494404	0.716142	-0.290422	0.412471	0.711003
HS2ST1	0.015588	0.956235	1	-0.145844	0.549455	0.755177	-0.364337	0.305938	0.618857
RP5-1052I5.2	-0.223795	0.440531	0.795142	-0.686344	0.00566262	0.038462	-0.97136	0.0110143	0.08952
LMO4	-0.413328	0.150348	0.540598	-0.474719	0.0505769	0.177066	-0.58323	0.108174	0.365639
LINC01364	0.837733	0.00471129	0.0971647	0.439886	0.0958618	0.268419	0.0695238	0.845468	0.952719
PKN2-AS1	0.820122	0.0155647	0.194809	0.501372	0.113111	0.297444	1.0288	0.00729224	0.0669641
PKN2	-0.0502969	0.861036	0.975122	0.255266	0.301259	0.539231	0.262595	0.43973	0.728964
GTF2B	-0.518553	0.074768	0.412531	-0.372622	0.130472	0.324773	-0.462771	0.201838	0.505513
CCBL2	0.300934	0.298919	0.697173	0.0332731	0.899777	0.963655	-0.120876	0.736229	0.902922
GBP3	-0.427802	0.168973	0.565016	1.39625	1.91402e-07	8.15086e-06	1.46442	1.13322e-05	0.000503596
GBP1	-0.882358	0.0112417	0.163309	1.22389	1.63306e-05	0.000374472	1.11343	0.00175504	0.0249251
GBP2	-0.215016	0.539807	0.851646	1.32587	6.95727e-06	0.000179119	1.81279	3.5177e-07	2.81383e-05
GBP4	0.124938	0.755671	0.939006	2.88002	6.33733e-20	3.11398e-17	2.72132	9.95447e-14	5.18778e-11
GBP5	-0.36909	0.318673	0.712684	1.04681	0.000580245	0.00674717	1.03739	0.00599487	0.0589188
GBP1P1	0.396001	0.374705	0.752298	0.587024	0.196269	0.41858	1.03299	0.0335124	0.183433
LRRC8B	-0.101388	0.723391	0.926142	-0.323005	0.185537	0.403805	-0.254749	0.47136	0.750987
FLJ27354	0.689985	0.0184408	0.211073	0.842238	0.00119297	0.0118868	1.07291	0.00129335	0.0200207
LRRC8C	-0.391699	0.415104	0.780711	-0.205713	0.6189	0.804007	-0.370437	0.48598	0.76028
RP11-302M6.4	-0.194265	0.632946	0.891574	-0.224212	0.524149	0.737004	-0.267433	0.585693	0.82732
LRRC8D	-0.261021	0.380573	0.755523	-0.424214	0.0969677	0.269737	-0.241113	0.510309	0.778512
RP11-302M6.5	0.999529	0.290931	0.690074	0.565652	0.762469	0.891173	1.50868	0.0823535	0.313086
ZNF326	-0.181593	0.529253	0.845457	-0.378641	0.123243	0.312985	-0.518752	0.153687	0.441031
RP4-665J23.1	0.355698	0.340913	0.730859	0.373654	0.301375	0.539338	0.955216	0.0202454	0.133402
RP4-665J23.2	-1.01386	0.129543	0.510622	-0.454441	0.440482	0.670644	-0.399702	0.590553	0.829504
RP4-665J23.4	-0.870504	0.0951697	0.455658	-0.479086	0.262511	0.49821	-0.196304	0.754267	0.910992
ZNF644	-0.35386	0.217343	0.621145	-0.365461	0.132545	0.328206	-0.375955	0.29132	0.605379
HFM1	0.520065	0.125621	0.505662	0.393648	0.214612	0.441706	0.202523	0.629975	0.853028
CDC7	0.137374	0.678667	0.911104	0.148724	0.650011	0.82408	0.847163	0.0280644	0.163444
TGFBR3	-1.1065	0.000398727	0.0180295	-0.741757	0.00491219	0.0345521	-0.791831	0.042138	0.210972
EPHX4	-0.683314	0.0437071	0.327242	-0.50721	0.0883722	0.255261	-0.566923	0.173781	0.471611
BTBD8	1.19203	0.000215831	0.0114211	1.42556	1.2085e-06	3.99687e-05	1.62676	5.25837e-06	0.000263655
KIAA1107	-0.236297	0.48805	0.824588	0.447713	0.128254	0.321111	0.441504	0.243943	0.555085
C1orf146	-0.109553	0.793036	0.952873	0.2401	0.500485	0.719518	0.202012	0.629231	0.85297
GLMN	0.175768	0.539883	0.85167	0.108529	0.661588	0.831481	0.0345695	0.920414	0.979397
RPAP2	0.0907871	0.750941	0.93802	0.0468851	0.849478	0.939655	0.101972	0.766945	0.916412
GFI1	-0.475974	0.101942	0.467071	-1.02218	3.52919e-05	0.000709883	-1.0544	0.00608508	0.0595963
EVI5	-0.123721	0.665133	0.906456	-0.0621773	0.798946	0.912729	0.0292294	0.932509	0.982473
RPL5	-0.509393	0.0771213	0.418272	-0.920231	0.000148742	0.0023213	-0.917091	0.0144776	0.108067
FAM69A	0.826409	0.01204	0.168756	2.0285	5.58297e-12	7.38584e-10	2.09368	2.31936e-09	3.83542e-07
MTF2	-0.0952762	0.739715	0.933491	-0.125394	0.608321	0.796066	-0.141161	0.687575	0.882028
TMED5	-0.489677	0.0892135	0.442032	-0.649938	0.00744091	0.0470646	-0.783475	0.0343215	0.186614
CCDC18	0.0146064	0.958744	1	0.149815	0.546824	0.753187	0.546729	0.102568	0.354638
RP4-717I23.3	0.758165	0.00792456	0.131424	1.09381	1.72924e-05	0.000393901	1.50255	2.95338e-06	0.000160735
DR1	-0.207677	0.469091	0.813151	-0.251226	0.303587	0.542564	-0.129246	0.712029	0.893039
RP4-713B5.2	0.716195	0.208174	0.613358	-0.304107	0.588255	0.781891	-0.0912515	1	1
FNBP1L	0.435153	0.12815	0.509537	0.536636	0.0319876	0.130919	0.560173	0.0946514	0.339057
BCAR3	-0.642361	0.0262397	0.254955	-1.0373	1.88441e-05	0.000424189	-1.60386	6.81076e-05	0.00204233
RP4-561L24.3	-0.697276	0.181594	0.580647	-0.8332	0.0779148	0.235043	-1.32971	0.0352432	0.189707
DNTTIP2	-0.453367	0.117244	0.491064	-0.423519	0.0836944	0.246807	-0.498171	0.168871	0.464826
GCLM	-0.236111	0.417336	0.781941	-0.177068	0.477283	0.700442	-0.240182	0.50307	0.773588
ABCA4	-0.846709	0.020126	0.222304	-1.33782	0.000105642	0.00175539	-2.09261	5.31863e-05	0.00169075
ABCD3	-0.142424	0.619718	0.886977	-0.0510807	0.834874	0.932166	-0.137442	0.695045	0.884604
F3	0.396155	0.173794	0.571502	-0.186683	0.464446	0.690669	-0.25298	0.488461	0.762031
LINC01057	-0.151339	0.728888	0.928763	0.503755	0.156581	0.364632	0.0877668	0.85498	0.956452
CNN3	0.0814861	0.811055	0.957937	0.330274	0.260117	0.495517	0.159652	0.682496	0.880142
RP4-639F20.1	0.735336	0.238831	0.642788	0.481433	0.517454	0.731544	0.723138	0.291002	0.6052
ALG14	0.537952	0.0672252	0.391513	0.643453	0.0133289	0.0708593	0.605116	0.0782941	0.303814
RWDD3	-0.475498	0.265199	0.665241	-0.39066	0.307373	0.547169	-0.113897	0.828782	0.945499
RP11-57H12.5	1.29441	0.000260666	0.012994	1.2018	0.000230341	0.00327931	1.81626	2.26875e-06	0.000129628
RP11-286B14.1	-0.467376	0.456909	0.806287	-0.0972074	0.810305	0.919894	-0.558867	0.43821	0.728289
EEF1A1P11	-0.836235	0.0936339	0.452463	-1.29868	0.00745616	0.0471091	-1.75116	0.00664196	0.06304
PTBP2	-0.419422	0.145005	0.531275	-0.317974	0.191953	0.412805	-0.345215	0.331952	0.644551
DPYD	-0.949067	0.00112538	0.0382496	-0.487126	0.0444597	0.162616	-0.593549	0.102006	0.353548
RP11-272L13.3	-0.23685	0.7631	0.941569	-0.252152	0.643969	0.820065	-0.244227	0.787958	0.926268
MIR137HG	0.428497	0.151304	0.542561	0.335308	0.20454	0.429403	-0.133049	0.730871	0.901041
SNX7	0.0932884	0.797119	0.954104	1.44691	2.78281e-06	8.28005e-05	1.75381	2.05632e-06	0.000120288
RP11-413P11.1	0.335149	0.542881	0.853045	1.0969	0.046889	0.16842	0.902172	0.152706	0.439352
PALMD	-0.376087	0.292937	0.69231	-0.202609	0.51206	0.727982	0.602046	0.123065	0.390673
FRRS1	-0.462174	0.110992	0.48103	0.183806	0.457173	0.685229	0.348195	0.303763	0.615978
AGL	-0.019433	0.948991	0.999459	0.189733	0.447722	0.676647	0.3175	0.352347	0.65995
RP5-884G6.2	0.464684	0.600453	0.880226	1.60614	0.0818813	0.243484	1.52919	0.0796735	0.307088
SLC35A3	0.119064	0.678991	0.911104	0.0186223	0.942287	0.985493	0.0922413	0.790127	0.926932
RP4-714D9.5	0.841505	0.0219903	0.233306	1.00518	0.00295679	0.0237075	1.27362	0.00156915	0.0230652
HIAT1	-0.0688953	0.8115	0.9582	-0.0946769	0.701931	0.85532	0.00435327	0.990431	1
SASS6	0.394751	0.188281	0.590341	0.538446	0.0426205	0.158074	0.942128	0.00581658	0.0577968
TRMT13	0.494234	0.0943452	0.453659	0.56623	0.0294379	0.123718	0.529429	0.126563	0.396326
LRRC39	0.270306	0.395226	0.76562	0.54601	0.0511312	0.178076	0.701882	0.0511381	0.236163
DBT	0.183348	0.527111	0.844029	0.395757	0.116238	0.302403	0.468415	0.167887	0.464078
RTCA-AS1	0.344503	0.440599	0.795142	1.49369	0.000107799	0.00178435	2.16929	4.56355e-07	3.45744e-05
RTCA	0.0369075	0.898008	0.985951	0.269546	0.277627	0.514266	0.268265	0.431482	0.723738
CDC14A	0.253417	0.386267	0.758943	0.35141	0.168582	0.38098	0.511174	0.13484	0.410844
EXTL2	-0.2658	0.386706	0.759383	-0.32625	0.215351	0.442698	0.0022027	0.987524	1
SLC30A7	0.263719	0.354011	0.73885	0.265487	0.281718	0.518974	0.276089	0.415822	0.714162
DPH5	0.241331	0.405678	0.774329	0.345034	0.172545	0.386329	0.321157	0.349302	0.657541
RP11-421L21.3	0.655073	0.024973	0.249846	0.366222	0.157221	0.365704	0.256313	0.466798	0.748222
COL11A1	-1.35479	0.0168686	0.201225	-0.773206	0.115189	0.300792	-0.357797	0.607697	0.839519
RP11-153F1.1	1.21543	0.000130788	0.00833068	1.34678	3.24849e-06	9.38951e-05	1.41885	6.97115e-05	0.00206351
RNPC3	-0.063638	0.826981	0.964133	0.0141366	0.95726	0.992713	-0.0835505	0.813214	0.938131
AMY2B	0.226485	0.440322	0.795142	0.00218199	1	1	0.23385	0.504645	0.774831
PRMT6	-0.0995298	0.758429	0.940483	-0.624549	0.0212915	0.0989917	-0.355874	0.352512	0.660044
NTNG1	-0.368891	0.225763	0.630203	-1.3048	1.67238e-06	5.2199e-05	-1.56503	0.000253423	0.0057539
VAV3	-0.279086	0.329167	0.721046	-0.278476	0.251431	0.484441	-0.624718	0.0860243	0.321405
VAV3-AS1	0.584381	0.0462818	0.335134	0.54657	0.0342064	0.13681	0.452612	0.191612	0.492283
RP11-356N1.2	0.254225	0.58956	0.87571	0.253025	0.649223	0.823434	0.469547	0.374455	0.678954
SLC25A24	0.121954	0.6697	0.908642	0.372533	0.132845	0.328729	0.455949	0.174516	0.472155
RP11-483I13.6	-0.579762	0.58314	0.873065	0.381805	0.532853	0.742873	-0.715053	0.494758	0.767392
NBPF4	-0.65442	0.167194	0.562702	-0.475588	0.252613	0.486227	-0.386291	0.486631	0.760629
RP11-483I13.2	1.01175	0.0508535	0.350495	0.808727	0.129194	0.32266	0.675676	0.267094	0.581748
SLC25A24P1	-0.364501	0.211835	0.616222	-0.0446829	0.857501	0.943465	0.0348206	0.920761	0.979472
NBPF6	0.599628	0.0446511	0.330601	0.576156	0.0293357	0.123433	0.618367	0.0747344	0.296011
FAM102B	0.016229	0.951838	1	0.291021	0.257694	0.492651	0.400731	0.245746	0.557565
HENMT1	-0.466278	0.124492	0.503295	-0.549455	0.0356675	0.140755	-0.565803	0.137572	0.415883
PRPF38B	-0.0279555	0.924275	0.991914	-0.0739092	0.764136	0.891863	-0.474543	0.190518	0.490938
FNDC7	-0.308932	0.528975	0.845365	-0.106843	0.810905	0.920281	-0.709328	0.182653	0.480767
STXBP3	0.0393656	0.891218	0.983911	0.260285	0.293601	0.531118	0.239293	0.483655	0.758725
AKNAD1	0.136448	0.853664	0.972945	-0.853492	0.263472	0.498919	-0.153725	1	1
GPSM2	0.0534173	0.923289	0.991914	0.272148	0.563595	0.765846	-0.0906463	0.931113	0.982415
CLCC1	-0.374992	0.222505	0.626906	-0.152495	0.565374	0.766954	-0.139184	0.714839	0.894074
WDR47	0.257973	0.371515	0.749433	0.504922	0.0455381	0.165596	0.502131	0.138674	0.41725
TAF13	-0.772972	0.00832199	0.136304	-0.841135	0.000620461	0.00712329	-1.02655	0.00725215	0.0669641
RP5-1065J22.8	-0.648277	0.226582	0.630606	-0.516188	0.272651	0.508244	0.00402386	1	1
TMEM167B	-0.265474	0.362122	0.743793	-0.143151	0.56531	0.766954	-0.188487	0.598328	0.83351
SCARNA2_2	-1.86646	0.000440711	0.0194342	-2.13086	3.56982e-05	0.000713583	-1.43995	0.0150787	0.110727
RP5-1065J22.4	-0.237567	0.642539	0.897093	-0.569723	0.186457	0.40468	-0.289932	0.640925	0.858432
C1orf194	0.444886	0.197803	0.601666	0.15508	0.66403	0.83286	-0.492449	0.29042	0.604989
KIAA1324	0.141085	0.677536	0.910775	-0.140318	0.651558	0.825165	-0.151415	0.729847	0.900318
SARS	-0.838159	0.00402654	0.08878	-1.59828	6.73447e-11	7.14934e-09	-1.43805	0.000286274	0.00632009
CELSR2	-0.290264	0.441301	0.795878	0.0544551	0.892187	0.960488	0.268682	0.518885	0.784209
SORT1	0.105644	0.720788	0.925214	1.07062	3.84999e-05	0.000758445	1.26492	0.000127343	0.00336412
PSMA5	-0.106698	0.709572	0.92233	-0.152332	0.533974	0.744128	-0.145526	0.678405	0.878092
SYPL2	0.448579	0.139121	0.522972	0.516725	0.0553571	0.187968	0.949886	0.00579602	0.0576518
ATXN7L2	-0.102414	0.750082	0.937977	-0.206834	0.444062	0.673549	-0.105057	0.782986	0.924038
CYB561D1	0.281742	0.343631	0.73177	0.0641731	0.814767	0.921974	0.0337943	0.923311	0.980145
AMIGO1	0.0799558	0.82271	0.962585	0.198807	0.596153	0.787518	0.155144	0.711431	0.892884
GPR61	-1.31128	0.0149677	0.189834	-0.391648	0.378667	0.61554	0.206563	0.678893	0.878327
GNAI3	-0.251007	0.381953	0.755848	-0.330717	0.175553	0.390679	-0.323734	0.362918	0.669209
AMPD2	-0.522708	0.0739793	0.410211	-0.300301	0.226308	0.455849	-0.201233	0.572654	0.818866
GSTM4	0.113261	0.709072	0.92233	0.892284	0.00115326	0.011562	1.20061	0.000503292	0.0097743
GSTM2	-0.23294	0.86172	0.975122	1.05554	0.0770449	0.233437	2.00672	0.000370515	0.00768651
GSTM1	-0.616004	0.10319	0.468975	0.238664	0.478011	0.701137	1.08608	0.00463204	0.0497887
GSTM3	-0.37517	0.209433	0.614484	-0.112911	0.662571	0.832048	0.475632	0.168355	0.464456
NDUFA5P10	0.77125	0.409502	0.777578	1.43948	0.0938622	0.265108	1.15654	0.225698	0.534577
RP4-735C1.6	0.326691	0.26854	0.669209	0.365096	0.158209	0.367042	0.664597	0.0509544	0.235532
RP11-195M16.1	-0.716423	0.333955	0.724399	0.197506	0.869176	0.948897	0.306631	0.675307	0.876262
RP11-195M16.3	-0.583272	0.248069	0.650487	-1.50467	0.00320675	0.0252748	-1.34352	0.0363444	0.192977
CSF1	-0.214028	0.453629	0.804944	-0.696917	0.00395951	0.0293011	-0.673884	0.0652618	0.274852
AHCYL1	0.102006	0.7199	0.925214	-0.243033	0.317758	0.557633	-0.291363	0.409931	0.708898
STRIP1	0.118692	0.679654	0.911349	-0.0111375	0.964058	0.996375	-0.236715	0.505081	0.775085
LINC01397	-0.0633017	0.89971	0.986005	-1.29576	0.00159047	0.0147694	-1.1652	0.0338548	0.184895
KCNC4	0.380449	0.187105	0.588831	0.576203	0.0227231	0.103521	0.326099	0.341487	0.651038
RP5-1074L1.1	0.828275	0.00779164	0.130098	0.418683	0.142863	0.34272	0.550769	0.133751	0.408761
RBM15	-0.0289619	0.920987	0.991138	-0.0600262	0.807355	0.917949	0.0688155	0.84228	0.952118
LAMTOR5-AS1	0.0406922	0.887739	0.982765	-0.0368901	0.880334	0.954482	0.181911	0.596844	0.83304
LAMTOR5	-0.966902	0.00102956	0.035843	-0.833617	0.000684474	0.00768882	-0.969149	0.0106972	0.087837
KCNA10	0.490524	0.11917	0.494662	1.9343	7.16529e-12	9.26531e-10	3.07275	2.53549e-20	4.84505e-17
KCNA2	0.440684	0.130218	0.510622	1.31033	5.10242e-07	1.90764e-05	2.42243	3.56665e-14	2.11515e-11
RP11-284N8.3	0.0231133	0.929824	0.993052	0.432022	0.140958	0.339571	0.892071	0.0149685	0.110248
KCNA3	0.244296	0.494287	0.827527	0.179746	0.625036	0.807616	0.31454	0.468638	0.749463
CD53	-0.361138	0.208164	0.613358	-0.39369	0.105177	0.284095	-0.610032	0.0936708	0.336948
RP11-96K19.4	0.0499654	0.86076	0.975122	-0.0301866	0.911013	0.969065	0.291401	0.400872	0.702495
RP11-96K19.2	0.411936	0.162136	0.55873	0.113027	0.669504	0.835143	0.13412	0.709588	0.892099
LRIF1	0.351027	0.222247	0.626737	0.0373875	0.883068	0.955939	0.0409669	0.906372	0.974647
DRAM2	-0.000453332	1	1	0.427897	0.0848764	0.248841	0.438829	0.19192	0.49278
CEPT1	0.20891	0.46414	0.810953	0.36185	0.143658	0.344003	0.42986	0.201221	0.505124
DENND2D	-0.483806	0.0974806	0.459212	0.123946	0.618677	0.804007	0.337166	0.322488	0.63619
CHI3L2	-0.393282	0.259272	0.659296	-0.195993	0.530414	0.741437	-0.067803	0.893589	0.969111
PIFO	0.507296	0.437699	0.793125	-0.126259	0.857016	0.943275	0.769224	0.243113	0.554426
OVGP1	0.474405	0.121494	0.49745	-0.115268	0.669052	0.834762	-0.413369	0.291945	0.605996
RP11-552M11.8	0.369348	0.267333	0.667673	-0.209319	0.488165	0.709435	-0.532929	0.21602	0.522225
UBE2FP3	-0.320108	0.507292	0.835073	-0.381106	0.375638	0.612809	-0.823808	0.151005	0.436762
RP11-552M11.4	0.0871974	0.793193	0.952873	-0.132166	0.638597	0.816914	-0.564941	0.180014	0.478246
WDR77	0.101218	0.728219	0.928247	-0.163854	0.514075	0.729587	-0.123389	0.731271	0.901295
ATP5F1	-0.400488	0.163811	0.560303	-0.326023	0.180857	0.397188	-0.20676	0.5567	0.808663
C1orf162	0.495593	0.135275	0.516757	0.616644	0.0403743	0.152841	1.19268	0.00111729	0.0179749
TMIGD3	-0.212152	0.502223	0.831222	-0.129241	0.640142	0.817468	0.29862	0.413841	0.712008
RAP1A	0.211739	0.45587	0.805595	0.337874	0.169699	0.382347	0.300745	0.373414	0.678141
LINC01160	0.383909	0.215492	0.619426	0.305265	0.272877	0.508344	0.33339	0.369038	0.674752
FAM212B	0.167882	0.564946	0.865794	0.0950944	0.707835	0.858612	0.0986537	0.779158	0.92191
DDX20	-0.167595	0.566614	0.866484	-0.230024	0.356585	0.595277	-0.252079	0.483843	0.758851
KCND3	0.0747903	0.799168	0.954848	-1.0109	0.000141594	0.00223407	-0.826586	0.0349867	0.188858
RP5-965F6.2	-0.363761	0.37092	0.749433	-0.143791	0.66918	0.8348	0.24311	0.579772	0.823431
CTTNBP2NL	0.540682	0.0591863	0.372562	0.602965	0.0165735	0.0827377	0.433791	0.199912	0.503381
WNT2B	-0.0845977	0.780602	0.948146	-0.163933	0.523797	0.736872	-0.275806	0.45893	0.743403
ST7L	0.422347	0.139384	0.523212	0.517938	0.0381022	0.14742	0.472071	0.160596	0.453343
CAPZA1	-0.0699465	0.806125	0.956431	0.0634261	0.795421	0.911147	0.0552687	0.872317	0.962793
MOV10	-0.0201067	0.945654	0.998548	0.519939	0.0366553	0.143403	0.310061	0.360605	0.667628
RHOC	-0.377416	0.190491	0.593737	-0.295212	0.227161	0.456552	-0.183468	0.602376	0.835996
SLC16A1	-0.15656	0.58645	0.874514	-0.0597089	0.807538	0.918042	0.0220142	0.949899	0.990435
SLC16A1-AS1	0.796992	0.00623246	0.114393	0.816749	0.00159193	0.014775	0.722385	0.0332598	0.182632
RP11-389O22.1	0.410499	0.249423	0.651613	0.429069	0.210467	0.436139	0.55946	0.178121	0.476619
RP11-31F15.2	-0.74156	0.062911	0.381847	-0.529365	0.125734	0.31697	-0.778306	0.11325	0.374698
LRIG2	0.590267	0.0386782	0.306962	0.546542	0.0288358	0.122192	0.454304	0.177936	0.476361
MAGI3	0.117426	0.690996	0.915825	0.125314	0.631371	0.812627	0.208055	0.556198	0.808374
PHTF1	-0.168424	0.558765	0.862917	0.082048	0.739952	0.878543	0.0467363	0.892445	0.969111
RSBN1	0.49371	0.0843805	0.432739	0.558653	0.0259854	0.113628	0.628027	0.0601572	0.26139
PTPN22	-0.273027	0.394491	0.765481	0.672434	0.0142195	0.0742032	1.26867	0.000216059	0.00511309
AP4B1-AS1	0.505159	0.13931	0.523212	0.0730475	0.859343	0.944525	0.056932	0.892357	0.969111
AP4B1	-0.0974249	0.75056	0.93802	0.30761	0.238976	0.470349	0.238659	0.499489	0.771322
DCLRE1B	-0.111896	0.713897	0.923257	-0.284648	0.27224	0.508072	-0.0674521	0.857816	0.957556
HIPK1-AS1	-0.783674	0.100937	0.465462	-0.0586631	0.861889	0.945871	-0.603678	0.301696	0.613985
HIPK1	0.478207	0.0920909	0.44879	0.267857	0.277052	0.513695	0.324078	0.337664	0.647614
OLFML3	0.310318	0.488939	0.825179	0.240989	0.639837	0.817284	0.350853	0.464767	0.747594
SYT6	1.21449	0.0575997	0.368636	0.69469	0.389779	0.625973	0.114755	1	1
TRIM33	-0.357895	0.211998	0.616365	-0.112551	0.644234	0.820281	0.160766	0.637544	0.856984
BCAS2	-0.879752	0.0028475	0.0707677	-0.631971	0.0104482	0.0594799	-0.450793	0.21377	0.519062
DENND2C	-0.818207	0.00568935	0.108838	-0.886207	0.000364267	0.00472608	-0.324404	0.368264	0.674126
NRAS	-0.52805	0.0672024	0.391513	-0.555836	0.0222307	0.101953	-0.500022	0.16573	0.461275
CSDE1	-0.818278	0.00479154	0.0984526	-0.911665	0.000163227	0.00249305	-0.936045	0.0125664	0.0988641
SIKE1	-0.208082	0.47064	0.813276	-0.102008	0.67913	0.841475	-0.0534138	0.880557	0.96612
SYCP1	-1.29036	2.54887e-05	0.00239538	-0.50627	0.0459543	0.166626	0.145973	0.67645	0.876786
TSPAN2	0.0263966	0.928395	0.992679	-1.62665	7.05835e-09	4.63319e-07	-2.76807	1.98777e-08	2.34149e-06
VANGL1	0.083368	0.776558	0.946908	0.527866	0.0423645	0.15743	0.553376	0.109029	0.367086
SLC22A15	-0.354109	0.217519	0.621145	-0.951318	8.8407e-05	0.00151136	-0.872257	0.0195145	0.130262
MAB21L3	-0.499913	0.123738	0.502135	-2.09075	9.90888e-11	1.02044e-08	-1.98733	2.8592e-05	0.0010223
ATP1A1	-0.103998	0.715879	0.923726	-0.423248	0.081689	0.243196	-0.604237	0.0968407	0.344326
ATP1A1-AS1	0.420648	0.200368	0.603891	0.691468	0.0192205	0.0924626	0.493399	0.199372	0.502855
RP4-655J12.4	0.410463	0.176606	0.57531	0.463536	0.0827187	0.244811	0.871127	0.0116513	0.0933959
RP5-1086K13.1	-0.0184513	0.962969	1	0.0273412	0.927082	0.976839	-0.119321	0.758409	0.913068
CD58	-0.272026	0.343531	0.731681	-0.416616	0.0876979	0.253825	-0.614699	0.0922946	0.334378
IGSF3	0.0793309	0.833953	0.96653	-0.922007	0.0146129	0.0756966	-0.60458	0.22346	0.531984
PTGFRN	-0.901956	0.00297077	0.0726012	-0.914809	0.000384611	0.0049033	-1.07145	0.00664601	0.0630436
CD101	-1.32502	0.000280925	0.0139232	-1.08268	0.00077369	0.00846285	-0.783509	0.0784999	0.304544
RP11-27K13.3	-0.992102	0.04806	0.342254	-0.320659	0.420563	0.654141	-0.330115	0.562674	0.812627
TTF2	-0.0705899	0.812264	0.958378	0.213976	0.407519	0.642982	0.449969	0.192827	0.493636
TRIM45	-0.0625162	0.938874	0.996653	-0.174158	0.613247	0.799943	0.470776	0.33581	0.647281
VTCN1	0.191706	0.512206	0.836309	0.492031	0.0533271	0.183461	0.30998	0.369213	0.674928
MAN1A2	-0.327613	0.25435	0.656114	-0.430491	0.077381	0.233925	-0.47569	0.186936	0.485784
FAM46C	-0.338909	0.534772	0.848198	-0.195756	0.67532	0.838725	-0.788976	0.199203	0.502773
GDAP2	0.20248	0.47906	0.818798	0.363966	0.142518	0.342026	0.397543	0.239353	0.550834
WDR3	-0.234725	0.425493	0.785574	-0.564066	0.0257598	0.112784	-0.613228	0.100975	0.352387
SPAG17	0.249913	0.617528	0.885991	0.176961	0.790741	0.908312	0.909391	0.0814159	0.311041
TBX15	-0.229003	0.462191	0.809528	-0.324778	0.231041	0.461564	-0.318798	0.404526	0.705555
WARS2	-0.699572	0.0167964	0.200973	-0.723998	0.00326381	0.0255758	-0.806054	0.0311922	0.175079
RP11-418J17.1	0.778484	0.00634612	0.115615	0.739896	0.00322447	0.0253796	0.739887	0.0256401	0.15456
RP11-418J17.3	0.481239	0.162824	0.559781	0.532162	0.0937387	0.26489	0.545847	0.168698	0.464648
HSD3B2	-0.115335	0.831444	0.965552	-1.22389	0.0042884	0.0310796	-0.975495	0.0761477	0.299335
HSD3BP3	0.0572619	0.849974	0.971446	-0.527203	0.0684823	0.216142	-0.565841	0.166553	0.46237
HSD3BP4	0.00490573	0.986258	1	-0.65696	0.010037	0.057752	-0.661744	0.0797307	0.307127
GAPDHP33	-0.0742889	0.84158	0.968492	-0.324633	0.26579	0.501178	-0.350458	0.391545	0.69442
LINC00622	-0.108793	0.713809	0.923257	-0.103801	0.683616	0.844325	-0.203178	0.575625	0.821037
HSD3BP5	-0.215511	0.453495	0.804854	-0.542259	0.0264475	0.115005	-0.742323	0.0450028	0.219376
ZNF697	-0.244775	0.392485	0.763397	-0.644749	0.00783795	0.0489105	-0.845334	0.0231385	0.145658
PHGDH	-0.677057	0.020888	0.227074	-4.35048	5.38502e-52	1.15764e-48	-4.31994	1.92581e-15	1.44e-12
RP5-1042I8.7	-0.263732	0.497945	0.829732	-0.60996	0.0853144	0.249579	-0.684729	0.155303	0.443908
NOTCH2	-0.174007	0.542556	0.853045	-0.594664	0.0141661	0.0741199	-0.503953	0.161829	0.455553
SEC22B	-0.346526	0.227543	0.630606	-0.448359	0.0652019	0.208933	-0.323162	0.362933	0.669209
CH17-472G23.1	-0.698901	0.0188803	0.213865	-1.47608	8.14928e-09	5.21009e-07	-1.76186	2.81653e-05	0.0010132
CH17-472G23.2	-0.702116	0.0266901	0.256433	-1.20493	1.6902e-05	0.000386029	-1.27304	0.00253643	0.0325291
PFN1P2	0.183257	0.612214	0.884271	-0.575492	0.139719	0.338482	-0.749844	0.172325	0.46943
NBPF8	-0.0793522	0.79236	0.952738	-0.477636	0.0600803	0.198551	-0.736172	0.0529747	0.24083
CH17-472G23.4	-0.118211	0.686229	0.914493	-1.0079	5.83542e-05	0.00105862	-1.57227	0.000120785	0.00324397
AC253572.1	-0.285436	0.359116	0.742315	-0.188412	0.483121	0.705712	-0.382871	0.323465	0.637368
NBPF26	0.180947	0.542299	0.853045	0.140342	0.593726	0.786422	-0.215562	0.556686	0.808663
RNVU1-19	-0.929759	0.011858	0.167847	-1.3458	8.9992e-05	0.00153388	-1.45915	0.00302114	0.0370597
LINC00623	-0.287524	0.321187	0.714136	-0.509964	0.0383156	0.147979	-0.717537	0.0532494	0.241568
CH17-118O6.3	0.42041	0.165414	0.561057	0.225524	0.405365	0.640818	0.473892	0.179556	0.477605
RP11-439A17.10	0.70203	0.0635476	0.383491	0.105687	0.829117	0.929611	0.0541332	0.908204	0.975216
RP11-439A17.4	1.03064	0.00574709	0.109595	0.855731	0.0166356	0.0829031	0.154108	0.729318	0.900275
FAM72B	0.0914793	0.786259	0.949745	0.318884	0.408651	0.643662	0.295778	0.512843	0.779976
SRGAP2C	0.610184	0.0337464	0.289462	1.20105	2.99969e-06	8.78854e-05	0.748892	0.0247084	0.151115
CH17-437K3.1	-0.829054	0.00841761	0.137219	-0.414065	0.12239	0.311463	-0.803375	0.0425619	0.212414
EMBP1	-0.0159592	1	1	-0.771256	0.106675	0.286611	-0.214406	0.799971	0.93194
NBPF17P	-1.28146	0.0506163	0.349777	-1.91054	0.00234017	0.0199536	-1.44923	0.0543621	0.245128
RP11-403I13.4	-0.043566	0.887687	0.982765	-0.125531	0.629165	0.810941	-0.133328	0.718356	0.895249
RP11-403I13.9	0.066488	0.846827	0.969562	-0.026072	0.956971	0.992713	0.192979	0.639356	0.857737
HIST2H2BB	0.0480374	0.882276	0.98076	0.0179522	0.966306	0.997212	0.398786	0.275663	0.590465
RP5-998N21.10	-0.102939	0.774125	0.945902	-0.279198	0.346567	0.585257	0.188687	0.631181	0.853317
FAM72C	0.100828	0.853733	0.972945	-0.573863	0.529422	0.741157	0.228951	0.741596	0.905661
SRGAP2D	0.679237	0.0242259	0.245949	1.06399	7.8814e-05	0.00136659	0.865928	0.0123353	0.0975758
RNVU1-15	-0.599344	0.0829368	0.43053	-1.0157	0.00113006	0.0113654	-1.37738	0.0029078	0.0359427
NBPF15	0.312522	0.281242	0.680685	0.270862	0.285306	0.522322	0.203015	0.55777	0.809359
U1_3	-0.627125	0.213403	0.617134	-0.517157	0.251277	0.484197	-1.26999	0.0459036	0.222005
U1_4	-1.22876	0.00170917	0.0507758	-1.0075	0.00356636	0.0272597	-1.54434	0.00247729	0.0320334
U1_5	-0.369536	0.204413	0.60913	-0.755727	0.00232551	0.0198585	-0.720301	0.0536945	0.242818
CH17-125A10.2	-0.743566	0.0812096	0.425936	-0.0742226	0.853129	0.941023	-0.327913	0.535471	0.795666
RP11-289H16.1	-0.255574	0.406237	0.774879	0.111536	0.678435	0.840796	0.118289	0.742576	0.905936
SRGAP2B	0.31872	0.273643	0.673939	1.13791	1.11586e-05	0.000271053	0.701075	0.0377189	0.19729
RP11-403I13.8	-0.301832	0.30412	0.701868	0.164468	0.51607	0.730987	0.0862237	0.805461	0.934263
CH17-373J23.1	-1.20378	9.41609e-05	0.00650353	-0.912212	0.000417777	0.0052292	-1.38134	0.000730689	0.0129818
RP11-89F3.2	0.219031	0.636927	0.89386	0.0590582	1	1	0.264428	0.608711	0.840025
NBPF20	0.0164691	0.954298	1	-0.398765	0.114339	0.29939	-0.692552	0.0656673	0.276022
U1_8	-0.559075	0.0533486	0.357051	-1.46901	2.0461e-09	1.55017e-07	-0.841064	0.0242628	0.149667
NBPF25P	0.0828977	0.79145	0.952309	-0.141218	0.623694	0.806906	-0.405534	0.318921	0.632255
GPR89A	-0.116605	0.689096	0.914858	-0.351246	0.161234	0.371504	-0.369726	0.308953	0.62185
PDZK1	0.281116	0.344047	0.731909	-0.0522732	0.838027	0.933565	-0.14683	0.687523	0.882028
CD160	0.217605	0.455992	0.805729	-0.0814676	0.750751	0.885398	-0.181108	0.621809	0.847782
RNF115	-0.386181	0.17943	0.579032	-0.389434	0.109744	0.292164	-0.458435	0.202076	0.505513
POLR3C	-0.3496	0.226483	0.630606	-0.649408	0.00800734	0.049697	-0.810396	0.0300586	0.171087
NUDT17	0.412685	0.208981	0.614484	0.200164	0.518356	0.732272	0.0636261	0.873347	0.963242
PIAS3	0.351882	0.240489	0.644313	0.323185	0.22113	0.449173	-0.0328302	0.944911	0.988353
ITGA10	0.603924	0.252474	0.654686	0.315245	0.667609	0.834569	0.356478	0.548677	0.804035
PEX11B	0.196907	0.506368	0.834309	0.399297	0.122901	0.312256	0.458606	0.184505	0.483358
RBM8A	-0.917115	0.00175435	0.0514123	-1.3844	1.72648e-08	9.79933e-07	-1.56391	0.00010419	0.0028808
CH17-270A2.2	0.312922	0.733807	0.930268	1.00842	0.361112	0.599229	1.14203	0.183363	0.481521
LIX1L	0.061116	0.834763	0.96697	0.135884	0.630058	0.811665	-0.0523547	0.909105	0.975376
POLR3GL	-0.443452	0.140974	0.524984	-0.19506	0.447058	0.675971	-0.315332	0.397093	0.699895
TXNIP	-0.565844	0.0498829	0.34832	-0.568429	0.0192004	0.0924072	-0.360365	0.311412	0.624533
RNVU1-6	-1.44094	2.61863e-05	0.00243433	-0.747712	0.00962693	0.0561996	-1.12797	0.00815258	0.073025
RP11-458D21.1	-0.926731	0.00550242	0.106913	-1.11126	0.000187654	0.00278694	-1.18152	0.00674733	0.0638639
NBPF10	-0.326685	0.266494	0.666911	-0.437046	0.0816922	0.243196	-0.55516	0.133288	0.408026
RP11-458D21.5	-0.260622	0.578642	0.870566	-0.66798	0.120701	0.309167	-0.359501	0.533905	0.794755
NOTCH2NL	-0.401201	0.240082	0.643836	-0.294914	0.315888	0.555579	-0.278335	0.502173	0.773115
CH17-353B19.1	-0.385973	0.546144	0.854971	0.914842	0.0818183	0.243445	1.52038	0.00501279	0.0526955
CH17-385C13.2	0.0991057	0.767163	0.943416	0.0618276	0.88776	0.95824	0.652748	0.101668	0.353286
HYDIN2	0.207355	0.501269	0.830523	-0.772245	0.00575971	0.0389216	-0.736852	0.0685236	0.282984
NBPF12	-0.122704	0.669265	0.908536	-0.292025	0.233341	0.464028	-0.264057	0.456899	0.741717
NBPF13P	-1.38568	1.40526e-05	0.00153934	-1.5415	1.53217e-08	8.84238e-07	-1.47628	0.000438776	0.00880522
PRKAB2	-0.420437	0.152988	0.54504	-0.0496514	0.84213	0.935894	0.22614	0.512029	0.779677
RP11-337C18.8	0.164709	0.708781	0.92233	0.546566	0.169865	0.382428	0.521345	0.274321	0.589799
CHD1L	-0.209517	0.467975	0.812441	-0.479762	0.0509976	0.177794	-0.203318	0.566127	0.814818
LINC00624	-1.37188	4.955e-06	0.000681729	-1.08469	1.16806e-05	0.000280954	-1.01368	0.0080554	0.0722675
BCL9	-1.49137	1.59927e-06	0.000295744	-1.80156	8.61354e-12	1.10549e-09	-1.9227	8.44313e-06	0.000391388
ACP6	1.56433	2.25306e-06	0.000379884	1.4627	1.80797e-06	5.60241e-05	2.05072	1.35909e-08	1.7397e-06
GPR89B	0.221397	0.445689	0.799015	-0.0981736	0.698463	0.853562	-0.163288	0.65245	0.864272
RP6-74O6.2	0.394087	0.20958	0.614484	0.176886	0.542301	0.750436	0.132235	0.733418	0.901862
RP11-94I2.4	0.302796	0.397289	0.76736	0.0445971	0.924094	0.975512	-0.324555	0.46649	0.748222
RNVU1-7	-0.940336	0.00147153	0.0455988	-1.81942	4.94598e-13	8.6797e-11	-0.647977	0.0797881	0.307127
NBPF11	0.140359	0.62637	0.890642	0.0985186	0.694776	0.85138	0.268297	0.434838	0.725923
RP4-565E6.1	0.464177	0.131565	0.511504	0.101292	0.721896	0.867163	0.007953	0.974773	1
RP11-495P10.6	0.222867	0.524329	0.842435	-0.667691	0.046878	0.16842	-0.468188	0.311188	0.624263
RP11-495P10.8	-0.998708	0.112662	0.483373	-1.60375	0.0100826	0.0579935	-1.55868	0.0344101	0.186683
RP11-495P10.3	-1.21007	0.000211426	0.0112631	-0.828117	0.00275411	0.0225441	-1.0784	0.00934318	0.0798941
LINC01138	-0.479899	0.0981909	0.460007	-0.0851405	0.729816	0.871686	-0.188461	0.594731	0.832042
PPIAL4G	0.682658	0.0645424	0.385551	0.828033	0.0164728	0.0824021	1.12399	0.00606164	0.0594007
U1_11	-0.874542	0.00334881	0.0787863	-1.33209	1.328e-07	5.93218e-06	-1.53374	0.000169586	0.00422074
NBPF14	-0.237353	0.411092	0.778493	-0.328648	0.181238	0.397568	-0.329831	0.356495	0.66395
PDE4DIP	-0.238991	0.406503	0.774879	-1.00812	3.85804e-05	0.00075916	-1.21452	0.0017806	0.0251831
RP4-791M13.3	-0.100574	0.87711	0.97951	-0.505316	0.205974	0.431488	-1.61876	0.0087515	0.0765556
NBPF9	0.0417951	0.885733	0.982515	-0.109632	0.661775	0.831574	-0.206075	0.567286	0.815076
CH17-189H20.1	-0.527226	0.0757175	0.414857	-0.818545	0.00135211	0.0130009	-0.789078	0.0389025	0.201277
WI2-1896O14.1	-0.331972	0.310781	0.707173	-1.3037	1.23039e-05	0.00029188	-1.14161	0.00838964	0.0744121
NBPF19	-0.341209	0.2344	0.638055	-0.223892	0.35793	0.596366	-0.308243	0.384417	0.68695
LINC00869	-0.217444	0.452281	0.804633	-0.122769	0.619846	0.804658	-0.010565	0.976147	1
RP11-353N4.5	0.817435	0.00440655	0.0930676	0.814489	0.00134804	0.0129735	1.08568	0.000937779	0.0158739
FCGR1A	-0.485399	0.151694	0.542599	0.563041	0.0482295	0.17148	0.978657	0.00657561	0.0625356
HIST2H2BF	-0.037223	0.901987	0.98664	-0.534352	0.0341184	0.136585	0.133341	0.70138	0.886761
HIST2H3D	-0.00339137	1	1	-0.222609	0.6472	0.821988	0.773543	0.108885	0.366923
HIST2H2BE	-0.163067	0.571582	0.867866	-0.412263	0.0925061	0.263005	-0.0325837	0.927244	0.981487
HIST2H2AC	-0.929191	0.00189823	0.0545267	-1.3697	7.67541e-08	3.69753e-06	-1.29176	0.00117928	0.0188313
HIST2H2AB	-0.440703	0.194486	0.598027	-1.29201	4.28014e-05	0.000828939	-0.985294	0.0244402	0.150115
BOLA1	-0.953151	0.00228454	0.0614859	-0.73327	0.00569444	0.0386323	-0.886649	0.0258758	0.155762
SV2A	-0.574607	0.0510002	0.350619	-1.23796	8.04441e-07	2.83499e-05	-1.52465	0.000176546	0.00435616
SF3B4	-0.0376146	0.897414	0.985488	-0.234841	0.343865	0.582755	-0.438853	0.226213	0.535206
MTMR11	0.0517521	0.857904	0.974389	-0.211397	0.402009	0.637623	-0.890721	0.0200992	0.13293
OTUD7B	-0.0867803	0.761278	0.941361	-0.202819	0.405089	0.640559	-0.601232	0.0982936	0.347472
VPS45	0.382653	0.178312	0.57817	0.560953	0.0240157	0.107612	0.361005	0.284799	0.599061
PLEKHO1	-0.768404	0.00805619	0.133098	-0.913063	0.000164278	0.00250243	-0.88021	0.0183975	0.126307
ANP32E	-0.622157	0.0338885	0.290246	-0.747275	0.00259904	0.0215202	-0.924785	0.0151359	0.111014
CA14	0.632932	0.054048	0.35972	0.79246	0.00728453	0.0464004	0.270401	0.488174	0.762031
APH1A	-0.275803	0.337549	0.727075	-0.259368	0.289185	0.526732	-0.197201	0.575735	0.821037
C1orf54	-0.495946	0.0925347	0.450315	-0.000700005	0.996073	1	-0.189708	0.59823	0.83351
CIART	0.526906	0.194775	0.59855	0.876164	0.0222089	0.101907	0.740883	0.100101	0.350897
MRPS21	-0.277426	0.338019	0.727658	-0.44546	0.0704053	0.219952	-0.379444	0.292485	0.606023
PRPF3	-0.308532	0.282882	0.68185	-0.42257	0.0829392	0.245253	-0.59104	0.104572	0.358292
RPRD2	-0.302868	0.291134	0.690135	-0.0424795	0.862172	0.945898	0.014019	0.96769	0.997921
TARS2	-0.25791	0.377932	0.753699	-0.204502	0.414017	0.64818	-0.156261	0.663209	0.869575
ECM1	-0.261307	0.383698	0.757094	0.201456	0.430671	0.662693	0.678531	0.0455149	0.220808
FALEC	0.406902	0.486368	0.823533	0.241651	0.878436	0.953439	0.227633	0.792929	0.928361
ADAMTSL4	0.517946	0.0954185	0.456204	0.355113	0.206527	0.431941	0.0441553	0.907849	0.975216
ADAMTSL4-AS1	0.291522	0.307347	0.704196	-0.051029	0.835314	0.932201	-0.485564	0.180621	0.478852
MCL1	-0.476224	0.097561	0.459308	-0.73725	0.00231547	0.0198117	-0.966491	0.0102141	0.0850254
ENSA	-0.288206	0.316006	0.710842	-0.533465	0.0286165	0.121518	-0.451529	0.209217	0.514899
GOLPH3L	0.745457	0.00967737	0.148312	0.812791	0.00142719	0.0135308	0.662455	0.0490152	0.229815
HORMAD1	-0.360183	0.243148	0.647015	-0.187305	0.478227	0.701274	-0.0502706	0.902452	0.97282
CTSS	-0.601082	0.0374391	0.302574	-0.0870816	0.721394	0.866984	-0.185836	0.596448	0.832722
CTSK	0.0227918	0.938702	0.996653	0.0448785	0.865494	0.947454	0.106231	0.764854	0.915886
ARNT	0.062896	0.825241	0.963169	0.209958	0.394117	0.629441	0.26027	0.443344	0.731468
SETDB1	0.0947898	0.740849	0.93401	-0.0177207	0.941887	0.985135	-0.253687	0.475066	0.75322
CERS2	0.0252879	0.928796	0.992879	0.060143	0.808036	0.918396	0.063075	0.854311	0.955979
RP11-316M1.12	1.49376	0.0124702	0.171571	1.21782	0.0757461	0.231119	1.11418	0.110489	0.369198
ANXA9	-0.25751	0.453444	0.804854	0.0840609	0.793054	0.910054	0.302096	0.416976	0.714971
FAM63A	0.0221567	0.939685	0.997082	0.503087	0.0503724	0.176617	0.611843	0.0726647	0.291506
PRUNE	0.335002	0.263757	0.664033	0.350158	0.183013	0.400058	0.566414	0.104288	0.357778
BNIPL	0.773483	0.0680632	0.39431	0.491255	0.255199	0.489694	1.04932	0.0274194	0.161311
C1orf56	0.404975	0.207514	0.612772	0.527459	0.0660131	0.210769	0.4516	0.226776	0.536023
CDC42SE1	-0.234128	0.413883	0.780711	-0.195136	0.423828	0.656799	-0.149336	0.669805	0.873695
MLLT11	0.06978	0.882199	0.98076	0.433257	0.279282	0.516137	0.996568	0.024599	0.150714
GABPB2	-0.146488	0.61923	0.886505	-0.215522	0.393174	0.628947	-0.390422	0.286619	0.601504
TNFAIP8L2	-0.185841	0.665152	0.906456	0.343967	0.326259	0.565478	0.00943637	0.960633	0.995712
SCNM1	-0.671935	0.022032	0.233461	-0.58568	0.0179349	0.0877261	-0.470678	0.195989	0.49876
LYSMD1	-0.202508	0.658705	0.903814	-0.224805	0.575879	0.773137	-0.101282	0.882763	0.966869
VPS72	-0.486461	0.0962879	0.457574	-0.553611	0.0257982	0.112895	-0.585737	0.112449	0.373106
PIP5K1A	0.160641	0.573104	0.868738	0.199757	0.416956	0.650885	-0.0725767	0.83567	0.948759
PSMD4	-0.500011	0.0833653	0.431361	-0.392755	0.107483	0.288152	-0.340532	0.3391	0.649389
RP11-126K1.2	0.304807	0.452543	0.804633	-0.390769	0.298557	0.536351	0.0982323	0.865619	0.960818
ZNF687	-0.560924	0.0552011	0.363138	-0.567086	0.0218841	0.100892	-0.583388	0.11271	0.373485
PI4KB	-0.0678294	0.813444	0.958943	-0.17769	0.468604	0.693865	-0.305133	0.391672	0.694573
RFX5	-0.472945	0.107303	0.477151	0.0323287	0.899542	0.963523	0.132267	0.704437	0.888451
RP11-126K1.6	-0.0849721	1	1	0.543194	0.532405	0.742724	0.265419	0.693027	0.88418
PSMB4	-0.383982	0.183123	0.582028	-0.186229	0.446999	0.675943	-0.031298	0.928259	0.981487
POGZ	-0.0819421	0.774593	0.945902	-0.0834055	0.733628	0.874476	-0.296243	0.403796	0.704809
TUFT1	-0.406326	0.198763	0.60259	-0.604877	0.0292109	0.123039	-1.03182	0.0127822	0.0997407
RP11-404E16.1	-1.35077	0.0131639	0.175922	-1.33081	0.00695488	0.0447977	-0.219712	0.743462	0.906182
SNX27	0.0811771	0.775908	0.946782	0.21624	0.37946	0.616308	0.286063	0.398525	0.700492
RP11-98D18.1	1.60914	0.00858886	0.138936	1.80537	0.00262157	0.0216758	0.895081	0.22925	0.538543
RP11-98D18.15	0.838957	0.0335998	0.288861	0.520699	0.184671	0.402503	0.513552	0.264801	0.578512
MRPL9	-0.210596	0.473022	0.815233	0.0999622	0.691285	0.849255	0.0980395	0.7772	0.920812
OAZ3	0.60011	0.341373	0.730859	1.10967	0.0596373	0.197429	1.15514	0.0667808	0.278221
TDRKH	-0.275327	0.37788	0.753699	-0.238227	0.371719	0.609278	0.286876	0.429476	0.722974
RP11-98D18.9	-0.208525	0.873074	0.978123	0.368534	0.657259	0.828523	0.462734	0.463683	0.747019
C2CD4D	0.263054	0.801882	0.95569	1.48871	0.0715742	0.222241	0.77254	0.509733	0.778314
AL450992.2	0.135644	0.818442	0.95985	0.322515	0.56496	0.766752	0.156644	0.840278	0.950802
THEM5	0.895589	0.064077	0.383902	0.932333	0.0532122	0.183175	0.544932	0.324573	0.638368
THEM4	0.0785449	0.785036	0.949357	0.372215	0.135892	0.333342	0.599308	0.0732969	0.293085
S100A10	0.0560522	0.843973	0.969129	-0.081634	0.740253	0.87884	-0.322212	0.366762	0.673599
AL591893.1	-0.219422	0.470425	0.813276	-0.454703	0.0817664	0.243332	-0.364465	0.334532	0.646131
S100A11	-0.00309953	0.991412	1	-0.0879098	0.718751	0.865244	0.00620783	0.985659	1
TCHH	0.288404	0.742054	0.934318	0.249456	0.863849	0.946577	0.604056	0.410318	0.709359
FLG-AS1	0.234136	0.525352	0.84318	0.601452	0.0812107	0.24219	0.781501	0.0590907	0.25881
S100A9	0.0736284	0.810167	0.957663	1.91965	9.79809e-12	1.2482e-09	4.31693	1.63162e-37	7.01515e-34
S100A8	-0.352027	0.282561	0.68185	1.71942	9.58522e-10	7.8874e-08	4.37704	2.29822e-38	1.3175e-34
BX470102.3	0.785432	0.0550135	0.362638	-0.157362	0.718994	0.865244	0.0201245	1	1
S100A6	-0.394375	0.1695	0.56581	0.0167261	0.94544	0.98711	0.105458	0.758085	0.912993
S100A5	-0.799692	0.126203	0.50611	-0.333139	0.401481	0.636962	-0.694559	0.223463	0.531984
S100A4	-0.327781	0.255774	0.657009	0.853989	0.000690363	0.0077398	0.93641	0.00427086	0.0469331
S100A2	-0.413441	0.282877	0.68185	-0.0668126	0.857809	0.943596	-0.699897	0.136354	0.413657
S100A16	-0.021673	0.940359	0.9974	-0.201012	0.410459	0.645607	-0.155218	0.658283	0.867114
S100A13	-0.552334	0.0728945	0.406498	-0.57384	0.0310364	0.128136	-0.630462	0.104272	0.357778
RP1-178F15.5	-0.0116769	1	1	-0.542212	0.22598	0.455663	-0.612305	0.314048	0.62733
S100A1	-0.110057	0.868503	0.977201	0.443648	0.282689	0.519855	1.48213	0.000476892	0.0093617
RP1-178F15.4	0.590419	0.360331	0.742636	0.409118	0.620912	0.805015	1.36833	0.0280574	0.163444
CHTOP	-0.461056	0.110203	0.480666	-0.453472	0.0629949	0.204721	-0.641802	0.0797015	0.307127
SNAPIN	-0.347287	0.24091	0.64455	-0.0978833	0.696408	0.8526	-0.0528158	0.884465	0.967131
ILF2	-0.308731	0.282116	0.681436	-0.538987	0.0265853	0.1154	-0.712874	0.0526364	0.239735
NPR1	-0.00169832	0.998277	1	0.897382	0.000388012	0.00494299	1.23446	0.000141154	0.00363953
INTS3	0.204519	0.475826	0.815634	0.340162	0.173142	0.387216	0.0129156	0.970018	0.999123
SLC27A3	0.00379509	0.986983	1	0.851345	0.00107161	0.0108963	0.667848	0.050882	0.235423
RP11-216N14.5	0.689722	0.0403159	0.312325	0.585007	0.0592279	0.196565	0.3042	0.4444	0.732348
GATAD2B	0.176636	0.5343	0.847978	0.241724	0.325053	0.564331	0.145872	0.669373	0.873303
DENND4B	-0.104821	0.715346	0.923612	0.0331702	0.893738	0.961295	-0.164756	0.641187	0.858544
CRTC2	-0.176431	0.542489	0.853045	-0.192974	0.436461	0.668441	-0.473545	0.194457	0.496773
SLC39A1	-0.41793	0.148032	0.536649	-0.140494	0.567389	0.768464	-0.0367048	0.917251	0.9784
CREB3L4	0.168161	0.620892	0.88745	0.323132	0.294076	0.531842	0.381249	0.324752	0.638368
JTB	-0.488698	0.0909168	0.446484	-0.308127	0.20787	0.433275	-0.16688	0.63556	0.856075
RP11-422P24.11	0.472914	0.19688	0.600208	0.724432	0.0329486	0.133458	0.441146	0.310696	0.623786
RAB13	-0.371263	0.198934	0.60259	-0.410805	0.0942264	0.265622	-1.00704	0.00821413	0.0734234
RPS27	-0.459672	0.111886	0.482503	-0.788459	0.00125032	0.0122804	-0.746989	0.0438618	0.215894
NUP210L	0.520285	0.0771127	0.418272	0.414135	0.111657	0.29542	0.0863452	0.802274	0.932643
TPM3	-0.369023	0.19818	0.602149	-0.473396	0.050994	0.177794	-0.465798	0.194411	0.496728
C1orf189	0.890802	0.0863033	0.43725	1.15596	0.0230343	0.104523	1.11827	0.0540297	0.243821
C1orf43	-0.529441	0.0665037	0.389904	-0.471557	0.0524609	0.181607	-0.48856	0.175225	0.472856
UBAP2L	0.00882257	0.975173	1	-0.115594	0.635697	0.815023	-0.320548	0.366454	0.67351
HAX1	-0.701581	0.0160011	0.196078	-0.817323	0.000828168	0.00891764	-0.861528	0.0215243	0.138539
ATP8B2	-0.0514167	0.858038	0.974389	-0.0283604	0.908498	0.967932	-0.402354	0.261845	0.576154
RP11-350G8.5	0.588981	0.0771947	0.418272	0.961276	0.00128541	0.0125391	0.172	0.683163	0.880342
IL6R	0.159741	0.574218	0.868767	0.0151134	0.950765	0.990026	-0.278165	0.431619	0.723738
SHE	0.0750086	0.812223	0.958378	-0.042182	0.907172	0.967238	-0.183663	0.691441	0.884053
TDRD10	0.207884	0.617032	0.885991	0.791665	0.0411065	0.154592	0.071434	0.881793	0.966668
UBE2Q1	-0.23498	0.414644	0.780711	-0.307363	0.210451	0.436139	-0.529707	0.145083	0.427396
CHRNB2	0.289741	0.389974	0.76142	0.827614	0.00460397	0.0329364	0.543563	0.155362	0.443908
ADAR	-0.118363	0.678294	0.911067	0.422288	0.0868253	0.252191	0.320245	0.34254	0.652237
KCNN3	-0.122542	0.765694	0.942543	-0.167826	0.587625	0.781891	-1.01483	0.0289027	0.166077
PMVK	0.215731	0.496971	0.829229	0.272741	0.331061	0.569017	0.221158	0.554242	0.807322
PBXIP1	-0.614943	0.0427674	0.323189	0.0639318	0.812302	0.920895	0.290306	0.4082	0.707398
PYGO2	0.270095	0.359498	0.742482	0.36101	0.161125	0.371374	0.538173	0.115977	0.379991
SHC1	-0.304751	0.290944	0.690074	-0.504859	0.0395131	0.150642	-0.7476	0.0439717	0.216126
CKS1B	-0.684273	0.0265601	0.255593	-0.846578	0.00151282	0.0142016	-1.08283	0.00749709	0.0683642
FLAD1	-0.0499513	0.865791	0.976716	0.0241272	0.926917	0.976724	-0.14549	0.682565	0.880165
ZBTB7B	-0.215196	0.454868	0.805215	-0.117459	0.633383	0.813876	-0.235815	0.50689	0.776461
DCST2	1.4514	0.0008861	0.0320824	1.65204	5.5467e-05	0.00101697	1.3983	0.00377125	0.0430378
DCST1	1.63952	0.00645867	0.116554	1.19387	0.0661753	0.211074	1.95961	0.00251795	0.0324369
ADAM15	0.332767	0.248999	0.651338	0.291242	0.246875	0.478934	0.193686	0.574174	0.820221
EFNA4	0.107097	0.757077	0.939638	-0.0857638	0.798608	0.912729	-0.562538	0.231123	0.540722
RP11-540D14.8	1.64437	0.000744346	0.0286748	1.23546	0.0151885	0.0779223	1.17789	0.0391171	0.201659
EFNA1	0.655407	0.16848	0.564564	0.853972	0.0712313	0.221666	0.907172	0.0842734	0.317235
SLC50A1	-0.185969	0.528957	0.845365	-0.294322	0.243456	0.474981	-0.0484518	0.894834	0.96955
DPM3	0.0988644	0.74207	0.934318	-0.104968	0.704339	0.856603	-0.36191	0.360639	0.667628
KRTCAP2	-0.32889	0.265162	0.665241	-0.230853	0.361633	0.599702	-0.0344456	0.922854	0.980145
RP11-201K10.3	-0.0516488	0.925543	0.992193	-0.0264327	0.919088	0.973447	0.198779	0.660714	0.868386
TRIM46	-0.480015	0.456907	0.806287	-1.37311	0.0167791	0.083425	-0.527725	0.438801	0.728522
MUC1	-0.379661	0.466344	0.81179	0.909331	0.017958	0.0878137	0.946533	0.0395364	0.203151
THBS3	-0.350726	0.240705	0.644313	0.327269	0.203808	0.428432	0.454735	0.187457	0.486257
MTX1	-0.402728	0.170256	0.566624	-0.109641	0.664666	0.833461	0.00799101	0.981137	1
GBAP1	0.452682	0.160067	0.555679	1.05883	0.000229433	0.00327703	1.45191	3.8822e-05	0.00129895
MTX1P1	-0.394032	0.20725	0.612429	-0.285474	0.287832	0.524991	-0.150551	0.695268	0.884604
GBA	-0.281863	0.331409	0.722198	-0.157093	0.527201	0.739073	0.161705	0.639296	0.857737
FAM189B	0.316973	0.296295	0.696227	0.736233	0.00653448	0.0428114	0.73536	0.035393	0.190096
SCAMP3	0.00813923	0.976287	1	0.179658	0.47504	0.698686	0.402045	0.237937	0.548752
CLK2	0.168651	0.557174	0.862573	0.11384	0.64911	0.823434	-0.119973	0.736853	0.903428
HCN3	0.329784	0.440565	0.795142	0.512202	0.188774	0.408286	0.349735	0.481137	0.757128
FDPS	-0.194096	0.499877	0.830094	-0.0225673	0.927741	0.977343	0.35907	0.288475	0.603478
RUSC1	-0.12137	0.690307	0.915406	0.0728025	0.791743	0.909039	0.145437	0.689693	0.883263
ASH1L	0.0683283	0.810211	0.957663	0.073874	0.762662	0.891173	-0.0649733	0.851566	0.954771
ASH1L-AS1	0.385157	0.218833	0.622991	0.133656	0.654588	0.827272	0.144552	0.704023	0.888189
DAP3P1	1.52101	1.12258e-05	0.00130447	1.91072	1.60917e-09	1.26947e-07	1.77285	3.61583e-06	0.000191339
MSTO1	0.269416	0.376463	0.752956	-0.0589451	0.824833	0.92779	-0.367623	0.343506	0.65275
RP11-29H23.5	0.152706	0.608167	0.883641	0.166346	0.526274	0.738364	0.140839	0.690756	0.883703
YY1AP1	-0.100456	0.725758	0.927171	-0.281069	0.249582	0.482268	-0.411256	0.251218	0.563705
DAP3	0.319769	0.262658	0.662441	0.165372	0.503828	0.721892	0.155157	0.65112	0.863973
MSTO2P	0.549335	0.087731	0.439755	0.281605	0.338477	0.577035	-0.282453	0.479913	0.756165
GON4L	0.271765	0.339451	0.729371	0.198816	0.419429	0.653144	-0.0364602	0.916988	0.9784
SYT11	-0.414973	0.164814	0.561057	-0.630211	0.0139716	0.0732797	-0.966702	0.0133103	0.102605
RIT1	-0.0949907	0.74062	0.933948	-0.0428538	0.861038	0.945306	-0.0168098	0.96178	0.995865
KIAA0907	0.609832	0.0319846	0.280744	0.175081	0.478752	0.701745	-0.00170837	0.997672	1
RXFP4	0.443299	0.181406	0.580647	0.517673	0.0904292	0.259157	-0.0296652	0.975467	1
ARHGEF2	-0.100155	0.725699	0.927165	-0.296717	0.222225	0.450985	-0.595955	0.100914	0.352265
SSR2	-0.126366	0.659355	0.903985	-0.19564	0.424328	0.657145	-0.389668	0.276333	0.59101
UBQLN4	-0.121515	0.673344	0.909136	-0.35087	0.152523	0.358738	-0.73885	0.0465309	0.223388
LAMTOR2	-0.467263	0.110608	0.48097	-0.306517	0.219088	0.447279	-0.156825	0.66075	0.868386
MEX3A	0.450367	0.194124	0.597408	0.355316	0.290016	0.52787	0.422284	0.288903	0.603779
LMNA	-0.390551	0.173995	0.571607	-0.565872	0.0197068	0.09417	-0.516375	0.152458	0.439352
SEMA4A	0.0610887	0.839671	0.96803	-0.119671	0.644023	0.820073	-0.078359	0.832471	0.947556
SLC25A44	0.246165	0.392314	0.763237	0.0349577	0.891343	0.960122	-0.121752	0.730748	0.900954
PMF1-BGLAP	-0.658122	0.121008	0.496808	-0.816058	0.0370229	0.144479	-1.05626	0.0464373	0.223205
PMF1	-0.0649804	0.91598	0.990116	-0.653845	0.0755589	0.230974	0.11718	0.76826	0.916682
PAQR6	-0.649898	0.0326245	0.283659	-1.28523	1.53164e-06	4.86896e-05	-1.11654	0.00546334	0.0556431
SMG5	-0.0179454	0.950697	1	-0.222433	0.362748	0.600552	-0.345135	0.33299	0.645341
TMEM79	0.396964	0.231387	0.634683	0.546686	0.0704239	0.219952	0.395452	0.308346	0.621414
GLMP	-0.306166	0.298255	0.697173	-0.048478	0.846989	0.93828	0.388884	0.256448	0.570555
CCT3	-0.163006	0.56905	0.867556	-0.243164	0.31864	0.558365	-0.404846	0.257665	0.572225
RHBG	0.378964	0.565684	0.865981	0.153319	1	1	-0.28322	1	1
RP11-98G7.1	0.525936	0.266719	0.666911	0.479795	0.332294	0.570112	0.312353	0.576302	0.821043
MEF2D	-0.149806	0.600369	0.880226	-0.378973	0.119324	0.307023	-0.572236	0.114941	0.378316
IQGAP3	-0.412947	0.162228	0.558895	-0.0181506	0.943326	0.985941	0.0409482	0.905589	0.974247
APOA1BP	0.0242723	0.932179	0.99435	0.0235298	0.928938	0.977659	0.189439	0.582728	0.825408
GPATCH4	-0.1462	0.61888	0.886505	-0.228875	0.358676	0.596971	-0.570841	0.123076	0.390673
RP11-284F21.9	-0.857621	0.0349817	0.295489	-0.912109	0.012302	0.0667832	-0.856351	0.0838757	0.316618
BCAN	-0.281274	0.419812	0.78258	-0.124764	0.683012	0.844035	0.434526	0.269765	0.585119
RP11-284F21.7	0.00869856	0.970085	1	0.218693	0.506759	0.723857	0.232906	0.558332	0.809617
NES	-0.324953	0.258495	0.658608	0.218247	0.375723	0.61283	0.162995	0.63377	0.854801
CRABP2	-0.280713	0.329234	0.721046	0.926747	0.00022999	0.00327703	1.35444	2.52684e-05	0.000930548
ISG20L2	0.131639	0.646887	0.898495	-0.0252419	0.91843	0.973147	-0.132605	0.707526	0.890323
RRNAD1	0.144422	0.623058	0.889241	0.176059	0.496394	0.717405	0.218296	0.53367	0.794755
MRPL24	0.0991852	0.734326	0.930427	-0.103393	0.685381	0.845021	0.0372377	0.912631	0.976456
HDGF	-0.268407	0.349085	0.734898	-0.120932	0.620249	0.804999	-0.10014	0.774143	0.919523
PRCC	0.26371	0.356148	0.740275	0.168587	0.496449	0.717405	0.0898711	0.79514	0.929511
SH2D2A	0.122473	0.76527	0.942543	0.186713	0.631617	0.8127	-0.430468	0.355926	0.663525
NTRK1	0.127084	0.706951	0.922073	-0.52685	0.105013	0.283742	-0.79132	0.0858985	0.321288
PEAR1	-0.504354	0.179503	0.579071	-0.0136794	0.964417	0.996517	-0.253224	0.58628	0.827362
LRRC71	-1.16669	0.000807119	0.0299956	-1.39883	1.03078e-05	0.000253247	-1.71714	0.000281678	0.00625071
ARHGEF11	0.177605	0.532825	0.847376	0.074989	0.759756	0.890438	-0.00213153	0.995342	1
ETV3L	0.0654904	0.848348	0.970524	-0.222563	0.554903	0.75969	-1.99049	0.00122047	0.019272
ETV3	0.519207	0.068296	0.395207	0.0853093	0.729888	0.871709	-0.241974	0.495587	0.768054
KIRREL	-0.458666	0.285314	0.683795	-1.67801	0.000175853	0.00264364	-2.34017	0.000189389	0.0045974
CD1D	-0.182707	0.637038	0.89386	-0.903433	0.00870045	0.0528542	-1.05052	0.0297583	0.169689
SPTA1	0.931925	0.0457101	0.334023	0.0670853	1	1	0.545935	0.33416	0.646007
MNDA	-2.40697	5.78908e-14	7.11147e-11	-2.37266	1.04561e-19	4.86013e-17	-3.71678	6.06924e-13	2.74681e-10
PYHIN1	-0.862919	0.0717137	0.403858	-0.709558	0.0970501	0.269784	0.296687	0.522155	0.785448
IFI16	-0.844609	0.00380423	0.0856349	0.572301	0.0213145	0.0990451	0.188941	0.579914	0.823495
AIM2	-0.882328	0.00520656	0.10343	0.676457	0.011171	0.062376	0.032058	0.934637	0.983218
RP11-550P17.5	0.0493257	0.867773	0.97686	0.0911274	0.727318	0.870272	0.0185224	0.960677	0.995712
DUSP23	-0.118065	0.691425	0.916112	-0.187945	0.462556	0.688927	-0.000725535	1	1
FCRL6	0.504607	0.0841201	0.432739	0.416857	0.104977	0.283742	-0.452127	0.229134	0.538543
SLAMF8	-0.171641	0.550522	0.858686	-0.286841	0.242181	0.473782	-0.898675	0.0170051	0.119907
C1orf204	0.391641	0.180413	0.579532	0.342089	0.186134	0.404285	-0.0877114	0.815804	0.939481
VSIG8	0.622999	0.180285	0.579532	0.95045	0.0299965	0.125305	1.05147	0.035765	0.191021
RP11-190A12.7	0.137777	0.701123	0.919889	0.4699	0.133077	0.329162	0.536985	0.175342	0.472856
CFAP45	0.0192672	0.940324	0.9974	-0.565892	0.0476612	0.170361	-0.966719	0.0222033	0.141689
TAGLN2	0.019287	0.946097	0.998548	-0.426368	0.0791685	0.23774	-0.496129	0.168279	0.464456
IGSF9	0.269331	0.531943	0.84688	0.708473	0.114455	0.299603	1.76355	0.000113801	0.00308211
RP11-226L15.5	0.69041	0.0430791	0.32474	0.565933	0.0724143	0.224151	0.64058	0.108898	0.366923
PIGM	0.212229	0.474324	0.815233	0.134943	0.605955	0.794361	0.165301	0.644411	0.860293
IGSF8	-0.33047	0.322258	0.715044	0.320445	0.256442	0.491178	0.706911	0.0492803	0.230404
ATP1A2	0.11214	0.786282	0.949745	1.96923	4.12053e-09	2.88069e-07	2.75419	5.89541e-13	2.74025e-10
CASQ1	-1.40598	0.00212942	0.0587628	-0.587079	0.12189	0.310779	-1.14784	0.03619	0.192513
RP11-536C5.7	-1.16125	0.0143672	0.185838	-1.63504	0.000313737	0.00419725	-2.15302	0.000586971	0.0108897
PEA15	-0.233842	0.414384	0.780711	-0.376444	0.121728	0.310741	-0.40652	0.255559	0.569388
DCAF8	-0.0819973	0.777327	0.947059	-0.111993	0.651807	0.825301	-0.032905	0.925394	0.980405
RP11-574F21.3	0.950203	0.00134778	0.042941	0.82392	0.00191292	0.0170194	0.841729	0.014085	0.106341
PEX19	-0.44959	0.126005	0.50611	-0.511121	0.040205	0.152366	-0.267412	0.457342	0.742016
COPA	-0.0493857	0.86253	0.975426	-0.222356	0.361051	0.599185	-0.423104	0.236979	0.547474
NCSTN	-0.0983961	0.730867	0.929104	-0.00375977	0.987421	1	0.0256817	0.941257	0.986699
NHLH1	1.70409	0.002629	0.0673823	1.19399	0.0513402	0.178602	1.08355	0.109608	0.368171
VANGL2	-0.601841	0.364344	0.745112	-0.289561	0.665594	0.833598	-0.356435	0.70372	0.887937
SLAMF6	0.485641	0.118106	0.492833	1.95286	3.10192e-12	4.33714e-10	2.3032	5.35431e-12	1.92522e-09
RP11-528G1.2	0.448871	0.185859	0.587034	1.39064	3.52617e-06	0.000100237	1.46081	6.96782e-05	0.00206351
CD84	0.0367471	0.902627	0.986864	1.04495	7.84632e-05	0.00136304	0.999779	0.00313731	0.0381581
CD48	-0.810275	0.140552	0.524672	0.536981	0.216327	0.443951	0.870072	0.0705604	0.287738
SLAMF7	-0.311789	0.283677	0.682005	0.236473	0.342725	0.581482	0.454141	0.178682	0.476929
LY9	-1.02642	0.0796918	0.422272	-1.28288	0.0142124	0.0742032	-0.109745	0.927593	0.981487
CD244	-0.0683107	1	1	-0.692245	0.206993	0.43239	-0.369973	0.60524	0.838482
F11R	-0.626556	0.0326712	0.283921	-0.455681	0.0657881	0.210341	-0.411491	0.256599	0.57067
RP11-544M22.13	0.680081	0.120532	0.496233	0.0596497	1	1	0.421685	0.407291	0.707355
USF1	-0.1994	0.488274	0.824794	-0.00763487	0.975216	1	-0.204925	0.562485	0.81255
ARHGAP30	-0.26509	0.355753	0.739866	-0.417305	0.0867242	0.252037	-0.457748	0.203439	0.507139
PVRL4	-0.649708	0.0592857	0.372562	-0.706346	0.02124	0.0988326	-0.307704	0.466853	0.748222
KLHDC9	0.233976	0.617051	0.885991	-0.05652	0.925102	0.975746	-0.518446	0.391127	0.694123
PFDN2	-0.194295	0.499949	0.830094	-0.470842	0.0546413	0.186268	-0.585157	0.109599	0.368171
NIT1	-0.15071	0.617796	0.885996	0.0336166	0.897667	0.963058	0.341237	0.325172	0.63853
DEDD	0.026231	0.932036	0.99435	-0.116553	0.651691	0.825255	-0.193293	0.601417	0.835231
UFC1	-0.282586	0.334269	0.724399	-0.221001	0.378243	0.615423	-0.0893704	0.803103	0.933084
RP11-297K8.2	0.0998477	0.902175	0.98664	0.277778	0.710049	0.859294	-0.444344	0.540617	0.798099
USP21	0.23455	0.436082	0.792115	0.306114	0.252866	0.486443	0.253021	0.481561	0.757359
PPOX	-0.296891	0.356002	0.740151	-0.0967823	0.715179	0.86283	0.100056	0.80096	0.932186
B4GALT3	-0.253028	0.400333	0.769923	-0.513036	0.0489374	0.173343	-0.541079	0.155695	0.44435
ADAMTS4	-0.695644	0.119398	0.494732	-1.35578	0.00139188	0.0132545	-2.8094	4.55625e-05	0.00148406
NDUFS2	-0.546354	0.059334	0.372562	-0.472263	0.053369	0.183568	-0.383095	0.285091	0.599525
FCER1G	0.00687613	0.979833	1	-0.616194	0.0120829	0.0659638	0.0142549	0.966815	0.997472
TOMM40L	0.528655	0.0789955	0.42098	0.74292	0.00530978	0.0366737	0.728078	0.0366604	0.19373
NR1I3	0.30888	0.384677	0.757688	0.411897	0.206051	0.431488	0.357125	0.379753	0.682621
PCP4L1	0.670093	0.165388	0.561057	0.988072	0.0431087	0.159359	1.97475	5.75722e-05	0.00181322
MPZ	0.189258	0.618575	0.886467	0.399373	0.240933	0.472416	0.970845	0.0151645	0.111026
SDHC	0.817421	0.0041157	0.0902665	0.884702	0.000450508	0.00558202	0.852763	0.00959588	0.0812156
RP11-122G18.7	1.17152	0.0308991	0.274769	1.0074	0.0679692	0.215021	1.95492	0.000311271	0.00673363
FCGR2A	-0.563539	0.100956	0.465462	-0.640039	0.0324135	0.132097	-0.811386	0.0608645	0.263333
RP11-25K21.6	-0.577303	0.0465076	0.336066	-1.48849	1.37784e-09	1.09704e-07	-1.80516	1.26896e-05	0.000552497
FCGR2B	-0.418366	0.201349	0.604795	-0.557248	0.0517052	0.179533	-0.166689	0.672723	0.874886
FCRLB	-0.634085	0.0962422	0.457483	-1.3737	0.000145179	0.00227602	-0.565553	0.225678	0.534577
DUSP12	-0.33381	0.258477	0.658608	-0.701363	0.00601457	0.0401391	-0.489014	0.188685	0.488029
ATF6	-0.207416	0.468315	0.812441	-0.358744	0.139889	0.338703	-0.45237	0.207226	0.512303
OLFML2B	-0.316825	0.582961	0.873065	-0.443201	0.347972	0.58665	-0.139259	0.854008	0.9558
NOS1AP	-0.265596	0.3543	0.73885	-0.40059	0.0995784	0.274403	-0.651297	0.0748864	0.296477
C1orf226	1.31177	0.000192934	0.0107132	0.931064	0.00478817	0.0339546	0.940118	0.0205169	0.134624
UHMK1	-0.0734354	0.797022	0.954104	0.178598	0.466671	0.692417	0.278344	0.411066	0.709784
UAP1	-0.520545	0.072671	0.406118	-0.870859	0.00037815	0.00484246	-0.70728	0.0555478	0.248909
DDR2	-0.364	0.219178	0.623283	-1.1669	5.09144e-06	0.000137245	-1.27356	0.00146519	0.0219116
HSD17B7	1.04709	0.000612982	0.0248049	1.0473	0.000149446	0.00232595	1.23052	0.000386323	0.00795686
RGS5_1	-0.0341482	0.955755	1	0.19153	0.523616	0.736743	0.244594	0.512053	0.779677
NUF2	-0.23128	0.686694	0.914493	-0.0622554	0.934471	0.980729	1.30447	0.0020633	0.028029
MGST3	-0.0156781	0.958906	1	0.548329	0.0288467	0.122192	0.870894	0.00837252	0.0743634
ALDH9A1	-0.187409	0.516918	0.837772	-0.179246	0.467376	0.693105	-0.105707	0.76624	0.916072
TMCO1	-0.195034	0.497877	0.829732	-0.0261232	0.915736	0.971614	0.119768	0.727555	0.899791
UCK2	-0.00327511	0.991878	1	-0.0481308	0.844884	0.937198	-0.248001	0.483392	0.75852
FAM78B	0.499529	0.117641	0.491815	0.00659214	1	1	-0.5961	0.158629	0.449661
POGK	-0.133637	0.642696	0.897175	-0.136103	0.579375	0.775495	-0.17803	0.614254	0.843968
TADA1	0.163859	0.576586	0.869265	0.155274	0.542074	0.75037	0.309237	0.372514	0.677663
GPA33	-0.222583	0.838965	0.967849	0.206051	1	1	1.41833	0.0366021	0.19373
POU2F1	-0.164242	0.565924	0.865981	-0.353602	0.146101	0.347578	-0.352085	0.322718	0.636407
CD247	1.07423	0.00530342	0.104119	2.13571	3.8483e-10	3.52038e-08	2.91419	5.3017e-14	3.03929e-11
CREG1	-0.291054	0.312964	0.708577	0.364437	0.142213	0.341589	0.783575	0.0176296	0.122651
RCSD1	1.10623	0.000209519	0.0112631	2.34313	2.75961e-17	9.68566e-15	3.20716	6.64225e-23	1.63191e-19
MPZL1	0.616133	0.032128	0.28119	0.915622	0.000323454	0.00431556	0.997327	0.00245683	0.0318888
ADCY10	0.729714	0.0174525	0.205722	0.797573	0.00372075	0.0280041	1.54676	5.64087e-06	0.000278769
MPC2	-0.653842	0.0248547	0.249388	-0.414232	0.0913748	0.261084	0.273263	0.421698	0.717914
DCAF6	0.116259	0.683307	0.913064	0.604641	0.0149411	0.0769792	0.884176	0.00689013	0.0647168
GPR161	0.467575	0.130414	0.510784	0.208518	0.461181	0.687653	0.0514979	0.892882	0.969111
TIPRL	-0.262047	0.363916	0.745112	-0.535812	0.0291277	0.122863	-0.527842	0.147031	0.430431
SFT2D2	-0.0906006	0.751244	0.93802	0.0106166	0.966143	0.997212	-0.114793	0.742824	0.906098
TBX19	1.25379	2.30094e-05	0.00219842	1.08897	4.40027e-05	0.000849308	1.03408	0.00233512	0.0309156
RP5-968D22.1	1.57742	4.32533e-05	0.00359357	0.708632	0.0760247	0.231411	0.653394	0.171592	0.468546
RP5-968D22.3	1.42455	0.000221715	0.0116607	0.653353	0.0914783	0.261163	0.213961	0.643796	0.860028
LINC00970	-0.478851	0.228595	0.631548	0.0861708	0.836649	0.932986	-0.0274825	0.967316	0.997798
ATP1B1	-0.239336	0.423158	0.784328	0.0389594	0.880433	0.954529	-0.0211629	0.960525	0.995712
NME7	-0.392424	0.174535	0.572069	-0.0113839	0.963125	0.995781	-0.297989	0.403342	0.704345
BLZF1	-0.217089	0.45412	0.805117	0.415241	0.0960855	0.268606	0.0803114	0.816113	0.939533
CCDC181	0.433533	0.17415	0.571679	0.986694	0.000531978	0.00631398	1.02495	0.0043905	0.0478876
SLC19A2	-0.947346	0.00129928	0.04211	-1.17986	1.67114e-06	5.2199e-05	-0.888372	0.0183866	0.126307
RP1-206D15.6	-0.122648	0.922153	0.991617	-0.193094	0.675255	0.838725	-0.170322	0.86426	0.959743
F5	0.059976	0.931814	0.99435	0.529258	0.198951	0.422042	-0.255531	0.692054	0.88418
C1orf112	0.880384	0.00268325	0.0680629	0.754732	0.00381582	0.0285833	0.970539	0.0039771	0.0446464
SCYL3	0.545119	0.0601113	0.374563	0.443024	0.0822034	0.243958	0.499322	0.143177	0.424199
KIFAP3	-0.553832	0.0581453	0.369605	-0.588228	0.0176642	0.0866976	-0.230678	0.518134	0.784209
RP11-576I22.2	-0.852382	0.0565812	0.365126	-0.595113	0.116759	0.303234	-0.231632	0.665558	0.871698
GORAB	0.251885	0.385849	0.758814	0.0944222	0.710007	0.859294	0.0207643	0.952419	0.991447
PRRX1	-0.775607	0.0182486	0.209925	-1.02758	0.000430913	0.00536629	-0.804389	0.0515085	0.237237
FMO4	0.367408	0.278914	0.679141	0.796468	0.00958712	0.0560324	1.40142	0.000165592	0.0041333
PRRC2C	-0.0121098	0.966153	1	-0.0537848	0.825455	0.928101	-0.179669	0.607825	0.839519
VAMP4	0.512056	0.0743945	0.411394	0.502112	0.0460371	0.166648	0.471401	0.163755	0.458301
METTL13	-0.0633433	0.828188	0.964414	-0.291287	0.239332	0.470781	-0.454303	0.212326	0.517366
DNM3	-0.597596	0.0398316	0.311706	-0.715839	0.00352741	0.026998	-1.05826	0.00572456	0.0572145
PIGC	-0.225049	0.546249	0.855045	-0.218822	0.480254	0.703167	-0.256499	0.57232	0.818832
SUCO	-0.276389	0.33645	0.726171	-0.534001	0.0286348	0.121565	-0.54868	0.130836	0.403692
RP1-15D23.2	-0.711916	0.113243	0.484158	0.0176386	1	1	-0.34266	0.535864	0.795768
TNFSF4	0.0365635	1	1	0.292687	0.620483	0.805015	0.424078	0.437598	0.727839
RP11-296O14.3	0.761104	0.00901887	0.1423	0.908993	0.000448876	0.0055658	0.931584	0.00537931	0.0552695
PRDX6	0.291849	0.306526	0.703169	0.367981	0.13781	0.336321	0.477209	0.155062	0.443669
SLC9C2	-0.0992554	0.893799	0.984412	0.424246	0.462372	0.688812	0.886809	0.123309	0.390989
RP3-436N22.3	-0.408436	0.838966	0.967849	0.0728484	1	1	-0.0441029	1	1
ANKRD45	-0.0890692	0.938875	0.996653	-0.0245693	1	1	0.750758	0.0896254	0.328442
KLHL20	0.0240159	0.933139	0.994986	0.0739872	0.764933	0.89237	0.138132	0.687479	0.882028
CENPL	-0.0212856	0.945096	0.998542	-0.338585	0.19369	0.415089	-0.162997	0.660385	0.868229
DARS2	-0.242629	0.401057	0.770389	-0.364892	0.139692	0.338465	-0.325788	0.363852	0.670186
GAS5-AS1	0.556702	0.104432	0.472262	0.15475	0.671907	0.836503	-0.0756918	0.908538	0.975216
GAS5	-0.341668	0.233761	0.637217	-0.874044	0.000313854	0.00419725	-1.0082	0.00771825	0.0697522
ZBTB37	0.288705	0.312723	0.708577	0.161364	0.516031	0.730987	0.160679	0.639437	0.857737
SERPINC1	0.87968	0.0590302	0.372562	0.124848	0.903892	0.96578	0.598508	0.285634	0.599871
RC3H1	0.195902	0.491075	0.825624	0.277002	0.260363	0.495762	0.256147	0.450276	0.736456
RP11-160H22.5	-1.15571	0.00904738	0.14241	-1.10515	0.00577993	0.0390149	-0.102239	0.841674	0.951746
RABGAP1L	-0.257838	0.367188	0.74648	-0.087014	0.720927	0.866665	0.340238	0.312507	0.625765
CACYBP	-0.212866	0.464183	0.810953	0.151211	0.54835	0.754105	0.0837068	0.812022	0.937664
MRPS14	-0.235688	0.430616	0.787765	-0.0452724	0.856753	0.943275	-0.0217329	0.953416	0.992226
SDCCAG3P2	0.428094	0.51204	0.836309	0.762475	0.296194	0.533804	0.329276	0.671665	0.874489
TNN	-0.0913347	0.873577	0.978284	1.04926	0.00101547	0.0104889	1.2677	0.00118768	0.0189302
KIAA0040	0.0253939	0.936065	0.995699	-0.183254	0.515503	0.730463	-0.576892	0.152549	0.439352
TNR	-0.200166	0.716046	0.923726	-0.249479	0.561385	0.764638	0.166422	0.722909	0.897353
RP11-222A5.1	0.142465	0.784318	0.949059	-1.53148	0.0233009	0.105289	-1.85782	0.035241	0.189707
RP11-318C24.2	-0.790357	0.00885992	0.140676	-1.49744	1.01815e-08	6.29859e-07	-1.84183	1.77882e-05	0.000714772
RFWD2	-0.132881	0.64148	0.896863	-0.0889292	0.715285	0.862838	-0.0779455	0.822585	0.942493
RP11-195C7.1	0.512564	0.165675	0.561057	0.354994	0.336199	0.57398	0.562115	0.189451	0.489363
PAPPA2	0.507813	0.0911759	0.446845	-1.90351	7.23995e-11	7.59223e-09	-2.06547	6.52981e-06	0.000315449
RP1-35C21.2	0.0367965	0.899307	0.986005	0.965592	0.0351196	0.139264	0.778507	0.14242	0.423469
RP4-798P15.3	0.0373422	0.924884	0.991914	1.41699	0.000229296	0.00327703	1.87762	1.8491e-05	0.000737839
RASAL2-AS1	-0.191591	0.569452	0.867556	-0.612917	0.0423927	0.157494	-0.577188	0.168855	0.464826
RASAL2	-0.76578	0.00816888	0.134397	-0.551796	0.0226147	0.10318	-0.73224	0.0463317	0.222885
TEX35	-1.38547	0.00217084	0.0596391	-1.31267	0.00199309	0.017587	-1.3072	0.018701	0.127223
RALGPS2	0.425931	0.142464	0.52774	0.818536	0.00139005	0.0132444	0.926297	0.00540895	0.0554039
FAM20B	-0.30044	0.300355	0.698138	-0.477634	0.0526068	0.18183	-0.530007	0.14654	0.429701
TOR3A	-0.389879	0.180809	0.580193	-0.512603	0.0383584	0.148078	-0.663948	0.0734146	0.293283
ABL2	-0.856889	0.00317928	0.0760462	-0.804134	0.000886766	0.00940815	-1.00898	0.00757473	0.0688896
SOAT1	-0.872744	0.00271979	0.0686856	-0.712527	0.00331352	0.0257985	-0.888063	0.0175449	0.122161
AXDND1	-1.706	1.84947e-07	5.13019e-05	-1.32642	1.22734e-06	4.04364e-05	-1.5734	0.000243476	0.00557216
TDRD5	-1.40354	0.00345307	0.0800349	-0.483212	0.244391	0.475995	-0.0767103	0.951917	0.991059
RP11-12M5.4	0.201084	0.702994	0.92087	0.208833	0.761966	0.891152	0.309946	0.575494	0.821022
TOR1AIP2	-0.235238	0.411873	0.779251	-0.00999463	0.967573	0.997561	0.0416307	0.903797	0.973818
RP11-533E19.7	-0.0875817	1	1	0.0671128	1	1	0.309313	0.648707	0.862853
TOR1AIP1	-0.58689	0.0431501	0.32491	-0.328257	0.180463	0.396776	-0.359337	0.315254	0.628655
CEP350	0.055337	0.846034	0.969562	0.236976	0.335456	0.573591	0.324707	0.336373	0.647281
QSOX1	-0.200429	0.485523	0.823533	-0.0532372	0.827648	0.928996	0.151659	0.658771	0.867352
LHX4	-0.186482	0.569394	0.867556	-0.990181	0.00106306	0.0108438	-1.3569	0.00246028	0.0319095
ACBD6	-0.220349	0.442484	0.796502	-0.26515	0.277558	0.514266	-0.28403	0.42313	0.718788
XPR1	-0.0323758	0.910105	0.98873	0.334702	0.174265	0.388672	0.208053	0.540837	0.798099
RP11-46A10.2	-0.413902	0.517026	0.837772	-0.829931	0.153379	0.359957	-1.23617	0.0824329	0.313231
KIAA1614	-0.629371	0.0517468	0.351826	-0.675515	0.0169563	0.0840874	-1.04067	0.013605	0.104269
RP11-46A10.5	0.444601	0.128906	0.510459	0.400438	0.118906	0.306313	0.0603841	0.867129	0.961504
STX6	0.477249	0.0955849	0.456377	0.399105	0.110617	0.29367	0.270249	0.429027	0.722949
MR1	-0.298553	0.305189	0.70251	0.162015	0.518305	0.732261	0.437756	0.19737	0.500919
IER5	-0.279238	0.34569	0.732436	-0.306384	0.227362	0.456588	-0.111736	0.760977	0.913795
CACNA1E	-0.420552	0.14414	0.529511	-1.61634	4.20344e-11	4.66392e-09	-2.15196	5.13202e-07	3.8208e-05
LINC01344	-0.71327	0.100106	0.463459	0.137431	0.753277	0.887079	0.967355	0.0194731	0.130262
GLUL	-0.731965	0.0116057	0.166149	-0.841981	0.000520884	0.00622094	-0.576281	0.112442	0.373106
TEDDM1	-0.180572	1	1	-0.64587	0.413751	0.648011	-0.841832	0.440536	0.728969
RGSL1	-0.617876	0.275505	0.676025	0.119626	0.903891	0.96578	0.0128132	1	1
RNASEL	-0.71699	0.0160237	0.196078	-0.0379358	0.878847	0.953651	0.171968	0.620176	0.846961
RGS16	-0.63264	0.028355	0.262937	-1.96805	8.71468e-16	2.49792e-13	-2.40772	4.20894e-08	4.49598e-06
RP11-317P15.4	-0.403973	0.304023	0.701868	-1.49451	7.99682e-05	0.00138499	-1.44154	0.0052481	0.0543898
RGS8	0.103071	0.871945	0.978123	-0.335044	0.588011	0.781891	-0.507373	0.619042	0.846085
NPL	0.152704	0.592095	0.876606	-0.16716	0.494177	0.715873	-0.22643	0.520715	0.784723
DHX9	-0.596798	0.0387169	0.307128	-0.703295	0.00374041	0.0281152	-0.836448	0.0245267	0.150431
LAMC1	0.0596222	0.834976	0.96697	0.0490284	0.842257	0.935939	-0.00933814	0.978497	1
LAMC2	-1.25427	0.0133634	0.177287	-0.967506	0.0309183	0.127911	-1.20949	0.0325137	0.179898
NMNAT2	-0.26269	0.536872	0.8497	-0.228651	0.506297	0.723517	-1.28607	0.0141144	0.106511
SMG7-AS1	-0.415613	0.352324	0.737542	-0.273053	0.472305	0.69651	-0.208647	0.706321	0.889545
SMG7	0.151628	0.594682	0.87811	0.42847	0.0832969	0.246183	0.369878	0.272531	0.587784
NCF2	-0.530421	0.0661926	0.389723	-0.746483	0.00213561	0.0185966	-0.731444	0.0473732	0.22503
ARPC5	-0.357419	0.213903	0.61775	-0.202095	0.408108	0.643453	-0.0339016	0.92274	0.980145
RGL1	0.0684841	0.812351	0.958378	-0.564977	0.0243333	0.108556	-0.960666	0.0127424	0.0996563
TSEN15	-0.177899	0.544613	0.853806	-0.305187	0.22504	0.454414	-0.0173524	0.966636	0.997472
C1orf21	0.187304	0.512435	0.836309	-0.298585	0.222333	0.451013	-0.23111	0.513622	0.780531
EDEM3	0.169468	0.552782	0.860363	0.25994	0.292602	0.530293	0.156994	0.646688	0.861747
FAM129A	-0.0966251	0.736948	0.93209	0.205852	0.405923	0.640934	0.0863728	0.802408	0.932735
RNF2	-0.19741	0.494649	0.827527	0.0874849	0.725466	0.869486	0.0697625	0.840313	0.950802
TRMT1L	0.0437932	0.878165	0.979739	0.467515	0.0639223	0.206832	0.379528	0.265411	0.579459
SWT1	0.0476512	0.869314	0.977514	0.492853	0.0486955	0.172745	0.370207	0.274943	0.590137
RP4-635A23.6	-1.00421	0.00285867	0.0709428	-0.551877	0.0573949	0.192225	-0.737537	0.0776076	0.302156
IVNS1ABP	-0.495996	0.0857371	0.436374	-0.443297	0.069081	0.217274	-0.380653	0.286867	0.601568
GS1-279B7.1	1.80733	3.02761e-05	0.00274046	0.8515	0.0712341	0.221666	0.524925	0.337571	0.647518
LINC01350	-0.475084	0.583151	0.873065	1.35838	0.00733043	0.046572	1.41872	0.00950603	0.0807355
HMCN1	-1.63565	4.33225e-07	0.000102063	-2.15484	2.53446e-14	5.38118e-12	-2.25183	8.87857e-07	6.01156e-05
TPR	-0.334606	0.244843	0.648104	-0.410363	0.0924149	0.262876	-0.41018	0.252618	0.565122
C1orf27	-0.406419	0.16017	0.555923	-0.368553	0.133198	0.329317	-0.364121	0.309556	0.622481
RP11-295K2.3	-0.139759	0.668161	0.908147	-0.217179	0.430561	0.662693	0.114596	0.765555	0.915951
PTGS2	-0.184903	0.562363	0.8641	-1.6006	3.52169e-08	1.85217e-06	-1.30209	0.00226979	0.0302369
PLA2G4A	-0.466158	0.112837	0.483812	0.284199	0.25842	0.493462	-0.298309	0.409735	0.708845
LINC01036	0.0382281	0.904799	0.987477	0.244937	0.373371	0.610303	0.98309	0.00456942	0.0493624
LINC01037	0.240184	0.637008	0.89386	0.566112	0.200494	0.424251	1.50313	0.00102029	0.0168882
LINC01035	-0.385717	0.56324	0.864167	0.862882	0.0467892	0.168317	1.37105	0.00365533	0.042276
RP11-398M15.1	0.270481	0.454262	0.805117	1.09538	0.000364754	0.00472608	1.09338	0.0041845	0.0462797
RGS18	0.762612	0.0870059	0.437643	1.87723	8.52971e-07	2.98158e-05	2.4313	1.36562e-08	1.7397e-06
RGS21	0.369712	0.267615	0.667989	1.33368	6.80397e-06	0.000175962	2.11963	1.71336e-09	2.94664e-07
RP5-1011O1.2	-0.00763438	0.984149	1	0.744973	0.0038595	0.0287964	0.9767	0.00341748	0.0403113
RGS1	-0.574636	0.0461595	0.335134	-0.854464	0.000414799	0.00520329	-1.22131	0.00156821	0.0230652
RGS13	-1.07653	0.000335963	0.0159903	-1.84455	7.7104e-13	1.23088e-10	-2.5238	2.9296e-08	3.27164e-06
RGS2	-0.937609	0.00136416	0.043206	-1.19944	9.06038e-07	3.13522e-05	-1.60842	6.93582e-05	0.00206351
LINC01032	0.0300139	0.927104	0.99239	-0.261793	0.323171	0.562688	0.0274406	0.939666	0.985879
ZNF101P2	0.0417317	0.893614	0.984412	0.181827	0.604629	0.793119	0.0198492	0.969898	0.999079
UCHL5	-0.205365	0.474915	0.815233	-0.219092	0.372246	0.609355	-0.0980654	0.780293	0.922749
TROVE2	-0.423127	0.141742	0.526577	-0.619344	0.010915	0.0612454	-0.560838	0.122314	0.38981
GLRX2	-1.06727	0.000355714	0.0165788	-1.01398	4.94193e-05	0.000926842	-0.855396	0.0238552	0.14827
CDC73	-0.558656	0.0526703	0.354482	-0.411426	0.0902836	0.258826	-0.450345	0.209297	0.515023
LINC01031	-0.944435	0.0018179	0.0529902	-1.51082	6.59697e-09	4.36364e-07	-1.73146	4.21446e-05	0.00139654
RP11-21J7.1	-0.120541	0.83854	0.967849	0.458924	0.209814	0.435901	0.372383	0.42007	0.716901
KCNT2	-0.515508	0.211563	0.616222	-0.83179	0.0317063	0.130295	-1.74068	0.00193162	0.0267471
ASPM	-0.301324	0.419942	0.782596	-0.53089	0.0994267	0.274161	1.06996	0.00417777	0.0462648
ZBTB41	0.335431	0.245842	0.648907	0.362558	0.152737	0.359051	0.507395	0.135091	0.411178
CRB1	-0.497296	0.209369	0.614484	0.786684	0.0180033	0.0879603	2.19683	3.76248e-09	5.72629e-07
DENND1B	-0.975052	0.000845396	0.0311824	-0.402314	0.0978814	0.271469	-0.314113	0.37575	0.679742
C1orf53	0.206802	0.656829	0.903067	-0.451345	0.329766	0.568373	0.177694	0.756802	0.912164
NEK7	-0.621981	0.0314688	0.277681	-0.257531	0.290598	0.528382	-0.251384	0.476323	0.753966
PTPRC	-1.32782	7.10458e-06	0.000891858	-0.509464	0.035731	0.140909	-0.543158	0.13307	0.407502
MIR181A1HG	-1.85877	1.08582e-09	6.43929e-07	-1.72919	2.61871e-12	3.72204e-10	-1.62443	6.25152e-05	0.00191989
RP11-382E9.1	-0.118581	0.916743	0.990116	-0.629602	0.178929	0.394869	-0.185912	0.780297	0.922749
NR5A2	-0.571785	0.0655366	0.38812	-1.51867	8.06019e-08	3.85833e-06	-1.47904	0.000560677	0.0105038
LINC00862	0.904342	0.00170945	0.0507758	1.63618	4.44694e-10	3.98325e-08	2.08651	6.70484e-11	1.62252e-08
ZNF281	-0.58354	0.043407	0.325988	-0.118228	0.628759	0.810695	0.0920047	0.788832	0.926411
KIF14	-0.78789	0.0171196	0.203108	-1.18819	5.8434e-05	0.00105895	-0.385343	0.337457	0.647518
DDX59	-0.267995	0.3614	0.743167	-0.317929	0.206945	0.43239	-0.397337	0.279091	0.594035
RP11-92G12.3	0.67178	0.1735	0.57109	1.22072	0.0128731	0.0691202	1.33291	0.0118134	0.0942334
CAMSAP2	-0.0302416	0.916043	0.990116	0.266263	0.279997	0.517116	0.186556	0.584509	0.826347
C1orf106	-0.139699	0.640969	0.896575	0.0838663	0.749949	0.884672	0.0783467	0.823469	0.942883
MROH3P	0.296341	0.517374	0.837881	-0.265132	0.502115	0.720635	-0.100703	0.929334	0.981682
KIF21B	0.188903	0.511883	0.836309	-0.35233	0.156497	0.364632	-0.892391	0.0189236	0.128078
RP11-168O16.1	-0.0753603	1	1	-0.553909	0.259841	0.495206	-1.18005	0.0998166	0.350616
TMEM9	-0.0882097	0.767432	0.943571	0.076078	0.772291	0.89675	-0.0269553	0.940367	0.986184
IGFN1	-0.000180143	1	1	0.387828	0.117969	0.304846	0.259412	0.446138	0.733684
PHLDA3	-0.143439	0.631201	0.891351	-0.121846	0.633856	0.814029	-0.0204973	0.95952	0.995369
CSRP1	-0.188507	0.514337	0.836505	-0.0822354	0.740684	0.879062	-0.145667	0.681662	0.879779
RP11-134G8.7	-0.0111674	0.985952	1	0.405345	0.138813	0.337716	0.478975	0.18212	0.480162
NAV1	0.16304	0.57699	0.869454	-0.0607692	0.820255	0.925457	-0.54014	0.155585	0.444109
IPO9-AS1	0.347159	0.478728	0.818487	-0.0752681	0.892275	0.960488	-0.68097	0.354245	0.661873
IPO9	0.169488	0.552458	0.860363	-0.0701331	0.775923	0.898728	-0.260494	0.464007	0.74712
SHISA4	-0.076299	0.947346	0.99874	0.618012	0.077138	0.233519	0.224222	0.605564	0.838571
TIMM17A	-0.532298	0.0662985	0.389728	-0.810836	0.000913249	0.00961995	-0.963275	0.01099	0.0894617
RNPEP	0.13543	0.643102	0.897175	0.352877	0.165308	0.376752	0.435629	0.204356	0.508843
GPR37L1	0.139529	0.700147	0.919319	0.061664	0.887808	0.95824	-0.721789	0.176719	0.474729
ARL8A	0.102644	0.724113	0.926447	0.00447052	0.990073	1	0.164792	0.634828	0.855558
PTPN7	0.153234	0.59135	0.876606	0.344013	0.165579	0.377081	0.344795	0.30851	0.621475
PTPRVP	0.487561	0.243991	0.64752	1.6752	1.64875e-06	5.19325e-05	2.41654	1.35824e-09	2.40814e-07
LGR6	-0.382449	0.425944	0.786104	0.846814	0.0281097	0.119869	0.0187702	1	1
UBE2T	-0.17045	0.719254	0.925214	-0.22903	0.510496	0.726795	0.543718	0.201421	0.50522
PPP1R12B	0.268785	0.344535	0.731973	0.35882	0.145974	0.347468	0.281397	0.406368	0.707225
SYT2	-0.356569	0.257477	0.657864	-0.500255	0.0732311	0.225987	-0.819814	0.0445614	0.217903
KDM5B	0.0900267	0.753298	0.938103	0.133993	0.586598	0.78109	0.136468	0.690879	0.883771
RABIF	0.149835	0.620607	0.887362	0.104985	0.714533	0.862233	-0.237281	0.562415	0.812535
KLHL12	-0.0222621	0.942942	0.998296	0.056755	0.826086	0.928261	0.210588	0.542895	0.799582
ADIPOR1	-0.194662	0.500339	0.830094	-0.20918	0.395291	0.63069	0.0363079	0.916743	0.978255
CYB5R1	-0.186991	0.540189	0.851779	0.0320638	0.919971	0.973798	0.626968	0.0709484	0.28844
TMEM183A	-0.0235475	0.936818	0.996097	-0.00333002	0.987862	1	-0.024636	0.945645	0.988585
PPFIA4	1.02359	0.000547767	0.0229103	1.32359	7.27117e-07	2.6052e-05	0.915723	0.00740686	0.0678291
ADORA1	0.463606	0.139519	0.523212	1.01893	0.000241576	0.00341345	0.706393	0.0496117	0.231288
MYBPH	0.0853658	0.767132	0.943416	0.471931	0.0624367	0.203677	0.481821	0.155518	0.44399
CHI3L1	-0.0766345	0.787904	0.95079	0.20137	0.411058	0.646372	0.561049	0.0911637	0.332309
CHIT1	0.0222999	0.937724	0.996593	0.658934	0.00824769	0.050731	1.7605	3.09883e-08	3.4383e-06
LINC01353	0.49457	0.410823	0.778493	-0.246528	0.618541	0.804007	-0.494202	0.5382	0.797418
LINC01136	-0.474342	0.489626	0.825306	-0.403442	0.484671	0.706687	-0.723665	0.299169	0.611567
BTG2	0.415577	0.143959	0.529419	0.507163	0.0411283	0.154634	0.495166	0.139185	0.418105
OPTC	-1.21723	0.0952223	0.455658	0.206209	0.882496	0.955578	0.947959	0.120124	0.386404
ATP2B4	0.406343	0.154099	0.546262	1.05288	3.26682e-05	0.000667254	1.05063	0.00126864	0.0197268
ZC3H11A	-0.172763	0.545701	0.85481	-0.306462	0.207769	0.433169	-0.37628	0.291295	0.605379
SNRPE	-0.627016	0.0323993	0.282128	-0.650959	0.00859907	0.0524421	-0.641912	0.0826177	0.313586
SOX13	0.458908	0.112509	0.483373	0.348212	0.168526	0.380956	0.230997	0.503427	0.773722
ETNK2	0.940663	0.0636482	0.383674	0.369347	0.595368	0.787199	0.549606	0.341361	0.651038
PLEKHA6	0.0263929	0.94255	0.998213	-0.237913	0.415704	0.649756	-0.342037	0.397707	0.699895
RP11-739N20.2	-0.172158	0.553542	0.860545	-0.46511	0.0609419	0.200587	-0.601184	0.103586	0.356721
PPP1R15B	-0.659294	0.0346581	0.293476	-0.679022	0.0112782	0.062873	-0.782973	0.0473382	0.22503
PIK3C2B	0.107571	0.71671	0.924089	0.350269	0.185439	0.403746	0.371198	0.293718	0.606606
MDM4	0.0581661	0.839007	0.967849	-0.211712	0.385851	0.62297	-0.349015	0.327254	0.639776
CNTN2	0.897869	0.021919	0.233107	0.867269	0.0212332	0.0988326	0.686137	0.140795	0.421086
TMEM81	0.259198	0.574967	0.869143	0.549515	0.200507	0.424251	0.746421	0.125315	0.393342
RBBP5	0.0900654	0.75435	0.938243	0.151649	0.545679	0.752294	0.0618105	0.859167	0.957798
DSTYK	0.209395	0.469377	0.813276	0.239134	0.340751	0.579819	0.279681	0.41445	0.712558
TMCC2	-0.222893	0.679216	0.911104	-0.608822	0.201155	0.425111	0.190718	0.746582	0.906765
NUAK2	-0.507128	0.187615	0.589657	-1.06787	0.00382175	0.0286016	-0.913712	0.0575477	0.254515
CDK18	0.0156034	0.957054	1	1.01734	0.000206632	0.00301925	1.07592	0.00193143	0.0267471
MFSD4	0.036185	0.944782	0.998542	-0.19228	0.639581	0.817079	-0.508721	0.345735	0.65409
ELK4	-0.0442682	0.877745	0.979576	-0.121847	0.61942	0.804348	-0.238057	0.501214	0.772875
SLC45A3	0.332504	0.264222	0.664146	0.474195	0.0691868	0.217527	0.0325055	0.928612	0.981487
NUCKS1	-0.246977	0.38843	0.76059	-0.480987	0.0477189	0.170472	-0.458132	0.202072	0.505513
RAB29	0.0280133	0.924713	0.991914	0.50579	0.0476617	0.170361	0.667357	0.0485814	0.22828
SLC41A1	0.0718858	0.805627	0.956317	0.122316	0.635411	0.814778	-0.155909	0.668405	0.8729
RAB7B	1.32552	3.54213e-06	0.000507647	1.47363	1.11608e-08	6.80648e-07	0.764166	0.020987	0.136666
C1orf186	-0.245488	0.567663	0.866867	-0.467016	0.189671	0.409794	-0.456317	0.354297	0.661873
RP11-38J22.1	-0.0516335	1	1	-0.021781	0.925064	0.975746	-0.249888	0.686199	0.881875
FAM72A	-0.159297	0.734115	0.930427	0.337408	0.369872	0.607341	0.240614	0.57227	0.818832
SRGAP2	-0.0372517	0.896794	0.985276	0.643911	0.0097663	0.0567243	0.188348	0.58119	0.82455
IKBKE	0.0963744	0.7387	0.933115	0.217831	0.382995	0.619463	0.14651	0.672325	0.874778
C1orf147	0.39492	0.293169	0.692497	0.436847	0.234356	0.465142	0.557645	0.206476	0.511524
RP11-534L20.5	0.993716	0.0509317	0.350619	1.00634	0.0536679	0.184044	0.930742	0.120159	0.386405
RASSF5	0.443975	0.12005	0.495549	0.219072	0.378606	0.61554	-0.0831514	0.81349	0.938194
EIF2D	0.523962	0.0705008	0.400552	0.54697	0.0318491	0.130601	0.538549	0.113587	0.37538
DYRK3	-0.107817	0.712288	0.923126	-0.578924	0.0200536	0.0951924	-0.51132	0.163609	0.457968
MAPKAPK2	-0.167615	0.558265	0.862661	-0.420065	0.0843973	0.247986	-0.510831	0.157306	0.447227
IL10	-0.122617	0.774035	0.945902	0.334183	0.37745	0.614656	0.361309	0.422842	0.718644
IL19	-0.345084	0.475063	0.815233	0.445433	0.308109	0.547778	0.562641	0.252739	0.565229
IL24	-0.787757	0.00852671	0.138373	-0.730574	0.00401281	0.0296303	0.133118	0.701017	0.886672
FCMR	-0.333677	0.260218	0.659966	-0.18827	0.455332	0.683301	0.162507	0.638521	0.857469
PIGR	-0.0594269	0.84129	0.968492	-0.166305	0.507355	0.724173	0.250063	0.468975	0.749662
PFKFB2	-0.300752	0.401097	0.770389	-0.0157673	0.968999	0.998101	0.373091	0.336475	0.647281
YOD1	-0.0686381	1	1	-0.286218	0.520702	0.733739	0.0960919	0.871695	0.962499
RP11-6J21.2	1.09961	0.00826301	0.135469	-0.51546	0.232707	0.463446	-0.129347	0.870079	0.96194
CD55	-0.266068	0.354539	0.738863	-1.07375	1.06836e-05	0.00026099	-0.939165	0.0126996	0.0994683
CD46	0.179926	0.529005	0.845365	0.462202	0.0629925	0.204721	0.578398	0.0831495	0.314979
C1orf132	0.717223	0.0138476	0.181517	1.28303	9.66857e-07	3.30577e-05	1.26776	0.000122183	0.00326796
PLXNA2	-0.608147	0.0371601	0.302101	-1.01467	3.90877e-05	0.000767386	-1.66403	4.8847e-05	0.0015673
LAMB3	-0.343039	0.285535	0.683939	-0.490178	0.0825923	0.244605	-0.374398	0.346946	0.655186
RP1-28O10.1	-1.25845	0.0042446	0.0913626	-0.926672	0.0164462	0.0823556	-1.84833	0.00137507	0.020854
TRAF3IP3	-0.646562	0.0497271	0.34832	-0.659163	0.0217995	0.100592	-0.485223	0.227973	0.537743
C1orf74	-0.291227	0.44507	0.798502	-0.240743	0.478439	0.70148	0.101386	0.818207	0.940098
DIEXF	-0.314142	0.279228	0.679424	-0.550003	0.0265166	0.11516	-0.650039	0.0791648	0.305917
HHAT	0.000141937	1	1	0.0835786	0.746807	0.882667	0.519633	0.127412	0.397721
KCNH1	-0.184313	0.666086	0.906694	-0.0891787	0.774636	0.897842	0.349256	0.434113	0.72545
RCOR3	0.13699	0.634065	0.8921	0.245659	0.32496	0.564226	0.314154	0.355916	0.663525
TRAF5	0.829191	0.033114	0.287059	1.97839	4.18647e-09	2.90318e-07	1.66013	5.24727e-05	0.00167426
LINC00467	0.588182	0.0580634	0.369572	0.624276	0.0244938	0.109046	0.649979	0.0706102	0.287738
SLC30A1	-0.253771	0.379268	0.754407	-0.129863	0.598703	0.789443	0.150463	0.662973	0.869437
LPGAT1	-0.119691	0.676165	0.910063	-0.227503	0.351503	0.589851	-0.184931	0.598813	0.83351
RP11-552D8.1	-0.696785	0.259336	0.659296	-0.495145	0.327074	0.56584	-0.0973278	0.912089	0.976391
INTS7	0.194478	0.500366	0.830094	0.00822829	0.975495	1	-0.17426	0.623028	0.848969
DTL	-1.7943	7.58639e-08	2.50905e-05	-1.65604	5.11354e-09	3.50369e-07	0.00770607	0.976237	1
RP11-15I11.3	-1.34222	0.062385	0.380353	-1.6939	0.0110283	0.0618203	-0.890814	0.258249	0.572783
PPP2R5A	-0.106843	0.710125	0.92233	0.0358098	0.88495	0.957193	0.136456	0.691358	0.884053
TMEM206	0.123561	0.670419	0.908642	0.315891	0.211958	0.438039	0.339884	0.322935	0.636749
NENF	-0.168787	0.588501	0.87571	0.0303261	0.924754	0.975746	0.296981	0.406969	0.707355
RP11-61J19.3	-0.857848	0.0781363	0.420267	-1.00021	0.028073	0.119815	-0.773909	0.180167	0.47846
RP11-61J19.5	-0.285795	0.648259	0.898846	-0.444202	0.394183	0.629441	-0.483868	0.466344	0.748222
ATF3	-0.547829	0.0573365	0.368488	-0.157122	0.518958	0.733003	0.11978	0.726467	0.898922
RP11-338C15.3	-0.0520127	1	1	0.647725	0.112978	0.297141	-0.00375442	1	1
BATF3	-0.905114	0.00835959	0.136595	-1.5614	1.43921e-06	4.59214e-05	-1.5342	0.0010665	0.0174351
NSL1	0.304849	0.293879	0.693443	0.725187	0.00460247	0.0329364	1.03422	0.00179182	0.0252813
TATDN3	-0.0977802	0.75724	0.939638	0.00293749	1	1	0.389868	0.270879	0.586092
FLVCR1	0.149668	0.610361	0.883796	-0.414047	0.102228	0.278831	-0.294967	0.418631	0.715788
VASH2	0.723329	0.0781268	0.420267	0.875751	0.0279284	0.119481	1.24979	0.00576698	0.0574293
ANGEL2	-0.0749096	0.797825	0.954614	0.0453609	0.860303	0.944994	-0.0341722	0.924259	0.980145
RPS6KC1	-0.499152	0.0839014	0.432739	-0.0439832	0.857383	0.943395	0.00635263	0.985312	1
SMYD2	0.0373574	0.896297	0.985276	0.148042	0.561918	0.764969	0.0761787	0.828316	0.94534
PTPN14	-0.830836	0.00634486	0.115615	-1.11955	1.78333e-05	0.000403548	-1.21683	0.00251659	0.0324369
CENPF	-0.292393	0.354655	0.738863	-0.474704	0.0854575	0.249647	0.347238	0.343782	0.652835
KCTD3	-0.350461	0.234942	0.638687	-0.303339	0.227789	0.457225	-0.365503	0.316231	0.629754
USH2A	-0.99431	0.0076997	0.129335	-0.480885	0.140406	0.338953	-0.283707	0.526902	0.789413
ESRRG	-0.395654	0.434704	0.79089	0.296767	0.480979	0.703741	0.158228	0.745514	0.906555
GPATCH2	0.0861189	0.762372	0.941569	-0.0100025	0.967216	0.997499	-0.0167401	0.961626	0.995848
SPATA17	0.111732	0.714115	0.923257	0.422093	0.114611	0.299862	0.484207	0.171173	0.468128
RRP15	-0.637815	0.0283796	0.262942	-0.85794	0.000462204	0.00569004	-0.864368	0.0213573	0.137888
TGFB2	-1.338	1.44624e-05	0.0015742	-1.31632	3.71608e-07	1.45579e-05	-1.8245	1.91242e-05	0.000752627
LYPLAL1-AS1	-0.271554	0.416309	0.781455	-0.164109	0.5621	0.765097	-0.114853	0.777678	0.92104
LYPLAL1	0.00673941	0.981142	1	0.260198	0.293037	0.530657	0.534559	0.109897	0.368997
RP11-135J2.3	0.56875	0.0964666	0.457628	0.974778	0.00165806	0.0152897	1.37817	0.000234944	0.00545285
RP11-392O17.2	0.436952	0.290305	0.689546	0.843398	0.0261861	0.114215	1.4102	0.00107278	0.0175044
RP11-392O17.1	-1.40091	0.0461184	0.335134	0.545572	0.287523	0.524683	0.135635	0.825401	0.944148
RP11-95P13.1	0.20175	0.651389	0.900637	1.03095	0.00602843	0.0401651	1.23587	0.00515025	0.0534927
SLC30A10	-0.57744	0.152885	0.544937	-0.536741	0.146255	0.347897	-0.72663	0.141202	0.421817
EPRS	-0.339227	0.237601	0.64141	-0.793127	0.00109545	0.0110625	-0.816734	0.0279993	0.163356
BPNT1	-0.450969	0.133295	0.514762	-0.262726	0.306268	0.545711	-0.0994467	0.790248	0.926932
IARS2	-0.126897	0.659285	0.903985	-0.149144	0.544204	0.751529	-0.0618449	0.860095	0.958087
RAB3GAP2	0.0555216	0.845779	0.969562	0.044608	0.855823	0.943007	0.0981066	0.775	0.919775
MARK1	-0.365651	0.475077	0.815233	0.60918	0.118638	0.305943	0.256111	0.600398	0.834395
MARC2	0.508813	0.143894	0.529345	0.382133	0.257535	0.492505	0.738988	0.0663547	0.277373
MARC1	0.00684626	1	1	0.200794	0.517223	0.731544	0.100121	0.802771	0.932779
RP11-295M18.6	0.548685	0.377817	0.753699	0.445437	0.57347	0.771971	0.518333	0.421055	0.717395
LINC01352	-0.438847	0.258566	0.65869	-0.487172	0.15664	0.364632	-0.637379	0.182685	0.480767
HLX-AS1	-0.286645	0.330481	0.721147	-0.269887	0.287901	0.525061	-0.426072	0.247013	0.558817
HLX	-0.974719	0.000995904	0.034883	-1.05871	1.95282e-05	0.00043787	-1.38082	0.000518901	0.00997349
DUSP10	-1.94094	1.6027e-10	1.10253e-07	-2.141	3.37092e-18	1.38031e-15	-1.98444	2.25469e-06	0.000129254
RP11-191N8.2	0.0160168	0.951724	1	-0.338386	0.352877	0.59108	0.465422	0.279721	0.594765
RP11-815M8.1	0.469867	0.129154	0.510622	0.363012	0.19219	0.412955	1.14876	0.000973793	0.0163214
RP11-400N13.3	-2.2871	5.51361e-13	4.99068e-10	-2.87145	4.41304e-27	3.79477e-24	-2.24733	3.23096e-07	2.63346e-05
RP11-400N13.1	0.0946941	0.794326	0.953285	0.0243852	1	1	0.424692	0.301882	0.613985
RP11-378J18.9	0.0638567	0.856585	0.973795	0.324833	0.300574	0.538254	-0.0168896	0.975281	1
TAF1A	0.691002	0.0198097	0.220082	0.754842	0.00433898	0.0313274	0.704395	0.0412952	0.208881
MIA3	-0.0966073	0.739219	0.933115	0.280021	0.262504	0.49821	0.247357	0.470577	0.750741
AIDA	0.730526	0.0123774	0.17141	1.09352	2.67381e-05	0.000572655	1.00642	0.0025828	0.0329762
BROX	-0.215043	0.454921	0.805215	-0.0104997	0.966195	0.997212	0.0678278	0.844581	0.952591
RP11-452F19.3	0.0195255	0.944784	0.998542	-0.965331	0.0214403	0.0994687	-0.88815	0.108931	0.366923
RP11-455P21.3	-0.0368415	0.901524	0.986599	-0.296658	0.233258	0.464028	-0.547147	0.1369	0.414655
DISP1	-0.00785838	0.991077	1	-0.408252	0.124905	0.315668	-0.696791	0.0764991	0.299957
SUSD4	-0.951655	0.146577	0.533735	0.613366	0.231095	0.461564	-0.0837197	1	1
CAPN2	0.0587391	0.83717	0.967849	0.152539	0.535936	0.745775	-0.200439	0.569695	0.816803
TP53BP2	-0.484639	0.0929603	0.451376	-0.407181	0.0949787	0.266815	-0.526694	0.14576	0.428218
RP11-504P24.8	0.792323	0.160976	0.557297	1.19448	0.0230272	0.104519	0.730408	0.251879	0.564332
GTF2IP20	-0.487253	0.494858	0.827527	-0.794794	0.203794	0.428432	-1.53992	0.0642705	0.272314
RP11-504P24.3	0.668421	0.0239087	0.243919	0.810945	0.00198966	0.0175658	0.82287	0.0157657	0.113995
RP11-504P24.5	1.28713	0.012425	0.171571	1.6259	0.000763553	0.00839437	1.69542	0.00184108	0.0258052
FBXO28	-0.0911715	0.750571	0.93802	-0.055988	0.819557	0.925199	-0.0865077	0.805099	0.933969
DEGS1	-0.13444	0.643238	0.897235	-0.220448	0.373464	0.610303	-0.147612	0.678405	0.878092
RP11-365O16.6	0.491943	0.357149	0.740896	0.402056	0.535164	0.745145	0.452575	0.473218	0.752097
NVL	-0.00570873	0.985158	1	-0.0112281	0.962746	0.995688	-0.216984	0.539762	0.798086
CNIH4	-0.163726	0.569738	0.867571	-0.381842	0.118753	0.306148	-0.373252	0.297757	0.610203
WDR26	0.037389	0.89563	0.985205	0.105731	0.665975	0.833826	0.115914	0.735148	0.902356
CNIH3	0.470531	0.0967694	0.45784	0.211741	0.388024	0.624251	0.262523	0.438343	0.728299
RP11-449J1.1	-0.112452	0.701424	0.920054	-1.07464	2.40925e-05	0.000521185	-1.40417	0.000531487	0.0101336
DNAH14	-0.106369	0.709375	0.92233	-0.309693	0.202594	0.426987	0.0595788	0.862386	0.959211
LBR	-0.752263	0.00955637	0.147448	-0.741321	0.00226035	0.0194757	-0.867552	0.0201468	0.133113
RP11-496N12.9	0.170136	0.684142	0.913161	-0.13836	0.694303	0.851152	0.375204	0.444818	0.732685
ENAH	-0.53847	0.0640312	0.383902	-1.03695	2.48881e-05	0.000535263	-1.47083	0.000238218	0.00550655
SRP9	-0.17568	0.541433	0.852619	-0.108307	0.65996	0.830225	-0.136196	0.698919	0.886375
EPHX1	-0.301464	0.318754	0.712705	-0.091637	0.729326	0.871401	0.112279	0.75071	0.908821
RP11-285F7.2	-0.347351	0.668354	0.908147	0.0303402	1	1	-0.368711	0.703411	0.887873
TMEM63A	0.317362	0.266328	0.666616	0.636538	0.0108078	0.0609416	0.695166	0.0360222	0.191849
RP4-559A3.7	1.22198	0.00747002	0.12745	0.8671	0.072911	0.225242	1.33822	0.00843687	0.0747924
PYCR2	-0.338851	0.263222	0.663573	-0.435476	0.0941931	0.265622	-0.190503	0.606491	0.838847
SDE2	-0.386433	0.180094	0.579532	-0.598684	0.0141216	0.073976	-0.617071	0.0915334	0.332951
RP11-396C23.4	-1.00802	0.0245034	0.247888	-0.76293	0.0660727	0.210824	-1.32385	0.0194978	0.130262
H3F3A	-0.904189	0.00213683	0.0587988	-0.7076	0.00403696	0.0297207	-0.706325	0.0567651	0.25206
RP11-396C23.2	0.656973	0.0676309	0.392945	-0.517295	0.163083	0.373701	0.0226379	0.963777	0.996329
ACBD3	-0.32973	0.252909	0.65493	-0.127516	0.603973	0.79285	-0.259298	0.464943	0.747647
LIN9	0.719849	0.0158222	0.195482	0.352411	0.187379	0.40609	0.306579	0.390621	0.693903
PARP1	-0.126034	0.662418	0.905028	0.280589	0.25811	0.493001	0.43161	0.200361	0.50417
C1orf95	0.62836	0.0282066	0.262322	1.012	6.94311e-05	0.00122469	1.19887	0.00022944	0.00535422
ITPKB	0.87505	0.00207929	0.0578635	1.54612	2.05781e-09	1.5522e-07	1.94084	9.28122e-10	1.69807e-07
PSEN2	0.039121	0.893109	0.984412	0.616512	0.0145219	0.075384	0.747075	0.0249482	0.151928
ADCK3	0.285148	0.322987	0.715443	0.731077	0.00393127	0.0291674	0.915467	0.00564458	0.0566698
CDC42BPA	-0.206557	0.475071	0.815233	-0.276454	0.26205	0.498028	-0.183171	0.606252	0.838803
RP11-275O4.5	0.538357	0.378077	0.753699	1.23616	0.0215782	0.0998575	1.53289	0.00773138	0.0698341
ZNF678	0.431741	0.130978	0.510973	0.529579	0.0344016	0.137424	0.714011	0.0316054	0.176649
ZNF847P	0.476571	0.306079	0.702984	0.513195	0.338815	0.577268	1.07734	0.0356282	0.190705
SNAP47	0.432484	0.136195	0.517959	0.332965	0.19092	0.411099	0.255357	0.460404	0.744316
JMJD4	-0.329174	0.325145	0.717731	-0.634142	0.0318321	0.130563	-0.325398	0.425936	0.720843
WNT9A	0.0833981	0.798334	0.954614	0.0838975	0.796754	0.911539	-0.00276019	1	1
WNT3A	-0.691222	0.201414	0.604795	-0.694424	0.147168	0.349537	-0.474861	0.503056	0.773588
RP5-881P19.7	0.523151	0.182516	0.58193	0.41061	0.272981	0.508418	0.291467	0.529703	0.792297
ARF1	-0.0145235	0.959763	1	-0.436454	0.0724391	0.224187	-0.468293	0.192562	0.493473
C1orf35	0.0447174	0.883924	0.981623	-0.0790291	0.774199	0.897524	0.00256252	0.989137	1
MRPL55	-0.21201	0.500612	0.8303	-0.145077	0.593802	0.786462	0.334582	0.351901	0.659474
GUK1	-0.0145154	0.96295	1	0.0514658	0.839048	0.93405	0.424232	0.212275	0.517366
GJC2	0.233556	0.662369	0.905028	-0.11077	0.805663	0.916635	-0.0180406	1	1
IBA57-AS1	0.431568	0.374342	0.752298	-1.02592	0.116126	0.302321	-0.57993	0.473774	0.752467
IBA57	-1.17335	0.000122155	0.00797675	-1.49888	8.70245e-09	5.52268e-07	-1.769	3.00027e-05	0.00106389
C1orf145	-0.05229	0.916911	0.990116	-0.820102	0.0114123	0.0633419	-0.389476	0.388871	0.692462
OBSCN	0.358512	0.210354	0.615251	0.0239689	0.923401	0.975291	-0.0823862	0.817095	0.939604
TRIM11	-0.256607	0.38526	0.75829	-0.407432	0.108707	0.290294	-0.473022	0.202779	0.50661
RP11-245P10.4	0.143082	0.876955	0.97951	0.836237	0.16923	0.381785	0.251615	0.784443	0.924644
TRIM17	0.723875	0.0382099	0.305217	1.13883	0.000281411	0.00387177	0.840544	0.0333919	0.183093
HIST3H2A	-0.142426	0.711554	0.923126	-0.112329	0.711333	0.86006	0.474657	0.212306	0.517366
HIST3H2BB	-0.294745	0.380456	0.755465	-0.903186	0.00210141	0.0183497	-0.611907	0.14306	0.423979
RNF187	-0.404658	0.163957	0.560303	-0.928358	0.00017199	0.00259463	-0.853269	0.0236545	0.147502
DUSP5P1	0.637525	0.271637	0.672545	1.20498	0.0253813	0.111696	1.59687	0.00437201	0.0477699
FTH1P2	-0.280058	0.688624	0.914728	0.0629004	1	1	0.348622	0.544771	0.80133
RHOU	-1.15228	0.000146942	0.00899329	-1.57318	9.63129e-10	7.88757e-08	-1.43367	0.00041397	0.0084254
RP5-1061H20.4	0.0990728	0.754104	0.938209	-0.104961	0.691143	0.849175	-0.445982	0.253169	0.565851
RAB4A	0.112644	0.697131	0.918462	0.0539346	0.83039	0.930301	-0.0785163	0.824201	0.943198
RP4-803J11.2	0.760089	0.0549286	0.362495	0.497133	0.20733	0.432592	0.601288	0.208495	0.514078
CCSAP	0.172564	0.549813	0.858048	0.0400616	0.875159	0.951923	0.17239	0.617365	0.845674
NUP133	-0.196533	0.496349	0.828758	-0.124602	0.61333	0.799943	0.0514963	0.88247	0.966803
RP4-613A2.1	0.159362	0.876939	0.97951	0.414438	0.547122	0.7534	1.09008	0.081968	0.312313
ABCB10	0.404813	0.161806	0.558336	0.643603	0.011444	0.0634267	0.903414	0.00652362	0.0622838
TAF5L	-0.0158783	0.957575	1	-0.0714914	0.773595	0.897423	-0.148079	0.676431	0.876786
URB2	0.0205677	0.943452	0.998318	-0.322167	0.197961	0.420995	-0.505659	0.169541	0.465704
GALNT2	-0.132659	0.642977	0.897175	-0.0162923	0.947008	0.987805	-0.10389	0.766026	0.916045
PGBD5	-1.4358	1.39936e-06	0.000270407	-2.22556	2.68321e-19	1.21437e-16	-2.68769	3.23899e-09	5.11047e-07
COG2	-0.226519	0.433881	0.790454	-0.143322	0.562206	0.765119	-0.16141	0.649049	0.862853
AGT	-0.319469	0.294457	0.694184	-0.323484	0.215349	0.442698	-0.487408	0.19929	0.502855
C1orf198	0.204498	0.479182	0.818822	0.226917	0.365937	0.603972	0.241744	0.482695	0.758188
TTC13	0.551362	0.0544398	0.360804	0.741907	0.00331399	0.0257985	1.00675	0.00217037	0.0291838
ARV1	0.148457	0.612958	0.884663	-0.144076	0.572082	0.77163	0.218604	0.532105	0.79399
FAM89A	-0.121789	0.674483	0.909714	-0.45554	0.0659589	0.210691	-0.442525	0.223721	0.532239
TRIM67	0.0441623	0.880326	0.980307	0.0635205	0.935779	0.981014	0.066733	0.89765	0.970686
C1orf131	-0.0762356	0.800161	0.955504	-0.154722	0.550721	0.756553	-0.122751	0.740085	0.905326
GNPAT	0.188079	0.514115	0.836309	0.378002	0.130344	0.324547	0.487227	0.148576	0.433014
EXOC8	-0.132917	0.651645	0.900811	-0.0661964	0.792954	0.910054	-0.0870549	0.810066	0.937134
SPRTN	-0.366024	0.217534	0.621145	-0.244609	0.336224	0.57398	-0.247471	0.497286	0.770068
EGLN1	-0.375187	0.19425	0.597408	0.204268	0.407831	0.643356	0.393795	0.242812	0.554125
RP11-295G20.2	-0.301015	0.39865	0.76821	0.429944	0.145952	0.347468	0.649624	0.0789007	0.305498
TSNAX	-1.07208	0.00107178	0.0368648	-0.638079	0.0231943	0.10489	-0.366107	0.350231	0.658109
TSNAX-DISC1	0.454799	0.135259	0.516757	0.961381	0.000364781	0.00472608	1.00074	0.0037248	0.0426929
DISC1	0.131799	0.646185	0.898104	1.16904	4.38114e-06	0.000120942	0.984224	0.00261998	0.0333272
SIPA1L2	-0.257153	0.369589	0.748933	-0.904692	0.000194978	0.00287585	-1.15171	0.00272538	0.0342976
MAP10	-0.594059	0.0709084	0.40212	-0.0525537	0.854691	0.942182	0.00889807	0.97367	1
NTPCR	0.49256	0.0880876	0.440253	0.366849	0.148635	0.351614	0.498238	0.143685	0.425172
PCNXL2	0.0815057	0.77661	0.946908	-0.760458	0.00204966	0.0179939	-1.37543	0.000538338	0.0102071
MLK4	-0.282343	0.345936	0.732866	-1.27742	1.36394e-06	4.39516e-05	-1.6158	0.000131221	0.00345067
SLC35F3	-0.662269	0.0779454	0.419958	-0.545497	0.0959382	0.268427	-1.01658	0.032401	0.179438
RP5-827C21.2	1.26078	0.000807534	0.0299956	1.31291	0.000180938	0.0027106	1.39011	0.00088825	0.0151249
RP5-827C21.4	0.390361	0.320275	0.713943	0.10049	0.869006	0.948897	0.174475	0.699287	0.886375
COA6	-0.512128	0.0840895	0.432739	-0.0970927	0.700794	0.854477	-0.0660279	0.855226	0.956504
TARBP1	-0.309302	0.283432	0.682005	-0.185076	0.450926	0.678862	-0.00846988	0.981198	1
IRF2BP2	-1.03677	0.000425405	0.0189047	-0.712719	0.00349763	0.0268178	-0.61424	0.0929208	0.335506
LINC00184	0.86851	0.139362	0.523212	1.32778	0.019787	0.0943841	1.08562	0.0822284	0.312937
RP4-781K5.4	-1.3583	0.000743245	0.0286748	-0.964004	0.00495825	0.0348191	-1.38664	0.00505871	0.0529195
RP4-781K5.6	-1.04599	0.0425125	0.321665	-0.701942	0.123632	0.313564	-1.1052	0.076859	0.300892
LINC01132	-2.14883	1.23753e-05	0.00141069	-1.21656	0.00267578	0.0220183	-2.17678	0.000337599	0.00715029
RP11-443B7.1	-1.23084	0.0126596	0.172793	-0.743702	0.0852916	0.249579	-0.806566	0.129669	0.402173
RP11-443B7.3	-2.10206	7.67474e-06	0.000936101	-2.41305	1.28028e-07	5.7375e-06	-1.89005	0.000840297	0.0145974
LINC01348	-1.78228	7.35582e-05	0.00545282	-1.87612	9.24866e-06	0.00023119	-1.8665	0.000868427	0.0149196
TOMM20	-0.343587	0.231774	0.634823	-0.732496	0.00258441	0.0214303	-0.792433	0.0326472	0.180362
RBM34	-0.9463	0.0114158	0.164292	-0.712275	0.0293403	0.123433	-0.857829	0.0663769	0.277373
ARID4B	0.27635	0.330875	0.72158	0.509767	0.0396429	0.151003	0.532608	0.110181	0.369197
GGPS1	-0.219758	0.458374	0.806947	-0.135948	0.593899	0.78653	-0.10563	0.774721	0.919687
TBCE	0.279688	0.332232	0.723165	0.492931	0.0504592	0.176849	0.490763	0.147132	0.430628
B3GALNT2	0.216896	0.452829	0.804769	0.480059	0.056682	0.190729	0.325666	0.340683	0.650917
GNG4	0.46849	0.194132	0.597408	-1.01235	0.0076694	0.048103	-1.42633	0.00675162	0.0638693
LYST	0.0202779	0.943151	0.998296	8.99986e-05	1	1	0.176565	0.604412	0.837807
RP4-580N22.2	-0.46008	0.367413	0.74648	-0.427092	0.350262	0.588549	-0.171569	0.8082	0.935793
NID1	-0.131787	0.71904	0.925214	-0.5682	0.0602176	0.198928	-0.638302	0.138235	0.416717
GPR137B	-0.259289	0.368754	0.747958	-0.0325954	0.894321	0.961464	-0.0157094	0.96483	0.996692
ERO1B	0.115839	0.688646	0.914728	-0.0244783	0.922322	0.974868	-0.359526	0.321768	0.635628
LGALS8	-0.364017	0.211365	0.616222	0.348366	0.163059	0.373701	0.170014	0.620892	0.847334
HEATR1	-0.0158914	0.95664	1	-0.314619	0.198653	0.421626	-0.476466	0.187272	0.486005
ACTN2	0.916605	0.00256104	0.0666335	-0.256974	0.364813	0.602985	-1.54188	0.000559403	0.0104918
MTR	0.0870958	0.761052	0.941361	0.00622494	0.980568	1	0.0885523	0.797512	0.930686
RYR2	-0.545062	0.149911	0.539618	0.155508	0.698227	0.853562	-0.318233	0.471511	0.750987
RP11-193H5.1	-0.728702	0.101054	0.465462	-0.764526	0.0678395	0.214764	-0.392109	0.477933	0.755121
CHRM3	0.155624	0.682773	0.912766	0.817008	0.0184741	0.0896086	0.64201	0.135914	0.412905
FH	-0.375585	0.194637	0.598386	-0.270977	0.270867	0.506713	-0.241182	0.497383	0.770068
KMO	-0.508177	0.0869852	0.437643	0.263278	0.300047	0.537932	0.231272	0.506688	0.776461
OPN3	-0.315872	0.28583	0.684353	0.0431727	0.866751	0.948304	0.0440282	0.898313	0.970853
EXO1	-0.669877	0.110298	0.480716	-0.837429	0.0273308	0.117676	1.10353	0.00547062	0.0556431
PLD5	-0.488164	0.352383	0.737542	0.00648735	1	1	-0.660007	0.240554	0.552196
RP11-261C10.7	-0.257482	0.678859	0.911104	0.232581	0.796416	0.911484	-1.13998	0.110007	0.369197
LINC01347_2	0.215476	0.501724	0.830876	0.581871	0.0423414	0.157428	0.0907513	0.79635	0.929904
CEP170	-1.10103	0.000169616	0.00981601	-1.47255	1.27571e-09	1.03489e-07	-1.60153	6.77483e-05	0.00204233
SDCCAG8	-0.396133	0.167445	0.562787	-0.755595	0.00179989	0.0162576	-0.834816	0.0246296	0.150821
AKT3	-0.22947	0.422822	0.784328	-0.611131	0.0117585	0.06467	-0.635064	0.0817181	0.311893
ZBTB18	-0.0649531	0.851477	0.972129	-0.126322	0.650045	0.82408	-0.0156052	0.972858	1
C1orf100	0.195707	0.708788	0.92233	-0.0561382	0.834168	0.931765	-0.138577	0.86093	0.958549
RP11-518L10.5	0.0828606	0.776249	0.946882	-0.0253687	0.91765	0.972672	0.0673505	0.849752	0.953835
ADSS	-0.227707	0.427523	0.786361	-0.519604	0.032931	0.133458	-0.535356	0.139588	0.419015
C1orf101	0.360938	0.20803	0.613358	0.518811	0.03844	0.148194	1.058	0.00121398	0.0192071
DESI2	-0.480323	0.095777	0.456787	-0.567148	0.0197955	0.0943841	-0.492437	0.172333	0.46943
COX20	0.573829	0.0467497	0.337249	0.472795	0.0616347	0.201799	0.832383	0.0124447	0.0982664
HNRNPU-AS1	1.30982	6.49905e-05	0.0049456	1.41272	2.21321e-06	6.71302e-05	1.78664	6.59961e-07	4.67078e-05
RP11-11N7.5	1.39139	1.28692e-06	0.000257354	1.29164	5.35699e-07	1.99847e-05	1.55957	1.2861e-06	8.13174e-05
HNRNPU	-0.467469	0.1042	0.471586	-0.574485	0.0179339	0.0877261	-0.500275	0.165111	0.460148
RP11-11N7.4	-0.284179	0.721255	0.925214	0.158744	0.869175	0.948897	-0.172937	0.875135	0.964348
EFCAB2	0.431142	0.131204	0.510973	0.211632	0.393055	0.628874	0.428877	0.203685	0.50753
KIF26B	0.324037	0.25992	0.659966	-0.95244	0.000139102	0.00220282	-1.00595	0.00892817	0.0774841
SMYD3	-0.0865374	0.761778	0.941569	-0.154176	0.526778	0.738815	0.0895852	0.793984	0.928742
TFB2M	-0.815469	0.00576642	0.109824	-0.949231	0.000134075	0.00213304	-1.11533	0.00406133	0.0453089
CNST	-0.21935	0.445947	0.799374	-0.164611	0.503349	0.721443	-0.228859	0.518648	0.784209
SCCPDH	-0.0859428	0.777532	0.947093	-0.319943	0.213284	0.439815	-0.00658933	0.990451	1
KIF28P	-0.526301	0.334315	0.724399	-0.380904	0.393988	0.629441	-0.698807	0.274627	0.589818
AHCTF1	-0.308174	0.283042	0.682005	-0.393452	0.106342	0.286075	-0.399059	0.264434	0.578225
ZNF670_1	0.357272	0.254174	0.655857	-0.0989512	0.730771	0.87216	-0.147127	0.720648	0.896082
ZNF669	-0.318368	0.310969	0.707173	-0.429601	0.113855	0.298488	-0.286115	0.457085	0.741809
ZNF124	0.20955	0.461601	0.808825	0.221609	0.367729	0.605612	0.271964	0.422437	0.718524
RP11-488L18.3	0.43989	0.242158	0.645981	0.484892	0.187954	0.406848	0.38525	0.409831	0.708898
RP11-488L18.10	0.120628	0.694989	0.917512	0.439538	0.102446	0.279042	0.820039	0.0180912	0.124953
RP11-488L18.4	0.108111	0.705266	0.921879	0.361323	0.144513	0.345354	0.508851	0.128495	0.400109
RP11-488L18.8	-0.36084	0.349916	0.735499	-0.184263	0.57561	0.773137	0.0851227	0.817976	0.940093
ZNF496	-0.0161784	0.956451	1	-0.123048	0.618924	0.804007	-0.140329	0.691925	0.884147
NLRP3	0.270638	0.349174	0.734927	-0.195157	0.438347	0.669002	-0.88135	0.0210101	0.136764
RP11-634B7.4	0.811942	0.0690897	0.396523	1.70092	1.34033e-05	0.000313661	1.51218	0.00126561	0.0197156
TRIM58	-0.771641	0.14515	0.531452	-0.103053	0.849466	0.939655	0.390697	0.414922	0.713155
SH3BP5L	-0.137403	0.643354	0.897235	0.292716	0.25205	0.485415	0.139712	0.690703	0.883703
ZNF672	-0.201065	0.494594	0.827527	-0.585212	0.0204753	0.0963434	-0.57181	0.123881	0.391743
ZNF692	0.326811	0.271879	0.672545	0.515532	0.0481009	0.1712	0.599672	0.0825651	0.313586
PGBD2	-0.281546	0.39483	0.76559	-0.4923	0.0903737	0.259041	-0.267588	0.507868	0.777005
SH3YL1	0.394865	0.175147	0.57323	0.25556	0.318554	0.558365	0.334823	0.331406	0.644087
ACP1	-0.15545	0.594978	0.878284	-0.119233	0.635003	0.814474	-0.0944991	0.790775	0.927244
FAM150B	1.24174	0.000913352	0.0327229	0.530639	0.164888	0.376272	0.665922	0.135823	0.412701
TMEM18	-0.583896	0.0585693	0.371074	-0.683812	0.0111198	0.0621305	-1.13511	0.00558194	0.056304
AC092159.2	0.852489	0.236358	0.639888	-1.06968	0.23258	0.463446	-0.324952	0.842414	0.952119
LINC01250	-0.0714668	0.870796	0.978006	-0.522307	0.151135	0.356112	-0.510507	0.282905	0.597482
AC019118.3	0.962688	0.0279867	0.262158	0.396505	0.404169	0.639576	-0.568018	0.383565	0.685798
TSSC1	0.153009	0.592683	0.876953	0.0726335	0.76915	0.894406	0.131678	0.701129	0.886749
TRAPPC12	0.405023	0.15597	0.550041	0.205347	0.4081	0.643453	0.242359	0.478021	0.755121
ADI1	-0.161644	0.586967	0.874764	0.292754	0.252181	0.485505	0.353516	0.305172	0.617671
RP13-512J5.1	-0.0458911	0.886022	0.982627	-0.347643	0.182016	0.398726	-0.407048	0.281131	0.595797
RNASEH1	-0.212345	0.479211	0.818822	-0.565234	0.0281084	0.119869	-0.710744	0.0629422	0.268618
RNASEH1-AS1	-0.323505	0.582977	0.873065	-0.741155	0.137009	0.335128	-0.737735	0.251104	0.563701
RPS7	-0.363653	0.206198	0.611202	-0.813015	0.000833684	0.00894429	-0.774855	0.0365425	0.193669
COLEC11	2.28888	3.21311e-08	1.31569e-05	1.13178	0.00950505	0.0558614	1.08146	0.0321722	0.178368
NRIR	0.197339	0.585832	0.874274	3.17206	8.10516e-24	5.5757e-21	2.7049	8.67497e-14	4.66225e-11
CMPK2	-0.384443	0.210624	0.615727	2.29491	6.71219e-17	2.17804e-14	1.84806	1.67071e-08	2.05683e-06
RSAD2	-0.766391	0.012952	0.174431	2.93486	1.78252e-25	1.39344e-22	2.31283	7.7461e-13	3.33043e-10
RNF144A	0.463219	0.181391	0.580647	1.43173	3.29189e-06	9.46722e-05	0.890495	0.0229674	0.144739
LINC00299	-0.354446	0.371259	0.749433	0.245345	0.500475	0.719518	0.162933	0.713239	0.89351
AC011747.3	-0.34257	0.324224	0.716617	-0.20775	0.479977	0.703001	0.20616	0.58351	0.825808
ID2-AS1	-0.370416	0.322947	0.715443	0.000405176	1	1	0.375397	0.373266	0.678141
ID2	-0.504732	0.0817308	0.427106	-0.370203	0.130969	0.325697	-0.263918	0.458546	0.743268
KIDINS220	-0.17888	0.533171	0.847436	-0.128587	0.600268	0.790969	-0.165969	0.637077	0.85691
MBOAT2	0.732117	0.0173479	0.205051	0.505012	0.0674591	0.214091	0.0842518	0.829264	0.945797
ASAP2	0.958965	0.000817337	0.0302943	0.104302	0.677848	0.840227	-0.24023	0.503768	0.774107
ITGB1BP1	-0.0304104	0.916324	0.990116	-0.185579	0.44869	0.6773	-0.00891779	0.98039	1
CPSF3	-0.290978	0.315021	0.710615	-0.248081	0.315806	0.55551	-0.341292	0.34241	0.652061
IAH1	0.648756	0.0252799	0.251034	0.420255	0.0995785	0.274403	0.505667	0.138648	0.41725
ADAM17	-0.405347	0.158041	0.552773	-0.547365	0.0240123	0.107612	-0.696003	0.0577158	0.254904
RP11-214N9.1	-0.614712	0.175446	0.573445	-1.25285	0.00429856	0.0311401	-1.37154	0.0172218	0.120841
YWHAQ	0.0111389	0.968872	1	0.00056619	0.998528	1	-0.16602	0.635494	0.856075
RP11-521D12.5	-0.0192395	1	1	0.437906	0.814212	0.921735	0.213051	0.827224	0.944724
TAF1B	0.056794	0.844764	0.96939	-0.0136428	0.955125	0.992342	-0.0178735	0.961612	0.995848
RP11-95D17.1	-0.249404	0.512606	0.836309	-0.210327	0.515002	0.730113	-0.681339	0.144376	0.426335
GRHL1	0.15306	0.609531	0.883794	0.547675	0.0432958	0.159859	0.518764	0.142572	0.423536
KLF11	-0.546061	0.0751801	0.413638	-0.62953	0.0176124	0.0865672	-0.565022	0.143024	0.423944
CYS1	-0.260647	0.592434	0.876857	-0.442868	0.281387	0.518672	-0.456347	0.423175	0.718792
RRM2	0.0242301	0.938738	0.996653	-0.715933	0.0127847	0.0687558	-0.259184	0.508664	0.777547
C2orf48	0.329914	0.295719	0.695848	-0.505216	0.0812738	0.242314	-0.117806	0.772658	0.918833
HPCAL1	0.270102	0.341273	0.730859	-0.285643	0.240272	0.471713	-0.672363	0.0661775	0.276983
ODC1	-0.853254	0.003371	0.0789823	-1.20347	7.26441e-07	2.6052e-05	-2.0321	1.48898e-06	9.17832e-05
RP11-320M2.1	-0.664804	0.153136	0.54504	-0.516975	0.193752	0.415169	-0.580659	0.290429	0.604989
NOL10	-0.238916	0.406543	0.774879	-0.361276	0.140991	0.339602	-0.47997	0.184804	0.483561
ATP6V1C2	0.468216	0.127764	0.509222	0.683713	0.0127853	0.0687558	0.608139	0.0893404	0.327886
PDIA6	-0.193207	0.503244	0.831642	0.152442	0.538017	0.747324	-0.386643	0.282307	0.596818
KCNF1	-0.0831656	0.802454	0.95569	0.119424	0.67538	0.838725	-0.269998	0.510736	0.77887
PQLC3	0.362846	0.249014	0.651338	0.332655	0.238181	0.469268	0.373511	0.309791	0.622619
ROCK2	0.21857	0.442792	0.796567	0.186367	0.44919	0.677587	0.113956	0.73938	0.90485
LINC00570	0.174889	0.672356	0.908642	0.520774	0.532401	0.742724	1.36436	0.0396639	0.203381
E2F6	-3.06727e-05	1	1	-0.504078	0.0478563	0.170683	-0.401094	0.277506	0.592568
GREB1	-0.490833	0.157602	0.552588	-0.441408	0.152775	0.359051	0.106467	0.790412	0.926935
LPIN1	0.0505224	0.861477	0.975122	-0.23863	0.337968	0.576338	-0.625683	0.0920132	0.333906
AC096559.1	-0.740351	0.135052	0.516757	0.0702337	0.933765	0.980277	0.0813197	0.894083	0.969205
LINC00276	-1.14048	0.0102075	0.152525	-0.126342	0.752287	0.886274	-0.617112	0.240626	0.552288
AC068286.1	0.0424048	1	1	-0.230794	0.593033	0.78571	-1.51239	0.0442061	0.216858
NBAS	-0.204028	0.476103	0.815855	-0.0333373	0.891433	0.96016	-0.0226812	0.948004	0.989487
DDX1	0.110376	0.70148	0.920054	0.163177	0.514563	0.730058	0.130128	0.706905	0.890062
FAM49A	0.086299	0.768714	0.943915	0.212934	0.410587	0.64569	0.341761	0.324437	0.638368
VSNL1	-0.00264015	1	1	0.494561	0.310965	0.5506	-0.634659	0.277662	0.592667
SMC6	0.520347	0.0756225	0.414718	0.331478	0.202802	0.427215	0.50856	0.14011	0.419873
GEN1	-0.416816	0.30859	0.705435	-0.563197	0.112607	0.296636	-0.820511	0.103925	0.35739
KCNS3	-0.775561	0.0969192	0.457917	-0.585532	0.154894	0.362184	-0.208328	0.743495	0.906182
RDH14	0.283757	0.475163	0.815233	0.754902	0.0369069	0.144125	0.679507	0.119101	0.385157
LINC01376	0.473882	0.106911	0.477064	0.827224	0.00143238	0.013565	1.31236	6.93405e-05	0.00206351
TTC32	-0.303575	0.352042	0.737444	-0.457518	0.11182	0.29563	-0.431562	0.291864	0.605996
WDR35	0.135864	0.641398	0.896863	-0.120801	0.636382	0.81543	-0.28195	0.446173	0.733684
LAPTM4A	0.0654232	0.823505	0.962721	0.434651	0.0881137	0.254771	0.376349	0.274146	0.589641
SDC1	-0.241304	0.460409	0.807723	-0.948839	0.00149007	0.0140341	-1.34455	0.00247499	0.0320334
PUM2	-0.243745	0.394775	0.76559	-0.347458	0.153283	0.359886	-0.429537	0.230581	0.54026
RHOB	-1.05736	0.000392634	0.0178638	-0.864757	0.000501284	0.00603717	-1.06359	0.00585503	0.0579705
HS1BP3	0.421319	0.165067	0.561057	0.462173	0.0842212	0.24762	0.672732	0.055245	0.248048
GDF7	0.111516	0.783019	0.949017	0.14475	0.722551	0.867464	0.0325772	0.92461	0.980145
LDAH	0.491755	0.0861722	0.43725	0.652851	0.00955007	0.0559524	0.550911	0.101336	0.353003
AC067959.1	-1.19894	0.0098802	0.149097	-0.493266	0.20355	0.428363	-0.48541	0.34109	0.650917
KLHL29	-0.246785	0.404641	0.773052	-0.96293	0.000186382	0.00277283	-1.16302	0.00350598	0.0409103
ATAD2B	-0.377706	0.189199	0.591441	-0.352474	0.148255	0.351003	-0.301199	0.396163	0.699078
UBXN2A	0.0260192	0.929178	0.99293	0.0851909	0.755277	0.887922	0.187424	0.595761	0.832324
MFSD2B	-0.189743	0.578733	0.870566	-0.330722	0.259115	0.494362	-0.510207	0.215283	0.521176
C2orf44	0.2321	0.595943	0.878284	0.387361	0.500362	0.719518	-0.143846	1	1
SF3B6	-0.550408	0.0605998	0.375926	-0.852622	0.000611668	0.00704114	-0.954594	0.012594	0.0989904
FAM228B	0.414596	0.16385	0.560303	0.352076	0.179636	0.39577	0.400707	0.253818	0.566908
TP53I3	-1.90259	0.000336579	0.0159903	-0.652974	0.127314	0.31939	0.00173204	1	1
FAM228A	-0.0932489	0.910424	0.98873	-0.427804	0.381852	0.618196	0.30769	0.595013	0.832042
ITSN2	0.0894076	0.754997	0.938566	0.199273	0.419679	0.653341	0.207825	0.542663	0.799486
NCOA1	0.250325	0.379871	0.754913	0.187503	0.446822	0.675793	0.194849	0.568448	0.815754
PTRHD1	0.0593789	0.865265	0.976496	-0.129107	0.692505	0.85014	-0.26981	0.554176	0.807322
CENPO	-0.170224	0.627118	0.891097	-0.602038	0.0422347	0.157321	-0.369808	0.380181	0.682713
ADCY3	-0.12494	0.67056	0.908642	-0.525996	0.0360182	0.141637	-0.502419	0.172847	0.470128
DNAJC27	0.221288	0.466324	0.81179	-0.00591938	0.974504	1	-0.0976206	0.801729	0.932319
DNAJC27-AS1	0.239638	0.500383	0.830094	0.44163	0.174875	0.389627	1.00881	0.0086005	0.075658
EFR3B	-0.0158628	0.959953	1	-0.494697	0.0467783	0.168317	-1.11171	0.00425316	0.0467684
DNMT3A	0.499481	0.0793329	0.421622	0.177087	0.473175	0.697551	-0.096455	0.783386	0.924305
DTNB	0.525725	0.0792554	0.421592	0.251647	0.35003	0.588348	-0.378368	0.32532	0.63853
ASXL2	0.198859	0.485321	0.823533	0.199536	0.418195	0.651873	0.0806605	0.814909	0.938889
KIF3C	0.367783	0.380558	0.755523	0.405189	0.315974	0.555579	0.756783	0.0937464	0.337079
RAB10	0.181266	0.524607	0.842565	0.395429	0.109615	0.291911	0.244646	0.471506	0.750987
AC011742.3	-0.486787	0.546142	0.854971	0.366622	0.59537	0.787199	-0.455559	0.590244	0.829399
GAREML	-0.0295787	0.960349	1	-0.203083	0.500724	0.719526	-0.198942	0.647884	0.862572
HADHA	-0.181463	0.527518	0.844481	-0.113025	0.644431	0.820472	-0.11849	0.735661	0.902483
HADHB	-0.102707	0.721017	0.925214	0.0863842	0.726297	0.869601	0.181309	0.596996	0.833101
EPT1	0.448657	0.117106	0.490786	0.418478	0.0940681	0.265428	0.241594	0.480949	0.756965
DRC1	0.473913	0.290187	0.689409	0.271478	0.584516	0.779428	0.0126806	1	1
OTOF	-0.308303	0.310273	0.70689	1.03247	8.6072e-05	0.00147731	0.856653	0.0116765	0.0934878
SLC35F6	0.162738	0.630789	0.891351	0.210629	0.519256	0.733183	0.356239	0.35372	0.661587
CENPA	-0.0482145	0.894942	0.984911	-0.124592	0.694809	0.85138	0.38444	0.365642	0.672618
AC013472.4	-1.60526	0.0559918	0.364428	-0.78447	0.224035	0.452979	-2.26744	0.0108918	0.0889025
MAPRE3	0.164981	0.652489	0.900933	0.120682	0.741002	0.87917	0.231853	0.591873	0.830399
TMEM214	0.268334	0.358605	0.742315	0.261961	0.303044	0.541706	0.18813	0.587054	0.827362
AGBL5	-0.0362026	0.903964	0.987287	-0.365982	0.145596	0.34705	-0.466189	0.20469	0.509101
OST4	-0.377784	0.196563	0.599696	-0.135796	0.588024	0.781891	0.166078	0.631372	0.853509
EMILIN1	-0.543217	0.158781	0.553658	-0.0180561	0.958944	0.993489	0.0667009	0.877061	0.964812
KHK	0.70045	0.25648	0.657192	0.536865	0.482713	0.705327	0.850168	0.203684	0.50753
ABHD1	1.635	0.000212191	0.0112631	0.875172	0.0639593	0.206832	1.24033	0.015769	0.113995
PREB	-0.110891	0.708553	0.92233	0.197768	0.433328	0.665509	0.215727	0.534164	0.794755
SLC5A6	0.119431	0.679082	0.911104	-0.0776319	0.758542	0.889561	-0.445287	0.225303	0.534228
ATRAID	-0.0908441	0.765491	0.942543	0.0144012	0.957881	0.993038	0.304891	0.379267	0.682498
CAD	0.257059	0.381713	0.755848	-0.0250762	0.919467	0.973527	0.00334822	0.992377	1
SLC30A3	0.0784191	0.78792	0.95079	-0.0225845	0.926729	0.976706	0.165194	0.635966	0.856354
TRIM54	-0.552082	0.0565859	0.365126	-0.499232	0.0408858	0.153998	-0.554723	0.127239	0.39736
UCN	-0.510241	0.342421	0.731125	-0.983339	0.0376524	0.146123	-0.115996	0.880698	0.96612
MPV17	-0.225507	0.438293	0.793521	-0.348844	0.16355	0.374432	-0.451549	0.217391	0.52348
GTF3C2	-0.195342	0.500347	0.830094	-0.131921	0.596433	0.787823	-0.24235	0.498208	0.770398
AC074117.10	-0.080723	0.817176	0.95985	-0.287962	0.329831	0.568373	-0.442105	0.286673	0.60151
EIF2B4	-0.627201	0.0386643	0.306962	-0.41946	0.104889	0.283719	-0.631136	0.0982515	0.347466
SNX17	0.0139561	0.962509	1	0.060908	0.813888	0.921735	0.36202	0.293771	0.606606
ZNF513	-0.367984	0.247145	0.64981	-0.390954	0.154609	0.362009	-0.835765	0.0417006	0.209651
PPM1G	-0.217247	0.454255	0.805117	-0.403501	0.103438	0.281119	-0.47388	0.193367	0.494724
NRBP1	-0.306522	0.288027	0.68703	-0.339065	0.167324	0.379361	-0.388773	0.278796	0.593923
KRTCAP3	-0.440957	0.325288	0.717771	-0.670656	0.110296	0.292998	-0.853985	0.122799	0.390441
IFT172	-0.0354346	0.91	0.98873	0.102158	0.702205	0.855581	-0.0209361	0.959543	0.995369
AC109829.1	0.126663	0.77723	0.947059	0.207268	0.694895	0.85138	0.413129	0.407316	0.707355
C2orf16	0.0651132	0.849003	0.970966	0.15781	0.652108	0.825452	0.557641	0.156557	0.445848
ZNF512	-0.444212	0.227056	0.630606	-0.297606	0.352725	0.59108	-0.475772	0.290549	0.605075
RP11-158I13.2	1.27586	0.00333772	0.078741	1.08916	0.0114817	0.0635131	1.21082	0.0149396	0.110129
GPN1	-0.220194	0.451027	0.804144	-0.134581	0.591153	0.784342	-0.134422	0.707224	0.890137
SUPT7L	-0.954834	0.0013149	0.0423478	-0.899465	0.000300642	0.00407442	-1.06818	0.00574492	0.0572761
SLC4A1AP	-0.121587	0.677137	0.91058	-0.0502188	0.84228	0.935939	-0.0989301	0.782298	0.923845
MRPL33	-0.326037	0.268639	0.669209	-0.154269	0.541595	0.750031	-0.078886	0.827796	0.945246
RBKS	-1.93593	0.000127484	0.00821151	-1.16294	0.00594195	0.0397841	-0.547457	0.296661	0.609629
BRE	-0.239183	0.404072	0.772875	-0.0528173	0.829289	0.929673	0.0958573	0.78037	0.922773
FLJ31356	-0.942213	0.0656298	0.388404	-0.634909	0.166772	0.378738	-0.773894	0.206885	0.511871
FOSL2	-0.369901	0.198515	0.602338	-0.454157	0.0623699	0.203536	-0.86194	0.0211064	0.136977
PLB1	-0.377472	0.23023	0.633244	0.0549679	0.848516	0.939065	-0.10253	0.788654	0.926411
AC097724.3	0.00712238	1	1	-0.115002	0.805627	0.916635	0.601467	0.264054	0.577968
PPP1CB	-0.503504	0.0823399	0.42967	-0.6192	0.0114576	0.063452	-0.750608	0.0431331	0.214085
SPDYA	0.196222	0.508314	0.836233	-0.147552	0.570209	0.770913	-0.0669741	0.858957	0.957681
TRMT61B	0.211258	0.483855	0.822267	0.31386	0.238831	0.470173	0.457126	0.195749	0.498518
WDR43	-0.507332	0.0793311	0.421622	-0.642842	0.00840378	0.0514152	-0.733459	0.0472243	0.22503
FAM179A	0.189578	0.532752	0.847338	1.07252	6.84294e-05	0.00120951	1.59711	1.78697e-06	0.000106709
C2orf71	0.533995	0.230563	0.633421	1.47378	0.000355122	0.00463031	2.41037	6.21981e-08	6.29225e-06
CLIP4	0.0899477	0.753696	0.938209	0.33173	0.181119	0.397459	0.76198	0.0210871	0.136955
ALK	-0.717882	0.0187899	0.213441	-0.624481	0.0161538	0.0812793	-0.0166418	0.967454	0.997798
AC016907.3	-1.64566	0.0127506	0.172881	-1.39505	0.0122737	0.0667351	-0.543348	0.383356	0.685624
YPEL5	-0.500533	0.085607	0.436099	-0.642279	0.00922246	0.0547874	-0.432253	0.232915	0.542629
LBH	0.848741	0.00939983	0.145705	0.183777	0.571809	0.77163	-0.238883	0.589022	0.828495
LCLAT1	0.0838508	0.774097	0.945902	-0.260818	0.296743	0.534553	-0.562021	0.129289	0.401646
CAPN13	-0.1805	1	1	1.04421	0.185934	0.404178	0.605826	0.46086	0.744532
AL133249.1	-0.520826	0.252983	0.65493	-1.40827	0.00152252	0.0142461	-0.539972	0.290277	0.604949
MEMO1	-0.23216	0.461886	0.809242	-0.354679	0.189926	0.409882	-0.0173742	0.972182	1
DPY30	-0.393847	0.2009	0.604226	-0.216298	0.411482	0.646566	0.166723	0.635324	0.855957
SPAST	-0.41904	0.149803	0.539618	-0.317539	0.199622	0.423156	-0.38898	0.282151	0.596594
RP11-563N4.1	-0.520043	0.817494	0.95985	-0.378584	0.646327	0.821438	-0.841224	0.486175	0.76032
SLC30A6	0.113499	0.6947	0.917398	0.163266	0.5163	0.73111	0.0648718	0.852184	0.955135
NLRC4	-0.184455	0.551266	0.859458	0.0806872	0.768341	0.894041	0.0231456	0.942372	0.987387
YIPF4	-0.381569	0.188096	0.590341	-0.52366	0.0331816	0.134148	-0.600936	0.101599	0.353286
AL133245.2	-1.51963	0.0127517	0.172881	-0.933966	0.075237	0.230236	-1.5739	0.0266188	0.158405
BIRC6	-0.211724	0.459055	0.80716	-0.240149	0.323616	0.562859	-0.254323	0.470686	0.750845
TTC27	-0.3486	0.230299	0.633291	-0.296735	0.229579	0.459746	-0.305279	0.394766	0.697757
[truncated: 15,200 more rows]

## Sheet: H37Rv pathway enrichment
Pathway name	UPREGULATED H37Rv TRANSCRIPTS									DOWNREGULATED H37Rv TRANSCRIPTS
	Time point 4 hours			Time points 24 hours			Time points 48 hours			Time point 4 hours			Time points 24 hours			Time points 48 hours
	Fischer p-value	Fischer FDR	Statistics	Fischer p-value	Fischer FDR	Statistics	Fischer p-value	Fischer FDR	Statistics	Fischer p-value	Adjusted p-value	Statistics	Fischer p-value	Adjusted p-value	Statistics	Fischer p-value	Adjusted p-value	Statistics
Glycolysis / Gluconeogenesis	0.610704	1	(1,97,37,3871)	0.482546	1	(1,68,37,3871)	0.640236	1	(1,105,37,3871)	0.15908	0.733571	(1,18,37,3871)	0.190931	0.816535	(1,22,37,3871)	0.206413	0.839151	(1,24,37,3871)
Citrate cycle (TCA cycle)	0.016467	0.196833	(1,2,32,3871)	0.0246017	0.282568	(1,3,32,3871)	0.0326711	0.336764	(1,4,32,3871)	0.461021	1	(5,536,32,3871)	0.57912	1	(3,358,32,3871)	0.405451	1	(4,390,32,3871)
Pentose phosphate pathway	1	1	(0,26,18,3871)	1	1	(0,26,18,3871)	1	1	(0,26,18,3871)	0.080642	0.49874	(1,18,18,3871)	0.0773418	0.544038	(5,510,18,3871)	0.0924416	0.586743	(5,537,18,3871)
Pentose and glucuronate interconversions	1	1	(0,75,8,3871)	1	1	(0,75,8,3871)	1	1	(0,75,8,3871)	0.760068	1	(1,632,8,3871)	0.658467	1	(1,486,8,3871)	0.329189	0.953029	(2,564,8,3871)
Fructose and mannose metabolism	0.658626	1	(1,251,16,3871)	0.42416	1	(1,131,16,3871)	0.281476	1	(1,79,16,3871)	0.071995	0.465968	(1,18,16,3871)	0.0873197	0.548477	(1,22,16,3871)	0.0948928	0.586743	(1,24,16,3871)
Galactose metabolism	0.452442	1	(1,226,10,3871)	0.511076	1	(1,267,10,3871)	0.302851	1	(1,137,10,3871)	0.0455905	0.421044	(1,18,10,3871)	0.055464	0.493516	(1,22,10,3871)	0.0603663	0.586482	(1,24,10,3871)
Ascorbate and aldarate metabolism	0.40432	1	(1,320,6,3871)	1	1	(0,454,6,3871)	1	1	(0,454,6,3871)	0.657076	1	(1,632,6,3871)	1	1	(0,454,6,3871)	0.611511	1	(1,564,6,3871)
Fatty acid biosynthesis	0.1429	0.667768	(3,399,13,3871)	0.13571	0.727407	(2,194,13,3871)	0.653999	1	(1,303,13,3871)	0.00112021	0.0674562	(4,148,13,3871)	0.0026735	0.107475	(4,187,13,3871)	0.000573117	0.0575983	(4,124,13,3871)
Fatty acid degradation	0.0193964	0.20932	(5,117,52,3871)	0.175977	0.813137	(3,108,52,3871)	0.415582	1	(5,314,52,3871)	0.135097	0.725279	(8,382,52,3871)	0.145605	0.770176	(6,267,52,3871)	0.100103	0.586743	(6,240,52,3871)
Synthesis and degradation of ketone bodies	0.0146771	0.184382	(2,67,11,3871)	0.701134	1	(1,402,11,3871)	1	1	(0,122,11,3871)	0.200848	0.780222	(1,78,11,3871)	0.180884	0.816535	(3,528,11,3871)	0.333514	0.957662	(1,140,11,3871)
Steroid biosynthesis	0.0932576	0.53522	(1,361,1,3871)	1	1	(0,457,1,3871)	1	1	(0,457,1,3871)	1	1	(0,722,1,3871)	1	1	(0,535,1,3871)	1	1	(0,535,1,3871)
Ubiquinone and other terpenoid-quinone biosynthesis	1	1	(0,558,7,3871)	1	1	(0,310,7,3871)	1	1	(0,310,7,3871)	0.31118	0.919811	(2,619,7,3871)	0.0843288	0.546777	(2,277,7,3871)	0.11251	0.586743	(2,327,7,3871)
Oxidative phosphorylation	0.170196	0.70428	(6,310,47,3871)	0.14705	0.765523	(1,13,47,3871)	0.47243	1	(1,52,47,3871)	0.962859	1	(5,744,47,3871)	0.361704	1	(2,104,47,3871)	0.339428	0.962121	(2,99,47,3871)
Purine metabolism	0.853381	1	(7,554,66,3871)	0.433907	1	(2,86,66,3871)	0.83287	1	(3,261,66,3871)	0.19095	0.780222	(12,534,66,3871)	0.0995237	0.60619	(5,145,66,3871)	0.29577	0.902066	(8,371,66,3871)
Pyrimidine metabolism	0.388624	1	(7,564,41,3871)	0.25064	1	(2,91,41,3871)	0.551603	1	(5,462,41,3871)	0.403431	1	(7,572,41,3871)	0.403043	1	(2,130,41,3871)	0.496974	1	(1,64,41,3871)
Alanine, aspartate and glutamate metabolism	0.976254	1	(1,517,26,3871)	1	1	(0,9,26,3871)	1	1	(0,9,26,3871)	0.184606	0.773038	(2,117,26,3871)	0.0644966	0.508252	(3,139,26,3871)	0.132597	0.642217	(2,95,26,3871)
Glycine, serine and threonine metabolism	0.649044	1	(4,542,31,3871)	0.823776	1	(1,210,31,3871)	0.661224	1	(3,415,31,3871)	0.828457	1	(4,689,31,3871)	0.988682	1	(1,519,31,3871)	0.987466	1	(1,508,31,3871)
Cysteine and methionine metabolism	0.905653	1	(1,323,27,3871)	0.125459	0.690711	(4,279,27,3871)	0.320845	1	(2,165,27,3871)	0.525542	1	(5,679,27,3871)	0.766875	1	(3,556,27,3871)	0.865757	1	(2,480,27,3871)
Valine, leucine and isoleucine degradation	0.0717664	0.480835	(3,67,56,3871)	0.466735	1	(2,108,56,3871)	0.844747	1	(3,314,56,3871)	0.25257	0.85902	(7,356,56,3871)	0.306088	0.974812	(7,379,56,3871)	0.376355	1	(10,605,56,3871)
Geraniol degradation	2.71917e-08	1.82184e-06	(8,39,52,3871)	0.00384939	0.0967158	(13,434,52,3871)	0.0443326	0.389854	(10,412,52,3871)	0.58119	1	(7,530,52,3871)	0.862569	1	(1,144,52,3871)	0.735763	1	(2,191,52,3871)
Valine, leucine and isoleucine biosynthesis	1	1	(0,9,14,3871)	1	1	(0,9,14,3871)	1	1	(0,9,14,3871)	0.0100791	0.23834	(2,43,14,3871)	0.0264719	0.354723	(3,185,14,3871)	0.0700277	0.586482	(2,122,14,3871)
Lysine biosynthesis	1	1	(0,558,12,3871)	1	1	(0,64,12,3871)	1	1	(0,64,12,3871)	0.15989	0.733571	(4,705,12,3871)	0.213968	0.868838	(3,523,12,3871)	0.208085	0.839151	(3,516,12,3871)
Lysine degradation	0.0419543	0.344196	(3,67,45,3871)	0.359093	1	(2,108,45,3871)	0.890921	1	(2,314,45,3871)	0.358669	0.987569	(3,183,45,3871)	0.543943	1	(2,155,45,3871)	0.535258	1	(3,240,45,3871)
Penicillin and cephalosporin biosynthesis	1	1	(0,148,2,3871)	1	1	(0,148,2,3871)	1	1	(0,148,2,3871)	1	1	(0,600,2,3871)	1	1	(0,148,2,3871)	1	1	(0,600,2,3871)
beta-Lactam resistance	0.110042	0.574505	(2,379,6,3871)	0.369244	1	(1,286,6,3871)	0.125447	0.685618	(2,409,6,3871)	1	1	(0,667,6,3871)	1	1	(0,454,6,3871)	1	1	(0,595,6,3871)
Arginine and proline metabolism	1	1	(0,9,36,3871)	1	1	(0,9,36,3871)	0.982574	1	(1,410,36,3871)	0.258	0.85902	(8,657,36,3871)	0.487599	1	(4,385,36,3871)	0.430217	1	(6,564,36,3871)
Histidine metabolism	0.0197865	0.20932	(4,107,38,3871)	0.0323443	0.319845	(8,390,38,3871)	0.00595167	0.117618	(6,172,38,3871)	0.371329	1	(8,695,38,3871)	0.395996	1	(6,516,38,3871)	0.443486	1	(3,248,38,3871)
Tyrosine metabolism	0.0142449	0.184382	(4,97,38,3871)	0.127146	0.690711	(7,435,38,3871)	0.0860199	0.586102	(4,172,38,3871)	0.838288	1	(5,695,38,3871)	0.765442	1	(4,516,38,3871)	0.557883	1	(2,188,38,3871)
Phenylalanine metabolism	0.00752637	0.116369	(2,14,37,3871)	0.0828065	0.520129	(3,108,37,3871)	0.117547	0.665548	(1,13,37,3871)	0.207154	0.792616	(9,695,37,3871)	0.713676	1	(3,377,37,3871)	0.660127	1	(2,232,37,3871)
Chlorocyclohexane and chlorobenzene degradation	1	1	(0,454,6,3871)	0.0724627	0.477541	(2,299,6,3871)	0.102589	0.640495	(2,364,6,3871)	1	1	(0,667,6,3871)	1	1	(0,454,6,3871)	1	1	(0,595,6,3871)
Benzoate degradation	0.000955347	0.0256033	(5,67,45,3871)	0.0590152	0.423645	(9,435,45,3871)	0.141223	0.727844	(1,13,45,3871)	0.594331	1	(6,530,45,3871)	0.81872	1	(3,370,45,3871)	0.659485	1	(2,191,45,3871)
Bisphenol degradation	0.455468	1	(4,511,26,3871)	0.0818317	0.520129	(5,353,26,3871)	0.0367428	0.357382	(6,381,26,3871)	0.899249	1	(1,326,26,3871)	0.451104	1	(1,88,26,3871)	0.679771	1	(3,506,26,3871)
Fluorobenzoate degradation	1	1	(0,148,2,3871)	0.148534	0.765523	(1,299,2,3871)	0.179245	0.821387	(1,364,2,3871)	1	1	(0,600,2,3871)	1	1	(0,148,2,3871)	1	1	(0,600,2,3871)
Tryptophan metabolism	0.0419543	0.344196	(3,67,45,3871)	0.359093	1	(2,108,45,3871)	0.870306	1	(3,410,45,3871)	0.163441	0.733571	(11,689,45,3871)	0.449516	1	(5,377,45,3871)	0.535258	1	(3,240,45,3871)
Phenylalanine, tyrosine and tryptophan biosynthesis	0.40769	1	(1,105,19,3871)	0.19163	0.838194	(1,43,19,3871)	0.207566	0.869184	(1,47,19,3871)	0.0154222	0.281805	(8,723,19,3871)	0.00223562	0.107475	(8,531,19,3871)	0.0177573	0.297435	(6,453,19,3871)
Novobiocin biosynthesis	1	1	(0,310,3,3871)	1	1	(0,310,3,3871)	1	1	(0,310,3,3871)	0.447798	1	(1,695,3,3871)	0.349037	1	(1,516,3,3871)	1	1	(0,595,3,3871)
beta-Alanine metabolism	0.129202	0.649238	(1,14,38,3871)	0.28672	1	(2,108,38,3871)	0.606132	1	(3,314,38,3871)	0.25777	0.85902	(7,530,38,3871)	0.490521	1	(3,266,38,3871)	0.467206	1	(3,257,38,3871)
Taurine and hypotaurine metabolism	1	1	(0,75,8,3871)	1	1	(0,75,8,3871)	1	1	(0,75,8,3871)	0.0778817	0.489195	(1,39,8,3871)	0.056472	0.493516	(1,28,8,3871)	0.0682033	0.586482	(1,34,8,3871)
Selenocompound metabolism	1	1	(0,560,11,3871)	0.183345	0.829887	(2,277,11,3871)	0.355303	1	(2,435,11,3871)	0.269916	0.861161	(1,109,11,3871)	0.309519	0.974812	(1,128,11,3871)	0.341343	0.962121	(1,144,11,3871)
Cyanoamino acid metabolism	1	1	(0,454,6,3871)	1	1	(0,454,6,3871)	1	1	(0,454,6,3871)	0.264939	0.85902	(2,648,6,3871)	0.47598	1	(1,395,6,3871)	0.61712	1	(1,572,6,3871)
D-Glutamine and D-glutamate metabolism	1	1	(0,310,3,3871)	1	1	(0,310,3,3871)	1	1	(0,310,3,3871)	0.446231	1	(1,692,3,3871)	1	1	(0,310,3,3871)	0.382227	1	(1,574,3,3871)
D-Arginine and D-ornithine metabolism	1	1	(0,535,1,3871)	1	1	(0,457,1,3871)	1	1	(0,457,1,3871)	1	1	(0,722,1,3871)	1	1	(0,535,1,3871)	1	1	(0,535,1,3871)
D-Alanine metabolism	1	1	(0,148,2,3871)	1	1	(0,148,2,3871)	1	1	(0,148,2,3871)	0.28557	0.863151	(1,599,2,3871)	0.221748	0.873949	(1,456,2,3871)	0.260458	0.867906	(1,542,2,3871)
Glutathione metabolism	1	1	(0,26,13,3871)	1	1	(0,26,13,3871)	1	1	(0,26,13,3871)	0.666539	1	(2,648,13,3871)	0.189822	0.816535	(3,455,13,3871)	0.299447	0.905096	(3,572,13,3871)
Starch and sucrose metabolism	1	1	(0,43,24,3871)	0.855617	1	(1,299,24,3871)	0.740584	1	(1,211,24,3871)	0.463184	1	(2,249,24,3871)	0.260549	0.943611	(4,421,24,3871)	0.317747	0.939222	(1,61,24,3871)
Amino sugar and nucleotide sugar metabolism	0.80089	1	(1,251,24,3871)	0.53876	1	(2,286,24,3871)	0.391254	1	(1,79,24,3871)	0.7858	1	(1,240,24,3871)	0.744356	1	(2,414,24,3871)	0.696376	1	(1,187,24,3871)
Streptomycin biosynthesis	0.804428	1	(1,533,11,3871)	1	1	(0,122,11,3871)	0.618185	1	(1,324,11,3871)	0.500472	1	(2,573,11,3871)	0.535054	1	(1,260,11,3871)	0.420069	1	(2,495,11,3871)
Polyketide sugar unit biosynthesis	0.645786	1	(1,533,7,3871)	1	1	(0,310,7,3871)	0.457936	1	(1,324,7,3871)	0.428359	1	(1,297,7,3871)	0.385587	1	(1,260,7,3871)	0.493308	1	(1,358,7,3871)
Lipopolysaccharide biosynthesis	0.329503	1	(1,368,4,3871)	0.0653523	0.457206	(2,437,4,3871)	0.372107	1	(1,425,4,3871)	1	1	(0,700,4,3871)	1	1	(0,558,4,3871)	1	1	(0,580,4,3871)
Peptidoglycan biosynthesis	0.912647	1	(1,546,16,3871)	1	1	(0,9,16,3871)	1	1	(0,9,16,3871)	0.15087	0.730719	(5,705,16,3871)	0.657489	1	(2,523,16,3871)	0.0866651	0.586743	(5,597,16,3871)
Glycerolipid metabolism	0.772424	1	(1,532,10,3871)	1	1	(0,310,10,3871)	1	1	(0,310,10,3871)	0.529884	1	(2,661,10,3871)	1	1	(0,310,10,3871)	0.793344	1	(1,564,10,3871)
Inositol phosphate metabolism	0.30807	1	(1,174,8,3871)	0.527525	1	(1,346,8,3871)	0.30807	1	(1,174,8,3871)	0.336569	0.945844	(2,573,8,3871)	0.433253	1	(1,265,8,3871)	0.272695	0.876987	(2,495,8,3871)
Glycerophospholipid metabolism	0.0924871	0.53522	(3,223,19,3871)	0.516873	1	(2,346,19,3871)	0.146225	0.73478	(1,32,19,3871)	0.297108	0.884722	(1,71,19,3871)	0.257329	0.940419	(1,60,19,3871)	0.23855	0.867906	(1,55,19,3871)
Ether lipid metabolism	0.0183657	0.205084	(2,174,5,3871)	0.0664329	0.457206	(2,346,5,3871)	0.205528	0.869184	(1,174,5,3871)	1	1	(0,310,5,3871)	1	1	(0,310,5,3871)	1	1	(0,310,5,3871)
alpha-Linolenic acid metabolism	1	1	(0,535,1,3871)	1	1	(0,457,1,3871)	1	1	(0,457,1,3871)	1	1	(0,722,1,3871)	1	1	(0,535,1,3871)	1	1	(0,535,1,3871)
Pyruvate metabolism	0.16797	0.70428	(5,265,43,3871)	0.947291	1	(2,402,43,3871)	0.992206	1	(1,411,43,3871)	0.528779	1	(8,701,43,3871)	0.293205	0.974812	(6,406,43,3871)	0.369657	1	(8,613,43,3871)
Dioxin degradation	0.00596761	0.109044	(3,457,4,3871)	1	1	(0,377,4,3871)	1	1	(0,377,4,3871)	1	1	(0,700,4,3871)	1	1	(0,558,4,3871)	1	1	(0,580,4,3871)
Xylene degradation	0.00596761	0.109044	(3,457,4,3871)	1	1	(0,377,4,3871)	1	1	(0,377,4,3871)	1	1	(0,700,4,3871)	1	1	(0,558,4,3871)	1	1	(0,580,4,3871)
Toluene degradation	1	1	(0,310,3,3871)	0.0169301	0.212685	(2,299,3,3871)	0.0248098	0.269555	(2,364,3,3871)	1	1	(0,725,3,3871)	1	1	(0,310,3,3871)	1	1	(0,595,3,3871)
Polycyclic aromatic hydrocarbon degradation	0.064213	0.445063	(3,92,39,3871)	0.0911671	0.547003	(7,390,39,3871)	0.0826776	0.576542	(7,381,39,3871)	0.969252	1	(1,329,39,3871)	0.646351	1	(5,537,39,3871)	0.857934	1	(1,188,39,3871)
Chloroalkane and chloroalkene degradation	0.262853	0.937639	(1,97,12,3871)	0.191825	0.838194	(1,68,12,3871)	0.281414	1	(1,105,12,3871)	0.522616	1	(1,231,12,3871)	0.576367	1	(1,267,12,3871)	0.428335	1	(1,176,12,3871)
Naphthalene degradation	6.93345e-05	0.00309694	(4,97,10,3871)	0.00151067	0.050515	(5,382,10,3871)	0.0153564	0.187822	(4,409,10,3871)	0.459916	1	(1,231,10,3871)	0.511076	1	(1,267,10,3871)	0.372416	1	(1,176,10,3871)
Aminobenzoate degradation	0.190801	0.744681	(1,14,58,3871)	0.109516	0.63805	(10,435,58,3871)	0.0456621	0.389854	(11,422,58,3871)	0.592409	1	(1,59,58,3871)	0.604719	1	(1,61,58,3871)	0.685276	1	(3,232,58,3871)
Glyoxylate and dicarboxylate metabolism	0.000418437	0.0129394	(2,4,33,3871)	0.000693673	0.0309841	(2,5,33,3871)	0.00103496	0.0373011	(2,6,33,3871)	0.414038	1	(2,165,33,3871)	0.407023	1	(4,379,33,3871)	0.472533	1	(3,298,33,3871)
Nitrotoluene degradation	0.0945288	0.53522	(1,126,3,3871)	1	1	(0,310,3,3871)	1	1	(0,310,3,3871)	1	1	(0,725,3,3871)	1	1	(0,310,3,3871)	1	1	(0,595,3,3871)
Propanoate metabolism	0.0135471	0.184382	(4,67,54,3871)	0.0546635	0.423645	(1,4,54,3871)	0.0678645	0.496028	(1,5,54,3871)	0.377505	1	(6,356,54,3871)	0.424241	1	(7,443,54,3871)	0.357451	0.984216	(5,282,54,3871)
Ethylbenzene degradation	0.567798	1	(1,385,8,3871)	0.224308	0.948136	(2,435,8,3871)	0.179806	0.821387	(2,378,8,3871)	0.497755	1	(1,319,8,3871)	0.334591	1	(1,192,8,3871)	0.390364	1	(1,232,8,3871)
Styrene degradation	1	1	(0,310,5,3871)	1	1	(0,310,5,3871)	0.428838	1	(1,410,5,3871)	0.538232	1	(1,554,5,3871)	0.401068	1	(1,377,5,3871)	0.498633	1	(1,499,5,3871)
Butanoate metabolism	0.0117594	0.168831	(8,234,52,3871)	0.0995735	0.588655	(9,416,52,3871)	0.161458	0.772691	(1,13,52,3871)	0.655479	1	(1,78,52,3871)	0.856454	1	(5,528,52,3871)	0.735763	1	(2,191,52,3871)
C5-Branched dibasic acid metabolism	0.215218	0.826095	(2,376,9,3871)	0.275477	1	(2,443,9,3871)	0.131631	0.697375	(2,277,9,3871)	0.00413027	0.138364	(2,43,9,3871)	0.0545561	0.493516	(2,167,9,3871)	0.030681	0.397864	(2,122,9,3871)
One carbon pool by folate	0.391283	1	(2,397,13,3871)	0.281051	1	(2,311,13,3871)	0.185841	0.839415	(2,236,13,3871)	0.665194	1	(1,312,13,3871)	1	1	(0,26,13,3871)	1	1	(0,26,13,3871)
Methane metabolism	0.497184	1	(1,97,27,3871)	0.381303	1	(1,68,27,3871)	0.525277	1	(1,105,27,3871)	0.118621	0.671628	(1,18,27,3871)	0.143077	0.766892	(1,22,27,3871)	0.155059	0.716391	(1,24,27,3871)
Thiamine metabolism	1	1	(0,310,10,3871)	1	1	(0,310,10,3871)	0.670232	1	(1,406,10,3871)	1	1	(0,310,10,3871)	1	1	(0,310,10,3871)	0.789559	1	(1,558,10,3871)
Riboflavin metabolism	0.454736	1	(1,252,9,3871)	0.477384	1	(1,269,9,3871)	0.204649	0.869184	(2,364,9,3871)	0.792522	1	(1,620,9,3871)	0.657472	1	(1,434,9,3871)	0.289147	0.901062	(2,458,9,3871)
Vitamin B6 metabolism	0.112198	0.578251	(1,91,5,3871)	0.120392	0.672191	(1,98,5,3871)	0.126208	0.685618	(1,103,5,3871)	1	1	(0,310,5,3871)	1	1	(0,310,5,3871)	1	1	(0,310,5,3871)
Nicotinate and nicotinamide metabolism	0.768881	1	(1,338,16,3871)	0.113358	0.644238	(2,141,16,3871)	0.143945	0.73248	(2,163,16,3871)	0.16054	0.733571	(5,719,16,3871)	0.000864891	0.100532	(7,425,16,3871)	0.0998489	0.586743	(3,275,16,3871)
Pantothenate and CoA biosynthesis	1	1	(0,26,18,3871)	1	1	(0,26,18,3871)	1	1	(0,26,18,3871)	0.654536	1	(3,697,18,3871)	0.300127	0.974812	(3,413,18,3871)	0.804474	1	(2,614,18,3871)
Biotin metabolism	0.234646	0.865391	(2,210,17,3871)	0.031532	0.319845	(5,425,17,3871)	0.25728	0.985014	(1,67,17,3871)	0.250599	0.85902	(1,65,17,3871)	0.496921	1	(1,153,17,3871)	0.425722	1	(1,124,17,3871)
Lipoic acid metabolism	1	1	(0,148,2,3871)	1	1	(0,148,2,3871)	1	1	(0,148,2,3871)	0.267108	0.85902	(1,557,2,3871)	0.15757	0.7748	(1,318,2,3871)	0.21031	0.839151	(1,431,2,3871)
Folate biosynthesis	0.421783	1	(3,504,18,3871)	1	1	(0,26,18,3871)	0.447173	1	(2,321,18,3871)	0.246852	0.85902	(5,736,18,3871)	0.621594	1	(1,203,18,3871)	0.658891	1	(2,468,18,3871)
Porphyrin and chlorophyll metabolism	0.988657	1	(1,552,29,3871)	1	1	(0,26,29,3871)	1	1	(0,26,29,3871)	0.000477714	0.0674562	(13,667,29,3871)	0.00260739	0.107475	(10,506,29,3871)	2.05205e-06	0.000824923	(15,555,29,3871)
Terpenoid backbone biosynthesis	0.0734976	0.484361	(2,67,26,3871)	0.942765	1	(1,402,26,3871)	1	1	(0,9,26,3871)	0.167688	0.733571	(7,691,26,3871)	0.0437406	0.475236	(6,397,26,3871)	0.156784	0.716391	(5,432,26,3871)
[truncated: 320 more rows]

## Sheet: THP1 pathway enrichment
Pathway name	UPREGULATED THP-1 TRANSCRIPTS									DOWNREGULATED THP-1 TRANSCRIPTS
[truncated: 263 more rows]

[truncated: 1 more sheets: H37Rv transporters]
