# Supplementary material for: Integration of Metabolomics and Transcriptomics Reveals a Complex Diet of Mycobacterium tuberculosis during Early Macrophage Infection
Source: mSystems. 2017 Aug 22;2(4):e00057-17. doi: 10.1128/mSystems.00057-17 (PMC5566787; doi:10.1128/mSystems.00057-17)
Supplement: TABLE S3 [file sys004172125st9.xlsx]

## Sheet: Description
	Description: Table S3
Reactions added	Metabolic reactions added to the original host-pathogen metabolic model iAB-AMØ-1410-Mt-661. These reactions are in cholesterol degradation pathway, methyl-citrate cycle and glycerol biosynthesis. Reactions were adapted from the TBDB database (http://tbcyc.tbdb.org/MTH37RVV/organism-summary)
Metabolites added	Metabolites added to the original host-pathogen metabolic model iAB-AMØ-1410-Mt-661. These metabolites are in cholesterol degradation pathway, methyl-citrate cycle and glycerol biosynthesis.
GPRs added	Gene-reaction associations added the original host-pathogen metabolic model iAB-AMØ-1410-Mt-661. These GPRs were imported from the updated M.tuberculosis model (iNJ661 available in the BIGG database (http://bigg.ucsd.edu/models/iNJ661)) and H. sapiens Recon2 model (Recon2.04 released 11.05.2015).
Constraints changed	Reaction constraints changed compared to the original iAB-AMØ-1410-Mt-661 model. Generally, all phagosomal transport constraints were released (upper bound equal 1000), and glycerate kinase reaction constraints were set bidirectional (lower bound -1000, upper bound 1000) to enable glycerol production, as glycerol is a component of mycobacterial biomass function.
Flux balance analysis results	Metabolic flux distributions through the whole network resulted from three optimization functions: BMPH - maximize mycrophage biomass function; BMMtb - maximize mycobacterial biomass function; iMAT x%BMPH / y% BMMtb - maximize the similarity between flux values and gene expression values under the biomass lower constraint to x% of maximal flux achieved with BMPH and y% of maximal flux BMMtb. The …
Reaction activities used in FBA	List of active/inactive reaction list used for the iMAT-like optimization problem compiled based on the RNAseq up- and down-regulation data ( abs(log2(FC))>log2(1.5), FDR<0.05 in at least 1 timepoints).
Phagosomal uptake IMAT BM const	List of phagosomal uptake reactions fluxes extracted from the iMAT optimization solutions with varying parameters of lower biomass bounds. For each uptaken metabolite, the carbon flux was defined as the number of carbons carried into the cell (uptake flux multiplied by the number of carbons in the molecule).
Phagosomal uptake, add Rv const	List of phagosomal uptake reactions fluxes extracted from the iMAT optimization solutions with no constrains on the lower bound of the biomass flux, and varying the amount of genes used to constrain the model (sorted by maximum absolute fold change).
Gene essentiality	List of essential genes according to the original and modified models. Gene was consideed essential if the knock-out of corresponding reaction lead to a decrease of growth of >90% (knock out growth <=10% WT growth). The model definition of reaction subsytems was used to group the essential genes into groups. TBDB metabolic pathway information was downloaded from the TBDB database (http://www.tbdb…

## Sheet: Reactions added
Reaction	Reaction Name	Reaction Formula	Subsystem	GPR
PPCOASmt	Propionyl-Coa synthetase	ppa(c,mt) + coa(c,mt) + atp(c,mt) -> ppcoa(c,mt) + amp(c,mt) + ppi(c,mt)	2-methylcitrate cycle
MCITSmt	Methylcitrate synthase	ppcoa(c,mt) + h2o(c,mt) + oaa(c,mt) -> 2mcit(c,mt) + coa(c,mt) + h(c,mt)	2-methylcitrate cycle	Rv1131
MCIT2DHmt	2-methylcitrate dehydratase	2mcit(c,mt) -> h2o(c,mt) + 2cis-maco(c,mt)	2-methylcitrate cycle	Rv1130
MACOHmt	Methyl-aconitate hydratase	2cis-maco(c,mt) + h2o(c,mt) -> 2micit(c,mt)	2-methylcitrate cycle	Rv1130
ICL2mt	Methylisocitrate lyase	2micit(c,mt) -> pyr(c,mt) + succ(c,mt)	2-methylcitrate cycle	(Rv0467) or (Rv1916) or (Rv1915)
CHSTEROLtph	Cholesterol phagosomal transport	chsterol(ph) <=> chsterol(c,am)	Transport, phagosome
CHSTEROLmce4	Cholesterol direct transporter mce4	chsterol(ph) <=> chsterol(c,mt)	Transport	Rv3499c
CHSTEROLabcmt	Cholesterol transport via ABC system	atp(c,mt) + h2o(c,mt) + chsterol(ph) -> adp(c,mt) + h(c,mt) + pi(c,mt) + chsterol(c,mt)	Transport
CHSTEROLDHmt	Cholesterol dehydrogenase	chsterol(c,mt) + nad(c,mt) -> ch4en3one(c,mt) + nadh(c,mt) + h(c,mt)	Cholesterol side-chain omega oxidation	Rv1106c
CHSTEROLOmt	Cholesterol oxidase	chsterol(c,mt) + o2(c,mt) -> ch4en3one(c,mt) + ho(c,mt)	Cholesterol side-chain omega oxidation	Rv3409c
SCHAINMOmt	Side-chain monooxygenase	ch4en3one(c,mt) + o2(c,mt) + h(c,mt) + nadh(c,mt) -> 26ho4ch3one(c,mt)+ h2o(c,mt) + nad(c,mt)	Cholesterol side-chain omega oxidation	(Rv3518c) or (Rv3545c)
CHSTEROLHLmt	Choletsreol hydroxylase	ch4en3one(c,mt) + o2(c,mt) -> 26ho4ch3one(c,mt) + h2o(c,mt)	Cholesterol side-chain omega oxidation	(Rv3252c) or (Rv3250c)
SCHAINMO2mt	Side-chain monooxygenase	26ho4ch3one(c,mt) + nad(c,mt) -> 26oxo4ch3one(c,mt) + h(c,mt) + nadh(c,mt)	Cholesterol side-chain omega oxidation	(Rv3518c) or (Rv3545c)
CHALDDHmt	Aldehyde dehydrogenase	26oxo4ch3one(c,mt) + h2o(c,mt) + nad(c,mt) -> 26carbo4ch3one(c,mt) + h(c,mt) + nadh(c,mt)	Cholesterol side-chain omega oxidation	Rv2858c
CHCOASmt	Cholesterol CoA synthase	26carbo4ch3one(c,mt) + atp(c,mt) + coa(c,mt) -> 4ch3onecoa(c,mt) + amp(c,mt) + ppi(c,mt)	Cholesterol side-chain omega oxidation	(Rv1193) or (Rv3561) or (Rv3515c)
CHBETAO1mt		4ch3onecoa(c,mt) + h(c,mt) + fad(c,mt) -> 2425deh4chol3onecoa(c,mt) + fadh2(c,mt)	Cholesterol side-chain beta oxidation	(Rv3140) or (Rv0975c) or (Rv0231)
CHCOAH1mt	Hydratase1	2425deh4chol3onecoa(c,mt) + h2o(c,mt) -> 24hydroxy4ch3onecoa(c,mt)	Cholesterol side-chain beta oxidation	Rv0860
CHBETAO2mt		24hydroxy4ch3onecoa(c,mt) + nad(c,mt) -> 24oxo4ch3onecoa(c,mt) + h(c,mt) + nadh(c,mt)	Cholesterol side-chain beta oxidation	Rv0860
CH24THIOmt	24-cholesterol thiolase	24oxo4ch3onecoa(c,mt) + coa(c,mt) -> ppcoa(c,mt) + 24ch4en3onecoa(c,mt)	Cholesterol side-chain beta oxidation	Rv3546
CHBETAO3mt		24ch4en3onecoa(c,mt) + h(c,mt) + fad(c,mt) -> 2223deh4chol3onecoa(c,mt) + fadh2(c,mt)	Cholesterol side-chain beta oxidation	(Rv3140) or (Rv0975c) or (Rv0231)
CHCOAH2mt	Hydratase2	2223deh4chol3onecoa(c,mt) + h2o(c,mt) -> 22hydroxy4ch3onecoa(c,mt)	Cholesterol side-chain beta oxidation	Rv0860
CHBETAO4mt		22hydroxy4ch3onecoa(c,mt) + nad(c,mt) -> 22oxo4ch3onecoa(c,mt) + h(c,mt) + nadh(c,mt)	Cholesterol side-chain beta oxidation	Rv0860
CHBETAO5mt		22oxo4ch3onecoa(c,mt) + coa(c,mt) -> accoa(c,mt) + 22ch4en3onecoa(c,mt)	Cholesterol side-chain beta oxidation	Rv3546
CHBETAO6mt		22ch4en3onecoa(c,mt) + h(c,mt) + fad(c,mt) -> 1720deh4chol3onecoa(c,mt) + fadh2(c,mt)	Cholesterol side-chain beta oxidation	(Rv3140) or (Rv0975c) or (Rv0231)
CHCOAH3mt	Hydratase3	1720deh4chol3onecoa(c,mt) + h2o(c,mt) -> androst4ene317dione(c,mt) + ppcoa(c,mt)	Cholesterol side-chain beta oxidation	Rv0860
CHADDmt	Androstene dehydrogenase	androst4ene317dione(c,mt) -> add(c,mt) + 2 h(c,mt)	Cholesterol catabolism	Rv3537
CHMOOX1mt	Steroid-degrading Rieske Monooxygenase I	androst4ene317dione(c,mt) + nadh(c,mt) + o2(c,mt) + h(c,mt) -> 9ohad(c,mt) + nad(c,mt) + h2o(c,mt)	Cholesterol catabolism	(Rv3571) or (Rv3526)
CHMOOX2mt	Steroid-degrading Rieske Monooxygenase II	add(c,mt) + nadh(c,mt) + o2(c,mt) + h(c,mt) -> 9ohadd(c,mt) + nad(c,mt) + h2o(c,mt)	Cholesterol catabolism	(Rv3571) or (Rv3526)
CHRINGDSmt	Cholesterol A-ring desaturation	9ohad(c,mt) -> 9ohadd(c,mt) + 2 h(c,mt)	Cholesterol catabolism	Rv3537
CHCAT1mt	spontaneous	9ohadd(c,mt) -> 3hsa(c,mt)	Cholesterol catabolism
CHCAT2mt	hsaAB	3hsa(c,mt) -> 34dih910secoand(c,mt)	Cholesterol catabolism	(Rv3567c) or (Rv3570c)
CHCAT3mt	hsaC	34dih910secoand(c,mt) + o2(c,mt) -> 34hydroxy910secoand(c,mt) + h(c,mt)	Cholesterol catabolism	Rv3568c
CHCAT4mt	hsaD	34hydroxy910secoand(c,mt) + h2o(c,mt) -> dohnaa(c,mt) + 2hydro24dienoate(c,mt)	Cholesterol catabolism	Rv3569c
CHCAT5mt	DOHNAA coA	dohnaa(c,mt) -> coa(c,mt)	Cholesterol catabolism
CHCAT6mt	hsaEFG	2hydro24dienoate(c,mt) + nad(c,mt) + coa(c,mt) + h2o(c,mt) -> ppcoa(c,mt) + pyr(c,mt) + nadh(c,mt) + h(c,mt)	Cholesterol catabolism	(Rv3536c) or (Rv3535c) or (Rv3534c)
GLYCOXmt	D-Glyceraldehyde:NAD+ oxidoreductase	glyald(c,mt) + nad(c,mt) + h2o(c,mt) <=> glyc-R(c,mt) + nadh(c,mt) + h(c,mt)	Glycerolipid metabolism	(Rv0147) or (Rv0768) or (Rv2858c)
GLYCEROLmt	glycerol:NADP+ oxidoreductase	glyc(c,mt) + nadp(c,mt) <=> glyc-R(c,mt) + nadph(c,mt) + h(c,mt)	Glycerolipid metabolism

## Sheet: Metabolites added
Metabolites	Metabolite Names
2mcit(c,mt)	2-Methylcitrate
2cis-maco(c,mt)	cis-2-methylaconitate
2micit(c,mt)	2-methylisocitrate
chsterol(ph)	cholesterol
chsterol(c,mt)	cholesterol
ch4en3one(c,mt)	cholest-4-en-3-one
26ho4ch3one(c,mt)	26-hydroxy-4-cholesten-3-one
26oxo4ch3one(c,mt)	26-oxo-4-cholesten-3-one
26carbo4ch3one(c,mt)	26-cyrboxy-4-cholesten-3-one
4ch3onecoa(c,mt)	4-cholesten-3-one-CoA
2425deh4chol3onecoa(c,mt)	24,25-dehydro-4-cholesten-3-one-CoA
24hydroxy4ch3onecoa(c,mt)	24-hydroxy-4-cholesten-3-one-CoA
24oxo4ch3onecoa(c,mt)	24-oxo-4-cholesten-3-one-CoA
24ch4en3onecoa(c,mt)	24-cholest-4-en-3-one-CoA
2223deh4chol3onecoa(c,mt)	22,23-dehydro-4-cholesten-3-one-CoA
22hydroxy4ch3onecoa(c,mt)	22-hydroxy-4-cholesten-3-one-CoA
22oxo4ch3onecoa(c,mt)	22-oxo-4-cholesten-3-one-CoA
22ch4en3onecoa(c,mt)	22-cholest-4-en-3-one-CoA
1720deh4chol3onecoa(c,mt)	17,20-dehydro-4-cholesten-3-one-CoA
androst4ene317dione(c,mt)	androst-4-ene-3,17-dione
add(c,mt)	androsta-1,4-diene-3,17-dione
9ohad(c,mt)	9a-hydroxy-4-androstene-3,17-dione
9ohadd(c,mt)	9a-hydroxy-androsta-1,4-diene-3,17-dione
3hsa(c,mt)	3-hydroxy-9,10-seconandrost-1,3,5(10)-triene-9,17-dione
34dih910secoand(c,mt)	3,4-dihydroxy-9,10-seconandrosta-1,3,5(10)-triene-9,17-dione
34hydroxy910secoand(c,mt)	3-hydroxy-5,9,17-trioxo-4,5:9,10-diseconandrosta-1(10),2-diene-4-oate
2hydro24dienoate(c,mt)	2-hydroxyhexa-2,4,-dienoate
dohnaa(c,mt)	9,17-dioxo-1,2,3,4,10,19-hexynorandrostan-5-oic acid
glyald(c,mt)	D-glyceraldehyde

## Sheet: GPRs added
Reaction	GPR rule in the original model	Updated GPR rule
ACP1_FMNmt	[]	'Rv3310'
CYANSTmt	'(Rv3283)'	'Rv2291 or Rv3283'
NADTRHDmt	'(Rv0157 and Rv0156 and Rv0155)'	'Rv2713 or Rv0157 and Rv0156 and Rv0155'
PDHcrmt	'(Rv3303c and Rv0794c)'	'Rv3303c and Rv0794c or Rv0462 or Rv0843'
UMPKmt	'(Rv1712)'	'Rv2883c or Rv1712'
24_25VITD2Hmam	[]	(1591.1)'
24_25VITD3Hmam	[]	'(1591.1)'
25HVITD3tinam	[]	'(2638.1) and (4036.1) and (8029.1)'
34DHPLACOX_NADP_am	[]	'(222.1) or (221.1) or (218.1)'
3HCO3_NAtam	[]	'57835.3 or 8671.1 or 57835.2 or 57835.1 or 57835.4'
3MOX4HOXPGALDOX_NADP_am	[]	'(222.1) or (220.1) or (221.1) or (218.1)'
3NTD7lam	'53.1'	'(53.1) or (55.1) or (51205.1) or (54.1)'
4HOXPACDOX_NADP_am	[]	'(222.1) or (220.1) or (221.1) or (218.1)'
5HOXINDACTOXmam	[]	'(8659.2) or (219.1) or (8659.1) or (217.1)'
ABUTt4_2_ram	[]	'(6529.1) or (6538.1) or (6540.1) or (6539.1)'
ACACT10mam	'38.1'	'(38.1) or (3032.1) or (10449.1)'
ACACT1ram	[]	'39.1'
ACCOACam	'(31.1 and 32.1)'	(31.5) or (31.4) or (31.2 and 32.1) or (31.4 and 32.1) or (31.2) or (32.1 and 31.3) or (31.1 and 32.1) or (31.1) or (31.5 and 32.1) or (31.3)
ACCOALmam	'84532.1'	'(84532.1) or (79611.1)'
ACNAMPHam	[]	'(140838.1) or (54.1) or (51205.1) '
ACONTmam	'50.1'	'(50.1) or (48.1)'
ACP1_FMN_am	[]	'(52.1) or (52.3) or (52.2) or (55.1) or (51205.1) or (54.1)'
ADK1am	'(122481.1) or (203.1) or (26289.1) or (26289.2)'	'(122481.1) or (203.1) or (26289.1) or (26289.2) or (204.1)'
AGPAT1am	'(10555.1) or (137964.1) or (56895.1) or (56894.2) or (56894.1) or (55326.1) or (10554.1)'	'(10555.1) or (137964.1) or (56895.1) or (56894.2) or (56894.1) or (55326.1) or (10554.1) or (129642.1)'
AKGMALtmam	'8402.1'	'(8402.1) or (1468.1)'
ALAt2ram	'206358.1'	'(153201.1 or 206358.1)'
ALAt4am	'(54407.1) or (6542.1) or (11254.1) or (6541.1) or (81539.1) or (55089.1) or (84889.1)'	'(54407.1) or (6542.1) or (11254.1) or (6541.1) or (81539.1) or (55089.1) or (84889.1) or ((340024.1) and (57393.1 or 59272.1))'
ALDD2xam	'(218.1) or (501.1) or (8854.2) or (224.1) or (222.1) or (8854.1) or (221.1) or (216.1) or (8854.3) or (223.1) or (220.1)'	(223.1) or (221.1) or (218.1) or (8854.1) or (8854.3) or (222.1) or (8854.2) or (224.1) or (219.1)
ALDD2yam	'(223.1) or (221.1) or (218.1) or (8854.1) or (8854.3) or (222.1) or (8854.2) or (224.1)'	'(223.1) or (221.1) or (218.1) or (8854.1) or (8854.3) or (222.1) or (8854.2) or (224.1) or (219.1)'
ARACHDt2am	[]	'(10998.1)'
ARGNam	'383.1'	'(383.1) or (384.1)'
ASNt4am	'(81539.1) or (11254.1) or (54407.1) or (55089.1)'	'(81539.1) or (11254.1) or (54407.1) or (55089.1) or ((340024.1) and (57393.1 or 59272.1))'
ATPH2eam	'(954.2) or (954.1) or (953.1) or (956.1) or (955.1) or (957.1)'	'(954.2) or (954.1) or (953.1) or (956.1) or (955.1) or (957.1) or (377841.1)'
ATPS4mam	'''513.1 and 498.2 and 506.1 and 509.2 and 514.1 or 498.2 and 513.2 and 514.2 and 506.1 and 509.2 or 513.1 and 509.1 and 498.1 and ...'' <Preview truncated at 128 characters>'	(513.1 and 498.2 and 506.1 and 509.2 and 514.1 or 498.2 and 513.2 and 514.2 and 506.1 and 509.2 or 513.1 and 509.1 and 498.1 and 514.2 and 506.1 or 498.2 and 513.2 and 506.1 and 509.2 and 514.1 or 513.2 and 498.1 and 514.2 and 506.1 and 509.2 or 513.1 and 498.1 and 506.1 and 509.2 and 514.1 or 513.1 and 498.2 and 514.2 and 506.1 and 509.2 or 513.1 and 498.2 and 509.1 and 506.1 and 514.1 or 498.2 …
AVITE1tam	[]	'(949.1) and (29881.1)'
BILDGLCURteam	'4363.1'	'(4363.1) or (1244.1) or (8714.1)'
C160CPT2am	'1376.1'	'(1376.1) or (1374.1)'
C204CRNtam	[]	'(788.1)'
CAMPtam	'(10257.1) or (10057.2) or (10057.1)'	'(10257.1 or 10057.2 or 10057.1 or 85320.1)'
CDSam	'1040.1'	'(1040.1) or (8760.1)'
CDSmam	'8760.1'	'(1040.1) or (8760.1)'
CGLYt3_2_am	[]	'(6565.1)'
CGMPtam	'(10257.1) or (10057.2) or (10057.1)'	'(10257.1 or 10057.2 or 10057.1 or 85320.1)'
CHSTEROLSULTam	'6820.1'	'(6820.1) or (6818.1)'
CHSTEROLtam	'19.1'	'(19.1) or (64240.1 and 64241.1)'
CKam	'(1159.1) or (1160.1)'	'(1159.1) or (1160.1) or (548596.1)'
CREATt4_2_ram	[]	'(6535.1) or (386757.1)'
CRNCARtpam	[]	'(1384.1)'
CSNATram	[]	'(1384.1)'
CTPS1am	'1503.1'	'(1503.1) or (56474.1)'
CTPS2am	'(56474.1) or (56474.2)'	'(1503.1) or (56474.1)'
CYOOm2am	'''(7384.1) and (7388.1) and (4519.1) and (10975.1) and (29796.2) and (7385.1) and (1537.1) and (7386.1) and (27089.1) and (7381.1)...'' <Preview truncated at 128 characters>'	(7384.1) and (7388.1) and (4519.1) and (10975.1) and (29796.2) and (7385.1) and (1537.1) and (7386.1) and (27089.1) and (7381.1) or (7384.1) and (7388.1) and (29796.1) and (10975.1) and (4519.1) and (7385.1) and (7386.1) and (1537.1) and (27089.1) and (7381.1) and (1337.1) and (1347.1) and (1340.1) and (1350.1) and (1327.1) and (1349.1) and (1329.1) and (1339.1) and (1345.1) and (170712.1) and (1…
CYOR_u10mam	[]	(7384.1) and (7388.1) and (4519.1) and (29796.2) and (10975.1) and (7385.1) and (7386.1) and (1537.1) and (27089.1) and (7381.1) or (7384.1) and (7388.1) and (4519.1) and (29796.1) and (10975.1) and (7385.1) and (1537.1) and (7386.1) and (27089.1) and (7381.1)
CYSGLUexRam	'(6520.1) and (56301.1)'	'(6520.1) and (56301.1) or (8140.1) and (6520.1)'
CYSGLYexRam	[]	'(6520.1) and (23428.1) or (6520.1) and (23428.2) or (56301.1) and (6520.1)'
CYSt4am	'11254.1'	'(11254.1) or (54407.1) or ((340024.1) and (57393.1 or 59272.1))'
CYTK1mam	[]	'(129607.1) '
DADNt4am	[]	'3177.1'
DCYTtam	[]	'3177.1'
DESAT18_9am	'9415.1'	'(9415.1) or (3992.1)'
DGSNtam	[]	'3177.1'
DHCR242ram	'1718.1'	'(1718.1) or (1581.1)'
DHCRD1am	'(8560.1) or (8560.2)'	'(8560.1) or (8560.2) or (123099.1)'
DHCRD2am	'(8560.1) or (8560.2)'	'(8560.1) or (8560.2) or (123099.1)'
DINtam	[]	'3177.1'
DLNLCGtam	[]	'(10998.1)'
DOPAt4_2_ram	[]	'(6530.1) or (6531.1)'
DOPAtuam	'(6581.1) or (6582.2) or (6582.1)'	'(6581.1) or (6582.2) or (6582.1) or (6584.1)'
DRPAam	[]	'(51071.1)'
DURItam	[]	'3177.1'
DUTPDPmam	'1854.1'	'(1854.1) or (3704.1)'
D_LACt2am	[]	'(9194.1) or (23539.1) or (6566.1) or (9123.1)'
D_LACtmam	[]	'(6566.1)'
ELAIDtam	[]	'(11001.1)'
ESTSULTam	'(6783.1) or (6817.4) or (6817.1) or (6817.3) or (6817.2) or (6817.5)'	'(6783.1) or (6817.4) or (6817.1) or (6817.3) or (6817.2) or (6817.5) or (6818.1)'
ETHAKam	'(1119.2) or (55500.1) or (1119.1) or (55224.1)'	'(1119.2) or (55500.1) or (1119.1) or (55224.1) or (1120.1)'
F1PGTam	'8790.1'	'(8790.1) or (51086.1)'
FACOAL160iam	'(2181.2) or (22305.2) or (51703.1) or (22305.1) or (2180.1) or (2181.1)'	'(2181.2) or (51703.1) or (2180.1) or (2181.1) or (2182.1) or (81616.1)'
FACOAL161am	'2180.1'	'(2180.1) or (81616.1)'
FACOAL181iam	'(2180.1) or (2181.2) or (2181.1)'	'(2180.1) or (2181.2) or (2181.1) or (2182.1) or (81616.1)'
FACOAL1821am	'2180.1'	'(2180.1) or (2182.1) or (81616.1) or (2181.1)'
FACOAL1831am	'2180.1'	'(2180.1) or (2182.1) or (2181.1) or (81616.1) or (23305.1) or (51703.1)'
FACOAL204am	'(22305.1) or (2181.2) or (2181.1) or (2180.1) or (22305.2) or (2182.1) or (2182.2)'	'(2181.2) or (2181.1) or (2180.1) or (2182.1) or (2182.2) or (81616.1)'
FAS100COAam	'2194.1'	'(2194.1) or (2194.1 and 79071.1) and (60481.1) and (54898.1) '
FAS120COAam	'2194.1'	'(2194.1) or (2194.1 and 79071.1) and (60481.1) and (54898.1) '
FAS140COAam	'2194.1'	'(2194.1) or (2194.1 and 79071.1) and (60481.1) and (54898.1) '
FAS160COAam	'2194.1'	'(2194.1) or (2194.1 and 79071.1) and (60481.1) and (54898.1) '
FAS180COAam	'2194.1'	'(2194.1) or (2194.1 and 79071.1) and (60481.1) and (54898.1) '
FRUt4am	'200010.1'	'(125206.1 or 200010.1)'
FTHFDHam	'10840.1'	'(10840.1) or (160428.1)'
FTHFLmam	'25902.1'	'(25902.1) or (4522.1)'
G6PDH1reram	[]	'(9563.1)'
G6PDH2reram	'9563.1'	'(9563.1) or (2539.1)'
GALt4am	'200010.1'	'(6524.1 or 200010.1 or 125206.1)'
GCHOLAt3am	'(8714.3) or (8647.1) or (8714.2) or (8714.1)'	'(8714.3 or 8647.1 or 8714.2 or 8714.1 or 85320.1)'
GGH_10FTHF5GLUeam	[]	'(8836.1)'
GGH_10FTHF5GLUlam	[]	'(8836.1)'
GGH_10FTHF6GLUeam	[]	'(8836.1)'
GGH_10FTHF6GLUlam	[]	'(8836.1)'
GGH_10FTHF7GLUeam	[]	'(8836.1)'
GGH_10FTHF7GLUlam	[]	'(8836.1)'
GGH_5DHFeam	[]	'(8836.1)'
GGH_5DHFlam	[]	'(8836.1)'
GGH_5THFeam	[]	'(8836.1)'
GGH_5THFlam	[]	'(8836.1)'
GGH_6DHFeam	[]	'(8836.1)'
GGH_6DHFlam	[]	'(8836.1)'
GGH_6THFeam	[]	'(8836.1)'
GGH_6THFlam	[]	'(8836.1)'
GGH_7DHFeam	[]	'(8836.1)'
GGH_7DHFlam	[]	'(8836.1)'
GGH_7THFeam	[]	'(8836.1)'
GGH_7THFlam	[]	'(8836.1)'
GHMT2rmam	'6472.1'	'(6472.1) or (6470.1)'
GK1mam	[]	'2987.1'
GLCAASE8lyam	'2990.1'	'(2990.1) or (8372.1) '
GLCt4am	'(200010.1) or (159963.1) or (6526.1) or (125206.1) or (6524.1)'	'(115584.1 or 6526.1 or 6524.1 or 125206.1 or 159963.1 or 200010.1)'
GLNt4am	'(81539.1) or (11254.1) or (54407.1) or (55089.1)'	'(81539.1) or (11254.1) or (54407.1) or (55089.1) or ((340024.1) and (57393.1 or 59272.1))'
GLYBt4_2_ram	[]	'(6539.1)'
GLYt2ram	'206358.1'	'(153201.1 or 206358.1)'
GLYt4am	'(81539.1) or (11254.1) or (54407.1) or (55089.1)'	'(81539.1) or (11254.1) or (54407.1) or (55089.1) or ((340024.1) and (57393.1 or 59272.1))'
GLYt7_211_ram	[]	'(6536.1) or (6536.2)'
GLYt7_311_ram	[]	'(9152.1)'
GNDeram	[]	'(5226.1)'
GPAM_hsam	'57678.1'	'(57678.1) or (129642.1)'
GPAMm_hsam	'57678.1'	'(57678.1) or (84803.1) or (137964.1) or (150763.1)'
GTHPeam	'(2878.1) or (257202.1)'	'(2878.1) or (257202.1) or (2882.1) or (2877.1) or (2876.1)'
GTHPmam	'(10935.1) or (10935.2) or (2879.1)'	'(10935.1) or (10935.2) or (2879.1) or (2876.1)'
H2CO3Dam	'(761.1) or (771.1) or (377677.1) or (762.1) or (766.2) or (23632.1) or (766.1) or (771.2) or (759.1) or (768.1) or (760.1)'	(761.1) or (771.1) or (377677.1) or (762.1) or (766.2) or (23632.1) or (766.1) or (771.2) or (759.1) or (768.1) or (760.1) or (765.1) or ()
H2Otam	'6523.1'	'(358.1 or 361.1 or 4284.1 or 359.1 or 362.1 or 343.1)'
H6_ET2eram	[]	'5281.1 and 54872.1 or 5281.2 and 54872.1'
H6_ETeram	[]	'23556.1 or 23556.2'
H7_ETeram	[]	'23556.1 or 23556.2'
H7_TAeram	[]	'10026.1 and 8733.1 and 128869.1 and 94005.1 and 51604.1'
HACD9mam	'3028.1'	'(3028.1) or (1962.1) or (3033.1)'
HDCAtram	[]	'(10998.1)'
HDCEAtram	[]	'(11001.1)'
HISTAtuam	'(6581.1) or (6582.2) or (6582.1)'	'(6581.1) or (6582.2) or (6582.1) or (6584.1)'
ILEt4am	'11254.1'	'(11254.1) or ((340024.1) and (57393.1 or 59272.1))'
IZPNam	[]	'(144193.1)'
KAS8am	'2194.1'	'(2194.1) or (2194.1 and 79071.1) and (60481.1) and (54898.1) '
LACZeam	'3938.1'	'(3938.1) or (2720.1)'
LAPCOAlam	'53.1'	'(53.1) or (55.1) or (51205.1) or (54.1)'
LDH_Lmam	'3939.1'	'(3939.1) or (3945.1) or (197257.1)'
LEUKTRA4tam	[]	'(387775.1)'
LEUKTRB4tam	[]	'(387775.1)'
LEUKTRE4tam	[]	'(387775.1)'
LEUKTRF4tam	[]	'(387775.1)'
LEUt4am	'(81539.1) or (84889.1) or (6520.1) or (6542.1) or (6541.1) or (11254.1) or (55089.1)'	'(81539.1) or (84889.1) or (6520.1) or (6542.1) or (6541.1) or (11254.1) or (55089.1) or ((340024.1) and (57393.1 or 59272.1))'
LGNCtam	[]	'(11001.1)'
LNLCtam	[]	'(10998.1)'
LNLNCAtam	[]	'(10998.1)'
LNLNCGtam	[]	'(10998.1)'
LPS2am	'4023.1'	'(4023.1) or (1056.1)'
LPSam	'4023.1'	'(4023.1) or (3990.1) or (1056.1) or (80339.1)'
LPSeam	'(3990.1) or (9388.1) or (5407.1) or (8513.1) or (5408.1) or (5406.1)'	'(3990.1) or (9388.1) or (5407.1) or (8513.1) or (5408.1) or (5406.1) or (4023.1)'
LSTO2ram	'6309.1'	'(6309.1) or (1581.1)'
L_LACDcmam	[]	'(124637.1)'
L_LACt2ram	[]	'(9194.1) or (23539.1) or (6566.1) or (9123.1) or (682.1)'
L_LACt4ram	[]	'160728.1'
L_LACtcmam	[]	'(366.1)'
L_LACtmam	[]	'(6566.1)'
MALTam	'2595.1'	'(8972.1) or (2548.1) or (2595.1)'
MANt4am	'200010.1'	'(125206.1 or 200010.1)'
MDHmam	'4191.1'	'(4191.1) or (4190.1)'
METt4am	'(81539.1) or (11254.1) or (54407.1) or (6584.1)'	'(81539.1) or (11254.1) or (54407.1) or (6584.1) or ((340024.1) and (57393.1 or 59272.1))'
MI1PPam	'(3612.1) or (3613.1)'	'(3612.1) or (3613.1) or (8776.1) or (8898.1)'
MTHFD2am	'(100287639.1) or (441024.1)'	'(100287639.1) or (441024.1) or (10797.1)'
MTHFDam	'4522.1'	'(4522.1) or (4524.1)'
MTHFDmam	'(25902.1) or (10797.1)'	'(25902.1) or (10797.1) or (4522.1)'
NADH2_u10mam	[]	(4715.1) and (4720.1) and (4719.1) and (4700.1) and (55967.1) and (4709.1) and (4710.1) and (4726.1) and (4718.1) and (4696.1) and (4694.1) and (374291.1) and (4728.1) and (4712.2) and (4717.1) and (4705.1) and (4725.1) and (4716.1) and (4537.1) and (7991.1) and (4722.1) and (4541.1) and (4539.1) and (4707.1) and (4701.1) and (4723.1) and (4698.1) and (4538.1) and (4697.1) and (51079.1) and (4714…
NDP10exam	'124583.1'	'(124583.1) or (953.1) or (377841.1) or (956.1)'
NDP3exam	'124583.1'	'(124583.1) or (953.1) or (377841.1) or (956.1)'
NDP6am	[]	'(79077.1)'
NDP7eram	[]	'(124583.1) or (957.1) or (9583.1)'
NDP7exam	'124583.1'	'(124583.1) or (953.1) or (377841.1) or (956.1)'
NDP8exam	'124583.1'	'(124583.1) or (953.1) or (377841.1) or (956.1)'
NDPK1mam	'4833.1'	'(4833.1) or (10201.1)'
NDPK3mam	'4833.1'	'(4833.1) or (10201.1)'
NDPK5mam	'4833.1'	'(4833.1) or (10201.1)'
NDPK6mam	'4833.1'	'(4833.1) or (10201.1)'
NDPK8mam	'4833.1'	'(4833.1) or (10201.1)'
NMNSam	[]	'(10135.1)'
NNATram	'(349565.1) or (23057.2) or (23057.1)'	'(349565.1) or (23057.2) or (23057.1) or (64802.1)'
NRPPHRt4_2_ram	[]	'(6530.1) or (6531.1)'
NRPPHRtuam	'(6581.1) or (6582.2) or (6582.1)'	'(6581.1) or (6582.2) or (6582.1) or (6580.1)'
NT5Cam	'22978.1'	'(22978.1) or (30833.1) or (93034.1) or (93034.2) or (84618.1) or (51251.1) or (4907.1)'
NTD10am	'22978.1'	'(22978.1) or (30833.1) or (93034.1) or (93034.2) or (84618.1) or (51251.1) or (4907.1)'
NTD11am	'(22978.1) or (93034.2) or (93034.1)'	'(22978.1) or (93034.2) or (93034.1) or (84618.1) or (51251.1) or (4907.1)'
NTD12am	'30833.1'	'(30833.1) or (5251.1) '
NTD1am	'30833.1'	'(30833.1) or (51251.1) '
NTD2lam	'53.1'	'(53.1) or (55.1) or (51205.1) or (54.1)'
NTD3am	'(93034.1) or (30833.1) or (93034.2)'	'(93034.1) or (30833.1) or (93034.2) or (2978.1) or (84618.1) or (51251.1) or (4907.1)'
NTD3lam	'53.1'	'(53.1) or (55.1) or (51205.1) or (54.1)'
NTD4am	'51251.1'	'(51251.1) or (22978.1) or (84618.1) or (30833.1) or (4907.1) or (93034.1)'
NTD4eam	'4907.1'	'(4907.1) or (30833.1)'
NTD4lam	'53.1'	'(53.1) or (55.1) or (51205.1) or (54.1)'
NTD5am	'30833.1'	'(30833.1) or (22978.1) or (84618.1) or (51251.1) or (4907.1) or (93034.1)'
NTD5lam	'53.1'	'(53.1) or (55.1) or (51205.1) or (54.1)'
NTD6am	'22978.1'	'(22978.1) or (30833.1) or (93034.1) or (93034.2) or (84618.1) or (51251.1) or (4907.1)'
NTD6lam	'53.1'	'(53.1) or (55.1) or (51205.1) or (54.1)'
NTD7am	'(22978.1) or (93034.2) or (93034.1)'	'(22978.1) or (93034.2) or (93034.1) or (30833.1) or (84618.1) or (51251.1)'
NTD7eam	'4907.1'	'(4907.1) or (30833.1)'
NTD7lam	'53.1'	'(53.1) or (55.1) or (51205.1) or (54.1)'
NTD8am	'(22978.1) or (30833.1)'	'(22978.1) or (30833.1) or (93034.1) or (93034.2) or (84618.1) or (51251.1) or (4907.1)'
NTD8lam	'53.1'	'(53.1) or (55.1) or (51205.1) or (54.1)'
NTD9am	'22978.1'	'(22978.1) or (84618.1) or (51251.1) or (4907.1) or (93034.1)'
NTD9eam	'4907.1'	'(4907.1) or (30833.1)'
NTD9lam	'53.1'	'(53.1) or (55.1) or (51205.1) or (54.1)'
NTP3eam	'124583.1'	'(124583.1) or (953.1) or (377841.1) or (956.1)'
OCDCAtram	[]	'(10998.1)'
OCDCEAtram	[]	'(10998.1)'
P4501B1ram	'1545.1'	'(1545.1) or (1576.1)'
P5CRam	[]	'(29920.1) or (65263.1) or (5831.1)'
PCHOLP_hsam	'5338.1'	'(5338.1) or (5337.1)'
PCRNtmam	[]	'(788.1)'
PCtam	'(5244.1) or (5244.3) or (5244.2)'	'(5244.1) or (5244.3) or (5244.2) or (19.1)'
PEFLIPam	'(10396.1) or (57194.1)'	'(10396.1) or (57194.1) or (5244.1)'
PEPCKmam	'5106.1'	'(5106.1) or (5105.1)'
PGPP_hsam	[]	'(114971.1)'
PHEMEtam	'113235.1'	'(113235.1 or 4035.1)'
PHEt4am	'(54407.1) or (84889.1) or (11254.1) or (6542.1) or (81539.1) or (6541.1) or (55089.1)'	'(54407.1) or (84889.1) or (11254.1) or (6542.1) or (81539.1) or (6541.1) or (55089.1) or ((340024.1) and (57393.1 or 59272.1))'
PHEtecam	'(117247.1) or (124935.1)'	'(117247.1) or (124935.1) or (8501.1)'
PIteram	'2544.1'	'(2542.1)'
PLA2_2am	'(8398.1) or (5320.1) or (8398.2)'	'(8398.1) or (5320.1) or (8398.2) or (50487.1) or (5321.1) or (81579.1) or (5322.1) or (64600.1) or (100137049.1) or (123745.1)'
PPAam	'5464.1'	'(5464.1) or (64077.1)'
PPMam	'5236.1'	'(5236.1) or (55276.1)'
PRGNLONESULTam	'(6822.1) or (6820.2)'	'(6822.1) or (6820.2) or (6818.1)'
PROt2ram	'206358.1'	'(153201.1 or 206358.1)'
PROt4_2_ram	[]	'(6534.1)'
PROt4am	'(55089.1) or (81539.1) or (54407.1)'	'(55089.1) or (81539.1) or (54407.1) or ((340024.1) and (57393.1 or 59272.1))'
PRPNCOAHYDmam	'(1892.1) or (3030.1) and (3032.1) or (549.1)'	'(1892.1) or (3030.1) and (3032.1) or (549.1) or (1962.1)'
PTE2xam	'(10965.1) or (10005.1) or (10005.3) or (10005.2)'	'(10965.1) or (10005.1) or (10005.3) or (10005.2) or (122970.1)'
RETtam	[]	'(5950.1 and 64220.1) and (5947.1 or 5948.1)'
RIBFLVt3am	[]	'(113278.1) '
RNDR2am	'(6240.1 and 6241.1)'	'(6240.1 and 6241.1) or (50484.1)'
RNDR3am	'(6240.1 and 6241.1)'	'(6240.1 and 6241.1) or (50484.1)'
SERPTam	'(10558.1 and 9517.1)'	'(10558.1 and 9517.1 and 55304.1)'
SERt4am	'(81539.1) or (11254.1) or (54407.1) or (55089.1)'	'(81539.1) or (11254.1) or (54407.1) or (55089.1) or ((340024.1) and (57393.1 or 59272.1))'
SLCBK1am	'56848.1'	'(56848.1) or (8877.1)'
SMPD3gam	'(55512.1) or (55512.2)'	'(55512.1) or (55512.2) or (339221.1) or (55627.1)'
SMPD3lam	'(55512.1) or (55512.2)'	'(55512.1) or (55512.2) or (6609.1)'
SMPD4am	[]	'(6610.1)'
SPHK21cam	'56848.1'	'(56848.1) or (8877.1)'
SPRMSam	'6611.1'	'(6611.1) or (6723.1)'
SRTNt6_2_ram	[]	'(6532.1)'
TAURt4_2_ram	[]	'(6533.1)'
TCHOLAt3am	'(8714.3) or (8647.1) or (8714.2) or (8714.1)'	'(8714.3 or 8647.1 or 8714.2 or 8714.1 or 85320.1)'
THRD_Lam	'10993.1'	'(10993.1) or (113675.1)'
THRt4am	'(11254.1) or (81539.1) or (54407.1)'	'(11254.1) or (81539.1) or (54407.1) or ((340024.1) and (57393.1 or 59272.1))'
TREHam	'80162.1'	'(80162.1) or (11181.1)'
TRIODTHYSULTam	'(6817.4) or (6817.1) or (6817.3) or (6817.2) or (6817.5)'	'(6817.4) or (6817.1) or (6817.3) or (6817.2) or (6817.5) or (6818.1)'
TRPO2am	'6999.1'	'(6999.1) or (169355.1) or (3620.1)'
TRPt4am	'11254.1'	'(11254.1) or ((340024.1) and (57393.1 or 59272.1))'
TRPtam	'117247.1'	'(120103.1 or 117247.1)'
TTDCAtram	[]	'(11001.1)'
TYRTAam	'2805.1'	'(2805.1) or (6898.1)'
TYRt4am	'11254.1'	'(11254.1) or ((340024.1) and (57393.1 or 59272.1))'
UGT1A2ram	'(54575.1) or (54576.1)'	'(54575.1) or (54576.1) or (54578.1) or (54579.1) or (54600.1) or (54658.1) or (54659.1) or (54577.1) or (54657.1)'
UGT1A5r2am	'(54576.1) or (54575.1)'	(54576.1) or (54575.1) or (54600.1) or (10720.1) or (7367.1) or (7363.1) or (54578.1) or (54657.1) or (54659.1) or (54579.1) or (7365.1) or (7366.1) or (54490.1) or (54577.1) or (54658.1)
URIDK2mam	[]	'(1841.1)'
URIK1am	'(7371.1) or (83549.1)'	'(7371.1) or (83549.1) or (54963.1)'
VALt4am	'11254.1'	'(11254.1) or ((340024.1) and (57393.1 or 59272.1))'
VITD3t2am	[]	'(2806.1 or 948.1)'
VLCS2pam	'11001.1'	'(11001.1) or (10998.1)'
VLCS2ram	'11001.1'	'(11001.1) or (10998.1)'

## Sheet: Constraints changed
ReactionID	ReactionName	ReactionFormula	Original model lower bounds	Original model upper bounds	Modified lower bounds	Modified upper bounds
ALA-Btph	beta-Alanine phagosomal transport	ala-B(ph) <=> ala-B(c,am)	0	0	0	1000
ALA-Dtph	D-Alanine phagosomal transport	ala-D(ph) <=> ala-D(c,am)	0	0	0	1000
ALA-Ltph	L-Alanine phagosomal transport	ala-L(ph) <=> ala-L(c,am)	0	0	0	1000
ARAB-Ltph	L-Arabinose phagosomal transport	arab-L(ph) <=> arab-L(c,am)	0	0	0	1000
ARG-Ltph	L-Arginine phagosomal transport	arg-L(ph) <=> arg-L(c,am)	0	0	0	1000
ASN-Ltph	L-Asparagine phagosomal transport	asn-L(ph) <=> asn-L(c,am)	0	0	0	1000
ASP-Ltph	L-Aspartate phagosomal transport	asp-L(ph) <=> asp-L(c,am)	0	0	0	1000
ATPtph	ATP phagosomal transport	atp(ph) <=> atp(c,am)	0	0	0	1000
CA2tph	Calcium phagosomal transport	ca2(c,am) <=> ca2(ph)	0	1	0	1000
CHOLtph	Choline phagosomal transport	chol(ph) <=> chol(c,am)	0	0	0	1000
CITtph	Citrate phagosomal transport	cit(ph) <=> cit(c,am)	0	0	0	1000
CLtph	Chloride phagosomal transport	cl(c,am) <=> cl(ph)	0	1	0	1000
CO2tph	CO2 phagosomal transport	co2(ph) <=> co2(c,am)	0	0	0	1000
COtph	Carbon monoxide phagosomal transport	co(ph) <=> co(c,am)	0	0	0	1000
COAtph	Coenzyme-A phagosomal transport	coa(ph) <=> coa(c,am)	0	0	0	1000
CRNtph	L-Carnitine phagosomal transport	crn(ph) <=> crn(c,am)	0	0	0	1000
CYTDtph	Cytidine phagosomal transport	cytd(ph) <=> cytd(c,am)	0	0	0	1000
ETHAtph	Ethanolamine phagosomal transport	etha(ph) <=> etha(c,am)	0	0	0	1000
FE2tph	Fe2 phagosomal transport	fe2(ph) <=> fe2(c,am)	0	0	0	1000
FUMtph	Fumarate phagosomal transport	fum(ph) <=> fum(c,am)	0	0	0	1000
GALtph	D-Galactose phagosomal transport	gal(ph) <=> gal(c,am)	0	0	0	1000
GCALDtph	Glycoaldehyde phagosomal transport	gcald(ph) <=> gcald(c,am)	0	0	0	1000
GLC-Dtph	D-glucose phagosomal transport	glc-D(ph) <=> glc-D(c,am)	0	0	0	1000
GLU-Ltph	L-glutamine phagosomal transport	glu-L(ph) <=> glu-L(c,am)	0	0	0	1000
GLYtph	Glycine phagosomal transport	gly(ph) <=> gly(c,am)	0	0	0	1000
GLYBtph	Glcyine-betaine phagosomal transport	glyb(ph) <=> glyb(c,am)	0	0	0	1000
GLYC3Ptph	Glycerol-3-phosphate phagosomal transport	glyc3p(ph) <=> glyc3p(c,am)	0	0	0	1000
GLYCtph	Glycerol phagosomal transport	glyc(c,am) <=> glyc(ph)	0	0.01	0	1000
GTHRDtph	Reduced glutathione phagosomal transport	gthrd(ph) <=> gthrd(c,am)	0	0	0	1000
H2CO3tph	Carbonic Acid phagosomal transport	h2co3(ph) <=> h2co3(c,am)	0	0	0	1000
H2Otph	H2O phagosomal transport	h2o(c,am) <=> h2o(ph)	0	1	0	1000
Htph	H phagosomal transport	h(c,am) <=> h(ph)	0	1	0	1000
HDCAtph	Hexadecanoate-n-C160 phagosomal transport	hdca(c,am) <=> hdca(ph)	0	1	0	1000
HIS-Ltph	L-histidine phagosomal transport	his-L(ph) <=> his-L(c,am)	0	0	0	1000
ID3ACALDtph	Indole-3-acetaldehyde phagosomal transport	id3acald(ph) <=> id3acald(c,am)	0	0	0	1000
ILE-Ltph	L-isoleucine phagosomal transport	ile-L(ph) <=> ile-L(c,am)	0	0	0	1000
Ktph	Potassium phagosomal transport	k(c,am) <=> k(ph)	0	1	0	1000
LAC-Ltph	L-lactate phagosomal transport	lac-L(ph) <=> lac-L(c,am)	0	0	0	1000
LEU-Ltph	L-leucine phagosomal transport	leu-L(ph) <=> leu-L(c,am)	0	0	0	1000
LYS-Ltph	L-lysine phagosomal transport	lys-L(ph) <=> lys-L(c,am)	0	0	0	1000
MAL-Ltph	L-malate phagosomal transport	mal-L(ph) <=> mal-L(c,am)	0	0	0	1000
MALTtph	Maltose phagosomal transport	malt(ph) <=> malt(c,am)	0	0	0	1000
MEOHtph	Methanol phagosomal transport	meoh(ph) <=> meoh(c,am)	0	0	0	1000
MET-Ltph	L-Methionine phagosomal transport	met-L(ph) <=> met-L(c,am)	0	0	0	1000
NA1tph	Sodium phagosomal transport	na1(ph) <=> na1(c,am)	0	0	0	1000
NH4tph	Ammonium phagosomal transport	nh4(ph) <=> nh4(c,am)	0	0	0	1000
NOtph	Nitric Oxide phagosomal transport	no(c,am) <=> no(ph)	0	1	0	1000
O2tph	O2 phagosomal transport	o2(c,am) <=> o2(ph)	0	0.098	0	1000
OCDCAtph	octadecanoate-n-C180 phagosomal transport	ocdca(c,am) <=> ocdca(ph)	0	1	0	1000
ORNtph	Ornithine phagosomal transport	orn(ph) <=> orn(c,am)	0	0	0	1000
PHE-Ltph	L-phenylalanine phagosomal transport	phe-L(ph) <=> phe-L(c,am)	0	0	0	1000
PItph	Phosphate phagosomal transport	pi(c,am) <=> pi(ph)	0	1	0	1000
PPAtph	Propionate-n-C30 phagosomal transport	ppa(ph) <=> ppa(c,am)	0	0	0	1000
PRO-Ltph	L-proline phagosomal transport	pro-L(ph) <=> pro-L(c,am)	0	0	0	1000
PYRtph	Pyruvate phagosomal transport	pyr(ph) <=> pyr(c,am)	0	0	0	1000
RIB-Dtph	D-ribose phagosomal transport	rib-D(ph) <=> rib-D(c,am)	0	0	0	1000
SER-Dtph	D-Serine phagosomal transport	ser-D(ph) <=> ser-D(c,am)	0	0	0	1000
SER-Ltph	L-serine phagosomal transport	ser-L(ph) <=> ser-L(c,am)	0	0	0	1000
SO4tph	Sulfate phagosomal transport	so4(c,am) <=> so4(ph)	0	1	0	1000
SUCCtph	Succinate phagosomal transport	succ(ph) <=> succ(c,am)	0	0	0	1000
THR-Ltph	L-threonine phagosomal transport	thr-L(ph) <=> thr-L(c,am)	0	0	0	1000
TREtph	Trehalose phagosomal transport	tre(ph) <=> tre(c,am)	0	0	0	1000
TRP-Ltph	L-tryptophan phagosomal transport	trp-L(ph) <=> trp-L(c,am)	0	0	0	1000
TSULtph	Thiosulfate phagosomal transport	tsul(ph) <=> tsul(c,am)	0	0	0	1000
TTDCAtph	tetradecanoate-n-C140 phagosomal transport	ttdca(c,am) <=> ttdca(ph)	0	1	0	1000
TYR-Ltph	L-tyrosine phagosomal transport	tyr-L(ph) <=> tyr-L(c,am)	0	0	0	1000
VAL-Ltph	L-valine phagosomal transport	val-L(ph) <=> val-L(c,am)	0	0	0	1000
CHSTEROLtph	Cholesterol phagosomal transport	chsterol(ph) <=> chsterol(c,am)	n/a	n/a	-1000	1000
GLYCKmt	glycerate kinase	atp(c,mt) + glyc-R(c,mt) -> 3pg(c,mt) + adp(c,mt) + h(c,mt)	0	1000	-1000	1000

## Sheet: Flux Balance Analysis results
Reaction	Reaction Name	Reaction Formula	Subsystem	BMPH	BMMtb	iMAT 0%BMPH / 0%BMMtb	iMAT 0%BMPH / 10%BMMtb	iMAT 0%BMPH / 20%BMMtb	iMAT 0%BMPH / 30%BMMtb	iMAT 0%BMPH / 40%BMMtb	iMAT 0%BMPH / 50%BMMtb	iMAT 10%BMPH / 0%BMMtb	iMAT 10%BMPH / 10%BMMtb	iMAT 10%BMPH / 20%BMMtb	iMAT 10%BMPH / 30%BMMtb	iMAT 10%BMPH / 40%BMMtb	iMAT 10%BMPH / 50%BMMtb	iMAT 20%BMPH / 0%BMMtb	iMAT 20%BMPH / 10%BMMtb	iMAT 20%BMPH / 20%BMMtb	iMAT 20%BMPH / 30%BMMtb	iMAT 20%BMPH / 40%BMMtb	iMAT 20%BMPH / 50%BMMtb	iMAT 30%BMPH / 0%BMMtb	iMAT 30%BMPH / 10%BMMtb	iMAT 30%BMPH / 20%BMMtb	iMAT 30%BMPH / 30%BMMtb	iMAT 30%BMPH / 40%BMMtb	iMAT 30%BMPH / 50%BMMtb	iMAT 40%BMPH / 0%BMMtb	iMAT 40%BMPH / 10%BMMtb	iMAT 40%BMPH / 20%BMMtb	iMAT 40%BMPH / 30%BMMtb	iMAT 40%BMPH / 40%BMMtb	iMAT 40%BMPH / 50%BMMtb	iMAT 50%BMPH / 0%BMMtb	iMAT 50%BMPH / 10%BMMtb	iMAT 50%BMPH / 20%BMMtb	iMAT 50%BMPH / 30%BMMtb	iMAT 50%BMPH / 40%BMMtb	iMAT 50%BMPH / 50%BMMtb
'DM_13-cis-oretn[n]am'	[]	[]	[]	0	0	0	0	0	0	0	0	0	0	0	0	0	0	0	0	0	0	0	0	0	0	0	0	0	0	0	0	0	0	0	0	0	0	0	0	0	0
'DM_13-cis-retn[n]am'	[]	[]	[]	0	0	0	0	0	0	0	0	0	0	0	0	0	0	0	0	0	0	0	0	0	0	0	0	0	0	0	0	0	0	0	0	0	0	0	0	0	0
'DM_Asn-X-Ser/Thr[ly]am'	[]	[]	[]	0	0	0	0	0	0	0	0	0	0	0	0	0	0	0	0	0	0	0	0	0	0	0	0	0	0	0	0	0	0	0	0	0	0	0	0	0	0
'DM_Ser-Gly/Ala-X-Gly[ly]am'	[]	[]	[]	0	0	0	0	0	0	0	0	0	0	0	0	0	0	0	0	0	0	0	0	0	0	0	0	0	0	0	0	0	0	0	0	0	0	0	0	0	0
'DM_Ser/Thr[ly]am'	[]	[]	[]	0	0	0	0	0	0	0	0	0	0	0	0	0	0	0	0	0	0	0	0	0	0	0	0	0	0	0	0	0	0	0	0	0	0	0	0	0	0
'DM_atp[c]am'	[]	[]	[]	0	0	0	0	0	0	0	0	0	0	0	0	0	0	0	0	0	0	0	0	0	0	0	0	0	0	0	0	0	0	0	0	0	0	0	0	0	0
'DM_avite1[c]am'	[]	[]	[]	0	0	0	0	0	0	0	0	0	0	0	0	0	0	0	0	0	0	0	0	0	0	0	0	0	0	0	0	0	0	0	0	0	0	0	0	0	0
'DM_avite2[c]am'	[]	[]	[]	0	0	0	0	0	0	0	0	0	0	0	0	0	0	0	0	0	0	0	0	0	0	0	0	0	0	0	0	0	0	0	0	0	0	0	0	0	0
'DM_bvite[c]am'	[]	[]	[]	0	0	0	0	0	0	0	0	0	0	0	0	0	0	0	0	0	0	0	0	0	0	0	0	0	0	0	0	0	0	0	0	0	0	0	0	0	0
'DM_datp[m]am'	[]	[]	[]	0	0	0	0	0	0	0	0	0	0	0	0	0	0	0	0	0	0	0	0	0	0	0	0	0	0	0	0	0	0	0	0	0	0	0	0	0	0
'DM_datp[n]am'	[]	[]	[]	0	0	0	0	0	0	0	0	0	0	0	0	0	0	0	0	0	0	0	0	0	0	0	0	0	0	0	0	0	0	0	0	0	0	0	0	0	0
'DM_dctp[m]am'	[]	[]	[]	0	0	0	0	0	0	0	0	0	0	0	0	0	0	0	0	0	0	0	0	0	0	0	0	0	0	0	0	0	0	0	0	0	0	0	0	0	0
'DM_dctp[n]am'	[]	[]	[]	0	0	0	0	0	0	0	0	0	0	0	0	0	0	0	0	0	0	0	0	0	0	0	0	0	0	0	0	0	0	0	0	0	0	0	0	0	0
'DM_dgtp[m]am'	[]	[]	[]	0	0	1.13687e-12	1.13687e-12	1.13687e-12	1.13687e-12	1.13687e-12	1.13687e-12	1.13687e-12	1.13687e-12	1.13687e-12	1.13687e-12	1.13687e-12	1.13687e-12	1.13687e-12	1.13687e-12	1.13687e-12	1.13687e-12	1.13687e-12	1.13687e-12	1.13687e-12	1.13687e-12	1.13687e-12	1.13687e-12	1.13687e-12	1.13687e-12	1.13687e-12	1.13687e-12	1.13687e-12	1.13687e-12	1.13687e-12	1.13687e-12	1.13687e-12	1.13687e-12	1.13687e-12	1.13687e-12	1.13687e-12	1.13687e-12
'DM_dgtp[n]am'	[]	[]	[]	0	0	0	0	0	0	0	0	0	0	0	0	0	0	0	0	0	0	0	0	0	0	0	0	0	0	0	0	0	0	0	0	0	0	0	0	0	0
'DM_dsT_antigen[g]am'	[]	[]	[]	0	0	0	0	0	0	0	0	0	0	0	0	0	0	0	0	0	0	0	0	0	0	0	0	0	0	0	0	0	0	0	0	0	0	0	0	0	0
'DM_dttp[m]am'	[]	[]	[]	0	0	4.98176e-10	4.98176e-10	4.98176e-10	4.98176e-10	4.98176e-10	4.98176e-10	4.98176e-10	4.98176e-10	4.98176e-10	4.98176e-10	4.98176e-10	4.98176e-10	4.98176e-10	4.98176e-10	4.98176e-10	4.98176e-10	4.98176e-10	4.98176e-10	4.98176e-10	4.98176e-10	4.98176e-10	4.98176e-10	4.98176e-10	4.98176e-10	4.98176e-10	4.98176e-10	4.98176e-10	4.98176e-10	4.98176e-10	4.98176e-10	4.98176e-10	4.98176e-10	4.98176e-10	4.98176e-10	4.98176e-10	4.98176e-10
'DM_dttp[n]am'	[]	[]	[]	0	0	0	0	0	0	0	0	0	0	0	0	0	0	0	0	0	0	0	0	0	0	0	0	0	0	0	0	0	0	0	0	0	0	0	0	0	0
'DM_ethamp[r]am'	[]	[]	[]	0.000130949	0	0	0	0	0	0	0	0	0	0	0	0	0	0	0	0	0	0	0	0	0	0	0	0	0	0	0	0	0	0	0	0	0	0	0	0	0
'DM_gpi_sig[er]am'	[]	[]	[]	0	0	0	0	0	0	0	0	0	0	0	0	0	0	0	0	0	0	0	0	0	0	0	0	0	0	0	0	0	0	0	0	0	0	0	0	0	0
'DM_kdn[c]am'	[]	[]	[]	0	0	0	0	0	0	0	0	0	0	0	0	0	0	0	0	0	0	0	0	0	0	0	0	0	0	0	0	0	0	0	0	0	0	0	0	0	0
'DM_m[em]3gacpail_prot_hs[r]am'	[]	[]	[]	0	0	0	0	0	0	0	0	0	0	0	0	0	0	0	0	0	0	0	0	0	0	0	0	0	0	0	0	0	0	0	0	0	0	0	0	0	0
'DM_mem2emgacpail_prot_hs[r]am'	[]	[]	[]	0	0	0	0	0	0	0	0	0	0	0	0	0	0	0	0	0	0	0	0	0	0	0	0	0	0	0	0	0	0	0	0	0	0	0	0	0	0
'DM_n5m2masn[g]am'	[]	[]	[]	0	0	0	0	0	0	0	0	0	0	0	0	0	0	0	0	0	0	0	0	0	0	0	0	0	0	0	0	0	0	0	0	0	0	0	0	0	0
'DM_oretn[n]am'	[]	[]	[]	0	0	0	0	0	0	0	0	0	0	0	0	0	0	0	0	0	0	0	0	0	0	0	0	0	0	0	0	0	0	0	0	0	0	0	0	0	0
'DM_sTn_antigen[g]am'	[]	[]	[]	0	0	-1.13687e-13	-1.13687e-13	-1.13687e-13	-1.13687e-13	-1.13687e-13	-1.13687e-13	-1.13687e-13	-1.13687e-13	-1.13687e-13	-1.13687e-13	-1.13687e-13	-1.13687e-13	-1.13687e-13	-1.13687e-13	-1.13687e-13	-1.13687e-13	-1.13687e-13	-1.13687e-13	-1.13687e-13	-1.13687e-13	-1.13687e-13	-1.13687e-13	-1.13687e-13	-1.13687e-13	-1.13687e-13	-1.13687e-13	-1.13687e-13	-1.13687e-13	-1.13687e-13	-1.13687e-13	-1.13687e-13	-1.13687e-13	-1.13687e-13	-1.13687e-13	-1.13687e-13	-1.13687e-13
'DM_sprm[c]am'	[]	[]	[]	0	0	0	0	0	0	0	0	0	0	0	0	0	0	0	0	0	0	0	0	0	0	0	0	0	0	0	0	0	0	0	0	0	0	0	0	0	0
'DM_yvite[c]am'	[]	[]	[]	0	0	0	0	0	0	0	0	0	0	0	0	0	0	0	0	0	0	0	0	0	0	0	0	0	0	0	0	0	0	0	0	0	0	0	0	0	0
'DM_T_antigen[g]am'	[]	[]	[]	0	0	0	0	0	0	0	0	0	0	0	0	0	0	0	0	0	0	0	0	0	0	0	0	0	0	0	0	0	0	0	0	0	0	0	0	0	0
'EX_10fthf[e]'	[]	[]	[]	0	0	0	0	0	0	0	0	0	0	0	0	0	0	0	0	0	0	0	0	0	0	0	0	0	0	0	0	0	0	0	0	0	0	0	0	0	0
'EX_10fthf5glu[e]'	[]	[]	[]	0	0	0	0	0	0	0	0	0	0	0	0	0	0	0	0	0	0	0	0	0	0	0	0	0	0	0	0	0	0	0	0	0	0	0	0	0	0
'EX_10fthf6glu[e]'	[]	[]	[]	0	0	0	0	0	0	0	0	0	0	0	0	0	0	0	0	0	0	0	0	0	0	0	0	0	0	0	0	0	0	0	0	0	0	0	0	0	0
'EX_10fthf7glu[e]'	[]	[]	[]	0	0	0	0	0	0	0	0	0	0	0	0	0	0	0	0	0	0	0	0	0	0	0	0	0	0	0	0	0	0	0	0	0	0	0	0	0	0
'EX_11-cis-retfa[e]'	[]	[]	[]	0	0	0	0	0	0	0	0	0	0	0	0	0	0	0	0	0	0	0	0	0	0	0	0	0	0	0	0	0	0	0	0	0	0	0	0	0	0
'EX_13-cis-retnglc[e]'	[]	[]	[]	0	0	0	0	0	0	0	0	0	0	0	0	0	0	0	0	0	0	0	0	0	0	0	0	0	0	0	0	0	0	0	0	0	0	0	0	0	0
'EX_1glyc_hs[e]'	[]	[]	[]	0	0	0	0	0	0	0	0	0	0	0	0	0	0	0	0	0	0	0	0	0	0	0	0	0	0	0	0	0	0	0	0	0	0	0	0	0	0
'EX_1mncam[e]'	[]	[]	[]	0	0	0	0	0	0	0	0	0	0	0	0	0	0	0	0	0	0	0	0	0	0	0	0	0	0	0	0	0	0	0	0	0	0	0	0	0	0
'EX_2425dhvitd2[e]'	[]	[]	[]	0	0	0	0	0	0	0	0	0	0	0	0	0	0	0	0	0	0	0	0	0	0	0	0	0	0	0	0	0	0	0	0	0	0	0	0	0	0
'EX_2425dhvitd3[e]'	[]	[]	[]	0	0	0	0	0	0	0	0	0	0	0	0	0	0	0	0	0	0	0	0	0	0	0	0	0	0	0	0	0	0	0	0	0	0	0	0	0	0
'EX_24nph[e]'	[]	[]	[]	0	0	0	0	0	0	0	0	0	0	0	0	0	0	0	0	0	0	0	0	0	0	0	0	0	0	0	0	0	0	0	0	0	0	0	0	0	0
'EX_25hvitd2[e]'	[]	[]	[]	0	0	-2.27374e-13	-2.27374e-13	-2.27374e-13	-2.27374e-13	-2.27374e-13	-2.27374e-13	-2.27374e-13	-2.27374e-13	-2.27374e-13	-2.27374e-13	-2.27374e-13	-2.27374e-13	-2.27374e-13	-2.27374e-13	-2.27374e-13	-2.27374e-13	-2.27374e-13	-2.27374e-13	-2.27374e-13	-2.27374e-13	-2.27374e-13	-2.27374e-13	-2.27374e-13	-2.27374e-13	-2.27374e-13	-2.27374e-13	-2.27374e-13	-2.27374e-13	-2.27374e-13	-2.27374e-13	-2.27374e-13	-2.27374e-13	-2.27374e-13	-2.27374e-13	-2.27374e-13	-2.27374e-13
'EX_25hvitd3[e]'	[]	[]	[]	0	0	0.001	0.001	0.001	0.001	0.001	0.001	0.001	0.001	0.001	0.001	0.001	0.001	0.001	0.001	0.001	0.001	0.001	0.001	0.001	0.001	0.001	0.001	0.001	0.001	0.001	0.001	0.001	0.001	0.001	0.001	0.001	0.001	0.001	0.001	0.001	0.001
'EX_2hb[e]'	[]	[]	[]	0.0034326	0.00496654	0	0	0	0	0	0	0	0	0	0	0	0	0	0	0	0	0	0	0	0	0	0	0	0	0	0	0	0	0	0	0	0	0	0	0	0
'EX_2mcit[e]'	[]	[]	[]	0	0	0	0	0	0	0	0	0	0	0	0	0	0	0	0	0	0	0	0	0	0	0	0	0	0	0	0	0	0	0	0	0	0	0	0	0	0
'EX_35cgmp[e]'	[]	[]	[]	0	0	0	0	0	0	0	0	0	0	0	0	0	0	0	0	0	0	0	0	0	0	0	0	0	0	0	0	0	0	0	0	0	0	0	0	0	0
'EX_3aib[e]'	[]	[]	[]	0	0	-9.98217e-10	-9.98217e-10	-9.98217e-10	-9.98217e-10	-9.98217e-10	-9.98217e-10	-9.98217e-10	-9.98217e-10	-9.98217e-10	-9.98217e-10	-9.98217e-10	-9.98217e-10	-9.98217e-10	-9.98217e-10	-9.98217e-10	-9.98217e-10	-9.98217e-10	-9.98217e-10	-9.98217e-10	-9.98217e-10	-9.98217e-10	-9.98217e-10	-9.98217e-10	-9.98217e-10	-9.98217e-10	-9.98217e-10	-9.98217e-10	-9.98217e-10	-9.98217e-10	-9.98217e-10	-9.98217e-10	-9.98217e-10	-9.98217e-10	-9.98217e-10	-9.98217e-10	-9.98217e-10
'EX_3mlda[e]'	[]	[]	[]	0	0	0	0	0	0	0	0	0	0	0	0	0	0	0	0	0	0	0	0	0	0	0	0	0	0	0	0	0	0	0	0	0	0	0	0	0	0
'EX_4abut[e]'	[]	[]	[]	0	0	0	0	0	0	0	0	0	0	0	0	0	0	0	0	0	0	0	0	0	0	0	0	0	0	0	0	0	0	0	0	0	0	0	0	0	0
'EX_4hdebrisoquine[e]'	[]	[]	[]	0	0	0	0	0	0	0	0	0	0	0	0	0	0	0	0	0	0	0	0	0	0	0	0	0	0	0	0	0	0	0	0	0	0	0	0	0	0
'EX_4hphac[e]'	[]	[]	[]	0	0	0	0	0	0	0	0	0	0	0	0	0	0	0	0	0	0	0	0	0	0	0	0	0	0	0	0	0	0	0	0	0	0	0	0	0	0
'EX_4mptnl[e]'	[]	[]	[]	0	0	0	0	0	0	0	0	0	0	0	0	0	0	0	0	0	0	0	0	0	0	0	0	0	0	0	0	0	0	0	0	0	0	0	0	0	0
'EX_4nph[e]'	[]	[]	[]	0	0	0	0	0	0	0	0	0	0	0	0	0	0	0	0	0	0	0	0	0	0	0	0	0	0	0	0	0	0	0	0	0	0	0	0	0	0
'EX_4nphsf[e]'	[]	[]	[]	0	0	0	0	0	0	0	0	0	0	0	0	0	0	0	0	0	0	0	0	0	0	0	0	0	0	0	0	0	0	0	0	0	0	0	0	0	0
'EX_4pyrdx[e]'	[]	[]	[]	0	0	0	0	0	0	0	0	0	0	0	0	0	0	0	0	0	0	0	0	0	0	0	0	0	0	0	0	0	0	0	0	0	0	0	0	0	0
'EX_5adtststerone[e]'	[]	[]	[]	0	0	0	0	0	0	0	0	0	0	0	0	0	0	0	0	0	0	0	0	0	0	0	0	0	0	0	0	0	0	0	0	0	0	0	0	0	0
'EX_5adtststeroneglc[e]'	[]	[]	[]	0	0	0	0	0	0	0	0	0	0	0	0	0	0	0	0	0	0	0	0	0	0	0	0	0	0	0	0	0	0	0	0	0	0	0	0	0	0
'EX_5dhf[e]'	[]	[]	[]	0	0	0	0	0	0	0	0	0	0	0	0	0	0	0	0	0	0	0	0	0	0	0	0	0	0	0	0	0	0	0	0	0	0	0	0	0	0
'EX_5fthf[e]'	[]	[]	[]	0	0	0	0	0	0	0	0	0	0	0	0	0	0	0	0	0	0	0	0	0	0	0	0	0	0	0	0	0	0	0	0	0	0	0	0	0	0
'EX_5htrp[e]'	[]	[]	[]	0	0	0	0	0	0	0	0	0	0	0	0	0	0	0	0	0	0	0	0	0	0	0	0	0	0	0	0	0	0	0	0	0	0	0	0	0	0
'EX_5mthf[e]'	[]	[]	[]	0	0	2.27374e-13	2.27374e-13	2.27374e-13	2.27374e-13	2.27374e-13	2.27374e-13	2.27374e-13	2.27374e-13	2.27374e-13	2.27374e-13	2.27374e-13	2.27374e-13	2.27374e-13	2.27374e-13	2.27374e-13	2.27374e-13	2.27374e-13	2.27374e-13	2.27374e-13	2.27374e-13	2.27374e-13	2.27374e-13	2.27374e-13	2.27374e-13	2.27374e-13	2.27374e-13	2.27374e-13	2.27374e-13	2.27374e-13	2.27374e-13	2.27374e-13	2.27374e-13	2.27374e-13	2.27374e-13	2.27374e-13	2.27374e-13
'EX_5thf[e]'	[]	[]	[]	0	0	0	0	0	0	0	0	0	0	0	0	0	0	0	0	0	0	0	0	0	0	0	0	0	0	0	0	0	0	0	0	0	0	0	0	0	0
'EX_6dhf[e]'	[]	[]	[]	0	0	0	0	0	0	0	0	0	0	0	0	0	0	0	0	0	0	0	0	0	0	0	0	0	0	0	0	0	0	0	0	0	0	0	0	0	0
'EX_6htststerone[e]'	[]	[]	[]	0	0	0	0	0	0	0	0	0	0	0	0	0	0	0	0	0	0	0	0	0	0	0	0	0	0	0	0	0	0	0	0	0	0	0	0	0	0
'EX_6thf[e]'	[]	[]	[]	0	0	0	0	0	0	0	0	0	0	0	0	0	0	0	0	0	0	0	0	0	0	0	0	0	0	0	0	0	0	0	0	0	0	0	0	0	0
'EX_7dhf[e]'	[]	[]	[]	0	0	0	0	0	0	0	0	0	0	0	0	0	0	0	0	0	0	0	0	0	0	0	0	0	0	0	0	0	0	0	0	0	0	0	0	0	0
'EX_7thf[e]'	[]	[]	[]	0	0	0	0	0	0	0	0	0	0	0	0	0	0	0	0	0	0	0	0	0	0	0	0	0	0	0	0	0	0	0	0	0	0	0	0	0	0
'EX_9-cis-retfa[e]'	[]	[]	[]	0	0	0	0	0	0	0	0	0	0	0	0	0	0	0	0	0	0	0	0	0	0	0	0	0	0	0	0	0	0	0	0	0	0	0	0	0	0
'EX_CLPND[e]'	[]	[]	[]	0	0	-2.27374e-13	-2.27374e-13	-2.27374e-13	-2.27374e-13	-2.27374e-13	-2.27374e-13	-2.27374e-13	-2.27374e-13	-2.27374e-13	-2.27374e-13	-2.27374e-13	-2.27374e-13	-2.27374e-13	-2.27374e-13	-2.27374e-13	-2.27374e-13	-2.27374e-13	-2.27374e-13	-2.27374e-13	-2.27374e-13	-2.27374e-13	-2.27374e-13	-2.27374e-13	-2.27374e-13	-2.27374e-13	-2.27374e-13	-2.27374e-13	-2.27374e-13	-2.27374e-13	-2.27374e-13	-2.27374e-13	-2.27374e-13	-2.27374e-13	-2.27374e-13	-2.27374e-13	-2.27374e-13
'EX_Lcystin[e]'	[]	[]	[]	0	0	0	0	0	0	0	0	0	0	0	0	0	0	0	0	0	0	0	0	0	0	0	0	0	0	0	0	0	0	0	0	0	0	0	0	0	0
'EX_Rtotal[e]'	[]	[]	[]	0	0	0	0	0	0	0	0	0	0	0	0	0	0	0	0	0	0	0	0	0	0	0	0	0	0	0	0	0	0	0	0	0	0	0	0	0	0
'EX_Rtotal2[e]'	[]	[]	[]	0	0	0	0	0	0	0	0	0	0	0	0	0	0	0	0	0	0	0	0	0	0	0	0	0	0	0	0	0	0	0	0	0	0	0	0	0	0
'EX_Rtotal3[e]'	[]	[]	[]	0	0	0	0	0	0	0	0	0	0	0	0	0	0	0	0	0	0	0	0	0	0	0	0	0	0	0	0	0	0	0	0	0	0	0	0	0	0
'EX_Tyr-ggn[e]'	[]	[]	[]	0	0	0	0	0	0	0	0	0	0	0	0	0	0	0	0	0	0	0	0	0	0	0	0	0	0	0	0	0	0	0	0	0	0	0	0	0	0
'EX_abt[e]'	[]	[]	[]	0	0	0	0	0	0	0	0	0	0	0	0	0	0	0	0	0	0	0	0	0	0	0	0	0	0	0	0	0	0	0	0	0	0	0	0	0	0
'EX_ac[e]'	[]	[]	[]	0	0.0540047	0.0752087	0.0752087	0.0752087	0.0752087	0.0752087	0.0752087	0.0752087	0.0752087	0.0752087	0.0752087	0.0752087	0.0752087	0.0752087	0.0752087	0.0752087	0.0752087	0.0752087	0.0752087	0.0752087	0.0752087	0.0752087	0.0752087	0.0752087	0.0752087	0.0752087	0.0752087	0.0752087	0.0752087	0.0752087	0.0752087	0.0752087	0.0752087	0.0752087	0.0752087	0.0752087	0.0752087
'EX_acac[e]'	[]	[]	[]	0	0	0	0	0	0	0	0	0	0	0	0	0	0	0	0	0	0	0	0	0	0	0	0	0	0	0	0	0	0	0	0	0	0	0	0	0	0
'EX_acald[e]'	[]	[]	[]	0	0	0	0	0	0	0	0	0	0	0	0	0	0	0	0	0	0	0	0	0	0	0	0	0	0	0	0	0	0	0	0	0	0	0	0	0	0
'EX_acetone[e]'	[]	[]	[]	0	0	0	0	0	0	0	0	0	0	0	0	0	0	0	0	0	0	0	0	0	0	0	0	0	0	0	0	0	0	0	0	0	0	0	0	0	0
'EX_acgalfucgalacgalfuc12gal14acglcgalgluside_hs[e]'	[]	[]	[]	0	0	-2.27374e-13	-2.27374e-13	-2.27374e-13	-2.27374e-13	-2.27374e-13	-2.27374e-13	-2.27374e-13	-2.27374e-13	-2.27374e-13	-2.27374e-13	-2.27374e-13	-2.27374e-13	-2.27374e-13	-2.27374e-13	-2.27374e-13	-2.27374e-13	-2.27374e-13	-2.27374e-13	-2.27374e-13	-2.27374e-13	-2.27374e-13	-2.27374e-13	-2.27374e-13	-2.27374e-13	-2.27374e-13	-2.27374e-13	-2.27374e-13	-2.27374e-13	-2.27374e-13	-2.27374e-13	-2.27374e-13	-2.27374e-13	-2.27374e-13	-2.27374e-13	-2.27374e-13	-2.27374e-13
'EX_acgalfucgalacgalfucgalacglcgal14acglcgalgluside_hs[e]'	[]	[]	[]	0	0	-2.27374e-13	-2.27374e-13	-2.27374e-13	-2.27374e-13	-2.27374e-13	-2.27374e-13	-2.27374e-13	-2.27374e-13	-2.27374e-13	-2.27374e-13	-2.27374e-13	-2.27374e-13	-2.27374e-13	-2.27374e-13	-2.27374e-13	-2.27374e-13	-2.27374e-13	-2.27374e-13	-2.27374e-13	-2.27374e-13	-2.27374e-13	-2.27374e-13	-2.27374e-13	-2.27374e-13	-2.27374e-13	-2.27374e-13	-2.27374e-13	-2.27374e-13	-2.27374e-13	-2.27374e-13	-2.27374e-13	-2.27374e-13	-2.27374e-13	-2.27374e-13	-2.27374e-13	-2.27374e-13
'EX_acgam[e]'	[]	[]	[]	0	0	0	0	0	0	0	0	0	0	0	0	0	0	0	0	0	0	0	0	0	0	0	0	0	0	0	0	0	0	0	0	0	0	0	0	0	0
'EX_ach[e]'	[]	[]	[]	0	0	0	0	0	0	0	0	0	0	0	0	0	0	0	0	0	0	0	0	0	0	0	0	0	0	0	0	0	0	0	0	0	0	0	0	0	0
'EX_acn13acngalgbside_hs[e]'	[]	[]	[]	0	0	0	0	0	0	0	0	0	0	0	0	0	0	0	0	0	0	0	0	0	0	0	0	0	0	0	0	0	0	0	0	0	0	0	0	0	0
'EX_acn23acngalgbside_hs[e]'	[]	[]	[]	0	0	0	0	0	0	0	0	0	0	0	0	0	0	0	0	0	0	0	0	0	0	0	0	0	0	0	0	0	0	0	0	0	0	0	0	0	0
'EX_acnacngal14acglcgalgluside_hs[e]'	[]	[]	[]	0	0	0	0	0	0	0	0	0	0	0	0	0	0	0	0	0	0	0	0	0	0	0	0	0	0	0	0	0	0	0	0	0	0	0	0	0	0
'EX_acnacngalgbside_hs[e]'	[]	[]	[]	0	0	0	0	0	0	0	0	0	0	0	0	0	0	0	0	0	0	0	0	0	0	0	0	0	0	0	0	0	0	0	0	0	0	0	0	0	0
'EX_acngalacglcgal14acglcgalgluside_hs[e]'	[]	[]	[]	0	0	-2.27374e-13	-2.27374e-13	-2.27374e-13	-2.27374e-13	-2.27374e-13	-2.27374e-13	-2.27374e-13	-2.27374e-13	-2.27374e-13	-2.27374e-13	-2.27374e-13	-2.27374e-13	-2.27374e-13	-2.27374e-13	-2.27374e-13	-2.27374e-13	-2.27374e-13	-2.27374e-13	-2.27374e-13	-2.27374e-13	-2.27374e-13	-2.27374e-13	-2.27374e-13	-2.27374e-13	-2.27374e-13	-2.27374e-13	-2.27374e-13	-2.27374e-13	-2.27374e-13	-2.27374e-13	-2.27374e-13	-2.27374e-13	-2.27374e-13	-2.27374e-13	-2.27374e-13	-2.27374e-13
'EX_ade[e]'	[]	[]	[]	0	0	0	0	0	0	0	0	0	0	0	0	0	0	0	0	0	0	0	0	0	0	0	0	0	0	0	0	0	0	0	0	0	0	0	0	0	0
'EX_adn[e]'	[]	[]	[]	0	0	0	0	0	0	0	0	0	0	0	0	0	0	0	0	0	0	0	0	0	0	0	0	0	0	0	0	0	0	0	0	0	0	0	0	0	0
'EX_adp'	'adp exchange'	'adp(e,am) <=> '	[]	0	0	0	0	0	0	0	0	0	0	0	0	0	0	0	0	0	0	0	0	0	0	0	0	0	0	0	0	0	0	0	0	0	0	0	0	0	0
'EX_adprbp[e]'	[]	[]	[]	0	0	0	0	0	0	0	0	0	0	0	0	0	0	0	0	0	0	0	0	0	0	0	0	0	0	0	0	0	0	0	0	0	0	0	0	0	0
'EX_adprib[e]'	[]	[]	[]	0	0	0	0	0	0	0	0	0	0	0	0	0	0	0	0	0	0	0	0	0	0	0	0	0	0	0	0	0	0	0	0	0	0	0	0	0	0
'EX_adrn[e]'	[]	[]	[]	0	0	4.54747e-13	4.54747e-13	4.54747e-13	4.54747e-13	4.54747e-13	4.54747e-13	4.54747e-13	4.54747e-13	4.54747e-13	4.54747e-13	4.54747e-13	4.54747e-13	4.54747e-13	4.54747e-13	4.54747e-13	4.54747e-13	4.54747e-13	4.54747e-13	4.54747e-13	4.54747e-13	4.54747e-13	4.54747e-13	4.54747e-13	4.54747e-13	4.54747e-13	4.54747e-13	4.54747e-13	4.54747e-13	4.54747e-13	4.54747e-13	4.54747e-13	4.54747e-13	4.54747e-13	4.54747e-13	4.54747e-13	4.54747e-13
'EX_adrnl[e]'	[]	[]	[]	0	0	0	0	0	0	0	0	0	0	0	0	0	0	0	0	0	0	0	0	0	0	0	0	0	0	0	0	0	0	0	0	0	0	0	0	0	0
'EX_aflatoxin[e]'	[]	[]	[]	0	0	0	0	0	0	0	0	0	0	0	0	0	0	0	0	0	0	0	0	0	0	0	0	0	0	0	0	0	0	0	0	0	0	0	0	0	0
'EX_ahandrostanglc[e]'	[]	[]	[]	0	0	0	0	0	0	0	0	0	0	0	0	0	0	0	0	0	0	0	0	0	0	0	0	0	0	0	0	0	0	0	0	0	0	0	0	0	0
'EX_ak2lgchol_hs[e]'	[]	[]	[]	0	0	0	0	0	0	0	0	0	0	0	0	0	0	0	0	0	0	0	0	0	0	0	0	0	0	0	0	0	0	0	0	0	0	0	0	0	0
'EX_akg[e]'	[]	[]	[]	0	0	0	0	0	0	0	0	0	0	0	0	0	0	0	0	0	0	0	0	0	0	0	0	0	0	0	0	0	0	0	0	0	0	0	0	0	0
'EX_ala-B[e]'	[]	[]	[]	0	0	0	0	0	0	0	0	0	0	0	0	0	0	0	0	0	0	0	0	0	0	0	0	0	0	0	0	0	0	0	0	0	0	0	0	0	0
'EX_ala-D[e]'	[]	[]	[]	0	0	0	0	0	0	0	0	0	0	0	0	0	0	0	0	0	0	0	0	0	0	0	0	0	0	0	0	0	0	0	0	0	0	0	0	0	0
'EX_ala-L[e]'	[]	[]	[]	0	0	0	0	0	0	0	0	0	0	0	0	0	0	0	0	0	0	0	0	0	0	0	0	0	0	0	0	0	0	0	0	0	0	0	0	0	0
'EX_aldstrn[e]'	[]	[]	[]	0	0	0	0	0	0	0	0	0	0	0	0	0	0	0	0	0	0	0	0	0	0	0	0	0	0	0	0	0	0	0	0	0	0	0	0	0	0
'EX_amp[e]'	[]	[]	[]	0	0	0	0	0	0	0	0	0	0	0	0	0	0	0	0	0	0	0	0	0	0	0	0	0	0	0	0	0	0	0	0	0	0	0	0	0	0
'EX_andrstrn[e]'	[]	[]	[]	0	0	0	0	0	0	0	0	0	0	0	0	0	0	0	0	0	0	0	0	0	0	0	0	0	0	0	0	0	0	0	0	0	0	0	0	0	0
'EX_andrstrnglc[e]'	[]	[]	[]	0	0	0	0	0	0	0	0	0	0	0	0	0	0	0	0	0	0	0	0	0	0	0	0	0	0	0	0	0	0	0	0	0	0	0	0	0	0
'EX_aqcobal[e]'	[]	[]	[]	0	0	0	0	0	0	0	0	0	0	0	0	0	0	0	0	0	0	0	0	0	0	0	0	0	0	0	0	0	0	0	0	0	0	0	0	0	0
'EX_arab-L[e]'	[]	[]	[]	0	0	0	0	0	0	0	0	0	0	0	0	0	0	0	0	0	0	0	0	0	0	0	0	0	0	0	0	0	0	0	0	0	0	0	0	0	0
'EX_arach[e]'	[]	[]	[]	0	0	2.27374e-13	2.27374e-13	2.27374e-13	2.27374e-13	2.27374e-13	2.27374e-13	2.27374e-13	2.27374e-13	2.27374e-13	2.27374e-13	2.27374e-13	2.27374e-13	2.27374e-13	2.27374e-13	2.27374e-13	2.27374e-13	2.27374e-13	2.27374e-13	2.27374e-13	2.27374e-13	2.27374e-13	2.27374e-13	2.27374e-13	2.27374e-13	2.27374e-13	2.27374e-13	2.27374e-13	2.27374e-13	2.27374e-13	2.27374e-13	2.27374e-13	2.27374e-13	2.27374e-13	2.27374e-13	2.27374e-13	2.27374e-13
'EX_arachd[e]'	[]	[]	[]	0	0	0	0	0	0	0	0	0	0	0	0	0	0	0	0	0	0	0	0	0	0	0	0	0	0	0	0	0	0	0	0	0	0	0	0	0	0
'EX_arg-L[e]'	[]	[]	[]	-0.02375	-0.02375	-0.02375	-0.02375	-0.02375	-0.02375	-0.02375	-0.02375	-0.02375	-0.02375	-0.02375	-0.02375	-0.02375	-0.02375	-0.02375	-0.02375	-0.02375	-0.02375	-0.02375	-0.02375	-0.02375	-0.02375	-0.02375	-0.02375	-0.02375	-0.02375	-0.02375	-0.02375	-0.02375	-0.02375	-0.02375	-0.02375	-0.02375	-0.02375	-0.02375	-0.02375	-0.02375	-0.02375
'EX_ascb-L[e]'	[]	[]	[]	0	0	0	0	0	0	0	0	0	0	0	0	0	0	0	0	0	0	0	0	0	0	0	0	0	0	0	0	0	0	0	0	0	0	0	0	0	0
'EX_asn-L[e]'	[]	[]	[]	0	0	0	0	0	0	0	0	0	0	0	0	0	0	0	0	0	0	0	0	0	0	0	0	0	0	0	0	0	0	0	0	0	0	0	0	0	0
'EX_asp-D[e]'	[]	[]	[]	0	0	0	0	0	0	0	0	0	0	0	0	0	0	0	0	0	0	0	0	0	0	0	0	0	0	0	0	0	0	0	0	0	0	0	0	0	0
'EX_asp-L[e]'	[]	[]	[]	0	0	0	0	0	0	0	0	0	0	0	0	0	0	0	0	0	0	0	0	0	0	0	0	0	0	0	0	0	0	0	0	0	0	0	0	0	0
'EX_atp[e]'	[]	[]	[]	0	0	0	0	0	0	0	0	0	0	0	0	0	0	0	0	0	0	0	0	0	0	0	0	0	0	0	0	0	0	0	0	0	0	0	0	0	0
'EX_avite1[e]'	[]	[]	[]	0	0	0	0	0	0	0	0	0	0	0	0	0	0	0	0	0	0	0	0	0	0	0	0	0	0	0	0	0	0	0	0	0	0	0	0	0	0
'EX_avite2[e]'	[]	[]	[]	0	0	0	0	0	0	0	0	0	0	0	0	0	0	0	0	0	0	0	0	0	0	0	0	0	0	0	0	0	0	0	0	0	0	0	0	0	0
'EX_bhb[e]'	[]	[]	[]	0.295493	0.0061925	0	0	0	0	0	0	0	0	0	0	0	0	0	0	0	0	0	0	0	0	0	0	0	0	0	0	0	0	0	0	0	0	0	0	0	0
'EX_bildglcur[e]'	[]	[]	[]	0	0	0	0	0	0	0	0	0	0	0	0	0	0	0	0	0	0	0	0	0	0	0	0	0	0	0	0	0	0	0	0	0	0	0	0	0	0
'EX_bilglcur[e]'	[]	[]	[]	0	0	6.82121e-13	6.82121e-13	6.82121e-13	6.82121e-13	6.82121e-13	6.82121e-13	6.82121e-13	6.82121e-13	6.82121e-13	6.82121e-13	6.82121e-13	6.82121e-13	6.82121e-13	6.82121e-13	6.82121e-13	6.82121e-13	6.82121e-13	6.82121e-13	6.82121e-13	6.82121e-13	6.82121e-13	6.82121e-13	6.82121e-13	6.82121e-13	6.82121e-13	6.82121e-13	6.82121e-13	6.82121e-13	6.82121e-13	6.82121e-13	6.82121e-13	6.82121e-13	6.82121e-13	6.82121e-13	6.82121e-13	6.82121e-13
'EX_bilirub[e]'	[]	[]	[]	0	0	-2.27374e-13	-2.27374e-13	-2.27374e-13	-2.27374e-13	-2.27374e-13	-2.27374e-13	-2.27374e-13	-2.27374e-13	-2.27374e-13	-2.27374e-13	-2.27374e-13	-2.27374e-13	-2.27374e-13	-2.27374e-13	-2.27374e-13	-2.27374e-13	-2.27374e-13	-2.27374e-13	-2.27374e-13	-2.27374e-13	-2.27374e-13	-2.27374e-13	-2.27374e-13	-2.27374e-13	-2.27374e-13	-2.27374e-13	-2.27374e-13	-2.27374e-13	-2.27374e-13	-2.27374e-13	-2.27374e-13	-2.27374e-13	-2.27374e-13	-2.27374e-13	-2.27374e-13	-2.27374e-13
'EX_biocyt[e]'	[]	[]	[]	0	0	0	0	0	0	0	0	0	0	0	0	0	0	0	0	0	0	0	0	0	0	0	0	0	0	0	0	0	0	0	0	0	0	0	0	0	0
'EX_btn[e]'	[]	[]	[]	0	0	-2.27374e-13	-2.27374e-13	-2.27374e-13	-2.27374e-13	-2.27374e-13	-2.27374e-13	-2.27374e-13	-2.27374e-13	-2.27374e-13	-2.27374e-13	-2.27374e-13	-2.27374e-13	-2.27374e-13	-2.27374e-13	-2.27374e-13	-2.27374e-13	-2.27374e-13	-2.27374e-13	-2.27374e-13	-2.27374e-13	-2.27374e-13	-2.27374e-13	-2.27374e-13	-2.27374e-13	-2.27374e-13	-2.27374e-13	-2.27374e-13	-2.27374e-13	-2.27374e-13	-2.27374e-13	-2.27374e-13	-2.27374e-13	-2.27374e-13	-2.27374e-13	-2.27374e-13	-2.27374e-13
'EX_but[e]'	[]	[]	[]	0	0	2.1684e-18	2.1684e-18	2.1684e-18	2.1684e-18	2.1684e-18	2.1684e-18	2.1684e-18	2.1684e-18	2.1684e-18	2.1684e-18	2.1684e-18	2.1684e-18	2.1684e-18	2.1684e-18	2.1684e-18	2.1684e-18	2.1684e-18	2.1684e-18	2.1684e-18	2.1684e-18	2.1684e-18	2.1684e-18	2.1684e-18	2.1684e-18	2.1684e-18	2.1684e-18	2.1684e-18	2.1684e-18	2.1684e-18	2.1684e-18	2.1684e-18	2.1684e-18	2.1684e-18	2.1684e-18	2.1684e-18	2.1684e-18
'EX_bvite[e]'	[]	[]	[]	0	0	0	0	0	0	0	0	0	0	0	0	0	0	0	0	0	0	0	0	0	0	0	0	0	0	0	0	0	0	0	0	0	0	0	0	0	0
'EX_bz[e]'	[]	[]	[]	0	0	-2.27374e-13	-2.27374e-13	-2.27374e-13	-2.27374e-13	-2.27374e-13	-2.27374e-13	-2.27374e-13	-2.27374e-13	-2.27374e-13	-2.27374e-13	-2.27374e-13	-2.27374e-13	-2.27374e-13	-2.27374e-13	-2.27374e-13	-2.27374e-13	-2.27374e-13	-2.27374e-13	-2.27374e-13	-2.27374e-13	-2.27374e-13	-2.27374e-13	-2.27374e-13	-2.27374e-13	-2.27374e-13	-2.27374e-13	-2.27374e-13	-2.27374e-13	-2.27374e-13	-2.27374e-13	-2.27374e-13	-2.27374e-13	-2.27374e-13	-2.27374e-13	-2.27374e-13	-2.27374e-13
'EX_ca2[e]'	[]	[]	[]	-1000	-831.978	-1000	-1000	-1000	-1000	-1000	-1000	-1000	-1000	-1000	-1000	-1000	-1000	-1000	-1000	-1000	-1000	-1000	-1000	-1000	-1000	-1000	-1000	-1000	-1000	-1000	-1000	-1000	-1000	-1000	-1000	-1000	-1000	-1000	-1000	-1000	-1000
'EX_camp[e]'	[]	[]	[]	0	0	0	0	0	0	0	0	0	0	0	0	0	0	0	0	0	0	0	0	0	0	0	0	0	0	0	0	0	0	0	0	0	0	0	0	0	0
'EX_cca_d3[e]'	[]	[]	[]	0	0	0	0	0	0	0	0	0	0	0	0	0	0	0	0	0	0	0	0	0	0	0	0	0	0	0	0	0	0	0	0	0	0	0	0	0	0
'EX_cgly[e]'	[]	[]	[]	0	0	0	0	0	0	0	0	0	0	0	0	0	0	0	0	0	0	0	0	0	0	0	0	0	0	0	0	0	0	0	0	0	0	0	0	0	0
'EX_chol[e]'	[]	[]	[]	0	0	0	0	0	0	0	0	0	0	0	0	0	0	0	0	0	0	0	0	0	0	0	0	0	0	0	0	0	0	0	0	0	0	0	0	0	0
'EX_cholate[e]'	[]	[]	[]	0	0	0	0	0	0	0	0	0	0	0	0	0	0	0	0	0	0	0	0	0	0	0	0	0	0	0	0	0	0	0	0	0	0	0	0	0	0
'EX_chsterol[e]'	[]	[]	[]	0	0	0	0	0	0	0	0	0	0	0	0	0	0	0	0	0	0	0	0	0	0	0	0	0	0	0	0	0	0	0	0	0	0	0	0	0	0
'EX_chtn[e]'	[]	[]	[]	0	0	0	0	0	0	0	0	0	0	0	0	0	0	0	0	0	0	0	0	0	0	0	0	0	0	0	0	0	0	0	0	0	0	0	0	0	0
'EX_cit[e]'	[]	[]	[]	0	0	0	0	0	0	0	0	0	0	0	0	0	0	0	0	0	0	0	0	0	0	0	0	0	0	0	0	0	0	0	0	0	0	0	0	0	0
'EX_cl[e]'	[]	[]	[]	-999.935	0	0	0	0	0	0	0	0	0	0	0	0	0	0	0	0	0	0	0	0	0	0	0	0	0	0	0	0	0	0	0	0	0	0	0	0	0
'EX_cmp[e]'	[]	[]	[]	0	0	0	0	0	0	0	0	0	0	0	0	0	0	0	0	0	0	0	0	0	0	0	0	0	0	0	0	0	0	0	0	0	0	0	0	0	0
'EX_co[e]'	[]	[]	[]	0	0	0	0	0	0	0	0	0	0	0	0	0	0	0	0	0	0	0	0	0	0	0	0	0	0	0	0	0	0	0	0	0	0	0	0	0	0
'EX_co2[e]'	[]	[]	[]	10.0275	0	0	0	0	0	0	0	0	0	0	0	0	0	0	0	0	0	0	0	0	0	0	0	0	0	0	0	0	0	0	0	0	0	0	0	0	0
'EX_coumarin[e]'	[]	[]	[]	0	0	0	0	0	0	0	0	0	0	0	0	0	0	0	0	0	0	0	0	0	0	0	0	0	0	0	0	0	0	0	0	0	0	0	0	0	0
'EX_creat[e]'	[]	[]	[]	0	0	0	0	0	0	0	0	0	0	0	0	0	0	0	0	0	0	0	0	0	0	0	0	0	0	0	0	0	0	0	0	0	0	0	0	0	0
'EX_crmp_hs[e]'	[]	[]	[]	0	0	0	0	0	0	0	0	0	0	0	0	0	0	0	0	0	0	0	0	0	0	0	0	0	0	0	0	0	0	0	0	0	0	0	0	0	0
'EX_crn[e]'	[]	[]	[]	0	0	-4.54747e-13	-4.54747e-13	-4.54747e-13	-4.54747e-13	-4.54747e-13	-4.54747e-13	-4.54747e-13	-4.54747e-13	-4.54747e-13	-4.54747e-13	-4.54747e-13	-4.54747e-13	-4.54747e-13	-4.54747e-13	-4.54747e-13	-4.54747e-13	-4.54747e-13	-4.54747e-13	-4.54747e-13	-4.54747e-13	-4.54747e-13	-4.54747e-13	-4.54747e-13	-4.54747e-13	-4.54747e-13	-4.54747e-13	-4.54747e-13	-4.54747e-13	-4.54747e-13	-4.54747e-13	-4.54747e-13	-4.54747e-13	-4.54747e-13	-4.54747e-13	-4.54747e-13	-4.54747e-13
'EX_crtsl[e]'	[]	[]	[]	0	0	0	0	0	0	0	0	0	0	0	0	0	0	0	0	0	0	0	0	0	0	0	0	0	0	0	0	0	0	0	0	0	0	0	0	0	0
'EX_crtstrn[e]'	[]	[]	[]	0	0	0	0	0	0	0	0	0	0	0	0	0	0	0	0	0	0	0	0	0	0	0	0	0	0	0	0	0	0	0	0	0	0	0	0	0	0
'EX_crvnc[e]'	[]	[]	[]	0	0	6.82121e-13	6.82121e-13	6.82121e-13	6.82121e-13	6.82121e-13	6.82121e-13	6.82121e-13	6.82121e-13	6.82121e-13	6.82121e-13	6.82121e-13	6.82121e-13	6.82121e-13	6.82121e-13	6.82121e-13	6.82121e-13	6.82121e-13	6.82121e-13	6.82121e-13	6.82121e-13	6.82121e-13	6.82121e-13	6.82121e-13	6.82121e-13	6.82121e-13	6.82121e-13	6.82121e-13	6.82121e-13	6.82121e-13	6.82121e-13	6.82121e-13	6.82121e-13	6.82121e-13	6.82121e-13	6.82121e-13	6.82121e-13
'EX_csn[e]'	[]	[]	[]	0	0	0	0	0	0	0	0	0	0	0	0	0	0	0	0	0	0	0	0	0	0	0	0	0	0	0	0	0	0	0	0	0	0	0	0	0	0
'EX_cspg_a[e]'	[]	[]	[]	0	0	0	0	0	0	0	0	0	0	0	0	0	0	0	0	0	0	0	0	0	0	0	0	0	0	0	0	0	0	0	0	0	0	0	0	0	0
'EX_cspg_b[e]'	[]	[]	[]	0	0	0	0	0	0	0	0	0	0	0	0	0	0	0	0	0	0	0	0	0	0	0	0	0	0	0	0	0	0	0	0	0	0	0	0	0	0
'EX_cspg_c[e]'	[]	[]	[]	0	0	0	0	0	0	0	0	0	0	0	0	0	0	0	0	0	0	0	0	0	0	0	0	0	0	0	0	0	0	0	0	0	0	0	0	0	0
'EX_cspg_d[e]'	[]	[]	[]	0	0	0	0	0	0	0	0	0	0	0	0	0	0	0	0	0	0	0	0	0	0	0	0	0	0	0	0	0	0	0	0	0	0	0	0	0	0
'EX_cspg_e[e]'	[]	[]	[]	0	0	0	0	0	0	0	0	0	0	0	0	0	0	0	0	0	0	0	0	0	0	0	0	0	0	0	0	0	0	0	0	0	0	0	0	0	0
'EX_cyan[e]'	[]	[]	[]	0	0	-2.27374e-13	-2.27374e-13	-2.27374e-13	-2.27374e-13	-2.27374e-13	-2.27374e-13	-2.27374e-13	-2.27374e-13	-2.27374e-13	-2.27374e-13	-2.27374e-13	-2.27374e-13	-2.27374e-13	-2.27374e-13	-2.27374e-13	-2.27374e-13	-2.27374e-13	-2.27374e-13	-2.27374e-13	-2.27374e-13	-2.27374e-13	-2.27374e-13	-2.27374e-13	-2.27374e-13	-2.27374e-13	-2.27374e-13	-2.27374e-13	-2.27374e-13	-2.27374e-13	-2.27374e-13	-2.27374e-13	-2.27374e-13	-2.27374e-13	-2.27374e-13	-2.27374e-13	-2.27374e-13
'EX_cys-L[e]'	[]	[]	[]	0	0	0	0	0	0	0	0	0	0	0	0	0	0	0	0	0	0	0	0	0	0	0	0	0	0	0	0	0	0	0	0	0	0	0	0	0	0
'EX_cytd[e]'	[]	[]	[]	0	0	0	0	0	0	0	0	0	0	0	0	0	0	0	0	0	0	0	0	0	0	0	0	0	0	0	0	0	0	0	0	0	0	0	0	0	0
'EX_dad-2[e]'	[]	[]	[]	0	0	0	0	0	0	0	0	0	0	0	0	0	0	0	0	0	0	0	0	0	0	0	0	0	0	0	0	0	0	0	0	0	0	0	0	0	0
'EX_dag_hs[e]'	[]	[]	[]	0	0	0	0	0	0	0	0	0	0	0	0	0	0	0	0	0	0	0	0	0	0	0	0	0	0	0	0	0	0	0	0	0	0	0	0	0	0
'EX_dcsptn1[e]'	[]	[]	[]	0	0	-2.27374e-13	-2.27374e-13	-2.27374e-13	-2.27374e-13	-2.27374e-13	-2.27374e-13	-2.27374e-13	-2.27374e-13	-2.27374e-13	-2.27374e-13	-2.27374e-13	-2.27374e-13	-2.27374e-13	-2.27374e-13	-2.27374e-13	-2.27374e-13	-2.27374e-13	-2.27374e-13	-2.27374e-13	-2.27374e-13	-2.27374e-13	-2.27374e-13	-2.27374e-13	-2.27374e-13	-2.27374e-13	-2.27374e-13	-2.27374e-13	-2.27374e-13	-2.27374e-13	-2.27374e-13	-2.27374e-13	-2.27374e-13	-2.27374e-13	-2.27374e-13	-2.27374e-13	-2.27374e-13
'EX_dcyt[e]'	[]	[]	[]	0	0	-4.98293e-10	-4.98293e-10	-4.98293e-10	-4.98293e-10	-4.98293e-10	-4.98293e-10	-4.98293e-10	-4.98293e-10	-4.98293e-10	-4.98293e-10	-4.98293e-10	-4.98293e-10	-4.98293e-10	-4.98293e-10	-4.98293e-10	-4.98293e-10	-4.98293e-10	-4.98293e-10	-4.98293e-10	-4.98293e-10	-4.98293e-10	-4.98293e-10	-4.98293e-10	-4.98293e-10	-4.98293e-10	-4.98293e-10	-4.98293e-10	-4.98293e-10	-4.98293e-10	-4.98293e-10	-4.98293e-10	-4.98293e-10	-4.98293e-10	-4.98293e-10	-4.98293e-10	-4.98293e-10
'EX_debrisoquine[e]'	[]	[]	[]	0	0	0	0	0	0	0	0	0	0	0	0	0	0	0	0	0	0	0	0	0	0	0	0	0	0	0	0	0	0	0	0	0	0	0	0	0	0
'EX_dgchol[e]'	[]	[]	[]	0	0	0	0	0	0	0	0	0	0	0	0	0	0	0	0	0	0	0	0	0	0	0	0	0	0	0	0	0	0	0	0	0	0	0	0	0	0
'EX_dgsn[e]'	[]	[]	[]	0	0	0	0	0	0	0	0	0	0	0	0	0	0	0	0	0	0	0	0	0	0	0	0	0	0	0	0	0	0	0	0	0	0	0	0	0	0
'EX_dhdascb[e]'	[]	[]	[]	0	0	0	0	0	0	0	0	0	0	0	0	0	0	0	0	0	0	0	0	0	0	0	0	0	0	0	0	0	0	0	0	0	0	0	0	0	0
'EX_dheas[e]'	[]	[]	[]	0	0	0	0	0	0	0	0	0	0	0	0	0	0	0	0	0	0	0	0	0	0	0	0	0	0	0	0	0	0	0	0	0	0	0	0	0	0
'EX_dhf[e]'	[]	[]	[]	0	0	0	0	0	0	0	0	0	0	0	0	0	0	0	0	0	0	0	0	0	0	0	0	0	0	0	0	0	0	0	0	0	0	0	0	0	0
'EX_digalsgalside_hs[e]'	[]	[]	[]	0	0	0	0	0	0	0	0	0	0	0	0	0	0	0	0	0	0	0	0	0	0	0	0	0	0	0	0	0	0	0	0	0	0	0	0	0	0
'EX_din[e]'	[]	[]	[]	0	0	0	0	0	0	0	0	0	0	0	0	0	0	0	0	0	0	0	0	0	0	0	0	0	0	0	0	0	0	0	0	0	0	0	0	0	0
'EX_dlnlcg[e]'	[]	[]	[]	0	0	-2.27374e-13	-2.27374e-13	-2.27374e-13	-2.27374e-13	-2.27374e-13	-2.27374e-13	-2.27374e-13	-2.27374e-13	-2.27374e-13	-2.27374e-13	-2.27374e-13	-2.27374e-13	-2.27374e-13	-2.27374e-13	-2.27374e-13	-2.27374e-13	-2.27374e-13	-2.27374e-13	-2.27374e-13	-2.27374e-13	-2.27374e-13	-2.27374e-13	-2.27374e-13	-2.27374e-13	-2.27374e-13	-2.27374e-13	-2.27374e-13	-2.27374e-13	-2.27374e-13	-2.27374e-13	-2.27374e-13	-2.27374e-13	-2.27374e-13	-2.27374e-13	-2.27374e-13	-2.27374e-13
'EX_dmhptcrn[e]'	[]	[]	[]	0	0	0	0	0	0	0	0	0	0	0	0	0	0	0	0	0	0	0	0	0	0	0	0	0	0	0	0	0	0	0	0	0	0	0	0	0	0
'EX_dopa[e]'	[]	[]	[]	0	0	0	0	0	0	0	0	0	0	0	0	0	0	0	0	0	0	0	0	0	0	0	0	0	0	0	0	0	0	0	0	0	0	0	0	0	0
'EX_dopasf[e]'	[]	[]	[]	0	0	0	0	0	0	0	0	0	0	0	0	0	0	0	0	0	0	0	0	0	0	0	0	0	0	0	0	0	0	0	0	0	0	0	0	0	0
'EX_drib[e]'	[]	[]	[]	0	0	0.0752087	0.0752087	0.0752087	0.0752087	0.0752087	0.0752087	0.0752087	0.0752087	0.0752087	0.0752087	0.0752087	0.0752087	0.0752087	0.0752087	0.0752087	0.0752087	0.0752087	0.0752087	0.0752087	0.0752087	0.0752087	0.0752087	0.0752087	0.0752087	0.0752087	0.0752087	0.0752087	0.0752087	0.0752087	0.0752087	0.0752087	0.0752087	0.0752087	0.0752087	0.0752087	0.0752087
'EX_duri[e]'	[]	[]	[]	0	0	0	0	0	0	0	0	0	0	0	0	0	0	0	0	0	0	0	0	0	0	0	0	0	0	0	0	0	0	0	0	0	0	0	0	0	0
'EX_eaflatoxin[e]'	[]	[]	[]	0	0	0	0	0	0	0	0	0	0	0	0	0	0	0	0	0	0	0	0	0	0	0	0	0	0	0	0	0	0	0	0	0	0	0	0	0	0
'EX_ebastine[e]'	[]	[]	[]	0	0	0	0	0	0	0	0	0	0	0	0	0	0	0	0	0	0	0	0	0	0	0	0	0	0	0	0	0	0	0	0	0	0	0	0	0	0
'EX_ebastineoh[e]'	[]	[]	[]	0	0	0	0	0	0	0	0	0	0	0	0	0	0	0	0	0	0	0	0	0	0	0	0	0	0	0	0	0	0	0	0	0	0	0	0	0	0
'EX_eicostet[e]'	[]	[]	[]	0	0	-2.27374e-13	-2.27374e-13	-2.27374e-13	-2.27374e-13	-2.27374e-13	-2.27374e-13	-2.27374e-13	-2.27374e-13	-2.27374e-13	-2.27374e-13	-2.27374e-13	-2.27374e-13	-2.27374e-13	-2.27374e-13	-2.27374e-13	-2.27374e-13	-2.27374e-13	-2.27374e-13	-2.27374e-13	-2.27374e-13	-2.27374e-13	-2.27374e-13	-2.27374e-13	-2.27374e-13	-2.27374e-13	-2.27374e-13	-2.27374e-13	-2.27374e-13	-2.27374e-13	-2.27374e-13	-2.27374e-13	-2.27374e-13	-2.27374e-13	-2.27374e-13	-2.27374e-13	-2.27374e-13
'EX_elaid[e]'	[]	[]	[]	0	0	0	0	0	0	0	0	0	0	0	0	0	0	0	0	0	0	0	0	0	0	0	0	0	0	0	0	0	0	0	0	0	0	0	0	0	0
'EX_estradiol[e]'	[]	[]	[]	0	0	0	0	0	0	0	0	0	0	0	0	0	0	0	0	0	0	0	0	0	0	0	0	0	0	0	0	0	0	0	0	0	0	0	0	0	0
'EX_estradiolglc[e]'	[]	[]	[]	0	0	0	0	0	0	0	0	0	0	0	0	0	0	0	0	0	0	0	0	0	0	0	0	0	0	0	0	0	0	0	0	0	0	0	0	0	0
'EX_estriolglc[e]'	[]	[]	[]	0	0	0	0	0	0	0	0	0	0	0	0	0	0	0	0	0	0	0	0	0	0	0	0	0	0	0	0	0	0	0	0	0	0	0	0	0	0
'EX_estroneglc[e]'	[]	[]	[]	0	0	0	0	0	0	0	0	0	0	0	0	0	0	0	0	0	0	0	0	0	0	0	0	0	0	0	0	0	0	0	0	0	0	0	0	0	0
'EX_estrones[e]'	[]	[]	[]	0	0	0	0	0	0	0	0	0	0	0	0	0	0	0	0	0	0	0	0	0	0	0	0	0	0	0	0	0	0	0	0	0	0	0	0	0	0
'EX_etoh[e]'	[]	[]	[]	0	0	-2.27374e-13	-2.27374e-13	-2.27374e-13	-2.27374e-13	-2.27374e-13	-2.27374e-13	-2.27374e-13	-2.27374e-13	-2.27374e-13	-2.27374e-13	-2.27374e-13	-2.27374e-13	-2.27374e-13	-2.27374e-13	-2.27374e-13	-2.27374e-13	-2.27374e-13	-2.27374e-13	-2.27374e-13	-2.27374e-13	-2.27374e-13	-2.27374e-13	-2.27374e-13	-2.27374e-13	-2.27374e-13	-2.27374e-13	-2.27374e-13	-2.27374e-13	-2.27374e-13	-2.27374e-13	-2.27374e-13	-2.27374e-13	-2.27374e-13	-2.27374e-13	-2.27374e-13	-2.27374e-13
'EX_fe2[e]'	[]	[]	[]	0	0	0	0	0	0	0	0	0	0	0	0	0	0	0	0	0	0	0	0	0	0	0	0	0	0	0	0	0	0	0	0	0	0	0	0	0	0
'EX_fol[e]'	[]	[]	[]	0	0	0	0	0	0	0	0	0	0	0	0	0	0	0	0	0	0	0	0	0	0	0	0	0	0	0	0	0	0	0	0	0	0	0	0	0	0
'EX_for[e]'	[]	[]	[]	0	0	0	0	0	0	0	0	0	0	0	0	0	0	0	0	0	0	0	0	0	0	0	0	0	0	0	0	0	0	0	0	0	0	0	0	0	0
'EX_fru[e]'	[]	[]	[]	0	0	0	0	0	0	0	0	0	0	0	0	0	0	0	0	0	0	0	0	0	0	0	0	0	0	0	0	0	0	0	0	0	0	0	0	0	0
'EX_fuc-L[e]'	[]	[]	[]	0	0	0	0	0	0	0	0	0	0	0	0	0	0	0	0	0	0	0	0	0	0	0	0	0	0	0	0	0	0	0	0	0	0	0	0	0	0
'EX_fuc13galacglcgal14acglcgalgluside_hs[e]'	[]	[]	[]	0	0	-2.27374e-13	-2.27374e-13	-2.27374e-13	-2.27374e-13	-2.27374e-13	-2.27374e-13	-2.27374e-13	-2.27374e-13	-2.27374e-13	-2.27374e-13	-2.27374e-13	-2.27374e-13	-2.27374e-13	-2.27374e-13	-2.27374e-13	-2.27374e-13	-2.27374e-13	-2.27374e-13	-2.27374e-13	-2.27374e-13	-2.27374e-13	-2.27374e-13	-2.27374e-13	-2.27374e-13	-2.27374e-13	-2.27374e-13	-2.27374e-13	-2.27374e-13	-2.27374e-13	-2.27374e-13	-2.27374e-13	-2.27374e-13	-2.27374e-13	-2.27374e-13	-2.27374e-13	-2.27374e-13
'EX_fuc14galacglcgalgluside_hs[e]'	[]	[]	[]	0	0	-2.27374e-13	-2.27374e-13	-2.27374e-13	-2.27374e-13	-2.27374e-13	-2.27374e-13	-2.27374e-13	-2.27374e-13	-2.27374e-13	-2.27374e-13	-2.27374e-13	-2.27374e-13	-2.27374e-13	-2.27374e-13	-2.27374e-13	-2.27374e-13	-2.27374e-13	-2.27374e-13	-2.27374e-13	-2.27374e-13	-2.27374e-13	-2.27374e-13	-2.27374e-13	-2.27374e-13	-2.27374e-13	-2.27374e-13	-2.27374e-13	-2.27374e-13	-2.27374e-13	-2.27374e-13	-2.27374e-13	-2.27374e-13	-2.27374e-13	-2.27374e-13	-2.27374e-13	-2.27374e-13
'EX_fucacgalfucgalacglcgalgluside_hs[e]'	[]	[]	[]	0	0	0	0	0	0	0	0	0	0	0	0	0	0	0	0	0	0	0	0	0	0	0	0	0	0	0	0	0	0	0	0	0	0	0	0	0	0
'EX_fucacngal14acglcgalgluside_hs[e]'	[]	[]	[]	0	0	0	0	0	0	0	0	0	0	0	0	0	0	0	0	0	0	0	0	0	0	0	0	0	0	0	0	0	0	0	0	0	0	0	0	0	0
'EX_fucacngalacglcgalgluside_hs[e]'	[]	[]	[]	0	0	-2.27374e-13	-2.27374e-13	-2.27374e-13	-2.27374e-13	-2.27374e-13	-2.27374e-13	-2.27374e-13	-2.27374e-13	-2.27374e-13	-2.27374e-13	-2.27374e-13	-2.27374e-13	-2.27374e-13	-2.27374e-13	-2.27374e-13	-2.27374e-13	-2.27374e-13	-2.27374e-13	-2.27374e-13	-2.27374e-13	-2.27374e-13	-2.27374e-13	-2.27374e-13	-2.27374e-13	-2.27374e-13	-2.27374e-13	-2.27374e-13	-2.27374e-13	-2.27374e-13	-2.27374e-13	-2.27374e-13	-2.27374e-13	-2.27374e-13	-2.27374e-13	-2.27374e-13	-2.27374e-13
'EX_fucfuc12gal14acglcgalgluside_hs[e]'	[]	[]	[]	0	0	0	0	0	0	0	0	0	0	0	0	0	0	0	0	0	0	0	0	0	0	0	0	0	0	0	0	0	0	0	0	0	0	0	0	0	0
'EX_fucfuc132galacglcgal14acglcgalgluside_hs[e]'	[]	[]	[]	0	0	-2.27374e-13	-2.27374e-13	-2.27374e-13	-2.27374e-13	-2.27374e-13	-2.27374e-13	-2.27374e-13	-2.27374e-13	-2.27374e-13	-2.27374e-13	-2.27374e-13	-2.27374e-13	-2.27374e-13	-2.27374e-13	-2.27374e-13	-2.27374e-13	-2.27374e-13	-2.27374e-13	-2.27374e-13	-2.27374e-13	-2.27374e-13	-2.27374e-13	-2.27374e-13	-2.27374e-13	-2.27374e-13	-2.27374e-13	-2.27374e-13	-2.27374e-13	-2.27374e-13	-2.27374e-13	-2.27374e-13	-2.27374e-13	-2.27374e-13	-2.27374e-13	-2.27374e-13	-2.27374e-13
'EX_fucfucfucgalacglc13galacglcgal14acglcgalgluside_hs[e]'	[]	[]	[]	0	0	-2.27374e-13	-2.27374e-13	-2.27374e-13	-2.27374e-13	-2.27374e-13	-2.27374e-13	-2.27374e-13	-2.27374e-13	-2.27374e-13	-2.27374e-13	-2.27374e-13	-2.27374e-13	-2.27374e-13	-2.27374e-13	-2.27374e-13	-2.27374e-13	-2.27374e-13	-2.27374e-13	-2.27374e-13	-2.27374e-13	-2.27374e-13	-2.27374e-13	-2.27374e-13	-2.27374e-13	-2.27374e-13	-2.27374e-13	-2.27374e-13	-2.27374e-13	-2.27374e-13	-2.27374e-13	-2.27374e-13	-2.27374e-13	-2.27374e-13	-2.27374e-13	-2.27374e-13	-2.27374e-13
'EX_fucfucfucgalacglcgal14acglcgalgluside_hs[e]'	[]	[]	[]	0	0	0	0	0	0	0	0	0	0	0	0	0	0	0	0	0	0	0	0	0	0	0	0	0	0	0	0	0	0	0	0	0	0	0	0	0	0
'EX_fucfucgalacglcgalgluside_hs[e]'	[]	[]	[]	0	0	0	0	0	0	0	0	0	0	0	0	0	0	0	0	0	0	0	0	0	0	0	0	0	0	0	0	0	0	0	0	0	0	0	0	0	0
'EX_fucgal14acglcgalgluside_hs[e]'	[]	[]	[]	0	0	-2.27374e-13	-2.27374e-13	-2.27374e-13	-2.27374e-13	-2.27374e-13	-2.27374e-13	-2.27374e-13	-2.27374e-13	-2.27374e-13	-2.27374e-13	-2.27374e-13	-2.27374e-13	-2.27374e-13	-2.27374e-13	-2.27374e-13	-2.27374e-13	-2.27374e-13	-2.27374e-13	-2.27374e-13	-2.27374e-13	-2.27374e-13	-2.27374e-13	-2.27374e-13	-2.27374e-13	-2.27374e-13	-2.27374e-13	-2.27374e-13	-2.27374e-13	-2.27374e-13	-2.27374e-13	-2.27374e-13	-2.27374e-13	-2.27374e-13	-2.27374e-13	-2.27374e-13	-2.27374e-13
'EX_fucgalfucgalacglcgalgluside_hs[e]'	[]	[]	[]	0	0	0	0	0	0	0	0	0	0	0	0	0	0	0	0	0	0	0	0	0	0	0	0	0	0	0	0	0	0	0	0	0	0	0	0	0	0
'EX_fucgalgbside_hs[e]'	[]	[]	[]	0	0	0	0	0	0	0	0	0	0	0	0	0	0	0	0	0	0	0	0	0	0	0	0	0	0	0	0	0	0	0	0	0	0	0	0	0	0
'EX_gal[e]'	[]	[]	[]	0	0	0	0	0	0	0	0	0	0	0	0	0	0	0	0	0	0	0	0	0	0	0	0	0	0	0	0	0	0	0	0	0	0	0	0	0	0
'EX_galacglcgalgbside_hs[e]'	[]	[]	[]	0	0	0	0	0	0	0	0	0	0	0	0	0	0	0	0	0	0	0	0	0	0	0	0	0	0	0	0	0	0	0	0	0	0	0	0	0	0
'EX_galfuc12gal14acglcgalgluside_hs[e]'	[]	[]	[]	0	0	0	0	0	0	0	0	0	0	0	0	0	0	0	0	0	0	0	0	0	0	0	0	0	0	0	0	0	0	0	0	0	0	0	0	0	0
'EX_galfucgalacglcgal14acglcgalgluside_hs[e]'	[]	[]	[]	0	0	0	0	0	0	0	0	0	0	0	0	0	0	0	0	0	0	0	0	0	0	0	0	0	0	0	0	0	0	0	0	0	0	0	0	0	0
'EX_galgalfucfucgalacglcgalacglcgal14acglcgalgluside_hs[e]'	[]	[]	[]	0	0	-2.27374e-13	-2.27374e-13	-2.27374e-13	-2.27374e-13	-2.27374e-13	-2.27374e-13	-2.27374e-13	-2.27374e-13	-2.27374e-13	-2.27374e-13	-2.27374e-13	-2.27374e-13	-2.27374e-13	-2.27374e-13	-2.27374e-13	-2.27374e-13	-2.27374e-13	-2.27374e-13	-2.27374e-13	-2.27374e-13	-2.27374e-13	-2.27374e-13	-2.27374e-13	-2.27374e-13	-2.27374e-13	-2.27374e-13	-2.27374e-13	-2.27374e-13	-2.27374e-13	-2.27374e-13	-2.27374e-13	-2.27374e-13	-2.27374e-13	-2.27374e-13	-2.27374e-13	-2.27374e-13
'EX_galgalgalthcrm_hs[e]'	[]	[]	[]	0	0	0	0	0	0	0	0	0	0	0	0	0	0	0	0	0	0	0	0	0	0	0	0	0	0	0	0	0	0	0	0	0	0	0	0	0	0
'EX_gam[e]'	[]	[]	[]	0	0	0	0	0	0	0	0	0	0	0	0	0	0	0	0	0	0	0	0	0	0	0	0	0	0	0	0	0	0	0	0	0	0	0	0	0	0
'EX_gbside_hs[e]'	[]	[]	[]	0	0	0	0	0	0	0	0	0	0	0	0	0	0	0	0	0	0	0	0	0	0	0	0	0	0	0	0	0	0	0	0	0	0	0	0	0	0
'EX_gchola[e]'	[]	[]	[]	0	0	0	0	0	0	0	0	0	0	0	0	0	0	0	0	0	0	0	0	0	0	0	0	0	0	0	0	0	0	0	0	0	0	0	0	0	0
'EX_gd1b2_hs[e]'	[]	[]	[]	0	0	-2.27374e-13	-2.27374e-13	-2.27374e-13	-2.27374e-13	-2.27374e-13	-2.27374e-13	-2.27374e-13	-2.27374e-13	-2.27374e-13	-2.27374e-13	-2.27374e-13	-2.27374e-13	-2.27374e-13	-2.27374e-13	-2.27374e-13	-2.27374e-13	-2.27374e-13	-2.27374e-13	-2.27374e-13	-2.27374e-13	-2.27374e-13	-2.27374e-13	-2.27374e-13	-2.27374e-13	-2.27374e-13	-2.27374e-13	-2.27374e-13	-2.27374e-13	-2.27374e-13	-2.27374e-13	-2.27374e-13	-2.27374e-13	-2.27374e-13	-2.27374e-13	-2.27374e-13	-2.27374e-13
'EX_gd1c_hs[e]'	[]	[]	[]	0	0	0	0	0	0	0	0	0	0	0	0	0	0	0	0	0	0	0	0	0	0	0	0	0	0	0	0	0	0	0	0	0	0	0	0	0	0
'EX_gdchola[e]'	[]	[]	[]	0	0	0	0	0	0	0	0	0	0	0	0	0	0	0	0	0	0	0	0	0	0	0	0	0	0	0	0	0	0	0	0	0	0	0	0	0	0
'EX_gdp[e]'	[]	[]	[]	0	0	0	0	0	0	0	0	0	0	0	0	0	0	0	0	0	0	0	0	0	0	0	0	0	0	0	0	0	0	0	0	0	0	0	0	0	0
'EX_glc[e]'	[]	[]	[]	-0.2718	-0.2718	-0.2718	-0.2718	-0.2718	-0.2718	-0.2718	-0.2718	-0.2718	-0.2718	-0.2718	-0.2718	-0.2718	-0.2718	-0.2718	-0.2718	-0.2718	-0.2718	-0.2718	-0.2718	-0.2718	-0.2718	-0.2718	-0.2718	-0.2718	-0.2718	-0.2718	-0.2718	-0.2718	-0.2718	-0.2718	-0.2718	-0.2718	-0.2718	-0.2718	-0.2718	-0.2718	-0.2718
'EX_gln-L[e]'	[]	[]	[]	-0.0765	-0.0765	-0.0752087	-0.0752087	-0.0752087	-0.0752087	-0.0752087	-0.0752087	-0.0752087	-0.0752087	-0.0752087	-0.0752087	-0.0752087	-0.0752087	-0.0752087	-0.0752087	-0.0752087	-0.0752087	-0.0752087	-0.0752087	-0.0752087	-0.0752087	-0.0752087	-0.0752087	-0.0752087	-0.0752087	-0.0752087	-0.0752087	-0.0752087	-0.0752087	-0.0752087	-0.0752087	-0.0752087	-0.0752087	-0.0752087	-0.0752087	-0.0752087	-0.0752087
'EX_glu-L[e]'	[]	[]	[]	0	0	0	0	0	0	0	0	0	0	0	0	0	0	0	0	0	0	0	0	0	0	0	0	0	0	0	0	0	0	0	0	0	0	0	0	0	0
'EX_gluala[e]'	[]	[]	[]	0	0	0	0	0	0	0	0	0	0	0	0	0	0	0	0	0	0	0	0	0	0	0	0	0	0	0	0	0	0	0	0	0	0	0	0	0	0
'EX_gly[e]'	[]	[]	[]	0	0	0	0	0	0	0	0	0	0	0	0	0	0	0	0	0	0	0	0	0	0	0	0	0	0	0	0	0	0	0	0	0	0	0	0	0	0
'EX_glyb[e]'	[]	[]	[]	0	0	0	0	0	0	0	0	0	0	0	0	0	0	0	0	0	0	0	0	0	0	0	0	0	0	0	0	0	0	0	0	0	0	0	0	0	0
'EX_glyc[e]'	[]	[]	[]	0	0	0	0	0	0	0	0	0	0	0	0	0	0	0	0	0	0	0	0	0	0	0	0	0	0	0	0	0	0	0	0	0	0	0	0	0	0
'EX_glyc-S[e]'	[]	[]	[]	0	0	0	0	0	0	0	0	0	0	0	0	0	0	0	0	0	0	0	0	0	0	0	0	0	0	0	0	0	0	0	0	0	0	0	0	0	0
'EX_glygn2[e]'	[]	[]	[]	0	0	0	0	0	0	0	0	0	0	0	0	0	0	0	0	0	0	0	0	0	0	0	0	0	0	0	0	0	0	0	0	0	0	0	0	0	0
'EX_glygn4[e]'	[]	[]	[]	0	0	0	0	0	0	0	0	0	0	0	0	0	0	0	0	0	0	0	0	0	0	0	0	0	0	0	0	0	0	0	0	0	0	0	0	0	0
'EX_glygn5[e]'	[]	[]	[]	0	0	0	0	0	0	0	0	0	0	0	0	0	0	0	0	0	0	0	0	0	0	0	0	0	0	0	0	0	0	0	0	0	0	0	0	0	0
'EX_gmp[e]'	[]	[]	[]	0	0	0	0	0	0	0	0	0	0	0	0	0	0	0	0	0	0	0	0	0	0	0	0	0	0	0	0	0	0	0	0	0	0	0	0	0	0
'EX_gp1c_hs[e]'	[]	[]	[]	0	0	0	0	0	0	0	0	0	0	0	0	0	0	0	0	0	0	0	0	0	0	0	0	0	0	0	0	0	0	0	0	0	0	0	0	0	0
'EX_gp1calpha_hs[e]'	[]	[]	[]	0	0	0	0	0	0	0	0	0	0	0	0	0	0	0	0	0	0	0	0	0	0	0	0	0	0	0	0	0	0	0	0	0	0	0	0	0	0
'EX_gq1b_hs[e]'	[]	[]	[]	0	0	0	0	0	0	0	0	0	0	0	0	0	0	0	0	0	0	0	0	0	0	0	0	0	0	0	0	0	0	0	0	0	0	0	0	0	0
'EX_gq1balpha_hs[e]'	[]	[]	[]	0	0	0	0	0	0	0	0	0	0	0	0	0	0	0	0	0	0	0	0	0	0	0	0	0	0	0	0	0	0	0	0	0	0	0	0	0	0
'EX_gsn[e]'	[]	[]	[]	0	0	0	0	0	0	0	0	0	0	0	0	0	0	0	0	0	0	0	0	0	0	0	0	0	0	0	0	0	0	0	0	0	0	0	0	0	0
'EX_gt1a_hs[e]'	[]	[]	[]	0	0	0	0	0	0	0	0	0	0	0	0	0	0	0	0	0	0	0	0	0	0	0	0	0	0	0	0	0	0	0	0	0	0	0	0	0	0
'EX_gthox[e]'	[]	[]	[]	0	0	0	0	0	0	0	0	0	0	0	0	0	0	0	0	0	0	0	0	0	0	0	0	0	0	0	0	0	0	0	0	0	0	0	0	0	0
'EX_gthrd[e]'	[]	[]	[]	0	0	0	0	0	0	0	0	0	0	0	0	0	0	0	0	0	0	0	0	0	0	0	0	0	0	0	0	0	0	0	0	0	0	0	0	0	0
'EX_gtp[e]'	[]	[]	[]	0	0	0	0	0	0	0	0	0	0	0	0	0	0	0	0	0	0	0	0	0	0	0	0	0	0	0	0	0	0	0	0	0	0	0	0	0	0
'EX_gua[e]'	[]	[]	[]	0	0	0	0	0	0	0	0	0	0	0	0	0	0	0	0	0	0	0	0	0	0	0	0	0	0	0	0	0	0	0	0	0	0	0	0	0	0
'EX_h[e]'	[]	[]	[]	-9.60791	-8.10291	-9.51443	-9.51443	-9.51443	-9.51443	-9.51443	-9.51443	-9.51443	-9.51443	-9.51443	-9.51443	-9.51443	-9.51443	-9.51443	-9.51443	-9.51443	-9.51443	-9.51443	-9.51443	-9.51443	-9.51443	-9.51443	-9.51443	-9.51443	-9.51443	-9.51443	-9.51443	-9.51443	-9.51443	-9.51443	-9.51443	-9.51443	-9.51443	-9.51443	-9.51443	-9.51443	-9.51443
'EX_h2o[e]'	[]	[]	[]	-1000	-1000	9.97716e-10	9.97716e-10	9.97716e-10	9.97716e-10	9.97716e-10	9.97716e-10	9.97716e-10	9.97716e-10	9.97716e-10	9.97716e-10	9.97716e-10	9.97716e-10	9.97716e-10	9.97716e-10	9.97716e-10	9.97716e-10	9.97716e-10	9.97716e-10	9.97716e-10	9.97716e-10	9.97716e-10	9.97716e-10	9.97716e-10	9.97716e-10	9.97716e-10	9.97716e-10	9.97716e-10	9.97716e-10	9.97716e-10	9.97716e-10	9.97716e-10	9.97716e-10	9.97716e-10	9.97716e-10	9.97716e-10	9.97716e-10
'EX_h2o2[e]'	[]	[]	[]	0	0	0.0386043	0.0386043	0.0386043	0.0386043	0.0386043	0.0386043	0.0386043	0.0386043	0.0386043	0.0386043	0.0386043	0.0386043	0.0386043	0.0386043	0.0386043	0.0386043	0.0386043	0.0386043	0.0386043	0.0386043	0.0386043	0.0386043	0.0386043	0.0386043	0.0386043	0.0386043	0.0386043	0.0386043	0.0386043	0.0386043	0.0386043	0.0386043	0.0386043	0.0386043	0.0386043	0.0386043
'EX_ha[e]'	[]	[]	[]	0	0	0	0	0	0	0	0	0	0	0	0	0	0	0	0	0	0	0	0	0	0	0	0	0	0	0	0	0	0	0	0	0	0	0	0	0	0
'EX_ha_pre1[e]'	[]	[]	[]	0	0	0	0	0	0	0	0	0	0	0	0	0	0	0	0	0	0	0	0	0	0	0	0	0	0	0	0	0	0	0	0	0	0	0	0	0	0
'EX_hco3[e]'	[]	[]	[]	-10	-10	-10	-10	-10	-10	-10	-10	-10	-10	-10	-10	-10	-10	-10	-10	-10	-10	-10	-10	-10	-10	-10	-10	-10	-10	-10	-10	-10	-10	-10	-10	-10	-10	-10	-10	-10	-10
'EX_hcoumarin[e]'	[]	[]	[]	0	0	0	0	0	0	0	0	0	0	0	0	0	0	0	0	0	0	0	0	0	0	0	0	0	0	0	0	0	0	0	0	0	0	0	0	0	0
'EX_hdca[e]'	[]	[]	[]	0	0	0	0	0	0	0	0	0	0	0	0	0	0	0	0	0	0	0	0	0	0	0	0	0	0	0	0	0	0	0	0	0	0	0	0	0	0
'EX_hdcea[e]'	[]	[]	[]	0	0	-2.27374e-13	-2.27374e-13	-2.27374e-13	-2.27374e-13	-2.27374e-13	-2.27374e-13	-2.27374e-13	-2.27374e-13	-2.27374e-13	-2.27374e-13	-2.27374e-13	-2.27374e-13	-2.27374e-13	-2.27374e-13	-2.27374e-13	-2.27374e-13	-2.27374e-13	-2.27374e-13	-2.27374e-13	-2.27374e-13	-2.27374e-13	-2.27374e-13	-2.27374e-13	-2.27374e-13	-2.27374e-13	-2.27374e-13	-2.27374e-13	-2.27374e-13	-2.27374e-13	-2.27374e-13	-2.27374e-13	-2.27374e-13	-2.27374e-13	-2.27374e-13	-2.27374e-13	-2.27374e-13
'EX_hestratriol[e]'	[]	[]	[]	0	0	0	0	0	0	0	0	0	0	0	0	0	0	0	0	0	0	0	0	0	0	0	0	0	0	0	0	0	0	0	0	0	0	0	0	0	0
'EX_hexc[e]'	[]	[]	[]	0	0	-4.54747e-13	-4.54747e-13	-4.54747e-13	-4.54747e-13	-4.54747e-13	-4.54747e-13	-4.54747e-13	-4.54747e-13	-4.54747e-13	-4.54747e-13	-4.54747e-13	-4.54747e-13	-4.54747e-13	-4.54747e-13	-4.54747e-13	-4.54747e-13	-4.54747e-13	-4.54747e-13	-4.54747e-13	-4.54747e-13	-4.54747e-13	-4.54747e-13	-4.54747e-13	-4.54747e-13	-4.54747e-13	-4.54747e-13	-4.54747e-13	-4.54747e-13	-4.54747e-13	-4.54747e-13	-4.54747e-13	-4.54747e-13	-4.54747e-13	-4.54747e-13	-4.54747e-13	-4.54747e-13
'EX_his-L[e]'	[]	[]	[]	-0.01	-0.01	0	0	0	0	0	0	0	0	0	0	0	0	0	0	0	0	0	0	0	0	0	0	0	0	0	0	0	0	0	0	0	0	0	0	0	0
'EX_hista[e]'	[]	[]	[]	0	0	0	0	0	0	0	0	0	0	0	0	0	0	0	0	0	0	0	0	0	0	0	0	0	0	0	0	0	0	0	0	0	0	0	0	0	0
'EX_hom-L[e]'	[]	[]	[]	0	0	0	0	0	0	0	0	0	0	0	0	0	0	0	0	0	0	0	0	0	0	0	0	0	0	0	0	0	0	0	0	0	0	0	0	0	0
'EX_hpdca[e]'	[]	[]	[]	0	0	-2.27374e-13	-2.27374e-13	-2.27374e-13	-2.27374e-13	-2.27374e-13	-2.27374e-13	-2.27374e-13	-2.27374e-13	-2.27374e-13	-2.27374e-13	-2.27374e-13	-2.27374e-13	-2.27374e-13	-2.27374e-13	-2.27374e-13	-2.27374e-13	-2.27374e-13	-2.27374e-13	-2.27374e-13	-2.27374e-13	-2.27374e-13	-2.27374e-13	-2.27374e-13	-2.27374e-13	-2.27374e-13	-2.27374e-13	-2.27374e-13	-2.27374e-13	-2.27374e-13	-2.27374e-13	-2.27374e-13	-2.27374e-13	-2.27374e-13	-2.27374e-13	-2.27374e-13	-2.27374e-13
'EX_hspg[e]'	[]	[]	[]	0	0	0	0	0	0	0	0	0	0	0	0	0	0	0	0	0	0	0	0	0	0	0	0	0	0	0	0	0	0	0	0	0	0	0	0	0	0
'EX_hxan[e]'	[]	[]	[]	0	0	0	0	0	0	0	0	0	0	0	0	0	0	0	0	0	0	0	0	0	0	0	0	0	0	0	0	0	0	0	0	0	0	0	0	0	0
'EX_i[e]'	[]	[]	[]	0	0	0	0	0	0	0	0	0	0	0	0	0	0	0	0	0	0	0	0	0	0	0	0	0	0	0	0	0	0	0	0	0	0	0	0	0	0
'EX_idp[e]'	[]	[]	[]	0	0	0	0	0	0	0	0	0	0	0	0	0	0	0	0	0	0	0	0	0	0	0	0	0	0	0	0	0	0	0	0	0	0	0	0	0	0
'EX_ile-L[e]'	[]	[]	[]	-0.00700627	-0.00384392	-0.01	-0.01	-0.01	-0.01	-0.01	-0.01	-0.01	-0.01	-0.01	-0.01	-0.01	-0.01	-0.01	-0.01	-0.01	-0.01	-0.01	-0.01	-0.01	-0.01	-0.01	-0.01	-0.01	-0.01	-0.01	-0.01	-0.01	-0.01	-0.01	-0.01	-0.01	-0.01	-0.01	-0.01	-0.01	-0.01
'EX_imp[e]'	[]	[]	[]	0	0	0	0	0	0	0	0	0	0	0	0	0	0	0	0	0	0	0	0	0	0	0	0	0	0	0	0	0	0	0	0	0	0	0	0	0	0
'EX_inost[e]'	[]	[]	[]	0	0	0	0	0	0	0	0	0	0	0	0	0	0	0	0	0	0	0	0	0	0	0	0	0	0	0	0	0	0	0	0	0	0	0	0	0	0
'EX_ins[e]'	[]	[]	[]	0	0	0	0	0	0	0	0	0	0	0	0	0	0	0	0	0	0	0	0	0	0	0	0	0	0	0	0	0	0	0	0	0	0	0	0	0	0
'EX_k[e]'	[]	[]	[]	0	0	-0.021	-0.021	-0.021	-0.021	-0.021	-0.021	-0.021	-0.021	-0.021	-0.021	-0.021	-0.021	-0.021	-0.021	-0.021	-0.021	-0.021	-0.021	-0.021	-0.021	-0.021	-0.021	-0.021	-0.021	-0.021	-0.021	-0.021	-0.021	-0.021	-0.021	-0.021	-0.021	-0.021	-0.021	-0.021	-0.021
'EX_ksi[e]'	[]	[]	[]	0	0	0	0	0	0	0	0	0	0	0	0	0	0	0	0	0	0	0	0	0	0	0	0	0	0	0	0	0	0	0	0	0	0	0	0	0	0
'EX_ksi_deg1[e]'	[]	[]	[]	0	0	0	0	0	0	0	0	0	0	0	0	0	0	0	0	0	0	0	0	0	0	0	0	0	0	0	0	0	0	0	0	0	0	0	0	0	0
'EX_ksii_core2[e]'	[]	[]	[]	0	0	1.13687e-13	1.13687e-13	1.13687e-13	1.13687e-13	1.13687e-13	1.13687e-13	1.13687e-13	1.13687e-13	1.13687e-13	1.13687e-13	1.13687e-13	1.13687e-13	1.13687e-13	1.13687e-13	1.13687e-13	1.13687e-13	1.13687e-13	1.13687e-13	1.13687e-13	1.13687e-13	1.13687e-13	1.13687e-13	1.13687e-13	1.13687e-13	1.13687e-13	1.13687e-13	1.13687e-13	1.13687e-13	1.13687e-13	1.13687e-13	1.13687e-13	1.13687e-13	1.13687e-13	1.13687e-13	1.13687e-13	1.13687e-13
'EX_ksii_core4[e]'	[]	[]	[]	0	0	0	0	0	0	0	0	0	0	0	0	0	0	0	0	0	0	0	0	0	0	0	0	0	0	0	0	0	0	0	0	0	0	0	0	0	0
'EX_lac-D[e]'	[]	[]	[]	0	0	5.68434e-13	5.68434e-13	5.68434e-13	5.68434e-13	5.68434e-13	5.68434e-13	5.68434e-13	5.68434e-13	5.68434e-13	5.68434e-13	5.68434e-13	5.68434e-13	5.68434e-13	5.68434e-13	5.68434e-13	5.68434e-13	5.68434e-13	5.68434e-13	5.68434e-13	5.68434e-13	5.68434e-13	5.68434e-13	5.68434e-13	5.68434e-13	5.68434e-13	5.68434e-13	5.68434e-13	5.68434e-13	5.68434e-13	5.68434e-13	5.68434e-13	5.68434e-13	5.68434e-13	5.68434e-13	5.68434e-13	5.68434e-13
'EX_lac-L[e]'	[]	[]	[]	0	0	0	0	0	0	0	0	0	0	0	0	0	0	0	0	0	0	0	0	0	0	0	0	0	0	0	0	0	0	0	0	0	0	0	0	0	0
'EX_lcts[e]'	[]	[]	[]	0	0	5.68434e-13	5.68434e-13	5.68434e-13	5.68434e-13	5.68434e-13	5.68434e-13	5.68434e-13	5.68434e-13	5.68434e-13	5.68434e-13	5.68434e-13	5.68434e-13	5.68434e-13	5.68434e-13	5.68434e-13	5.68434e-13	5.68434e-13	5.68434e-13	5.68434e-13	5.68434e-13	5.68434e-13	5.68434e-13	5.68434e-13	5.68434e-13	5.68434e-13	5.68434e-13	5.68434e-13	5.68434e-13	5.68434e-13	5.68434e-13	5.68434e-13	5.68434e-13	5.68434e-13	5.68434e-13	5.68434e-13	5.68434e-13
'EX_leu-L[e]'	[]	[]	[]	-0.0362216	-0.0362216	0	0	0	0	0	0	0	0	0	0	0	0	0	0	0	0	0	0	0	0	0	0	0	0	0	0	0	0	0	0	0	0	0	0	0	0
'EX_leuktrA4[e]'	[]	[]	[]	0	0	0	0	0	0	0	0	0	0	0	0	0	0	0	0	0	0	0	0	0	0	0	0	0	0	0	0	0	0	0	0	0	0	0	0	0	0
'EX_leuktrB4[e]'	[]	[]	[]	0	0	5.68434e-13	5.68434e-13	5.68434e-13	5.68434e-13	5.68434e-13	5.68434e-13	5.68434e-13	5.68434e-13	5.68434e-13	5.68434e-13	5.68434e-13	5.68434e-13	5.68434e-13	5.68434e-13	5.68434e-13	5.68434e-13	5.68434e-13	5.68434e-13	5.68434e-13	5.68434e-13	5.68434e-13	5.68434e-13	5.68434e-13	5.68434e-13	5.68434e-13	5.68434e-13	5.68434e-13	5.68434e-13	5.68434e-13	5.68434e-13	5.68434e-13	5.68434e-13	5.68434e-13	5.68434e-13	5.68434e-13	5.68434e-13
'EX_leuktrC4[e]'	[]	[]	[]	0	0	-4.54747e-13	-4.54747e-13	-4.54747e-13	-4.54747e-13	-4.54747e-13	-4.54747e-13	-4.54747e-13	-4.54747e-13	-4.54747e-13	-4.54747e-13	-4.54747e-13	-4.54747e-13	-4.54747e-13	-4.54747e-13	-4.54747e-13	-4.54747e-13	-4.54747e-13	-4.54747e-13	-4.54747e-13	-4.54747e-13	-4.54747e-13	-4.54747e-13	-4.54747e-13	-4.54747e-13	-4.54747e-13	-4.54747e-13	-4.54747e-13	-4.54747e-13	-4.54747e-13	-4.54747e-13	-4.54747e-13	-4.54747e-13	-4.54747e-13	-4.54747e-13	-4.54747e-13	-4.54747e-13
'EX_leuktrD4[e]'	[]	[]	[]	0	0	6.82121e-13	6.82121e-13	6.82121e-13	6.82121e-13	6.82121e-13	6.82121e-13	6.82121e-13	6.82121e-13	6.82121e-13	6.82121e-13	6.82121e-13	6.82121e-13	6.82121e-13	6.82121e-13	6.82121e-13	6.82121e-13	6.82121e-13	6.82121e-13	6.82121e-13	6.82121e-13	6.82121e-13	6.82121e-13	6.82121e-13	6.82121e-13	6.82121e-13	6.82121e-13	6.82121e-13	6.82121e-13	6.82121e-13	6.82121e-13	6.82121e-13	6.82121e-13	6.82121e-13	6.82121e-13	6.82121e-13	6.82121e-13
'EX_leuktrE4[e]'	[]	[]	[]	0	0	-2.27374e-13	-2.27374e-13	-2.27374e-13	-2.27374e-13	-2.27374e-13	-2.27374e-13	-2.27374e-13	-2.27374e-13	-2.27374e-13	-2.27374e-13	-2.27374e-13	-2.27374e-13	-2.27374e-13	-2.27374e-13	-2.27374e-13	-2.27374e-13	-2.27374e-13	-2.27374e-13	-2.27374e-13	-2.27374e-13	-2.27374e-13	-2.27374e-13	-2.27374e-13	-2.27374e-13	-2.27374e-13	-2.27374e-13	-2.27374e-13	-2.27374e-13	-2.27374e-13	-2.27374e-13	-2.27374e-13	-2.27374e-13	-2.27374e-13	-2.27374e-13	-2.27374e-13	-2.27374e-13
'EX_leuktrF4[e]'	[]	[]	[]	0	0	0	0	0	0	0	0	0	0	0	0	0	0	0	0	0	0	0	0	0	0	0	0	0	0	0	0	0	0	0	0	0	0	0	0	0	0
'EX_lgnc[e]'	[]	[]	[]	0	0	0	0	0	0	0	0	0	0	0	0	0	0	0	0	0	0	0	0	0	0	0	0	0	0	0	0	0	0	0	0	0	0	0	0	0	0
'EX_lipoate[e]'	[]	[]	[]	0	0	0	0	0	0	0	0	0	0	0	0	0	0	0	0	0	0	0	0	0	0	0	0	0	0	0	0	0	0	0	0	0	0	0	0	0	0
'EX_lneldc[e]'	[]	[]	[]	0	0	-2.27374e-13	-2.27374e-13	-2.27374e-13	-2.27374e-13	-2.27374e-13	-2.27374e-13	-2.27374e-13	-2.27374e-13	-2.27374e-13	-2.27374e-13	-2.27374e-13	-2.27374e-13	-2.27374e-13	-2.27374e-13	-2.27374e-13	-2.27374e-13	-2.27374e-13	-2.27374e-13	-2.27374e-13	-2.27374e-13	-2.27374e-13	-2.27374e-13	-2.27374e-13	-2.27374e-13	-2.27374e-13	-2.27374e-13	-2.27374e-13	-2.27374e-13	-2.27374e-13	-2.27374e-13	-2.27374e-13	-2.27374e-13	-2.27374e-13	-2.27374e-13	-2.27374e-13	-2.27374e-13
'EX_lnlc[e]'	[]	[]	[]	0	0	-2.27374e-13	-2.27374e-13	-2.27374e-13	-2.27374e-13	-2.27374e-13	-2.27374e-13	-2.27374e-13	-2.27374e-13	-2.27374e-13	-2.27374e-13	-2.27374e-13	-2.27374e-13	-2.27374e-13	-2.27374e-13	-2.27374e-13	-2.27374e-13	-2.27374e-13	-2.27374e-13	-2.27374e-13	-2.27374e-13	-2.27374e-13	-2.27374e-13	-2.27374e-13	-2.27374e-13	-2.27374e-13	-2.27374e-13	-2.27374e-13	-2.27374e-13	-2.27374e-13	-2.27374e-13	-2.27374e-13	-2.27374e-13	-2.27374e-13	-2.27374e-13	-2.27374e-13	-2.27374e-13
'EX_lnlnca[e]'	[]	[]	[]	0	0	-2.27374e-13	-2.27374e-13	-2.27374e-13	-2.27374e-13	-2.27374e-13	-2.27374e-13	-2.27374e-13	-2.27374e-13	-2.27374e-13	-2.27374e-13	-2.27374e-13	-2.27374e-13	-2.27374e-13	-2.27374e-13	-2.27374e-13	-2.27374e-13	-2.27374e-13	-2.27374e-13	-2.27374e-13	-2.27374e-13	-2.27374e-13	-2.27374e-13	-2.27374e-13	-2.27374e-13	-2.27374e-13	-2.27374e-13	-2.27374e-13	-2.27374e-13	-2.27374e-13	-2.27374e-13	-2.27374e-13	-2.27374e-13	-2.27374e-13	-2.27374e-13	-2.27374e-13	-2.27374e-13
'EX_lnlncg[e]'	[]	[]	[]	0	0	-2.27374e-13	-2.27374e-13	-2.27374e-13	-2.27374e-13	-2.27374e-13	-2.27374e-13	-2.27374e-13	-2.27374e-13	-2.27374e-13	-2.27374e-13	-2.27374e-13	-2.27374e-13	-2.27374e-13	-2.27374e-13	-2.27374e-13	-2.27374e-13	-2.27374e-13	-2.27374e-13	-2.27374e-13	-2.27374e-13	-2.27374e-13	-2.27374e-13	-2.27374e-13	-2.27374e-13	-2.27374e-13	-2.27374e-13	-2.27374e-13	-2.27374e-13	-2.27374e-13	-2.27374e-13	-2.27374e-13	-2.27374e-13	-2.27374e-13	-2.27374e-13	-2.27374e-13	-2.27374e-13
'EX_lpchol_hs[e]'	[]	[]	[]	0	0	0	0	0	0	0	0	0	0	0	0	0	0	0	0	0	0	0	0	0	0	0	0	0	0	0	0	0	0	0	0	0	0	0	0	0	0
'EX_lys-L[e]'	[]	[]	[]	-0.01	-0.00192449	-2.27374e-13	-2.27374e-13	-2.27374e-13	-2.27374e-13	-2.27374e-13	-2.27374e-13	-2.27374e-13	-2.27374e-13	-2.27374e-13	-2.27374e-13	-2.27374e-13	-2.27374e-13	-2.27374e-13	-2.27374e-13	-2.27374e-13	-2.27374e-13	-2.27374e-13	-2.27374e-13	-2.27374e-13	-2.27374e-13	-2.27374e-13	-2.27374e-13	-2.27374e-13	-2.27374e-13	-2.27374e-13	-2.27374e-13	-2.27374e-13	-2.27374e-13	-2.27374e-13	-2.27374e-13	-2.27374e-13	-2.27374e-13	-2.27374e-13	-2.27374e-13	-2.27374e-13	-2.27374e-13
'EX_mag_hs[e]'	[]	[]	[]	0	0	0	0	0	0	0	0	0	0	0	0	0	0	0	0	0	0	0	0	0	0	0	0	0	0	0	0	0	0	0	0	0	0	0	0	0	0
'EX_malt[e]'	[]	[]	[]	0	0	0	0	0	0	0	0	0	0	0	0	0	0	0	0	0	0	0	0	0	0	0	0	0	0	0	0	0	0	0	0	0	0	0	0	0	0
'EX_man[e]'	[]	[]	[]	0	0	0	0	0	0	0	0	0	0	0	0	0	0	0	0	0	0	0	0	0	0	0	0	0	0	0	0	0	0	0	0	0	0	0	0	0	0
'EX_meoh[e]'	[]	[]	[]	0.000565042	0	0.00743556	0.00743556	0.00743556	0.00743556	0.00743556	0.00743556	0.00743556	0.00743556	0.00743556	0.00743556	0.00743556	0.00743556	0.00743556	0.00743556	0.00743556	0.00743556	0.00743556	0.00743556	0.00743556	0.00743556	0.00743556	0.00743556	0.00743556	0.00743556	0.00743556	0.00743556	0.00743556	0.00743556	0.00743556	0.00743556	0.00743556	0.00743556	0.00743556	0.00743556	0.00743556	0.00743556
'EX_mepi[e]'	[]	[]	[]	0	0	-1.74755e-09	-1.74755e-09	-1.74755e-09	-1.74755e-09	-1.74755e-09	-1.74755e-09	-1.74755e-09	-1.74755e-09	-1.74755e-09	-1.74755e-09	-1.74755e-09	-1.74755e-09	-1.74755e-09	-1.74755e-09	-1.74755e-09	-1.74755e-09	-1.74755e-09	-1.74755e-09	-1.74755e-09	-1.74755e-09	-1.74755e-09	-1.74755e-09	-1.74755e-09	-1.74755e-09	-1.74755e-09	-1.74755e-09	-1.74755e-09	-1.74755e-09	-1.74755e-09	-1.74755e-09	-1.74755e-09	-1.74755e-09	-1.74755e-09	-1.74755e-09	-1.74755e-09	-1.74755e-09
'EX_mercplaccys[e]'	[]	[]	[]	0	0	0	0	0	0	0	0	0	0	0	0	0	0	0	0	0	0	0	0	0	0	0	0	0	0	0	0	0	0	0	0	0	0	0	0	0	0
'EX_met-L[e]'	[]	[]	[]	-0.00684953	-0.00249258	1.36424e-12	1.36424e-12	1.36424e-12	1.36424e-12	1.36424e-12	1.36424e-12	1.36424e-12	1.36424e-12	1.36424e-12	1.36424e-12	1.36424e-12	1.36424e-12	1.36424e-12	1.36424e-12	1.36424e-12	1.36424e-12	1.36424e-12	1.36424e-12	1.36424e-12	1.36424e-12	1.36424e-12	1.36424e-12	1.36424e-12	1.36424e-12	1.36424e-12	1.36424e-12	1.36424e-12	1.36424e-12	1.36424e-12	1.36424e-12	1.36424e-12	1.36424e-12	1.36424e-12	1.36424e-12	1.36424e-12	1.36424e-12
'EX_mthgxl[e]'	[]	[]	[]	0	0	0	0	0	0	0	0	0	0	0	0	0	0	0	0	0	0	0	0	0	0	0	0	0	0	0	0	0	0	0	0	0	0	0	0	0	0
'EX_n2m2nmasn[e]'	[]	[]	[]	0	0	0	0	0	0	0	0	0	0	0	0	0	0	0	0	0	0	0	0	0	0	0	0	0	0	0	0	0	0	0	0	0	0	0	0	0	0
'EX_na1[e]'	[]	[]	[]	0	-1000	-1000	-1000	-1000	-1000	-1000	-1000	-1000	-1000	-1000	-1000	-1000	-1000	-1000	-1000	-1000	-1000	-1000	-1000	-1000	-1000	-1000	-1000	-1000	-1000	-1000	-1000	-1000	-1000	-1000	-1000	-1000	-1000	-1000	-1000	-1000	-1000
'EX_nac[e]'	[]	[]	[]	0	0	0	0	0	0	0	0	0	0	0	0	0	0	0	0	0	0	0	0	0	0	0	0	0	0	0	0	0	0	0	0	0	0	0	0	0	0
'EX_nad[e]'	[]	[]	[]	0	0	0	0	0	0	0	0	0	0	0	0	0	0	0	0	0	0	0	0	0	0	0	0	0	0	0	0	0	0	0	0	0	0	0	0	0	0
'EX_nadp[e]'	[]	[]	[]	0	0	0	0	0	0	0	0	0	0	0	0	0	0	0	0	0	0	0	0	0	0	0	0	0	0	0	0	0	0	0	0	0	0	0	0	0	0
'EX_ncam[e]'	[]	[]	[]	0	0	0	0	0	0	0	0	0	0	0	0	0	0	0	0	0	0	0	0	0	0	0	0	0	0	0	0	0	0	0	0	0	0	0	0	0	0
'EX_nh4[e]'	[]	[]	[]	0.0647851	0	-9.97716e-10	-9.97716e-10	-9.97716e-10	-9.97716e-10	-9.97716e-10	-9.97716e-10	-9.97716e-10	-9.97716e-10	-9.97716e-10	-9.97716e-10	-9.97716e-10	-9.97716e-10	-9.97716e-10	-9.97716e-10	-9.97716e-10	-9.97716e-10	-9.97716e-10	-9.97716e-10	-9.97716e-10	-9.97716e-10	-9.97716e-10	-9.97716e-10	-9.97716e-10	-9.97716e-10	-9.97716e-10	-9.97716e-10	-9.97716e-10	-9.97716e-10	-9.97716e-10	-9.97716e-10	-9.97716e-10	-9.97716e-10	-9.97716e-10	-9.97716e-10	-9.97716e-10	-9.97716e-10
'EX_no[e]'	[]	[]	[]	0	0	0	0	0	0	0	0	0	0	0	0	0	0	0	0	0	0	0	0	0	0	0	0	0	0	0	0	0	0	0	0	0	0	0	0	0	0
'EX_npthl[e]'	[]	[]	[]	0	0	0	0	0	0	0	0	0	0	0	0	0	0	0	0	0	0	0	0	0	0	0	0	0	0	0	0	0	0	0	0	0	0	0	0	0	0
'EX_nrpphr[e]'	[]	[]	[]	0	0	1.74755e-09	1.74755e-09	1.74755e-09	1.74755e-09	1.74755e-09	1.74755e-09	1.74755e-09	1.74755e-09	1.74755e-09	1.74755e-09	1.74755e-09	1.74755e-09	1.74755e-09	1.74755e-09	1.74755e-09	1.74755e-09	1.74755e-09	1.74755e-09	1.74755e-09	1.74755e-09	1.74755e-09	1.74755e-09	1.74755e-09	1.74755e-09	1.74755e-09	1.74755e-09	1.74755e-09	1.74755e-09	1.74755e-09	1.74755e-09	1.74755e-09	1.74755e-09	1.74755e-09	1.74755e-09	1.74755e-09	1.74755e-09
'EX_nrpphrsf[e]'	[]	[]	[]	0	0	0	0	0	0	0	0	0	0	0	0	0	0	0	0	0	0	0	0	0	0	0	0	0	0	0	0	0	0	0	0	0	0	0	0	0	0
'EX_nrvnc[e]'	[]	[]	[]	0	0	6.82121e-13	6.82121e-13	6.82121e-13	6.82121e-13	6.82121e-13	6.82121e-13	6.82121e-13	6.82121e-13	6.82121e-13	6.82121e-13	6.82121e-13	6.82121e-13	6.82121e-13	6.82121e-13	6.82121e-13	6.82121e-13	6.82121e-13	6.82121e-13	6.82121e-13	6.82121e-13	6.82121e-13	6.82121e-13	6.82121e-13	6.82121e-13	6.82121e-13	6.82121e-13	6.82121e-13	6.82121e-13	6.82121e-13	6.82121e-13	6.82121e-13	6.82121e-13	6.82121e-13	6.82121e-13	6.82121e-13	6.82121e-13
'EX_o2[e]'	[]	[]	[]	-0.3066	-0.3066	-0.3066	-0.3066	-0.3066	-0.3066	-0.3066	-0.3066	-0.3066	-0.3066	-0.3066	-0.3066	-0.3066	-0.3066	-0.3066	-0.3066	-0.3066	-0.3066	-0.3066	-0.3066	-0.3066	-0.3066	-0.3066	-0.3066	-0.3066	-0.3066	-0.3066	-0.3066	-0.3066	-0.3066	-0.3066	-0.3066	-0.3066	-0.3066	-0.3066	-0.3066	-0.3066	-0.3066
'EX_o2s[e]'	[]	[]	[]	0	0	0	0	0	0	0	0	0	0	0	0	0	0	0	0	0	0	0	0	0	0	0	0	0	0	0	0	0	0	0	0	0	0	0	0	0	0
'EX_oagd3_hs[e]'	[]	[]	[]	0	0	0	0	0	0	0	0	0	0	0	0	0	0	0	0	0	0	0	0	0	0	0	0	0	0	0	0	0	0	0	0	0	0	0	0	0	0
'EX_oagt3_hs[e]'	[]	[]	[]	0	0	0	0	0	0	0	0	0	0	0	0	0	0	0	0	0	0	0	0	0	0	0	0	0	0	0	0	0	0	0	0	0	0	0	0	0	0
'EX_ocdca[e]'	[]	[]	[]	-0.058303	-0.1	-0.1	-0.1	-0.1	-0.1	-0.1	-0.1	-0.1	-0.1	-0.1	-0.1	-0.1	-0.1	-0.1	-0.1	-0.1	-0.1	-0.1	-0.1	-0.1	-0.1	-0.1	-0.1	-0.1	-0.1	-0.1	-0.1	-0.1	-0.1	-0.1	-0.1	-0.1	-0.1	-0.1	-0.1	-0.1	-0.1
'EX_ocdcea[e]'	[]	[]	[]	-0.000104017	0	0	0	0	0	0	0	0	0	0	0	0	0	0	0	0	0	0	0	0	0	0	0	0	0	0	0	0	0	0	0	0	0	0	0	0	0
'EX_octa[e]'	[]	[]	[]	0	0	0	0	0	0	0	0	0	0	0	0	0	0	0	0	0	0	0	0	0	0	0	0	0	0	0	0	0	0	0	0	0	0	0	0	0	0
'EX_oh1'	'OH1 Exchange'	'oh1(e,am) <=> '	[]	0	0	0	0	0	0	0	0	0	0	0	0	0	0	0	0	0	0	0	0	0	0	0	0	0	0	0	0	0	0	0	0	0	0	0	0	0	0
'EX_onpthl[e]'	[]	[]	[]	0	0	0	0	0	0	0	0	0	0	0	0	0	0	0	0	0	0	0	0	0	0	0	0	0	0	0	0	0	0	0	0	0	0	0	0	0	0
'EX_orn[e]'	[]	[]	[]	0	0	0	0	0	0	0	0	0	0	0	0	0	0	0	0	0	0	0	0	0	0	0	0	0	0	0	0	0	0	0	0	0	0	0	0	0	0
'EX_oxa[e]'	[]	[]	[]	0	0	0	0	0	0	0	0	0	0	0	0	0	0	0	0	0	0	0	0	0	0	0	0	0	0	0	0	0	0	0	0	0	0	0	0	0	0
'EX_paf_hs[e]'	[]	[]	[]	0	0	0	0	0	0	0	0	0	0	0	0	0	0	0	0	0	0	0	0	0	0	0	0	0	0	0	0	0	0	0	0	0	0	0	0	0	0
'EX_pchol_hs[e]'	[]	[]	[]	0	0	0	0	0	0	0	0	0	0	0	0	0	0	0	0	0	0	0	0	0	0	0	0	0	0	0	0	0	0	0	0	0	0	0	0	0	0
'EX_pe_hs[e]'	[]	[]	[]	0	0	0	0	0	0	0	0	0	0	0	0	0	0	0	0	0	0	0	0	0	0	0	0	0	0	0	0	0	0	0	0	0	0	0	0	0	0
'EX_peplys[e]'	[]	[]	[]	0	0	0	0	0	0	0	0	0	0	0	0	0	0	0	0	0	0	0	0	0	0	0	0	0	0	0	0	0	0	0	0	0	0	0	0	0	0
'EX_pglyc_hs[e]'	[]	[]	[]	0	0	0	0	0	0	0	0	0	0	0	0	0	0	0	0	0	0	0	0	0	0	0	0	0	0	0	0	0	0	0	0	0	0	0	0	0	0
'EX_phe-L[e]'	[]	[]	[]	-0.01	-0.00349896	0	0	0	0	0	0	0	0	0	0	0	0	0	0	0	0	0	0	0	0	0	0	0	0	0	0	0	0	0	0	0	0	0	0	0	0
'EX_pheme[e]'	[]	[]	[]	0	0	0	0	0	0	0	0	0	0	0	0	0	0	0	0	0	0	0	0	0	0	0	0	0	0	0	0	0	0	0	0	0	0	0	0	0	0
'EX_phyQ[e]'	[]	[]	[]	0	0	0	0	0	0	0	0	0	0	0	0	0	0	0	0	0	0	0	0	0	0	0	0	0	0	0	0	0	0	0	0	0	0	0	0	0	0
'EX_phyt[e]'	[]	[]	[]	0	0	-2.27374e-13	-2.27374e-13	-2.27374e-13	-2.27374e-13	-2.27374e-13	-2.27374e-13	-2.27374e-13	-2.27374e-13	-2.27374e-13	-2.27374e-13	-2.27374e-13	-2.27374e-13	-2.27374e-13	-2.27374e-13	-2.27374e-13	-2.27374e-13	-2.27374e-13	-2.27374e-13	-2.27374e-13	-2.27374e-13	-2.27374e-13	-2.27374e-13	-2.27374e-13	-2.27374e-13	-2.27374e-13	-2.27374e-13	-2.27374e-13	-2.27374e-13	-2.27374e-13	-2.27374e-13	-2.27374e-13	-2.27374e-13	-2.27374e-13	-2.27374e-13	-2.27374e-13	-2.27374e-13
'EX_pi[e]'	[]	[]	[]	-0.00926909	-0.0242921	-1.49407e-09	-1.49407e-09	-1.49407e-09	-1.49407e-09	-1.49407e-09	-1.49407e-09	-1.49407e-09	-1.49407e-09	-1.49407e-09	-1.49407e-09	-1.49407e-09	-1.49407e-09	-1.49407e-09	-1.49407e-09	-1.49407e-09	-1.49407e-09	-1.49407e-09	-1.49407e-09	-1.49407e-09	-1.49407e-09	-1.49407e-09	-1.49407e-09	-1.49407e-09	-1.49407e-09	-1.49407e-09	-1.49407e-09	-1.49407e-09	-1.49407e-09	-1.49407e-09	-1.49407e-09	-1.49407e-09	-1.49407e-09	-1.49407e-09	-1.49407e-09	-1.49407e-09	-1.49407e-09
'EX_pnto-R[e]'	[]	[]	[]	0	0	0	0	0	0	0	0	0	0	0	0	0	0	0	0	0	0	0	0	0	0	0	0	0	0	0	0	0	0	0	0	0	0	0	0	0	0
'EX_ppa[e]'	[]	[]	[]	0	0	0	0	0	0	0	0	0	0	0	0	0	0	0	0	0	0	0	0	0	0	0	0	0	0	0	0	0	0	0	0	0	0	0	0	0	0
'EX_prgstrn[e]'	[]	[]	[]	0	0	0	0	0	0	0	0	0	0	0	0	0	0	0	0	0	0	0	0	0	0	0	0	0	0	0	0	0	0	0	0	0	0	0	0	0	0
'EX_pro-D[e]'	[]	[]	[]	0	0	0	0	0	0	0	0	0	0	0	0	0	0	0	0	0	0	0	0	0	0	0	0	0	0	0	0	0	0	0	0	0	0	0	0	0	0
'EX_pro-L[e]'	[]	[]	[]	0	0	0.0187608	0.0187608	0.0187608	0.0187608	0.0187608	0.0187608	0.0187608	0.0187608	0.0187608	0.0187608	0.0187608	0.0187608	0.0187608	0.0187608	0.0187608	0.0187608	0.0187608	0.0187608	0.0187608	0.0187608	0.0187608	0.0187608	0.0187608	0.0187608	0.0187608	0.0187608	0.0187608	0.0187608	0.0187608	0.0187608	0.0187608	0.0187608	0.0187608	0.0187608	0.0187608	0.0187608
'EX_prostgd2[e]'	[]	[]	[]	0	0	0	0	0	0	0	0	0	0	0	0	0	0	0	0	0	0	0	0	0	0	0	0	0	0	0	0	0	0	0	0	0	0	0	0	0	0
'EX_prostge1[e]'	[]	[]	[]	0	0	0	0	0	0	0	0	0	0	0	0	0	0	0	0	0	0	0	0	0	0	0	0	0	0	0	0	0	0	0	0	0	0	0	0	0	0
'EX_prostge2[e]'	[]	[]	[]	0	0	0	0	0	0	0	0	0	0	0	0	0	0	0	0	0	0	0	0	0	0	0	0	0	0	0	0	0	0	0	0	0	0	0	0	0	0
'EX_prostgf2[e]'	[]	[]	[]	0	0	0	0	0	0	0	0	0	0	0	0	0	0	0	0	0	0	0	0	0	0	0	0	0	0	0	0	0	0	0	0	0	0	0	0	0	0
'EX_ps_hs[e]'	[]	[]	[]	0	0	0	0	0	0	0	0	0	0	0	0	0	0	0	0	0	0	0	0	0	0	0	0	0	0	0	0	0	0	0	0	0	0	0	0	0	0
'EX_ptdca[e]'	[]	[]	[]	0	0	-2.27374e-13	-2.27374e-13	-2.27374e-13	-2.27374e-13	-2.27374e-13	-2.27374e-13	-2.27374e-13	-2.27374e-13	-2.27374e-13	-2.27374e-13	-2.27374e-13	-2.27374e-13	-2.27374e-13	-2.27374e-13	-2.27374e-13	-2.27374e-13	-2.27374e-13	-2.27374e-13	-2.27374e-13	-2.27374e-13	-2.27374e-13	-2.27374e-13	-2.27374e-13	-2.27374e-13	-2.27374e-13	-2.27374e-13	-2.27374e-13	-2.27374e-13	-2.27374e-13	-2.27374e-13	-2.27374e-13	-2.27374e-13	-2.27374e-13	-2.27374e-13	-2.27374e-13	-2.27374e-13
'EX_pydam[e]'	[]	[]	[]	0	0	0	0	0	0	0	0	0	0	0	0	0	0	0	0	0	0	0	0	0	0	0	0	0	0	0	0	0	0	0	0	0	0	0	0	0	0
'EX_pydx[e]'	[]	[]	[]	0	0	0	0	0	0	0	0	0	0	0	0	0	0	0	0	0	0	0	0	0	0	0	0	0	0	0	0	0	0	0	0	0	0	0	0	0	0
'EX_pydxn[e]'	[]	[]	[]	0	0	0	0	0	0	0	0	0	0	0	0	0	0	0	0	0	0	0	0	0	0	0	0	0	0	0	0	0	0	0	0	0	0	0	0	0	0
'EX_pyr[e]'	[]	[]	[]	-0.0568	-0.0568	-0.0568	-0.0568	-0.0568	-0.0568	-0.0568	-0.0568	-0.0568	-0.0568	-0.0568	-0.0568	-0.0568	-0.0568	-0.0568	-0.0568	-0.0568	-0.0568	-0.0568	-0.0568	-0.0568	-0.0568	-0.0568	-0.0568	-0.0568	-0.0568	-0.0568	-0.0568	-0.0568	-0.0568	-0.0568	-0.0568	-0.0568	-0.0568	-0.0568	-0.0568	-0.0568	-0.0568
'EX_retfa[e]'	[]	[]	[]	0	0	0	0	0	0	0	0	0	0	0	0	0	0	0	0	0	0	0	0	0	0	0	0	0	0	0	0	0	0	0	0	0	0	0	0	0	0
'EX_retinol[e]'	[]	[]	[]	0	0	0	0	0	0	0	0	0	0	0	0	0	0	0	0	0	0	0	0	0	0	0	0	0	0	0	0	0	0	0	0	0	0	0	0	0	0
'EX_retinol-9-cis[e]'	[]	[]	[]	0	0	0	0	0	0	0	0	0	0	0	0	0	0	0	0	0	0	0	0	0	0	0	0	0	0	0	0	0	0	0	0	0	0	0	0	0	0
'EX_retinol-cis-11[e]'	[]	[]	[]	0	0	0	0	0	0	0	0	0	0	0	0	0	0	0	0	0	0	0	0	0	0	0	0	0	0	0	0	0	0	0	0	0	0	0	0	0	0
'EX_retn[e]'	[]	[]	[]	0	0	0	0	0	0	0	0	0	0	0	0	0	0	0	0	0	0	0	0	0	0	0	0	0	0	0	0	0	0	0	0	0	0	0	0	0	0
'EX_retnglc[e]'	[]	[]	[]	0	0	0	0	0	0	0	0	0	0	0	0	0	0	0	0	0	0	0	0	0	0	0	0	0	0	0	0	0	0	0	0	0	0	0	0	0	0
'EX_rib-D[e]'	[]	[]	[]	0	0	0	0	0	0	0	0	0	0	0	0	0	0	0	0	0	0	0	0	0	0	0	0	0	0	0	0	0	0	0	0	0	0	0	0	0	0
'EX_ribflv[e]'	[]	[]	[]	0	0	0	0	0	0	0	0	0	0	0	0	0	0	0	0	0	0	0	0	0	0	0	0	0	0	0	0	0	0	0	0	0	0	0	0	0	0
'EX_s2l2fn2m2masn[e]'	[]	[]	[]	0	0	0	0	0	0	0	0	0	0	0	0	0	0	0	0	0	0	0	0	0	0	0	0	0	0	0	0	0	0	0	0	0	0	0	0	0	0
'EX_s2l2n2m2masn[e]'	[]	[]	[]	0	0	0	0	0	0	0	0	0	0	0	0	0	0	0	0	0	0	0	0	0	0	0	0	0	0	0	0	0	0	0	0	0	0	0	0	0	0
'EX_sarcs[e]'	[]	[]	[]	0	0	0	0	0	0	0	0	0	0	0	0	0	0	0	0	0	0	0	0	0	0	0	0	0	0	0	0	0	0	0	0	0	0	0	0	0	0
'EX_sel[e]'	[]	[]	[]	0	0	0	0	0	0	0	0	0	0	0	0	0	0	0	0	0	0	0	0	0	0	0	0	0	0	0	0	0	0	0	0	0	0	0	0	0	0
'EX_ser-D[e]'	[]	[]	[]	0	0	0	0	0	0	0	0	0	0	0	0	0	0	0	0	0	0	0	0	0	0	0	0	0	0	0	0	0	0	0	0	0	0	0	0	0	0
'EX_ser-L[e]'	[]	[]	[]	0	0	0	0	0	0	0	0	0	0	0	0	0	0	0	0	0	0	0	0	0	0	0	0	0	0	0	0	0	0	0	0	0	0	0	0	0	0
'EX_sl-L[e]'	[]	[]	[]	0	0	0	0	0	0	0	0	0	0	0	0	0	0	0	0	0	0	0	0	0	0	0	0	0	0	0	0	0	0	0	0	0	0	0	0	0	0
'EX_so4[e]'	[]	[]	[]	0	-4.15145e-05	-4.45743e-12	-4.45743e-12	-4.45743e-12	-4.45743e-12	-4.45743e-12	-4.45743e-12	-4.45743e-12	-4.45743e-12	-4.45743e-12	-4.45743e-12	-4.45743e-12	-4.45743e-12	-4.45743e-12	-4.45743e-12	-4.45743e-12	-4.45743e-12	-4.45743e-12	-4.45743e-12	-4.45743e-12	-4.45743e-12	-4.45743e-12	-4.45743e-12	-4.45743e-12	-4.45743e-12	-4.45743e-12	-4.45743e-12	-4.45743e-12	-4.45743e-12	-4.45743e-12	-4.45743e-12	-4.45743e-12	-4.45743e-12	-4.45743e-12	-4.45743e-12	-4.45743e-12	-4.45743e-12
'EX_spc_hs[e]'	[]	[]	[]	0	0	0	0	0	0	0	0	0	0	0	0	0	0	0	0	0	0	0	0	0	0	0	0	0	0	0	0	0	0	0	0	0	0	0	0	0	0
'EX_sph1p[e]'	[]	[]	[]	0	0	0	0	0	0	0	0	0	0	0	0	0	0	0	0	0	0	0	0	0	0	0	0	0	0	0	0	0	0	0	0	0	0	0	0	0	0
'EX_sphs1p[e]'	[]	[]	[]	0	0	0	0	0	0	0	0	0	0	0	0	0	0	0	0	0	0	0	0	0	0	0	0	0	0	0	0	0	0	0	0	0	0	0	0	0	0
'EX_srtn[e]'	[]	[]	[]	0	0	0.01	0.01	0.01	0.01	0.01	0.01	0.01	0.01	0.01	0.01	0.01	0.01	0.01	0.01	0.01	0.01	0.01	0.01	0.01	0.01	0.01	0.01	0.01	0.01	0.01	0.01	0.01	0.01	0.01	0.01	0.01	0.01	0.01	0.01	0.01	0.01
'EX_strch1[e]'	[]	[]	[]	0	0	0	0	0	0	0	0	0	0	0	0	0	0	0	0	0	0	0	0	0	0	0	0	0	0	0	0	0	0	0	0	0	0	0	0	0	0
'EX_strch2[e]'	[]	[]	[]	0	0	0	0	0	0	0	0	0	0	0	0	0	0	0	0	0	0	0	0	0	0	0	0	0	0	0	0	0	0	0	0	0	0	0	0	0	0
'EX_strdnc[e]'	[]	[]	[]	0	0	-2.27374e-13	-2.27374e-13	-2.27374e-13	-2.27374e-13	-2.27374e-13	-2.27374e-13	-2.27374e-13	-2.27374e-13	-2.27374e-13	-2.27374e-13	-2.27374e-13	-2.27374e-13	-2.27374e-13	-2.27374e-13	-2.27374e-13	-2.27374e-13	-2.27374e-13	-2.27374e-13	-2.27374e-13	-2.27374e-13	-2.27374e-13	-2.27374e-13	-2.27374e-13	-2.27374e-13	-2.27374e-13	-2.27374e-13	-2.27374e-13	-2.27374e-13	-2.27374e-13	-2.27374e-13	-2.27374e-13	-2.27374e-13	-2.27374e-13	-2.27374e-13	-2.27374e-13	-2.27374e-13
'EX_succ[e]'	[]	[]	[]	0	0	0	0	0	0	0	0	0	0	0	0	0	0	0	0	0	0	0	0	0	0	0	0	0	0	0	0	0	0	0	0	0	0	0	0	0	0
'EX_tag_hs[e]'	[]	[]	[]	0	0	0	0	0	0	0	0	0	0	0	0	0	0	0	0	0	0	0	0	0	0	0	0	0	0	0	0	0	0	0	0	0	0	0	0	0	0
'EX_tagat-D[e]'	[]	[]	[]	0	0	0	0	0	0	0	0	0	0	0	0	0	0	0	0	0	0	0	0	0	0	0	0	0	0	0	0	0	0	0	0	0	0	0	0	0	0
'EX_taur[e]'	[]	[]	[]	0	0	0	0	0	0	0	0	0	0	0	0	0	0	0	0	0	0	0	0	0	0	0	0	0	0	0	0	0	0	0	0	0	0	0	0	0	0
'EX_tchola[e]'	[]	[]	[]	0	0	0	0	0	0	0	0	0	0	0	0	0	0	0	0	0	0	0	0	0	0	0	0	0	0	0	0	0	0	0	0	0	0	0	0	0	0
'EX_tcynt[e]'	[]	[]	[]	0	0	0	0	0	0	0	0	0	0	0	0	0	0	0	0	0	0	0	0	0	0	0	0	0	0	0	0	0	0	0	0	0	0	0	0	0	0
'EX_tdchola[e]'	[]	[]	[]	0	0	0	0	0	0	0	0	0	0	0	0	0	0	0	0	0	0	0	0	0	0	0	0	0	0	0	0	0	0	0	0	0	0	0	0	0	0
'EX_tethex3[e]'	[]	[]	[]	0	0	-2.27374e-13	-2.27374e-13	-2.27374e-13	-2.27374e-13	-2.27374e-13	-2.27374e-13	-2.27374e-13	-2.27374e-13	-2.27374e-13	-2.27374e-13	-2.27374e-13	-2.27374e-13	-2.27374e-13	-2.27374e-13	-2.27374e-13	-2.27374e-13	-2.27374e-13	-2.27374e-13	-2.27374e-13	-2.27374e-13	-2.27374e-13	-2.27374e-13	-2.27374e-13	-2.27374e-13	-2.27374e-13	-2.27374e-13	-2.27374e-13	-2.27374e-13	-2.27374e-13	-2.27374e-13	-2.27374e-13	-2.27374e-13	-2.27374e-13	-2.27374e-13	-2.27374e-13	-2.27374e-13
'EX_tetpent3[e]'	[]	[]	[]	0	0	-2.27374e-13	-2.27374e-13	-2.27374e-13	-2.27374e-13	-2.27374e-13	-2.27374e-13	-2.27374e-13	-2.27374e-13	-2.27374e-13	-2.27374e-13	-2.27374e-13	-2.27374e-13	-2.27374e-13	-2.27374e-13	-2.27374e-13	-2.27374e-13	-2.27374e-13	-2.27374e-13	-2.27374e-13	-2.27374e-13	-2.27374e-13	-2.27374e-13	-2.27374e-13	-2.27374e-13	-2.27374e-13	-2.27374e-13	-2.27374e-13	-2.27374e-13	-2.27374e-13	-2.27374e-13	-2.27374e-13	-2.27374e-13	-2.27374e-13	-2.27374e-13	-2.27374e-13	-2.27374e-13
'EX_tetpent6[e]'	[]	[]	[]	0	0	-4.54747e-13	-4.54747e-13	-4.54747e-13	-4.54747e-13	-4.54747e-13	-4.54747e-13	-4.54747e-13	-4.54747e-13	-4.54747e-13	-4.54747e-13	-4.54747e-13	-4.54747e-13	-4.54747e-13	-4.54747e-13	-4.54747e-13	-4.54747e-13	-4.54747e-13	-4.54747e-13	-4.54747e-13	-4.54747e-13	-4.54747e-13	-4.54747e-13	-4.54747e-13	-4.54747e-13	-4.54747e-13	-4.54747e-13	-4.54747e-13	-4.54747e-13	-4.54747e-13	-4.54747e-13	-4.54747e-13	-4.54747e-13	-4.54747e-13	-4.54747e-13	-4.54747e-13	-4.54747e-13
'EX_tettet6[e]'	[]	[]	[]	0	0	-4.54747e-13	-4.54747e-13	-4.54747e-13	-4.54747e-13	-4.54747e-13	-4.54747e-13	-4.54747e-13	-4.54747e-13	-4.54747e-13	-4.54747e-13	-4.54747e-13	-4.54747e-13	-4.54747e-13	-4.54747e-13	-4.54747e-13	-4.54747e-13	-4.54747e-13	-4.54747e-13	-4.54747e-13	-4.54747e-13	-4.54747e-13	-4.54747e-13	-4.54747e-13	-4.54747e-13	-4.54747e-13	-4.54747e-13	-4.54747e-13	-4.54747e-13	-4.54747e-13	-4.54747e-13	-4.54747e-13	-4.54747e-13	-4.54747e-13	-4.54747e-13	-4.54747e-13	-4.54747e-13
'EX_thf[e]'	[]	[]	[]	0	0	-2.27374e-13	-2.27374e-13	-2.27374e-13	-2.27374e-13	-2.27374e-13	-2.27374e-13	-2.27374e-13	-2.27374e-13	-2.27374e-13	-2.27374e-13	-2.27374e-13	-2.27374e-13	-2.27374e-13	-2.27374e-13	-2.27374e-13	-2.27374e-13	-2.27374e-13	-2.27374e-13	-2.27374e-13	-2.27374e-13	-2.27374e-13	-2.27374e-13	-2.27374e-13	-2.27374e-13	-2.27374e-13	-2.27374e-13	-2.27374e-13	-2.27374e-13	-2.27374e-13	-2.27374e-13	-2.27374e-13	-2.27374e-13	-2.27374e-13	-2.27374e-13	-2.27374e-13	-2.27374e-13
'EX_thm[e]'	[]	[]	[]	0	0	0	0	0	0	0	0	0	0	0	0	0	0	0	0	0	0	0	0	0	0	0	0	0	0	0	0	0	0	0	0	0	0	0	0	0	0
'EX_thmmp[e]'	[]	[]	[]	0	0	0	0	0	0	0	0	0	0	0	0	0	0	0	0	0	0	0	0	0	0	0	0	0	0	0	0	0	0	0	0	0	0	0	0	0	0
'EX_thmtp[e]'	[]	[]	[]	0	0	0	0	0	0	0	0	0	0	0	0	0	0	0	0	0	0	0	0	0	0	0	0	0	0	0	0	0	0	0	0	0	0	0	0	0	0
'EX_thr-L[e]'	[]	[]	[]	-0.00819749	-0.01	0	0	0	0	0	0	0	0	0	0	0	0	0	0	0	0	0	0	0	0	0	0	0	0	0	0	0	0	0	0	0	0	0	0	0	0
'EX_thym[e]'	[]	[]	[]	0	0	0	0	0	0	0	0	0	0	0	0	0	0	0	0	0	0	0	0	0	0	0	0	0	0	0	0	0	0	0	0	0	0	0	0	0	0
'EX_thymd[e]'	[]	[]	[]	0	0	0	0	0	0	0	0	0	0	0	0	0	0	0	0	0	0	0	0	0	0	0	0	0	0	0	0	0	0	0	0	0	0	0	0	0	0
'EX_thyox-L[e]'	[]	[]	[]	0	0	0	0	0	0	0	0	0	0	0	0	0	0	0	0	0	0	0	0	0	0	0	0	0	0	0	0	0	0	0	0	0	0	0	0	0	0
'EX_tmndnc[e]'	[]	[]	[]	0	0	-2.27374e-13	-2.27374e-13	-2.27374e-13	-2.27374e-13	-2.27374e-13	-2.27374e-13	-2.27374e-13	-2.27374e-13	-2.27374e-13	-2.27374e-13	-2.27374e-13	-2.27374e-13	-2.27374e-13	-2.27374e-13	-2.27374e-13	-2.27374e-13	-2.27374e-13	-2.27374e-13	-2.27374e-13	-2.27374e-13	-2.27374e-13	-2.27374e-13	-2.27374e-13	-2.27374e-13	-2.27374e-13	-2.27374e-13	-2.27374e-13	-2.27374e-13	-2.27374e-13	-2.27374e-13	-2.27374e-13	-2.27374e-13	-2.27374e-13	-2.27374e-13	-2.27374e-13	-2.27374e-13
'EX_tre[e]'	[]	[]	[]	0	0	0	0	0	0	0	0	0	0	0	0	0	0	0	0	0	0	0	0	0	0	0	0	0	0	0	0	0	0	0	0	0	0	0	0	0	0
'EX_triodthy[e]'	[]	[]	[]	0	0	0	0	0	0	0	0	0	0	0	0	0	0	0	0	0	0	0	0	0	0	0	0	0	0	0	0	0	0	0	0	0	0	0	0	0	0
'EX_triodthysuf[e]'	[]	[]	[]	0	0	0	0	0	0	0	0	0	0	0	0	0	0	0	0	0	0	0	0	0	0	0	0	0	0	0	0	0	0	0	0	0	0	0	0	0	0
'EX_trp-L[e]'	[]	[]	[]	-0.00188088	-0.01	-0.01	-0.01	-0.01	-0.01	-0.01	-0.01	-0.01	-0.01	-0.01	-0.01	-0.01	-0.01	-0.01	-0.01	-0.01	-0.01	-0.01	-0.01	-0.01	-0.01	-0.01	-0.01	-0.01	-0.01	-0.01	-0.01	-0.01	-0.01	-0.01	-0.01	-0.01	-0.01	-0.01	-0.01	-0.01	-0.01
'EX_tststerone[e]'	[]	[]	[]	0	0	0	0	0	0	0	0	0	0	0	0	0	0	0	0	0	0	0	0	0	0	0	0	0	0	0	0	0	0	0	0	0	0	0	0	0	0
'EX_tststeroneglc[e]'	[]	[]	[]	0	0	0	0	0	0	0	0	0	0	0	0	0	0	0	0	0	0	0	0	0	0	0	0	0	0	0	0	0	0	0	0	0	0	0	0	0	0
'EX_tsul[e]'	[]	[]	[]	0	0	0	0	0	0	0	0	0	0	0	0	0	0	0	0	0	0	0	0	0	0	0	0	0	0	0	0	0	0	0	0	0	0	0	0	0	0
'EX_ttdca[e]'	[]	[]	[]	-3.67582e-05	-0.00768361	-0.001	-0.001	-0.001	-0.001	-0.001	-0.001	-0.001	-0.001	-0.001	-0.001	-0.001	-0.001	-0.001	-0.001	-0.001	-0.001	-0.001	-0.001	-0.001	-0.001	-0.001	-0.001	-0.001	-0.001	-0.001	-0.001	-0.001	-0.001	-0.001	-0.001	-0.001	-0.001	-0.001	-0.001	-0.001	-0.001
'EX_txa2[e]'	[]	[]	[]	0	0	8.52651e-13	8.52651e-13	8.52651e-13	8.52651e-13	8.52651e-13	8.52651e-13	8.52651e-13	8.52651e-13	8.52651e-13	8.52651e-13	8.52651e-13	8.52651e-13	8.52651e-13	8.52651e-13	8.52651e-13	8.52651e-13	8.52651e-13	8.52651e-13	8.52651e-13	8.52651e-13	8.52651e-13	8.52651e-13	8.52651e-13	8.52651e-13	8.52651e-13	8.52651e-13	8.52651e-13	8.52651e-13	8.52651e-13	8.52651e-13	8.52651e-13	8.52651e-13	8.52651e-13	8.52651e-13	8.52651e-13	8.52651e-13
'EX_tymsf[e]'	[]	[]	[]	0	0	0	0	0	0	0	0	0	0	0	0	0	0	0	0	0	0	0	0	0	0	0	0	0	0	0	0	0	0	0	0	0	0	0	0	0	0
'EX_tyr-L[e]'	[]	[]	[]	0	0	0	0	0	0	0	0	0	0	0	0	0	0	0	0	0	0	0	0	0	0	0	0	0	0	0	0	0	0	0	0	0	0	0	0	0	0
'EX_udp[e]'	[]	[]	[]	0	0	0	0	0	0	0	0	0	0	0	0	0	0	0	0	0	0	0	0	0	0	0	0	0	0	0	0	0	0	0	0	0	0	0	0	0	0
'EX_ump[e]'	[]	[]	[]	0	0	0	0	0	0	0	0	0	0	0	0	0	0	0	0	0	0	0	0	0	0	0	0	0	0	0	0	0	0	0	0	0	0	0	0	0	0
'EX_ura[e]'	[]	[]	[]	0	0	0	0	0	0	0	0	0	0	0	0	0	0	0	0	0	0	0	0	0	0	0	0	0	0	0	0	0	0	0	0	0	0	0	0	0	0
'EX_urate[e]'	[]	[]	[]	0	0	0	0	0	0	0	0	0	0	0	0	0	0	0	0	0	0	0	0	0	0	0	0	0	0	0	0	0	0	0	0	0	0	0	0	0	0
'EX_urea[e]'	[]	[]	[]	0.0149569	0.0113269	0.02375	0.02375	0.02375	0.02375	0.02375	0.02375	0.02375	0.02375	0.02375	0.02375	0.02375	0.02375	0.02375	0.02375	0.02375	0.02375	0.02375	0.02375	0.02375	0.02375	0.02375	0.02375	0.02375	0.02375	0.02375	0.02375	0.02375	0.02375	0.02375	0.02375	0.02375	0.02375	0.02375	0.02375	0.02375	0.02375
'EX_uri[e]'	[]	[]	[]	0	0	0	0	0	0	0	0	0	0	0	0	0	0	0	0	0	0	0	0	0	0	0	0	0	0	0	0	0	0	0	0	0	0	0	0	0	0
'EX_utp[e]'	[]	[]	[]	0	0	0	0	0	0	0	0	0	0	0	0	0	0	0	0	0	0	0	0	0	0	0	0	0	0	0	0	0	0	0	0	0	0	0	0	0	0
'EX_vacc[e]'	[]	[]	[]	0	0	-2.27374e-13	-2.27374e-13	-2.27374e-13	-2.27374e-13	-2.27374e-13	-2.27374e-13	-2.27374e-13	-2.27374e-13	-2.27374e-13	-2.27374e-13	-2.27374e-13	-2.27374e-13	-2.27374e-13	-2.27374e-13	-2.27374e-13	-2.27374e-13	-2.27374e-13	-2.27374e-13	-2.27374e-13	-2.27374e-13	-2.27374e-13	-2.27374e-13	-2.27374e-13	-2.27374e-13	-2.27374e-13	-2.27374e-13	-2.27374e-13	-2.27374e-13	-2.27374e-13	-2.27374e-13	-2.27374e-13	-2.27374e-13	-2.27374e-13	-2.27374e-13	-2.27374e-13	-2.27374e-13
'EX_val-L[e]'	[]	[]	[]	-0.01	-0.00901827	-0.01	-0.01	-0.01	-0.01	-0.01	-0.01	-0.01	-0.01	-0.01	-0.01	-0.01	-0.01	-0.01	-0.01	-0.01	-0.01	-0.01	-0.01	-0.01	-0.01	-0.01	-0.01	-0.01	-0.01	-0.01	-0.01	-0.01	-0.01	-0.01	-0.01	-0.01	-0.01	-0.01	-0.01	-0.01	-0.01
'EX_vitd2[e]'	[]	[]	[]	0	0	-2.27374e-13	-2.27374e-13	-2.27374e-13	-2.27374e-13	-2.27374e-13	-2.27374e-13	-2.27374e-13	-2.27374e-13	-2.27374e-13	-2.27374e-13	-2.27374e-13	-2.27374e-13	-2.27374e-13	-2.27374e-13	-2.27374e-13	-2.27374e-13	-2.27374e-13	-2.27374e-13	-2.27374e-13	-2.27374e-13	-2.27374e-13	-2.27374e-13	-2.27374e-13	-2.27374e-13	-2.27374e-13	-2.27374e-13	-2.27374e-13	-2.27374e-13	-2.27374e-13	-2.27374e-13	-2.27374e-13	-2.27374e-13	-2.27374e-13	-2.27374e-13	-2.27374e-13	-2.27374e-13
'EX_vitd3[e]'	[]	[]	[]	0	0	0	0	0	0	0	0	0	0	0	0	0	0	0	0	0	0	0	0	0	0	0	0	0	0	0	0	0	0	0	0	0	0	0	0	0	0
'EX_xolest_hs[e]'	[]	[]	[]	0	0	0	0	0	0	0	0	0	0	0	0	0	0	0	0	0	0	0	0	0	0	0	0	0	0	0	0	0	0	0	0	0	0	0	0	0	0
'EX_xoltri24[e]'	[]	[]	[]	0	0	0	0	0	0	0	0	0	0	0	0	0	0	0	0	0	0	0	0	0	0	0	0	0	0	0	0	0	0	0	0	0	0	0	0	0	0
'EX_xoltri25[e]'	[]	[]	[]	0	0	0	0	0	0	0	0	0	0	0	0	0	0	0	0	0	0	0	0	0	0	0	0	0	0	0	0	0	0	0	0	0	0	0	0	0	0
'EX_xoltri27[e]'	[]	[]	[]	0	0	0.001	0.001	0.001	0.001	0.001	0.001	0.001	0.001	0.001	0.001	0.001	0.001	0.001	0.001	0.001	0.001	0.001	0.001	0.001	0.001	0.001	0.001	0.001	0.001	0.001	0.001	0.001	0.001	0.001	0.001	0.001	0.001	0.001	0.001	0.001	0.001
'EX_xylt[e]'	[]	[]	[]	0	0	0	0	0	0	0	0	0	0	0	0	0	0	0	0	0	0	0	0	0	0	0	0	0	0	0	0	0	0	0	0	0	0	0	0	0	0
'EX_yvite[e]'	[]	[]	[]	0	0	0	0	0	0	0	0	0	0	0	0	0	0	0	0	0	0	0	0	0	0	0	0	0	0	0	0	0	0	0	0	0	0	0	0	0	0
'10FTHF5GLUtlam'	'5-glutamyl-10FTHF transport, lysosomal'	'10fthf5glu(c,am) -> 10fthf5glu(l,am) '	'Transport, Lysosomal'	0	0	0	0	0	0	0	0	0	0	0	0	0	0	0	0	0	0	0	0	0	0	0	0	0	0	0	0	0	0	0	0	0	0	0	0	0	0
'10FTHF5GLUtmam'	'5-glutamyl-10FTHF transport, mitochondrial'	'10fthf5glu(m,am) -> 10fthf5glu(c,am) '	'Transport, Mitochondrial'	0	0	0	0	0	0	0	0	0	0	0	0	0	0	0	0	0	0	0	0	0	0	0	0	0	0	0	0	0	0	0	0	0	0	0	0	0	0
'10FTHF6GLUtlam'	'6-glutamyl-10FTHF transport, lysosomal'	'10fthf6glu(c,am) -> 10fthf6glu(l,am) '	'Transport, Lysosomal'	0	0	0	0	0	0	0	0	0	0	0	0	0	0	0	0	0	0	0	0	0	0	0	0	0	0	0	0	0	0	0	0	0	0	0	0	0	0
'10FTHF6GLUtmam'	'6-glutamyl-10FTHF transport, mitochondrial'	'10fthf6glu(m,am) -> 10fthf6glu(c,am) '	'Transport, Mitochondrial'	0	0	0	0	0	0	0	0	0	0	0	0	0	0	0	0	0	0	0	0	0	0	0	0	0	0	0	0	0	0	0	0	0	0	0	0	0	0
'10FTHF7GLUtlam'	'7-glutamyl-10FTHF transport, lysosomal'	'10fthf7glu(c,am) -> 10fthf7glu(l,am) '	'Transport, Lysosomal'	0	0	0	0	0	0	0	0	0	0	0	0	0	0	0	0	0	0	0	0	0	0	0	0	0	0	0	0	0	0	0	0	0	0	0	0	0	0
'10FTHF7GLUtmam'	'7-glutamyl-10FTHF transport, mitochondrial'	'10fthf7glu(m,am) -> 10fthf7glu(c,am) '	'Transport, Mitochondrial'	0	0	0	0	0	0	0	0	0	0	0	0	0	0	0	0	0	0	0	0	0	0	0	0	0	0	0	0	0	0	0	0	0	0	0	0	0	0
'10FTHFtlam'	'10-Formyltetrahydrofolate lysosomal transport via diffusion'	'10fthf(c,am) <=> 10fthf(l,am) '	'Transport, Lysosomal'	0	0	0	0	0	0	0	0	0	0	0	0	0	0	0	0	0	0	0	0	0	0	0	0	0	0	0	0	0	0	0	0	0	0	0	0	0	0
'10FTHFtmam'	'10-Formyltetrahydrofolate mitochondrial transport via diffusion'	'10fthf(c,am) <=> 10fthf(m,am) '	'Transport, Mitochondrial'	0	0	0	0	0	0	0	0	0	0	0	0	0	0	0	0	0	0	0	0	0	0	0	0	0	0	0	0	0	0	0	0	0	0	0	0	0	0
'13DAMPPOXam'	'1,3-Diaminopropane:oxygen oxidoreductase (deaminating)'	'13dampp(c,am) + h2o(c,am) + o2(c,am) -> bamppald(c,am) + h2o2(c,am) + nh4(c,am) '	'beta-Alanine metabolism'	0	0	0	0	0	0	0	0	0	0	0	0	0	0	0	0	0	0	0	0	0	0	0	0	0	0	0	0	0	0	0	0	0	0	0	0	0	0
'1MNCAMtiam'	'N1-Methylnicotinamide transport'	'1mncam(c,am) + atp(c,am) + h2o(c,am) -> adp(c,am) + h(c,am) + pi(c,am) + 1mncam(e,am) '	'Transport, Extracellular'	0	0	0	0	0	0	0	0	0	0	0	0	0	0	0	0	0	0	0	0	0	0	0	0	0	0	0	0	0	0	0	0	0	0	0	0	0	0
'1a,24,25VITD2Hmam'	'1-alpha-Vitamin D-24,25-hydroxylase (D2)'	'2425dhvitd2(m,am) + h(m,am) + nadph(m,am) + o2(m,am) -> 1a2425thvitd2(m,am) + h2o(m,am) + nadp(m,am) '	'Vitamin D'	0	0	0	0	0	0	0	0	0	0	0	0	0	0	0	0	0	0	0	0	0	0	0	0	0	0	0	0	0	0	0	0	0	0	0	0	0	0
'1a,24,25VITD3Hmam'	'1-alpha-Vitamin D-24,25-hydroxylase (D3)'	'2425dhvitd3(m,am) + h(m,am) + nadph(m,am) + o2(m,am) -> 1a2425thvitd3(m,am) + h2o(m,am) + nadp(m,am) '	'Vitamin D'	0	0	0	0	0	0	0	0	0	0	0	0	0	0	0	0	0	0	0	0	0	0	0	0	0	0	0	0	0	0	0	0	0	0	0	0	0	0
'1a,25VITD2Hmam'	'1-alpha,24R,25-Vitamin D-hydroxylase (D2)'	'1a25dhvitd2(m,am) + h(m,am) + nadph(m,am) + o2(m,am) -> 1a2425thvitd2(m,am) + h2o(m,am) + nadp(m,am) '	'Vitamin D'	0	0	0	0	0	0	0	0	0	0	0	0	0	0	0	0	0	0	0	0	0	0	0	0	0	0	0	0	0	0	0	0	0	0	0	0	0	0
'1a,25VITD3Hmam'	'1-alpha,24R,25-Vitamin D-hydroxylase (D3)'	'1a25dhvitd3(m,am) + h(m,am) + nadph(m,am) + o2(m,am) -> 1a2425thvitd3(m,am) + h2o(m,am) + nadp(m,am) '	'Vitamin D'	0	0	0	0	0	0	0	0	0	0	0	0	0	0	0	0	0	0	0	0	0	0	0	0	0	0	0	0	0	0	0	0	0	0	0	0	0	0
'24,25DHVITD2tam'	'24,25-Dihydroxyvitamin D2 transport from cytoplasm'	'2425dhvitd2(c,am) -> 2425dhvitd2(e,am) '	'Transport, Extracellular'	0	0	0	0	0	0	0	0	0	0	0	0	0	0	0	0	0	0	0	0	0	0	0	0	0	0	0	0	0	0	0	0	0	0	0	0	0	0
'24,25DHVITD2tmam'	'24,25-Dihydroxyvitamin D2 transport from mitochondria'	'2425dhvitd2(m,am) -> 2425dhvitd2(c,am) '	'Transport, Mitochondrial'	0	0	0	0	0	0	0	0	0	0	0	0	0	0	0	0	0	0	0	0	0	0	0	0	0	0	0	0	0	0	0	0	0	0	0	0	0	0
'24,25DHVITD3tam'	'24,25-Dihydroxyvitamin D3 transport from cytoplasm'	'2425dhvitd3(c,am) -> 2425dhvitd3(e,am) '	'Transport, Extracellular'	0	0	0	0	0	0	0	0	0	0	0	0	0	0	0	0	0	0	0	0	0	0	0	0	0	0	0	0	0	0	0	0	0	0	0	0	0	0
'24,25DHVITD3tmam'	'24,25-Dihydroxyvitamin D3 transport from mitochondria'	'2425dhvitd3(m,am) -> 2425dhvitd3(c,am) '	'Transport, Mitochondrial'	0	0	0	0	0	0	0	0	0	0	0	0	0	0	0	0	0	0	0	0	0	0	0	0	0	0	0	0	0	0	0	0	0	0	0	0	0	0
'24,25VITD2Hmam'	'24R-Vitamin D-25-hydroxylase (D2)'	'25hvitd2(m,am) + h(m,am) + nadph(m,am) + o2(m,am) -> 2425dhvitd2(m,am) + h2o(m,am) + nadp(m,am) '	'Vitamin D'	0	0	0	0	0	0	0	0	0	0	0	0	0	0	0	0	0	0	0	0	0	0	0	0	0	0	0	0	0	0	0	0	0	0	0	0	0	0
'24,25VITD3Hmam'	'24R-Vitamin D-25-hydroxylase (D3)'	'25hvitd3(m,am) + h(m,am) + nadph(m,am) + o2(m,am) -> 2425dhvitd3(m,am) + h2o(m,am) + nadp(m,am) '	'Vitamin D'	0	0	0	0	0	0	0	0	0	0	0	0	0	0	0	0	0	0	0	0	0	0	0	0	0	0	0	0	0	0	0	0	0	0	0	0	0	0
'24NPHteam'	'xenobiotic transport'	'24nph(e,am) <=> 24nph(c,am) '	'Transport, Extracellular'	0	0	0	0	0	0	0	0	0	0	0	0	0	0	0	0	0	0	0	0	0	0	0	0	0	0	0	0	0	0	0	0	0	0	0	0	0	0
'25HVITD2tam'	'25-hydroxyvitamin D2 transport from cytoplasm'	'25hvitd2(c,am) -> 25hvitd2(e,am) '	'Transport, Extracellular'	0	0	0	0	0	0	0	0	0	0	0	0	0	0	0	0	0	0	0	0	0	0	0	0	0	0	0	0	0	0	0	0	0	0	0	0	0	0
'25HVITD2tinam'	'25-hydroxyvitamin D2 transport in cytoplasm'	'25hvitd2(e,am) -> 25hvitd2(c,am) '	'Transport, Extracellular'	0	0	2.27374e-13	2.27374e-13	2.27374e-13	2.27374e-13	2.27374e-13	2.27374e-13	2.27374e-13	2.27374e-13	2.27374e-13	2.27374e-13	2.27374e-13	2.27374e-13	2.27374e-13	2.27374e-13	2.27374e-13	2.27374e-13	2.27374e-13	2.27374e-13	2.27374e-13	2.27374e-13	2.27374e-13	2.27374e-13	2.27374e-13	2.27374e-13	2.27374e-13	2.27374e-13	2.27374e-13	2.27374e-13	2.27374e-13	2.27374e-13	2.27374e-13	2.27374e-13	2.27374e-13	2.27374e-13	2.27374e-13	2.27374e-13
'25HVITD2tin-mam'	'25-hydroxyvitamin D2 transport in mitochondria'	'25hvitd2(c,am) -> 25hvitd2(m,am) '	'Transport, Mitochondrial'	0	0	2.27374e-13	2.27374e-13	2.27374e-13	2.27374e-13	2.27374e-13	2.27374e-13	2.27374e-13	2.27374e-13	2.27374e-13	2.27374e-13	2.27374e-13	2.27374e-13	2.27374e-13	2.27374e-13	2.27374e-13	2.27374e-13	2.27374e-13	2.27374e-13	2.27374e-13	2.27374e-13	2.27374e-13	2.27374e-13	2.27374e-13	2.27374e-13	2.27374e-13	2.27374e-13	2.27374e-13	2.27374e-13	2.27374e-13	2.27374e-13	2.27374e-13	2.27374e-13	2.27374e-13	2.27374e-13	2.27374e-13	2.27374e-13
'25HVITD2tmam'	'25-hydroxyvitamin D2 transport from mitochondria'	'25hvitd2(m,am) -> 25hvitd2(c,am) '	'Transport, Mitochondrial'	0	0	0	0	0	0	0	0	0	0	0	0	0	0	0	0	0	0	0	0	0	0	0	0	0	0	0	0	0	0	0	0	0	0	0	0	0	0
'25HVITD3tam'	'25-hydroxyvitamin D3 transport from cytoplasm'	'25hvitd3(c,am) -> 25hvitd3(e,am) '	'Transport, Extracellular'	0	0	0.001	0.001	0.001	0.001	0.001	0.001	0.001	0.001	0.001	0.001	0.001	0.001	0.001	0.001	0.001	0.001	0.001	0.001	0.001	0.001	0.001	0.001	0.001	0.001	0.001	0.001	0.001	0.001	0.001	0.001	0.001	0.001	0.001	0.001	0.001	0.001
'25HVITD3tinam'	'25-hydroxyvitamin D3 transport in cytoplasm'	'25hvitd3(e,am) -> 25hvitd3(c,am) '	'Transport, Extracellular'	0	0	0	0	0	0	0	0	0	0	0	0	0	0	0	0	0	0	0	0	0	0	0	0	0	0	0	0	0	0	0	0	0	0	0	0	0	0
'25HVITD3tin-mam'	'25-hydroxyvitamin D3 transport in mitochondria'	'25hvitd3(c,am) -> 25hvitd3(m,am) '	'Transport, Mitochondrial'	0	0	0	0	0	0	0	0	0	0	0	0	0	0	0	0	0	0	0	0	0	0	0	0	0	0	0	0	0	0	0	0	0	0	0	0	0	0
'25HVITD3tmam'	'25-hydroxyvitamin D3 transport from mitochondria'	'25hvitd3(m,am) -> 25hvitd3(c,am) '	'Transport, Mitochondrial'	0	0	0.001	0.001	0.001	0.001	0.001	0.001	0.001	0.001	0.001	0.001	0.001	0.001	0.001	0.001	0.001	0.001	0.001	0.001	0.001	0.001	0.001	0.001	0.001	0.001	0.001	0.001	0.001	0.001	0.001	0.001	0.001	0.001	0.001	0.001	0.001	0.001
'25VITD2Hmam'	'1-alpha-Vitamin D-25-hydroxylase (D2)'	'25hvitd2(m,am) + h(m,am) + nadph(m,am) + o2(m,am) -> 1a25dhvitd2(m,am) + h2o(m,am) + nadp(m,am) '	'Vitamin D'	0	0	0	0	0	0	0	0	0	0	0	0	0	0	0	0	0	0	0	0	0	0	0	0	0	0	0	0	0	0	0	0	0	0	0	0	0	0
'25VITD3Hmam'	'1-alpha-Vitamin D-25-hydroxylase (D3)'	'25hvitd3(m,am) + h(m,am) + nadph(m,am) + o2(m,am) -> 1a25dhvitd3(m,am) + h2o(m,am) + nadp(m,am) '	'Vitamin D'	0	0	0	0	0	0	0	0	0	0	0	0	0	0	0	0	0	0	0	0	0	0	0	0	0	0	0	0	0	0	0	0	0	0	0	0	0	0
'2DR1PPam'	'2-deoxy-D-ribose 1-phosphate phosphorylase'	'2dr1p(c,am) + h2o(c,am) -> drib(c,am) + pi(c,am) '	'Pyrimidine Catabolism'	0	0	0.0752087	0.0752087	0.0752087	0.0752087	0.0752087	0.0752087	0.0752087	0.0752087	0.0752087	0.0752087	0.0752087	0.0752087	0.0752087	0.0752087	0.0752087	0.0752087	0.0752087	0.0752087	0.0752087	0.0752087	0.0752087	0.0752087	0.0752087	0.0752087	0.0752087	0.0752087	0.0752087	0.0752087	0.0752087	0.0752087	0.0752087	0.0752087	0.0752087	0.0752087	0.0752087	0.0752087
'2HBOam'	'2-Hydroxybutyrate:NAD+ oxidoreductase'	'2hb(c,am) + nad(c,am) <=> 2obut(c,am) + h(c,am) + nadh(c,am) '	'Propanoate Metabolism'	-0.0034326	-0.00496654	0	0	0	0	0	0	0	0	0	0	0	0	0	0	0	0	0	0	0	0	0	0	0	0	0	0	0	0	0	0	0	0	0	0	0	0
'2HBt2am'	'2-hydroxybutyrate cotransport with proton'	'2hb(e,am) + h(e,am) <=> 2hb(c,am) + h(c,am) '	'Transport, Extracellular'	-0.0034326	-0.00496654	0	0	0	0	0	0	0	0	0	0	0	0	0	0	0	0	0	0	0	0	0	0	0	0	0	0	0	0	0	0	0	0	0	0	0	0
'2HCO3_NAtam'	'bicarbonate transport (Na/HCO3 1:2 cotransport)'	'2 hco3(e,am) + na1(e,am) <=> 2 hco3(c,am) + na1(c,am) '	'Transport, Extracellular'	-1000	-1000	-1000	-1000	-1000	-1000	-1000	-1000	-1000	-1000	-1000	-1000	-1000	-1000	-1000	-1000	-1000	-1000	-1000	-1000	-1000	-1000	-1000	-1000	-1000	-1000	-1000	-1000	-1000	-1000	-1000	-1000	-1000	-1000	-1000	-1000	-1000	-1000
'2MCITtam'	'2-methylcitrate transport via diffusion'	'2mcit(c,am) <=> 2mcit(e,am) '	'Transport, Extracellular'	0	0	0	0	0	0	0	0	0	0	0	0	0	0	0	0	0	0	0	0	0	0	0	0	0	0	0	0	0	0	0	0	0	0	0	0	0	0
'2OXOADOXmam'	'2-Oxoadipate:lipoamde 2-oxidoreductase(decarboxylating and acceptor-succinylating) (mitochondria)'	'2oxoadp(m,am) + coa(m,am) + nad(m,am) -> co2(m,am) + glutcoa(m,am) + nadh(m,am) '	'Lysine Metabolism'	0	0	0	0	0	0	0	0	0	0	0	0	0	0	0	0	0	0	0	0	0	0	0	0	0	0	0	0	0	0	0	0	0	0	0	0	0	0
'2OXOADPTmam'	'2-oxoadipate shuttle (cytosol/mitochondria)'	'2oxoadp(c,am) + akg(m,am) <=> akg(c,am) + 2oxoadp(m,am) '	'Tryptophan metabolism'	0	0	-2.27374e-13	-2.27374e-13	-2.27374e-13	-2.27374e-13	-2.27374e-13	-2.27374e-13	-2.27374e-13	-2.27374e-13	-2.27374e-13	-2.27374e-13	-2.27374e-13	-2.27374e-13	-2.27374e-13	-2.27374e-13	-2.27374e-13	-2.27374e-13	-2.27374e-13	-2.27374e-13	-2.27374e-13	-2.27374e-13	-2.27374e-13	-2.27374e-13	-2.27374e-13	-2.27374e-13	-2.27374e-13	-2.27374e-13	-2.27374e-13	-2.27374e-13	-2.27374e-13	-2.27374e-13	-2.27374e-13	-2.27374e-13	-2.27374e-13	-2.27374e-13	-2.27374e-13	-2.27374e-13
'34DHPHAMTam'	'3,4-Dihydroxyphenylacetate:amet O-methyltransferase'	'34dhpha(c,am) + amet(c,am) -> ahcys(c,am) + h(c,am) + homoval(c,am) '	'Tyrosine metabolism'	0	0	0	0	0	0	0	0	0	0	0	0	0	0	0	0	0	0	0	0	0	0	0	0	0	0	0	0	0	0	0	0	0	0	0	0	0	0
'34DHPLACOXam'	'3,4-Dihydroxyphenylacetaldehyde:NAD+ oxidoreductase'	'34dhpac(c,am) + h2o(c,am) + nad(c,am) -> 34dhpha(c,am) + 2 h(c,am) + nadh(c,am) '	'Tyrosine metabolism'	0	1000	999.537	999.537	999.537	999.537	999.537	999.537	999.537	999.537	999.537	999.537	999.537	999.537	999.537	999.537	999.537	999.537	999.537	999.537	999.537	999.537	999.537	999.537	999.537	999.537	999.537	999.537	999.537	999.537	999.537	999.537	999.537	999.537	999.537	999.537	999.537	999.537
'34DHPLACOX[NADP]am'	[]	[]	[]	0	-1000	-999.537	-999.537	-999.537	-999.537	-999.537	-999.537	-999.537	-999.537	-999.537	-999.537	-999.537	-999.537	-999.537	-999.537	-999.537	-999.537	-999.537	-999.537	-999.537	-999.537	-999.537	-999.537	-999.537	-999.537	-999.537	-999.537	-999.537	-999.537	-999.537	-999.537	-999.537	-999.537	-999.537	-999.537	-999.537	-999.537
'34HPLFMam'	'3-(4-hydroxyphenyl-)lactate formation'	'34hpp(m,am) + h(m,am) + nadh(m,am) -> 34hpl(m,am) + nad(m,am) '	'Ubiquinone Biosynthesis'	0	0	0	0	0	0	0	0	0	0	0	0	0	0	0	0	0	0	0	0	0	0	0	0	0	0	0	0	0	0	0	0	0	0	0	0	0	0
'35CGMPtnam'	'35cGMP nuclear transport'	'35cgmp(c,am) <=> 35cgmp(n,am) '	'Transport, Nuclear'	0	0	0.0752087	0.0752087	0.0752087	0.0752087	0.0752087	0.0752087	0.0752087	0.0752087	0.0752087	0.0752087	0.0752087	0.0752087	0.0752087	0.0752087	0.0752087	0.0752087	0.0752087	0.0752087	0.0752087	0.0752087	0.0752087	0.0752087	0.0752087	0.0752087	0.0752087	0.0752087	0.0752087	0.0752087	0.0752087	0.0752087	0.0752087	0.0752087	0.0752087	0.0752087	0.0752087	0.0752087
'3AIBTmam'	'L-3-aminoisobutyrate transaminase, mitochondrial'	'2mop(m,am) + glu-L(m,am) <=> 3aib(m,am) + akg(m,am) '	'Valine, Leucine, and Isoleucine Metabolism'	0	0	-9.98217e-10	-9.98217e-10	-9.98217e-10	-9.98217e-10	-9.98217e-10	-9.98217e-10	-9.98217e-10	-9.98217e-10	-9.98217e-10	-9.98217e-10	-9.98217e-10	-9.98217e-10	-9.98217e-10	-9.98217e-10	-9.98217e-10	-9.98217e-10	-9.98217e-10	-9.98217e-10	-9.98217e-10	-9.98217e-10	-9.98217e-10	-9.98217e-10	-9.98217e-10	-9.98217e-10	-9.98217e-10	-9.98217e-10	-9.98217e-10	-9.98217e-10	-9.98217e-10	-9.98217e-10	-9.98217e-10	-9.98217e-10	-9.98217e-10	-9.98217e-10	-9.98217e-10	-9.98217e-10
'3AIBtam'	'3-amino-isobutyrate transport'	'3aib(c,am) -> 3aib(e,am) '	'Transport, Extracellular'	0	0	-9.98217e-10	-9.98217e-10	-9.98217e-10	-9.98217e-10	-9.98217e-10	-9.98217e-10	-9.98217e-10	-9.98217e-10	-9.98217e-10	-9.98217e-10	-9.98217e-10	-9.98217e-10	-9.98217e-10	-9.98217e-10	-9.98217e-10	-9.98217e-10	-9.98217e-10	-9.98217e-10	-9.98217e-10	-9.98217e-10	-9.98217e-10	-9.98217e-10	-9.98217e-10	-9.98217e-10	-9.98217e-10	-9.98217e-10	-9.98217e-10	-9.98217e-10	-9.98217e-10	-9.98217e-10	-9.98217e-10	-9.98217e-10	-9.98217e-10	-9.98217e-10	-9.98217e-10	-9.98217e-10
'3AIBtmam'	'L-3-aminoisobutyrate transaminase, mitochondrial'	'3aib(m,am) -> 3aib(c,am) '	'Transport, Mitochondrial'	0	0	-9.98217e-10	-9.98217e-10	-9.98217e-10	-9.98217e-10	-9.98217e-10	-9.98217e-10	-9.98217e-10	-9.98217e-10	-9.98217e-10	-9.98217e-10	-9.98217e-10	-9.98217e-10	-9.98217e-10	-9.98217e-10	-9.98217e-10	-9.98217e-10	-9.98217e-10	-9.98217e-10	-9.98217e-10	-9.98217e-10	-9.98217e-10	-9.98217e-10	-9.98217e-10	-9.98217e-10	-9.98217e-10	-9.98217e-10	-9.98217e-10	-9.98217e-10	-9.98217e-10	-9.98217e-10	-9.98217e-10	-9.98217e-10	-9.98217e-10	-9.98217e-10	-9.98217e-10	-9.98217e-10
'3DPHBH1am'	'Hydroxylation of 3-Decaprenyl-4-hydroxybenzoate (NADH)'	'3dphb(m,am) + h(m,am) + nadh(m,am) + o2(m,am) -> 3dpdhb(m,am) + h2o(m,am) + nad(m,am) '	'Ubiquinone Biosynthesis'	0	0	0	0	0	0	0	0	0	0	0	0	0	0	0	0	0	0	0	0	0	0	0	0	0	0	0	0	0	0	0	0	0	0	0	0	0	0
'3DPHBH2am'	'Hydroxylation of 3-Decaprenyl-4-hydroxybenzoate (NADPH)'	'3dphb(m,am) + h(m,am) + nadph(m,am) + o2(m,am) -> 3dpdhb(m,am) + h2o(m,am) + nadp(m,am) '	'Ubiquinone Biosynthesis'	0	0	0	0	0	0	0	0	0	0	0	0	0	0	0	0	0	0	0	0	0	0	0	0	0	0	0	0	0	0	0	0	0	0	0	0	0	0
'3DSPHRam'	'3-Dehydrosphinganine reductase'	'3dsphgn(c,am) + h(c,am) + nadph(c,am) -> nadp(c,am) + sphgn(c,am) '	'Sphingolipid Metabolism'	0.00032126	0	0	0	0	0	0	0	0	0	0	0	0	0	0	0	0	0	0	0	0	0	0	0	0	0	0	0	0	0	0	0	0	0	0	0	0	0
'3HAOam'	'3-hydroxyanthranilate 3,4-dioxygenase'	'3hanthrn(c,am) + o2(c,am) -> cmusa(c,am) + h(c,am) '	'Tryptophan metabolism'	0	0	0	0	0	0	0	0	0	0	0	0	0	0	0	0	0	0	0	0	0	0	0	0	0	0	0	0	0	0	0	0	0	0	0	0	0	0
'3HBCDmam'	'3-hydroxybutyryl-CoA dehydratase, mitochondrial'	'b2coa(m,am) + h2o(m,am) <=> 3hbcoa-R(m,am) '	'Butanoate Metabolism'	0	0	0	0	0	0	0	0	0	0	0	0	0	0	0	0	0	0	0	0	0	0	0	0	0	0	0	0	0	0	0	0	0	0	0	0	0	0
'3HBCOAHLmam'	'3-hydroxyisobutyryl-CoA hydrolase, mitochondrial'	'3hibutcoa(m,am) + h2o(m,am) -> 3hmp(m,am) + coa(m,am) + h(m,am) '	'Valine, Leucine, and Isoleucine Metabolism'	0.000626959	0	0	0	0	0	0	0	0	0	0	0	0	0	0	0	0	0	0	0	0	0	0	0	0	0	0	0	0	0	0	0	0	0	0	0	0	0
'3HCO3_NAtam'	'bicarbonate transport (Na/HCO3 1:3 cotransport)'	'3 hco3(e,am) + na1(e,am) <=> 3 hco3(c,am) + na1(c,am) '	'Transport, Extracellular'	3.33333	3.33335	3.33467	3.33467	3.33467	3.33467	3.33467	3.33467	3.33467	3.33467	3.33467	3.33467	3.33467	3.33467	3.33467	3.33467	3.33467	3.33467	3.33467	3.33467	3.33467	3.33467	3.33467	3.33467	3.33467	3.33467	3.33467	3.33467	3.33467	3.33467	3.33467	3.33467	3.33467	3.33467	3.33467	3.33467	3.33467	3.33467
'3HLYTCLam'	'3-Hydroxy-L-tyrosine carboxy-lyase'	'34dhphe(c,am) + h(c,am) -> co2(c,am) + dopa(c,am) '	'Tyrosine metabolism'	0	0	0	0	0	0	0	0	0	0	0	0	0	0	0	0	0	0	0	0	0	0	0	0	0	0	0	0	0	0	0	0	0	0	0	0	0	0
'3HPCOAHYDam'	'3-hydroxyisobutyryl-Coenzyme A hydrolase'	'3hpcoa(c,am) + h2o(c,am) -> 3hpp(c,am) + coa(c,am) + h(c,am) '	'beta-Alanine metabolism'	0	0	0	0	0	0	0	0	0	0	0	0	0	0	0	0	0	0	0	0	0	0	0	0	0	0	0	0	0	0	0	0	0	0	0	0	0	0
'3HXKYNDCLam'	'3-Hydroxykynurenamine decarboxy-lyase'	'h(c,am) + hLkynr(c,am) -> 3hxkynam(c,am) + co2(c,am) '	'Tryptophan metabolism'	0	0	0	0	0	0	0	0	0	0	0	0	0	0	0	0	0	0	0	0	0	0	0	0	0	0	0	0	0	0	0	0	0	0	0	0	0	0
'3HXKYNOXDAam'	'3-Hydroxykynurenamine:oxygen oxidoreductase(deaminating)(flavin-containing)'	'3hxkynam(c,am) + o2(c,am) -> 48dhoxquin(c,am) + h2o2(c,am) + nh4(c,am) '	'Tryptophan metabolism'	0	0	0	0	0	0	0	0	0	0	0	0	0	0	0	0	0	0	0	0	0	0	0	0	0	0	0	0	0	0	0	0	0	0	0	0	0	0
'3M4HDXPACam'	'3-Methoxy-4-hydroxyphenylacetaldehyde:NAD+ oxidoreductase'	'3mox4hpac(c,am) + h2o(c,am) + nad(c,am) <=> 2 h(c,am) + homoval(c,am) + nadh(c,am) '	'Tyrosine metabolism'	0	0	-2.27374e-13	-2.27374e-13	-2.27374e-13	-2.27374e-13	-2.27374e-13	-2.27374e-13	-2.27374e-13	-2.27374e-13	-2.27374e-13	-2.27374e-13	-2.27374e-13	-2.27374e-13	-2.27374e-13	-2.27374e-13	-2.27374e-13	-2.27374e-13	-2.27374e-13	-2.27374e-13	-2.27374e-13	-2.27374e-13	-2.27374e-13	-2.27374e-13	-2.27374e-13	-2.27374e-13	-2.27374e-13	-2.27374e-13	-2.27374e-13	-2.27374e-13	-2.27374e-13	-2.27374e-13	-2.27374e-13	-2.27374e-13	-2.27374e-13	-2.27374e-13	-2.27374e-13	-2.27374e-13
'3MLDAtam'	'3MLDA extracellular transport via diffusion'	'3mlda(c,am) <=> 3mlda(e,am) '	'Transport, Extracellular'	0	0	0	0	0	0	0	0	0	0	0	0	0	0	0	0	0	0	0	0	0	0	0	0	0	0	0	0	0	0	0	0	0	0	0	0	0	0
'3MOBt2imam'	'3-methyl-2-oxobutanoate mitochondrial transport via proton symport'	'3mob(c,am) + h(c,am) -> 3mob(m,am) + h(m,am) '	'Transport, Mitochondrial'	0	1000	0	0	0	0	0	0	0	0	0	0	0	0	0	0	0	0	0	0	0	0	0	0	0	0	0	0	0	0	0	0	0	0	0	0	0	0
'3MOPt2imam'	'3-Methyl-2-oxopentanoate mitochondrial transport via proton symport'	'3mop(c,am) + h(c,am) -> 3mop(m,am) + h(m,am) '	'Transport, Mitochondrial'	0	0	0	0	0	0	0	0	0	0	0	0	0	0	0	0	0	0	0	0	0	0	0	0	0	0	0	0	0	0	0	0	0	0	0	0	0	0
'3MOX4HOXPGALDOXam'	'3-Methoxy-4-hydroxyphenylglycolaldehyde:NAD+ oxidoreductase'	'3m4hpga(c,am) + h2o(c,am) + nad(c,am) -> 3mox4hoxm(c,am) + 2 h(c,am) + nadh(c,am) '	'Tyrosine metabolism'	0	0	1000	1000	1000	1000	1000	1000	1000	1000	1000	1000	1000	1000	1000	1000	1000	1000	1000	1000	1000	1000	1000	1000	1000	1000	1000	1000	1000	1000	1000	1000	1000	1000	1000	1000	1000	1000
'3MOX4HOXPGALDOX[NADP]am'	[]	[]	[]	0	0	-1000	-1000	-1000	-1000	-1000	-1000	-1000	-1000	-1000	-1000	-1000	-1000	-1000	-1000	-1000	-1000	-1000	-1000	-1000	-1000	-1000	-1000	-1000	-1000	-1000	-1000	-1000	-1000	-1000	-1000	-1000	-1000	-1000	-1000	-1000	-1000
'3MOXTYROXam'	'3-Methoxytyramine:oxygen oxidoreductase (deaminating)'	'3moxtyr(c,am) + h2o(c,am) + o2(c,am) -> 3mox4hpac(c,am) + h2o2(c,am) + nh4(c,am) '	'Tyrosine metabolism'	0	0	0	0	0	0	0	0	0	0	0	0	0	0	0	0	0	0	0	0	0	0	0	0	0	0	0	0	0	0	0	0	0	0	0	0	0	0
'3NTD7lam'	'3-nucleotidase (AMP), lysosome'	'3amp(l,am) + h2o(l,am) -> adn(l,am) + pi(l,am) '	'Nucleic acid degradation'	0	0	0	0	0	0	0	0	0	0	0	0	0	0	0	0	0	0	0	0	0	0	0	0	0	0	0	0	0	0	0	0	0	0	0	0	0	0
'3SALAASPmam'	'cysteinesulfinate-aspartate mitochondrial shuttle'	'asp-L(c,am) + 3sala(m,am) <=> 3sala(c,am) + asp-L(m,am) '	'Transport, Mitochondrial'	0	0	-5.68434e-13	-5.68434e-13	-5.68434e-13	-5.68434e-13	-5.68434e-13	-5.68434e-13	-5.68434e-13	-5.68434e-13	-5.68434e-13	-5.68434e-13	-5.68434e-13	-5.68434e-13	-5.68434e-13	-5.68434e-13	-5.68434e-13	-5.68434e-13	-5.68434e-13	-5.68434e-13	-5.68434e-13	-5.68434e-13	-5.68434e-13	-5.68434e-13	-5.68434e-13	-5.68434e-13	-5.68434e-13	-5.68434e-13	-5.68434e-13	-5.68434e-13	-5.68434e-13	-5.68434e-13	-5.68434e-13	-5.68434e-13	-5.68434e-13	-5.68434e-13	-5.68434e-13	-5.68434e-13
'3SALATAiam'	'3-sulfino-alanine transaminase (irreversible)'	'3sala(c,am) + akg(c,am) + h(c,am) -> 3snpyr(c,am) + glu-L(c,am) '	'Cysteine Metabolism'	0	0	0	0	0	0	0	0	0	0	0	0	0	0	0	0	0	0	0	0	0	0	0	0	0	0	0	0	0	0	0	0	0	0	0	0	0	0
'3SALATAimam'	'3-sulfino-alanine transaminase (irreversible), mitochondrial'	'3sala(m,am) + akg(m,am) + h(m,am) -> 3snpyr(m,am) + glu-L(m,am) '	'Cysteine Metabolism'	0	0	0	0	0	0	0	0	0	0	0	0	0	0	0	0	0	0	0	0	0	0	0	0	0	0	0	0	0	0	0	0	0	0	0	0	0	0
'41R1H2MAE12BOOXam'	'4-[(1R)-1-Hydroxy-2-(methylamino)ethyl]-1,2-benzenediol:oxygen oxidoreductase(deaminating)(flavin-containing)'	'adrnl(c,am) + h2o(c,am) + o2(c,am) -> 34dhmald(c,am) + h2o2(c,am) + mma(c,am) '	'Tyrosine metabolism'	0	0	0	0	0	0	0	0	0	0	0	0	0	0	0	0	0	0	0	0	0	0	0	0	0	0	0	0	0	0	0	0	0	0	0	0	0	0
'41R2A1H12BOOXam'	'4-[(1R)-2-Amino-1-hydroxyethyl]-1,2-benzenediol:oxygen oxidoreductase(deaminating)(flavin-containing)'	'h2o(c,am) + nrpphr(c,am) + o2(c,am) -> 34dhmald(c,am) + h2o2(c,am) + nh4(c,am) '	'Tyrosine metabolism'	0	0	0	0	0	0	0	0	0	0	0	0	0	0	0	0	0	0	0	0	0	0	0	0	0	0	0	0	0	0	0	0	0	0	0	0	0	0
'42A12BOOXam'	'4-(2-Aminoethyl)-1,2-benzenediol:oxygen oxidoreductase(deaminating)(flavin-containing)'	'dopa(c,am) + h2o(c,am) + o2(c,am) -> 34dhpac(c,am) + h2o2(c,am) + nh4(c,am) '	'Tyrosine metabolism'	0	0	0	0	0	0	0	0	0	0	0	0	0	0	0	0	0	0	0	0	0	0	0	0	0	0	0	0	0	0	0	0	0	0	0	0	0	0
'4ABUTtmam'	'4-aminobutanoate mitochondrial transport via diffusion'	'4abut(c,am) <=> 4abut(m,am) '	'Transport, Mitochondrial'	0	0	0	0	0	0	0	0	0	0	0	0	0	0	0	0	0	0	0	0	0	0	0	0	0	0	0	0	0	0	0	0	0	0	0	0	0	0
'4HBZCOAFmam'	'4-hydroxybenzoyl-CoA formation'	'coa(m,am) + coucoa(m,am) + h2o(m,am) + nad(m,am) -> 4hbzcoa(m,am) + accoa(m,am) + h(m,am) + nadh(m,am) '	'Ubiquinone Biosynthesis'	0	0	0	0	0	0	0	0	0	0	0	0	0	0	0	0	0	0	0	0	0	0	0	0	0	0	0	0	0	0	0	0	0	0	0	0	0	0
'4HBZFmam'	'4-hydroxybenzoate formation'	'4hbzcoa(m,am) + h2o(m,am) -> 4hbz(m,am) + coa(m,am) + h(m,am) '	'Ubiquinone Biosynthesis'	0	0	0	0	0	0	0	0	0	0	0	0	0	0	0	0	0	0	0	0	0	0	0	0	0	0	0	0	0	0	0	0	0	0	0	0	0	0
'4HDEBRISOQUINEteam'	'xenobiotic transport'	'4hdebrisoquine(e,am) <=> 4hdebrisoquine(c,am) '	'Transport, Extracellular'	0	0	0	0	0	0	0	0	0	0	0	0	0	0	0	0	0	0	0	0	0	0	0	0	0	0	0	0	0	0	0	0	0	0	0	0	0	0
'4HGLSDmam'	'L-4-hydroxyglutamate semialdehyde dehydrogenase, mitochondrial'	'4hglusa(m,am) + h2o(m,am) + nad(m,am) <=> e4hglu(m,am) + 2 h(m,am) + nadh(m,am) '	'Arginine and Proline Metabolism'	0	0	0	0	0	0	0	0	0	0	0	0	0	0	0	0	0	0	0	0	0	0	0	0	0	0	0	0	0	0	0	0	0	0	0	0	0	0
'4HOXPACDOX[NADP]am'	[]	[]	[]	0	0	0	0	0	0	0	0	0	0	0	0	0	0	0	0	0	0	0	0	0	0	0	0	0	0	0	0	0	0	0	0	0	0	0	0	0	0
'4MOPt2imam'	'4-methyl-2-oxopentanoate mitochondrial transport via proton symport'	'4mop(c,am) + h(c,am) -> 4mop(m,am) + h(m,am) '	'Transport, Mitochondrial'	0	0	0	0	0	0	0	0	0	0	0	0	0	0	0	0	0	0	0	0	0	0	0	0	0	0	0	0	0	0	0	0	0	0	0	0	0	0
'4MPTNLteam'	'4 methylpentanal transmembrane transport'	'4mptnl(c,am) <=> 4mptnl(e,am) '	'Transport, Extracellular'	0	0	0	0	0	0	0	0	0	0	0	0	0	0	0	0	0	0	0	0	0	0	0	0	0	0	0	0	0	0	0	0	0	0	0	0	0	0
'4MPTNLtmam'	'4 methylpentanal intracellular transport'	'4mptnl(c,am) <=> 4mptnl(m,am) '	'Transport, Mitochondrial'	0	0	0	0	0	0	0	0	0	0	0	0	0	0	0	0	0	0	0	0	0	0	0	0	0	0	0	0	0	0	0	0	0	0	0	0	0	0
'4MPTNLtram'	'4 methylpentanal intracellular transport'	'4mptnl(c,am) <=> 4mptnl(r,am) '	'Transport, Endoplasmic Reticular'	0	0	0	0	0	0	0	0	0	0	0	0	0	0	0	0	0	0	0	0	0	0	0	0	0	0	0	0	0	0	0	0	0	0	0	0	0	0
'4NPHSFteam'	'xenobiotic transport'	'4nphsf(e,am) <=> 4nphsf(c,am) '	'Transport, Extracellular'	0	0	0	0	0	0	0	0	0	0	0	0	0	0	0	0	0	0	0	0	0	0	0	0	0	0	0	0	0	0	0	0	0	0	0	0	0	0
'4NPHSULTam'	'4-Nitrophenol Sulfotransferase'	'4nph(c,am) + paps(c,am) -> 4nphsf(c,am) + h(c,am) + pap(c,am) '	'CYP Metabolism'	0	0	0	0	0	0	0	0	0	0	0	0	0	0	0	0	0	0	0	0	0	0	0	0	0	0	0	0	0	0	0	0	0	0	0	0	0	0
'4NPHteam'	'xenobiotic transport'	'4nph(e,am) <=> 4nph(c,am) '	'Transport, Extracellular'	0	0	0	0	0	0	0	0	0	0	0	0	0	0	0	0	0	0	0	0	0	0	0	0	0	0	0	0	0	0	0	0	0	0	0	0	0	0
'4PYRDXam'	'4-Pyridoxal secretion'	'4pyrdx(c,am) + atp(c,am) + h2o(c,am) -> adp(c,am) + h(c,am) + pi(c,am) + 4pyrdx(e,am) '	'Transport, Extracellular'	0	0	0	0	0	0	0	0	0	0	0	0	0	0	0	0	0	0	0	0	0	0	0	0	0	0	0	0	0	0	0	0	0	0	0	0	0	0
'5ADTSTSTERONEGLCteam'	'glucuronidated compound transport'	'5adtststeroneglc(c,am) + atp(c,am) + h2o(c,am) -> adp(c,am) + h(c,am) + pi(c,am) + 5adtststeroneglc(e,am) '	'Transport, Extracellular'	0	0	0	0	0	0	0	0	0	0	0	0	0	0	0	0	0	0	0	0	0	0	0	0	0	0	0	0	0	0	0	0	0	0	0	0	0	0
'5ADTSTSTERONEGLCtram'	'glucuronidated compound transport'	'5adtststeroneglc(c,am) <=> 5adtststeroneglc(r,am) '	'Transport, Endoplasmic Reticular'	0	0	0	0	0	0	0	0	0	0	0	0	0	0	0	0	0	0	0	0	0	0	0	0	0	0	0	0	0	0	0	0	0	0	0	0	0	0
'5ADTSTSTERONEteam'	'5 alpha dihydrotesterone transport'	'5adtststerone(e,am) <=> 5adtststerone(c,am) '	'Transport, Extracellular'	0	0	0	0	0	0	0	0	0	0	0	0	0	0	0	0	0	0	0	0	0	0	0	0	0	0	0	0	0	0	0	0	0	0	0	0	0	0
'5ADTSTSTERONEtram'	'5 alpha dihydrotesterone intracellular transport'	'5adtststerone(r,am) <=> 5adtststerone(c,am) '	'Transport, Endoplasmic Reticular'	0	0	0	0	0	0	0	0	0	0	0	0	0	0	0	0	0	0	0	0	0	0	0	0	0	0	0	0	0	0	0	0	0	0	0	0	0	0
'5DHFtlam'	'5-glutamyl-DHF transport, lysosomal'	'5dhf(c,am) -> 5dhf(l,am) '	'Transport, Lysosomal'	0	0	0	0	0	0	0	0	0	0	0	0	0	0	0	0	0	0	0	0	0	0	0	0	0	0	0	0	0	0	0	0	0	0	0	0	0	0
'5FTHFt2am'	'5-formyltetrahydrofolate transport via anion exchange'	'oh1(c,am) + 5fthf(e,am) <=> 5fthf(c,am) + oh1(e,am) '	'Transport, Extracellular'	0	0	0	0	0	0	0	0	0	0	0	0	0	0	0	0	0	0	0	0	0	0	0	0	0	0	0	0	0	0	0	0	0	0	0	0	0	0
'5HLTDLam'	'5-Hydroxy-L-tryptophan decarboxy-lyase'	'5htrp(c,am) + h(c,am) -> co2(c,am) + srtn(c,am) '	'Tryptophan metabolism'	0	0	0.01	0.01	0.01	0.01	0.01	0.01	0.01	0.01	0.01	0.01	0.01	0.01	0.01	0.01	0.01	0.01	0.01	0.01	0.01	0.01	0.01	0.01	0.01	0.01	0.01	0.01	0.01	0.01	0.01	0.01	0.01	0.01	0.01	0.01	0.01	0.01
'5HOXINDACTO2OXam'	'5-Hydroxyindoleacetaldehyde:oxygen oxidoreductase'	'5hoxindact(c,am) + h2o(c,am) + o2(c,am) -> 5hoxindoa(c,am) + h(c,am) + h2o2(c,am) '	'Tryptophan metabolism'	0	0	0	0	0	0	0	0	0	0	0	0	0	0	0	0	0	0	0	0	0	0	0	0	0	0	0	0	0	0	0	0	0	0	0	0	0	0
'5HOXINDACTOXam'	'5-Hydroxyindoleacetaldehyde:NAD+ oxidoreductase'	'5hoxindact(c,am) + h2o(c,am) + nad(c,am) -> 5hoxindoa(c,am) + 2 h(c,am) + nadh(c,am) '	'Tryptophan metabolism'	0	0	0	0	0	0	0	0	0	0	0	0	0	0	0	0	0	0	0	0	0	0	0	0	0	0	0	0	0	0	0	0	0	0	0	0	0	0
'5HOXINDACTOXmam'	'5-Hydroxyindoleacetaldehyde:NAD+ oxidoreductase (mito)'	'5hoxindact(m,am) + h2o(m,am) + nad(m,am) -> 5hoxindoa(m,am) + 2 h(m,am) + nadh(m,am) '	'Tryptophan metabolism'	0	0	0	0	0	0	0	0	0	0	0	0	0	0	0	0	0	0	0	0	0	0	0	0	0	0	0	0	0	0	0	0	0	0	0	0	0	0
'5HOXINOXDAam'	'5-Hydroxytryptamine:oxygen oxidoreductase(deaminating)(flavin-containing)'	'h2o(c,am) + o2(c,am) + srtn(c,am) -> 5hoxindact(c,am) + h2o2(c,am) + nh4(c,am) '	'Tryptophan metabolism'	0	0	0	0	0	0	0	0	0	0	0	0	0	0	0	0	0	0	0	0	0	0	0	0	0	0	0	0	0	0	0	0	0	0	0	0	0	0
'5HTRPDOXam'	'5-Hydroxy-L-tryptophan:oxygen 2,3-dioxygenase (indole-decyclizing)'	'5htrp(c,am) + o2(c,am) -> 5hoxnfkyn(c,am) '	'Tryptophan metabolism'	0	0	0	0	0	0	0	0	0	0	0	0	0	0	0	0	0	0	0	0	0	0	0	0	0	0	0	0	0	0	0	0	0	0	0	0	0	0
'5HTRPVESSECam'	'5-hydroxy-L-tryptophan secretion via secretory vesicle (ATP driven)'	'3 5htrp(c,am) + 2 atp(c,am) + 2 h2o(c,am) -> 2 adp(c,am) + 2 h(c,am) + 2 pi(c,am) + 3 5htrp(e,am) '	'Transport, Extracellular'	0	0	0	0	0	0	0	0	0	0	0	0	0	0	0	0	0	0	0	0	0	0	0	0	0	0	0	0	0	0	0	0	0	0	0	0	0	0
'5HXKYNDCLam'	'5-Hydroxykynurenamine decarboxy-lyase'	'5hxkyn(c,am) + h(c,am) -> 5hxkynam(c,am) + co2(c,am) '	'Tryptophan metabolism'	0	0	0	0	0	0	0	0	0	0	0	0	0	0	0	0	0	0	0	0	0	0	0	0	0	0	0	0	0	0	0	0	0	0	0	0	0	0
'5HXKYNOXDAam'	'5-Hydroxykynurenamine:oxygen oxidoreductase(deaminating)(flavin-containing)'	'5hxkynam(c,am) + o2(c,am) -> 46dhoxquin(c,am) + h2o2(c,am) + nh4(c,am) '	'Tryptophan metabolism'	0	0	0	0	0	0	0	0	0	0	0	0	0	0	0	0	0	0	0	0	0	0	0	0	0	0	0	0	0	0	0	0	0	0	0	0	0	0
'5MTHFtam'	'5-Methyltetrahydrofolate transport via receptor binding and protolysis'	'5mthf(e,am) <=> 5mthf(c,am) '	'Transport, Extracellular'	0	0	999.999	999.999	999.999	999.999	999.999	999.999	999.999	999.999	999.999	999.999	999.999	999.999	999.999	999.999	999.999	999.999	999.999	999.999	999.999	999.999	999.999	999.999	999.999	999.999	999.999	999.999	999.999	999.999	999.999	999.999	999.999	999.999	999.999	999.999	999.999	999.999
'5MTHFt2am'	'5-methyltetrahydrofolate transport via anion exchange'	'oh1(c,am) + 5mthf(e,am) <=> 5mthf(c,am) + oh1(e,am) '	'Transport, Extracellular'	0	0	-999.999	-999.999	-999.999	-999.999	-999.999	-999.999	-999.999	-999.999	-999.999	-999.999	-999.999	-999.999	-999.999	-999.999	-999.999	-999.999	-999.999	-999.999	-999.999	-999.999	-999.999	-999.999	-999.999	-999.999	-999.999	-999.999	-999.999	-999.999	-999.999	-999.999	-999.999	-999.999	-999.999	-999.999	-999.999	-999.999
'5THFtlam'	'5-glutamyl-THF transport, lysosomal'	'5thf(c,am) -> 5thf(l,am) '	'Transport, Lysosomal'	0	0	0	0	0	0	0	0	0	0	0	0	0	0	0	0	0	0	0	0	0	0	0	0	0	0	0	0	0	0	0	0	0	0	0	0	0	0
'5THFtmam'	'5-glutamyl-THF transport,m mitochondrial'	'5thf(m,am) -> 5thf(c,am) '	'Transport, Mitochondrial'	0	0	0	0	0	0	0	0	0	0	0	0	0	0	0	0	0	0	0	0	0	0	0	0	0	0	0	0	0	0	0	0	0	0	0	0	0	0
'6DHFtlam'	'6-glutamyl-DHF transport, lysosomal'	'6dhf(c,am) -> 6dhf(l,am) '	'Transport, Lysosomal'	0	0	0	0	0	0	0	0	0	0	0	0	0	0	0	0	0	0	0	0	0	0	0	0	0	0	0	0	0	0	0	0	0	0	0	0	0	0
'6DHFtmam'	'6-glutamyl-DHF transport,m mitochondrial'	'6dhf(m,am) -> 6dhf(c,am) '	'Transport, Mitochondrial'	0	0	0	0	0	0	0	0	0	0	0	0	0	0	0	0	0	0	0	0	0	0	0	0	0	0	0	0	0	0	0	0	0	0	0	0	0	0
'6HTSTSTERONEteam'	'hydroxylated testosterone transport'	'6htststerone(c,am) <=> 6htststerone(e,am) '	'Transport, Extracellular'	0	0	0	0	0	0	0	0	0	0	0	0	0	0	0	0	0	0	0	0	0	0	0	0	0	0	0	0	0	0	0	0	0	0	0	0	0	0
'6THFtlam'	'6-glutamyl-THF transport, lysosomal'	'6thf(c,am) -> 6thf(l,am) '	'Transport, Lysosomal'	0	0	0	0	0	0	0	0	0	0	0	0	0	0	0	0	0	0	0	0	0	0	0	0	0	0	0	0	0	0	0	0	0	0	0	0	0	0
'6THFtmam'	'6-glutamyl-THF transport,m mitochondrial'	'6thf(m,am) -> 6thf(c,am) '	'Transport, Mitochondrial'	0	0	0	0	0	0	0	0	0	0	0	0	0	0	0	0	0	0	0	0	0	0	0	0	0	0	0	0	0	0	0	0	0	0	0	0	0	0
'7DHCHSTEROLtram'	'cholesterol precursor intracellular transport'	'7dhchsterol(r,am) <=> 7dhchsterol(c,am) '	'Transport, Endoplasmic Reticular'	0	0	0.001	0.001	0.001	0.001	0.001	0.001	0.001	0.001	0.001	0.001	0.001	0.001	0.001	0.001	0.001	0.001	0.001	0.001	0.001	0.001	0.001	0.001	0.001	0.001	0.001	0.001	0.001	0.001	0.001	0.001	0.001	0.001	0.001	0.001	0.001	0.001
'7DHFtlam'	'7-glutamyl-DHF transport, lysosomal'	'7dhf(c,am) -> 7dhf(l,am) '	'Transport, Lysosomal'	0	0	0	0	0	0	0	0	0	0	0	0	0	0	0	0	0	0	0	0	0	0	0	0	0	0	0	0	0	0	0	0	0	0	0	0	0	0
'7DHFtmam'	'7-glutamyl-DHF transport,m mitochondrial'	'7dhf(m,am) -> 7dhf(c,am) '	'Transport, Mitochondrial'	0	0	0	0	0	0	0	0	0	0	0	0	0	0	0	0	0	0	0	0	0	0	0	0	0	0	0	0	0	0	0	0	0	0	0	0	0	0
'7THFtlam'	'7-glutamyl-THF transport, lysosomal'	'7thf(c,am) -> 7thf(l,am) '	'Transport, Lysosomal'	0	0	0	0	0	0	0	0	0	0	0	0	0	0	0	0	0	0	0	0	0	0	0	0	0	0	0	0	0	0	0	0	0	0	0	0	0	0
'7THFtmam'	'7-glutamyl-THF transport,m mitochondrial'	'7thf(m,am) -> 7thf(c,am) '	'Transport, Mitochondrial'	0	0	0	0	0	0	0	0	0	0	0	0	0	0	0	0	0	0	0	0	0	0	0	0	0	0	0	0	0	0	0	0	0	0	0	0	0	0
'A4GALTcam'	'Lactosylceramide 4-alpha-galactosyltransferase'	'galgluside_hs(c,am) + udpgal(c,am) -> h(c,am) + thcrm_hs(c,am) + udp(c,am) '	'Sphingolipid Metabolism'	0	0	0	0	0	0	0	0	0	0	0	0	0	0	0	0	0	0	0	0	0	0	0	0	0	0	0	0	0	0	0	0	0	0	0	0	0	0
'A4GALTgam'	'Lactosylceramide 4-alpha-galactosyltransferase'	'galgluside_hs(g,am) + udpgal(g,am) -> h(g,am) + thcrm_hs(g,am) + udp(g,am) '	'Sphingolipid Metabolism'	0	0	0	0	0	0	0	0	0	0	0	0	0	0	0	0	0	0	0	0	0	0	0	0	0	0	0	0	0	0	0	0	0	0	0	0	0	0
'AACOATam'	'Acetoacetyl-CoA:acetate CoA-transferase'	'acac(c,am) + atp(c,am) + coa(c,am) <=> aacoa(c,am) + amp(c,am) + ppi(c,am) '	'Propanoate Metabolism'	-0.035971	-0.0061925	-0.137471	-0.137471	-0.137471	-0.137471	-0.137471	-0.137471	-0.137471	-0.137471	-0.137471	-0.137471	-0.137471	-0.137471	-0.137471	-0.137471	-0.137471	-0.137471	-0.137471	-0.137471	-0.137471	-0.137471	-0.137471	-0.137471	-0.137471	-0.137471	-0.137471	-0.137471	-0.137471	-0.137471	-0.137471	-0.137471	-0.137471	-0.137471	-0.137471	-0.137471	-0.137471	-0.137471
'ABO1gam'	'ABO blood group (transferase A, alpha 1-3-N-acetylgalactosaminyltransferase; transferase B, alpha 1-3-galactosyltransferase)'	'fucgalacglcgalgluside_hs(g,am) + udpacgal(g,am) -> acgalfucgalacglcgalgluside_hs(g,am) + h(g,am) + udp(g,am) '	'Blood Group Biosynthesis'	0	0	0	0	0	0	0	0	0	0	0	0	0	0	0	0	0	0	0	0	0	0	0	0	0	0	0	0	0	0	0	0	0	0	0	0	0	0
'ABO2gam'	'ABO blood group (transferase A, alpha 1-3-N-acetylgalactosaminyltransferase; transferase B, alpha 1-3-galactosyltransferase)'	'fucgalacglcgalgluside_hs(g,am) + udpgal(g,am) -> galfucgalacglcgalgluside_hs(g,am) + h(g,am) + udp(g,am) '	'Blood Group Biosynthesis'	0	0	0	0	0	0	0	0	0	0	0	0	0	0	0	0	0	0	0	0	0	0	0	0	0	0	0	0	0	0	0	0	0	0	0	0	0	0
'ABO3gam'	'ABO blood group (transferase A, alpha 1-3-N-acetylgalactosaminyltransferase; transferase B, alpha 1-3-galactosyltransferase)'	'fuc12gal14acglcgalgluside_hs(g,am) + udpgal(g,am) -> galfuc12gal14acglcgalgluside_hs(g,am) + h(g,am) + udp(g,am) '	'Blood Group Biosynthesis'	0	0	0	0	0	0	0	0	0	0	0	0	0	0	0	0	0	0	0	0	0	0	0	0	0	0	0	0	0	0	0	0	0	0	0	0	0	0
'ABO4gam'	'ABO blood group (transferase A, alpha 1-3-N-acetylgalactosaminyltransferase; transferase B, alpha 1-3-galactosyltransferase)'	'fuc12gal14acglcgalgluside_hs(g,am) + udpacgal(g,am) -> acgalfuc12gal14acglcgalgluside_hs(g,am) + h(g,am) + udp(g,am) '	'Blood Group Biosynthesis'	0	0	0	0	0	0	0	0	0	0	0	0	0	0	0	0	0	0	0	0	0	0	0	0	0	0	0	0	0	0	0	0	0	0	0	0	0	0
'ABO5gam'	'ABO blood group (transferase A, alpha 1-3-N-acetylgalactosaminyltransferase; transferase B, alpha 1-3-galactosyltransferase)'	'''fucgalacgalfuc12gal14acglcgalgluside_hs(g,am) + udpacgal(g,am) -> acgalfucgalacgalfuc12gal14acglcgalgluside_hs(g,am) + h(g,am) ...'' <Preview truncated at 128 characters>'	'Blood Group Biosynthesis'	0	0	0	0	0	0	0	0	0	0	0	0	0	0	0	0	0	0	0	0	0	0	0	0	0	0	0	0	0	0	0	0	0	0	0	0	0	0
'ABO6gam'	'ABO blood group (transferase A, alpha 1-3-N-acetylgalactosaminyltransferase; transferase B, alpha 1-3-galactosyltransferase)'	'''fucgalacglcgal14acglcgalgluside_hs(g,am) + udpacgal(g,am) -> acgalfucgalacglcgal14acglcgalgluside_hs(g,am) + h(g,am) + udp(g,am...'' <Preview truncated at 128 characters>'	'Blood Group Biosynthesis'	0	0	0	0	0	0	0	0	0	0	0	0	0	0	0	0	0	0	0	0	0	0	0	0	0	0	0	0	0	0	0	0	0	0	0	0	0	0
'ABO7gam'	'ABO blood group (transferase A, alpha 1-3-N-acetylgalactosaminyltransferase; transferase B, alpha 1-3-galactosyltransferase)'	'''fucgalacgalfucgalacglcgal14acglcgalgluside_hs(g,am) + udpacgal(g,am) -> acgalfucgalacgalfucgalacglcgal14acglcgalgluside_hs(g,am...'' <Preview truncated at 128 characters>'	'Blood Group Biosynthesis'	0	0	0	0	0	0	0	0	0	0	0	0	0	0	0	0	0	0	0	0	0	0	0	0	0	0	0	0	0	0	0	0	0	0	0	0	0	0
'ABO8gam'	'ABO blood group (transferase A, alpha 1-3-N-acetylgalactosaminyltransferase; transferase B, alpha 1-3-galactosyltransferase)'	'fucgalacglcgal14acglcgalgluside_hs(g,am) + udpgal(g,am) -> galfucgalacglcgal14acglcgalgluside_hs(g,am) + h(g,am) + udp(g,am) '	'Blood Group Biosynthesis'	0	0	0	0	0	0	0	0	0	0	0	0	0	0	0	0	0	0	0	0	0	0	0	0	0	0	0	0	0	0	0	0	0	0	0	0	0	0
'ABO9gam'	'ABO blood group (transferase A, alpha 1-3-N-acetylgalactosaminyltransferase; transferase B, alpha 1-3-galactosyltransferase)'	'''fucfucgalacglcgalacglcgal14acglcgalgluside_hs(g,am) + 2 udpgal(g,am) -> galgalfucfucgalacglcgalacglcgal14acglcgalgluside_hs(g,a...'' <Preview truncated at 128 characters>'	'Blood Group Biosynthesis'	0	0	0	0	0	0	0	0	0	0	0	0	0	0	0	0	0	0	0	0	0	0	0	0	0	0	0	0	0	0	0	0	0	0	0	0	0	0
'ABTArmam'	'4-aminobutyrate transaminase, reversible (mitochondrial)'	'4abut(m,am) + akg(m,am) <=> glu-L(m,am) + sucsal(m,am) '	'Glutamate metabolism'	0	0	0	0	0	0	0	0	0	0	0	0	0	0	0	0	0	0	0	0	0	0	0	0	0	0	0	0	0	0	0	0	0	0	0	0	0	0
'ABTDam'	'L-arabinitol 4-dehydrogenase'	'abt(c,am) + nad(c,am) <=> h(c,am) + nadh(c,am) + xylu-L(c,am) '	'Pentose and Glucuronate Interconversions'	0	0	0	0	0	0	0	0	0	0	0	0	0	0	0	0	0	0	0	0	0	0	0	0	0	0	0	0	0	0	0	0	0	0	0	0	0	0
'ABTtiam'	'L-arabinitol transport via passive diffusion'	'abt(c,am) -> abt(e,am) '	'Transport, Extracellular'	0	0	0	0	0	0	0	0	0	0	0	0	0	0	0	0	0	0	0	0	0	0	0	0	0	0	0	0	0	0	0	0	0	0	0	0	0	0
'ABUTDam'	'Aminobutyraldehyde dehydrogenase'	'4abutn(c,am) + h2o(c,am) + nad(c,am) -> 4abut(c,am) + 2 h(c,am) + nadh(c,am) '	'beta-Alanine metabolism'	0	0	0	0	0	0	0	0	0	0	0	0	0	0	0	0	0	0	0	0	0	0	0	0	0	0	0	0	0	0	0	0	0	0	0	0	0	0
'ABUTt2ram'	'4-aminobutyrate reversible transport in via proton symport'	'4abut(e,am) + h(e,am) <=> 4abut(c,am) + h(c,am) '	'Transport, Extracellular'	-1000	-1000	9.62581	9.62581	9.62581	9.62581	9.62581	9.62581	9.62581	9.62581	9.62581	9.62581	9.62581	9.62581	9.62581	9.62581	9.62581	9.62581	9.62581	9.62581	9.62581	9.62581	9.62581	9.62581	9.62581	9.62581	9.62581	9.62581	9.62581	9.62581	9.62581	9.62581	9.62581	9.62581	9.62581	9.62581	9.62581	9.62581
'ABUTt2rLam'	'4-aminobutyrate reversible transport in via proton symport (lysosome)'	'4abut(l,am) + h(l,am) <=> 4abut(c,am) + h(c,am) '	'Transport, Lysosomal'	0	0	0	0	0	0	0	0	0	0	0	0	0	0	0	0	0	0	0	0	0	0	0	0	0	0	0	0	0	0	0	0	0	0	0	0	0	0
'ABUTt4[2]ram'	[]	[]	[]	1000	1000	-9.62581	-9.62581	-9.62581	-9.62581	-9.62581	-9.62581	-9.62581	-9.62581	-9.62581	-9.62581	-9.62581	-9.62581	-9.62581	-9.62581	-9.62581	-9.62581	-9.62581	-9.62581	-9.62581	-9.62581	-9.62581	-9.62581	-9.62581	-9.62581	-9.62581	-9.62581	-9.62581	-9.62581	-9.62581	-9.62581	-9.62581	-9.62581	-9.62581	-9.62581	-9.62581	-9.62581
'ACACT1am'	'acetyl-CoA C-acetyltransferase'	'2 accoa(c,am) -> aacoa(c,am) + coa(c,am) '	'Cholesterol Metabolism'	0	0	0	0	0	0	0	0	0	0	0	0	0	0	0	0	0	0	0	0	0	0	0	0	0	0	0	0	0	0	0	0	0	0	0	0	0	0
'ACACT10mam'	'acetyl-CoA C-acetyltransferase, mitochondrial'	'2maacoa(m,am) + coa(m,am) <=> accoa(m,am) + ppcoa(m,am) '	'Valine, Leucine, and Isoleucine Metabolism'	0	0	4.54747e-13	4.54747e-13	4.54747e-13	4.54747e-13	4.54747e-13	4.54747e-13	4.54747e-13	4.54747e-13	4.54747e-13	4.54747e-13	4.54747e-13	4.54747e-13	4.54747e-13	4.54747e-13	4.54747e-13	4.54747e-13	4.54747e-13	4.54747e-13	4.54747e-13	4.54747e-13	4.54747e-13	4.54747e-13	4.54747e-13	4.54747e-13	4.54747e-13	4.54747e-13	4.54747e-13	4.54747e-13	4.54747e-13	4.54747e-13	4.54747e-13	4.54747e-13	4.54747e-13	4.54747e-13	4.54747e-13	4.54747e-13
'ACACT1ram'	'acetyl-CoA C-acetyltransferase'	'2 accoa(c,am) <=> aacoa(c,am) + coa(c,am) '	'Tryptophan metabolism'	0.035971	0.0061925	0.137471	0.137471	0.137471	0.137471	0.137471	0.137471	0.137471	0.137471	0.137471	0.137471	0.137471	0.137471	0.137471	0.137471	0.137471	0.137471	0.137471	0.137471	0.137471	0.137471	0.137471	0.137471	0.137471	0.137471	0.137471	0.137471	0.137471	0.137471	0.137471	0.137471	0.137471	0.137471	0.137471	0.137471	0.137471	0.137471
'ACACT1rmam'	'acetyl-CoA C-acetyltransferase, mitochondrial'	'2 accoa(m,am) <=> aacoa(m,am) + coa(m,am) '	'Tryptophan metabolism'	0.242365	0	-0.0928576	-0.0928576	-0.0928576	-0.0928576	-0.0928576	-0.0928576	-0.0928576	-0.0928576	-0.0928576	-0.0928576	-0.0928576	-0.0928576	-0.0928576	-0.0928576	-0.0928576	-0.0928576	-0.0928576	-0.0928576	-0.0928576	-0.0928576	-0.0928576	-0.0928576	-0.0928576	-0.0928576	-0.0928576	-0.0928576	-0.0928576	-0.0928576	-0.0928576	-0.0928576	-0.0928576	-0.0928576	-0.0928576	-0.0928576	-0.0928576	-0.0928576
'ACACT1xam'	'acetyl-CoA C-acetyltransferase, mitochondrial'	'2 accoa(x,am) -> aacoa(x,am) + coa(x,am) '	'Cholesterol Metabolism'	0	0	0	0	0	0	0	0	0	0	0	0	0	0	0	0	0	0	0	0	0	0	0	0	0	0	0	0	0	0	0	0	0	0	0	0	0	0
'ACACT4pam'	'acetyl-CoA C-acetyltransferase (octanoyl-CoA), peroxisomal'	'3odcoa(x,am) + coa(x,am) -> accoa(x,am) + occoa(x,am) '	'Fatty Acid Metabolism'	0	0	0	0	0	0	0	0	0	0	0	0	0	0	0	0	0	0	0	0	0	0	0	0	0	0	0	0	0	0	0	0	0	0	0	0	0	0
'ACACT5pam'	'acetyl-CoA C-acyltransferase (decanoyl-CoA), peroxisomal'	'3oddcoa(x,am) + coa(x,am) -> accoa(x,am) + dcacoa(x,am) '	'Fatty Acid Metabolism'	0	0	0	0	0	0	0	0	0	0	0	0	0	0	0	0	0	0	0	0	0	0	0	0	0	0	0	0	0	0	0	0	0	0	0	0	0	0
'ACACT6pam'	'acetyl-CoA C-acetyltransferase (dodecanoyl), peroxisomal'	'3otdcoa(x,am) + coa(x,am) -> accoa(x,am) + ddcacoa(x,am) '	'Fatty Acid Metabolism'	0	0	0	0	0	0	0	0	0	0	0	0	0	0	0	0	0	0	0	0	0	0	0	0	0	0	0	0	0	0	0	0	0	0	0	0	0	0
'ACACT7pam'	'acetyl-CoA acyltransferase (tetradecanoyl-CoA), peroxisomal'	'3ohdcoa(x,am) + coa(x,am) -> accoa(x,am) + tdcoa(x,am) '	'Fatty Acid Metabolism'	0	0	0	0	0	0	0	0	0	0	0	0	0	0	0	0	0	0	0	0	0	0	0	0	0	0	0	0	0	0	0	0	0	0	0	0	0	0
'ACACT8pam'	'acetyl-CoA acyltransferase (hexadecanoyl-CoA), peroxisomal'	'3ohodcoa(x,am) + coa(x,am) -> accoa(x,am) + pmtcoa(x,am) '	'Fatty Acid Metabolism'	0	0	0	0	0	0	0	0	0	0	0	0	0	0	0	0	0	0	0	0	0	0	0	0	0	0	0	0	0	0	0	0	0	0	0	0	0	0
'ACACT9pam'	'acetyl-CoA acyltransferase (tetracosanoyl-CoA), peroxisomal'	'3ohxccoa(x,am) + coa(x,am) -> accoa(x,am) + ttccoa(x,am) '	'Fatty Acid Metabolism'	0	0	0	0	0	0	0	0	0	0	0	0	0	0	0	0	0	0	0	0	0	0	0	0	0	0	0	0	0	0	0	0	0	0	0	0	0	0
'ACACt2am'	'acetoacetate transport via proton symport'	'acac(e,am) + h(e,am) <=> acac(c,am) + h(c,am) '	'Transport, Extracellular'	0	0	0	0	0	0	0	0	0	0	0	0	0	0	0	0	0	0	0	0	0	0	0	0	0	0	0	0	0	0	0	0	0	0	0	0	0	0
'ACACt2mam'	'Acetoacetate mitochondrial transport via H+ symport'	'acac(c,am) + h(c,am) <=> acac(m,am) + h(m,am) '	'Transport, Mitochondrial'	0.0531283	0.0061925	0.428413	0.428413	0.428413	0.428413	0.428413	0.428413	0.428413	0.428413	0.428413	0.428413	0.428413	0.428413	0.428413	0.428413	0.428413	0.428413	0.428413	0.428413	0.428413	0.428413	0.428413	0.428413	0.428413	0.428413	0.428413	0.428413	0.428413	0.428413	0.428413	0.428413	0.428413	0.428413	0.428413	0.428413	0.428413	0.428413
'ACACtxam'	'acetoacetate intracellular transport unknown mechanism'	'acac(c,am) <=> acac(x,am) '	'Transport, Peroxisomal'	-0.0171574	0	-0.290942	-0.290942	-0.290942	-0.290942	-0.290942	-0.290942	-0.290942	-0.290942	-0.290942	-0.290942	-0.290942	-0.290942	-0.290942	-0.290942	-0.290942	-0.290942	-0.290942	-0.290942	-0.290942	-0.290942	-0.290942	-0.290942	-0.290942	-0.290942	-0.290942	-0.290942	-0.290942	-0.290942	-0.290942	-0.290942	-0.290942	-0.290942	-0.290942	-0.290942	-0.290942	-0.290942
'ACALDtam'	'acetaldehyde reversible transport'	'acald(e,am) <=> acald(c,am) '	'Transport, Extracellular'	0	0	0	0	0	0	0	0	0	0	0	0	0	0	0	0	0	0	0	0	0	0	0	0	0	0	0	0	0	0	0	0	0	0	0	0	0	0
'ACALDtmam'	'acetaldehyde mitochondrial diffusion'	'acald(m,am) <=> acald(c,am) '	'Transport, Mitochondrial'	0	0	2.27374e-13	2.27374e-13	2.27374e-13	2.27374e-13	2.27374e-13	2.27374e-13	2.27374e-13	2.27374e-13	2.27374e-13	2.27374e-13	2.27374e-13	2.27374e-13	2.27374e-13	2.27374e-13	2.27374e-13	2.27374e-13	2.27374e-13	2.27374e-13	2.27374e-13	2.27374e-13	2.27374e-13	2.27374e-13	2.27374e-13	2.27374e-13	2.27374e-13	2.27374e-13	2.27374e-13	2.27374e-13	2.27374e-13	2.27374e-13	2.27374e-13	2.27374e-13	2.27374e-13	2.27374e-13	2.27374e-13	2.27374e-13
'ACALDtram'	'acetaldehyde transport intracellular'	'acald(r,am) <=> acald(c,am) '	'Transport, Endoplasmic Reticular'	0	0	0	0	0	0	0	0	0	0	0	0	0	0	0	0	0	0	0	0	0	0	0	0	0	0	0	0	0	0	0	0	0	0	0	0	0	0
'ACALDtxam'	'acetaldehyde peroxisomal diffusion'	'acald(x,am) <=> acald(c,am) '	'Transport, Peroxisomal'	0	0	-2.27374e-13	-2.27374e-13	-2.27374e-13	-2.27374e-13	-2.27374e-13	-2.27374e-13	-2.27374e-13	-2.27374e-13	-2.27374e-13	-2.27374e-13	-2.27374e-13	-2.27374e-13	-2.27374e-13	-2.27374e-13	-2.27374e-13	-2.27374e-13	-2.27374e-13	-2.27374e-13	-2.27374e-13	-2.27374e-13	-2.27374e-13	-2.27374e-13	-2.27374e-13	-2.27374e-13	-2.27374e-13	-2.27374e-13	-2.27374e-13	-2.27374e-13	-2.27374e-13	-2.27374e-13	-2.27374e-13	-2.27374e-13	-2.27374e-13	-2.27374e-13	-2.27374e-13	-2.27374e-13
'ACCOACam'	'acetyl-CoA carboxylase'	'accoa(c,am) + atp(c,am) + hco3(c,am) -> adp(c,am) + h(c,am) + malcoa(c,am) + pi(c,am) '	'Fatty Acid Metabolism'	0	0	0.014	0.014	0.014	0.014	0.014	0.014	0.014	0.014	0.014	0.014	0.014	0.014	0.014	0.014	0.014	0.014	0.014	0.014	0.014	0.014	0.014	0.014	0.014	0.014	0.014	0.014	0.014	0.014	0.014	0.014	0.014	0.014	0.014	0.014	0.014	0.014
'ACCOACmam'	'Acetyl-Coa carboxylase, beta isoform'	'accoa(m,am) + atp(m,am) + hco3(m,am) -> adp(m,am) + h(m,am) + malcoa(m,am) + pi(m,am) '	'Fatty Acid Metabolism'	0	0	0	0	0	0	0	0	0	0	0	0	0	0	0	0	0	0	0	0	0	0	0	0	0	0	0	0	0	0	0	0	0	0	0	0	0	0
'ACCOALam'	'acetate-CoA ligase (ADP-forming)'	'atp(c,am) + coa(c,am) + ppa(c,am) -> adp(c,am) + pi(c,am) + ppcoa(c,am) '	'Propanoate Metabolism'	0	0	0	0	0	0	0	0	0	0	0	0	0	0	0	0	0	0	0	0	0	0	0	0	0	0	0	0	0	0	0	0	0	0	0	0	0	0
'ACCOALmam'	'acetate-CoA ligase (AMP-forming)'	'atp(m,am) + coa(m,am) + ppa(m,am) -> amp(m,am) + ppcoa(m,am) + ppi(m,am) '	'Propanoate Metabolism'	0	0	0	0	0	0	0	0	0	0	0	0	0	0	0	0	0	0	0	0	0	0	0	0	0	0	0	0	0	0	0	0	0	0	0	0	0	0
'ACCOAgtam'	'acetyl-coa transport'	'accoa(c,am) <=> accoa(g,am) '	'Transport, Extracellular'	0	0	-2.27374e-13	-2.27374e-13	-2.27374e-13	-2.27374e-13	-2.27374e-13	-2.27374e-13	-2.27374e-13	-2.27374e-13	-2.27374e-13	-2.27374e-13	-2.27374e-13	-2.27374e-13	-2.27374e-13	-2.27374e-13	-2.27374e-13	-2.27374e-13	-2.27374e-13	-2.27374e-13	-2.27374e-13	-2.27374e-13	-2.27374e-13	-2.27374e-13	-2.27374e-13	-2.27374e-13	-2.27374e-13	-2.27374e-13	-2.27374e-13	-2.27374e-13	-2.27374e-13	-2.27374e-13	-2.27374e-13	-2.27374e-13	-2.27374e-13	-2.27374e-13	-2.27374e-13	-2.27374e-13
'ACCOAtnam'	'acetyl-CoA transport, nuclear'	'accoa(c,am) <=> accoa(n,am) '	'Transport, Nuclear'	0	0	0	0	0	0	0	0	0	0	0	0	0	0	0	0	0	0	0	0	0	0	0	0	0	0	0	0	0	0	0	0	0	0	0	0	0	0
'ACCOAtram'	'acetyl-coa transport'	'accoa(c,am) <=> accoa(r,am) '	'Transport, Endoplasmic Reticular'	0	0	-5.68434e-13	-5.68434e-13	-5.68434e-13	-5.68434e-13	-5.68434e-13	-5.68434e-13	-5.68434e-13	-5.68434e-13	-5.68434e-13	-5.68434e-13	-5.68434e-13	-5.68434e-13	-5.68434e-13	-5.68434e-13	-5.68434e-13	-5.68434e-13	-5.68434e-13	-5.68434e-13	-5.68434e-13	-5.68434e-13	-5.68434e-13	-5.68434e-13	-5.68434e-13	-5.68434e-13	-5.68434e-13	-5.68434e-13	-5.68434e-13	-5.68434e-13	-5.68434e-13	-5.68434e-13	-5.68434e-13	-5.68434e-13	-5.68434e-13	-5.68434e-13	-5.68434e-13	-5.68434e-13
'ACETONEt2am'	'acetone transport via proton symport'	'acetone(e,am) + h(e,am) <=> acetone(c,am) + h(c,am) '	'Transport, Extracellular'	0	0	0	0	0	0	0	0	0	0	0	0	0	0	0	0	0	0	0	0	0	0	0	0	0	0	0	0	0	0	0	0	0	0	0	0	0	0
'ACETONEt2mam'	'acetone mitochondrial transport via proton symport'	'acetone(c,am) + h(c,am) <=> acetone(m,am) + h(m,am) '	'Transport, Mitochondrial'	0	0	0	0	0	0	0	0	0	0	0	0	0	0	0	0	0	0	0	0	0	0	0	0	0	0	0	0	0	0	0	0	0	0	0	0	0	0
'ACGAGBSIDEtgam'	'acgagbside hs intracellular transport'	'acgagbside_hs(c,am) <=> acgagbside_hs(g,am) '	'Transport, Golgi Apparatus'	0	0	2.27374e-13	2.27374e-13	2.27374e-13	2.27374e-13	2.27374e-13	2.27374e-13	2.27374e-13	2.27374e-13	2.27374e-13	2.27374e-13	2.27374e-13	2.27374e-13	2.27374e-13	2.27374e-13	2.27374e-13	2.27374e-13	2.27374e-13	2.27374e-13	2.27374e-13	2.27374e-13	2.27374e-13	2.27374e-13	2.27374e-13	2.27374e-13	2.27374e-13	2.27374e-13	2.27374e-13	2.27374e-13	2.27374e-13	2.27374e-13	2.27374e-13	2.27374e-13	2.27374e-13	2.27374e-13	2.27374e-13	2.27374e-13
'ACGAGBSIDEtlam'	'acgagbside hs intracellular transport'	'acgagbside_hs(c,am) <=> acgagbside_hs(l,am) '	'Transport, Lysosomal'	0	0	-2.27374e-13	-2.27374e-13	-2.27374e-13	-2.27374e-13	-2.27374e-13	-2.27374e-13	-2.27374e-13	-2.27374e-13	-2.27374e-13	-2.27374e-13	-2.27374e-13	-2.27374e-13	-2.27374e-13	-2.27374e-13	-2.27374e-13	-2.27374e-13	-2.27374e-13	-2.27374e-13	-2.27374e-13	-2.27374e-13	-2.27374e-13	-2.27374e-13	-2.27374e-13	-2.27374e-13	-2.27374e-13	-2.27374e-13	-2.27374e-13	-2.27374e-13	-2.27374e-13	-2.27374e-13	-2.27374e-13	-2.27374e-13	-2.27374e-13	-2.27374e-13	-2.27374e-13	-2.27374e-13
'ACGALFUCGALACGALFUC12GAL14ACGLCGALGLUSIDEteam'	'blood group intracellular transport'	'acgalfucgalacgalfuc12gal14acglcgalgluside_hs(e,am) <=> acgalfucgalacgalfuc12gal14acglcgalgluside_hs(c,am) '	'Transport, Extracellular'	0	0	2.27374e-13	2.27374e-13	2.27374e-13	2.27374e-13	2.27374e-13	2.27374e-13	2.27374e-13	2.27374e-13	2.27374e-13	2.27374e-13	2.27374e-13	2.27374e-13	2.27374e-13	2.27374e-13	2.27374e-13	2.27374e-13	2.27374e-13	2.27374e-13	2.27374e-13	2.27374e-13	2.27374e-13	2.27374e-13	2.27374e-13	2.27374e-13	2.27374e-13	2.27374e-13	2.27374e-13	2.27374e-13	2.27374e-13	2.27374e-13	2.27374e-13	2.27374e-13	2.27374e-13	2.27374e-13	2.27374e-13	2.27374e-13
'ACGALFUCGALACGALFUC12GAL14ACGLCGALGLUSIDEtgam'	'blood group intracellular transport'	'acgalfucgalacgalfuc12gal14acglcgalgluside_hs(g,am) <=> acgalfucgalacgalfuc12gal14acglcgalgluside_hs(c,am) '	'Transport, Golgi Apparatus'	0	0	-2.27374e-13	-2.27374e-13	-2.27374e-13	-2.27374e-13	-2.27374e-13	-2.27374e-13	-2.27374e-13	-2.27374e-13	-2.27374e-13	-2.27374e-13	-2.27374e-13	-2.27374e-13	-2.27374e-13	-2.27374e-13	-2.27374e-13	-2.27374e-13	-2.27374e-13	-2.27374e-13	-2.27374e-13	-2.27374e-13	-2.27374e-13	-2.27374e-13	-2.27374e-13	-2.27374e-13	-2.27374e-13	-2.27374e-13	-2.27374e-13	-2.27374e-13	-2.27374e-13	-2.27374e-13	-2.27374e-13	-2.27374e-13	-2.27374e-13	-2.27374e-13	-2.27374e-13	-2.27374e-13
'ACGALFUCGALACGALFUCGALACGLCGAL14ACGLCGALGLUSIDEteam'	'blood group intracellular transport'	'acgalfucgalacgalfucgalacglcgal14acglcgalgluside_hs(e,am) <=> acgalfucgalacgalfucgalacglcgal14acglcgalgluside_hs(c,am) '	'Transport, Extracellular'	0	0	2.27374e-13	2.27374e-13	2.27374e-13	2.27374e-13	2.27374e-13	2.27374e-13	2.27374e-13	2.27374e-13	2.27374e-13	2.27374e-13	2.27374e-13	2.27374e-13	2.27374e-13	2.27374e-13	2.27374e-13	2.27374e-13	2.27374e-13	2.27374e-13	2.27374e-13	2.27374e-13	2.27374e-13	2.27374e-13	2.27374e-13	2.27374e-13	2.27374e-13	2.27374e-13	2.27374e-13	2.27374e-13	2.27374e-13	2.27374e-13	2.27374e-13	2.27374e-13	2.27374e-13	2.27374e-13	2.27374e-13	2.27374e-13
'ACGALFUCGALACGALFUCGALACGLCGAL14ACGLCGALGLUSIDEtgam'	'blood group intracellular transport'	'acgalfucgalacgalfucgalacglcgal14acglcgalgluside_hs(g,am) <=> acgalfucgalacgalfucgalacglcgal14acglcgalgluside_hs(c,am) '	'Transport, Golgi Apparatus'	0	0	-2.27374e-13	-2.27374e-13	-2.27374e-13	-2.27374e-13	-2.27374e-13	-2.27374e-13	-2.27374e-13	-2.27374e-13	-2.27374e-13	-2.27374e-13	-2.27374e-13	-2.27374e-13	-2.27374e-13	-2.27374e-13	-2.27374e-13	-2.27374e-13	-2.27374e-13	-2.27374e-13	-2.27374e-13	-2.27374e-13	-2.27374e-13	-2.27374e-13	-2.27374e-13	-2.27374e-13	-2.27374e-13	-2.27374e-13	-2.27374e-13	-2.27374e-13	-2.27374e-13	-2.27374e-13	-2.27374e-13	-2.27374e-13	-2.27374e-13	-2.27374e-13	-2.27374e-13	-2.27374e-13
'ACGALtlyam'	'N-acetyl-galactosamine lysosomal efflux'	'acgal(l,am) -> acgal(c,am) '	'Transport, Lysosomal'	0	0	0	0	0	0	0	0	0	0	0	0	0	0	0	0	0	0	0	0	0	0	0	0	0	0	0	0	0	0	0	0	0	0	0	0	0	0
'ACGAM2Eam'	'N-acetylglucosamine 2-epimerase'	'acgam(c,am) <=> acmana(c,am) '	'Aminosugar Metabolism '	0	0	0	0	0	0	0	0	0	0	0	0	0	0	0	0	0	0	0	0	0	0	0	0	0	0	0	0	0	0	0	0	0	0	0	0	0	0
'ACGAM6PSiam'	'N-acetylglucosamine-6-phosphate synthase'	'accoa(c,am) + gam6p(c,am) -> acgam6p(c,am) + coa(c,am) + h(c,am) '	'Aminosugar Metabolism '	0	0	0	0	0	0	0	0	0	0	0	0	0	0	0	0	0	0	0	0	0	0	0	0	0	0	0	0	0	0	0	0	0	0	0	0	0	0
'ACGAMKam'	'N-acetylglucosamine kinase'	'acgam(c,am) + atp(c,am) -> acgam6p(c,am) + adp(c,am) + h(c,am) '	'Aminosugar Metabolism '	0	0	0	0	0	0	0	0	0	0	0	0	0	0	0	0	0	0	0	0	0	0	0	0	0	0	0	0	0	0	0	0	0	0	0	0	0	0
'ACGAMPMam'	'phosphoacetylglucosamine mutase'	'acgam6p(c,am) <=> acgam1p(c,am) '	'Aminosugar Metabolism '	0	0	0	0	0	0	0	0	0	0	0	0	0	0	0	0	0	0	0	0	0	0	0	0	0	0	0	0	0	0	0	0	0	0	0	0	0	0
'ACGAMtlyam'	'N-acetyl-glucosamine lysosomal efflux'	'acgam(l,am) -> acgam(c,am) '	'Transport, Lysosomal'	0	0	0	0	0	0	0	0	0	0	0	0	0	0	0	0	0	0	0	0	0	0	0	0	0	0	0	0	0	0	0	0	0	0	0	0	0	0
'ACGPIDam'	'N-acetylglucosaminylphosphatidylinositol deacetylase'	'acgpail_hs(c,am) + h2o(c,am) -> ac(c,am) + gpail_hs(c,am) '	'Glycosylphosphatidylinositol (GPI)-anchor biosynthesis'	0	0	0	0	0	0	0	0	0	0	0	0	0	0	0	0	0	0	0	0	0	0	0	0	0	0	0	0	0	0	0	0	0	0	0	0	0	0
'ACHEeam'	'Acetylcholinesterase'	'ach(e,am) + h2o(e,am) -> ac(e,am) + chol(e,am) + h(e,am) '	'Glycerophospholipid Metabolism'	0	0	0	0	0	0	0	0	0	0	0	0	0	0	0	0	0	0	0	0	0	0	0	0	0	0	0	0	0	0	0	0	0	0	0	0	0	0
'ACHVESSECam'	'Acetylcholine secretion via secretory vesicle (ATP driven)'	'3 ach(c,am) + 2 atp(c,am) + 2 h2o(c,am) -> 2 adp(c,am) + 2 h(c,am) + 2 pi(c,am) + 3 ach(e,am) '	'Transport, Extracellular'	0	0	0	0	0	0	0	0	0	0	0	0	0	0	0	0	0	0	0	0	0	0	0	0	0	0	0	0	0	0	0	0	0	0	0	0	0	0
'ACITLam'	'ATP-Citrate lyase'	'atp(c,am) + cit(c,am) + coa(c,am) -> accoa(c,am) + adp(c,am) + oaa(c,am) + pi(c,am) '	'Citric Acid Cycle'	0.0547846	0.012385	0	0	0	0	0	0	0	0	0	0	0	0	0	0	0	0	0	0	0	0	0	0	0	0	0	0	0	0	0	0	0	0	0	0	0	0
'ACN13ACNGALGBSIDEteam'	'acn13acngalgbside hs transport'	'acn13acngalgbside_hs(c,am) <=> acn13acngalgbside_hs(e,am) '	'Transport, Extracellular'	0	0	0	0	0	0	0	0	0	0	0	0	0	0	0	0	0	0	0	0	0	0	0	0	0	0	0	0	0	0	0	0	0	0	0	0	0	0
'ACN13ACNGALGBSIDEtgam'	'acn13acngalgbside hs intracellular transport'	'acn13acngalgbside_hs(c,am) <=> acn13acngalgbside_hs(g,am) '	'Transport, Golgi Apparatus'	0	0	0	0	0	0	0	0	0	0	0	0	0	0	0	0	0	0	0	0	0	0	0	0	0	0	0	0	0	0	0	0	0	0	0	0	0	0
'ACN23ACNGALGBSIDEteam'	'acn23acngalgbside transport'	'acn23acngalgbside_hs(c,am) <=> acn23acngalgbside_hs(e,am) '	'Transport, Extracellular'	0	0	0	0	0	0	0	0	0	0	0	0	0	0	0	0	0	0	0	0	0	0	0	0	0	0	0	0	0	0	0	0	0	0	0	0	0	0
'ACN23ACNGALGBSIDEtgam'	'acn23acngalgbside intracellular transport'	'acn23acngalgbside_hs(c,am) <=> acn23acngalgbside_hs(g,am) '	'Transport, Golgi Apparatus'	0	0	0	0	0	0	0	0	0	0	0	0	0	0	0	0	0	0	0	0	0	0	0	0	0	0	0	0	0	0	0	0	0	0	0	0	0	0
'ACNACNGAL14ACGLCGALGLUSIDEteam'	'blood group intracellular transport'	'acnacngal14acglcgalgluside_hs(e,am) <=> acnacngal14acglcgalgluside_hs(c,am) '	'Transport, Extracellular'	0	0	0	0	0	0	0	0	0	0	0	0	0	0	0	0	0	0	0	0	0	0	0	0	0	0	0	0	0	0	0	0	0	0	0	0	0	0
'ACNACNGAL14ACGLCGALGLUSIDEtgam'	'blood group intracellular transport'	'acnacngal14acglcgalgluside_hs(g,am) <=> acnacngal14acglcgalgluside_hs(c,am) '	'Transport, Golgi Apparatus'	0	0	0	0	0	0	0	0	0	0	0	0	0	0	0	0	0	0	0	0	0	0	0	0	0	0	0	0	0	0	0	0	0	0	0	0	0	0
'ACNACNGALGBSIDEteam'	'acnacngalgbside hs transport'	'acnacngalgbside_hs(c,am) <=> acnacngalgbside_hs(e,am) '	'Transport, Extracellular'	0	0	0	0	0	0	0	0	0	0	0	0	0	0	0	0	0	0	0	0	0	0	0	0	0	0	0	0	0	0	0	0	0	0	0	0	0	0
'ACNACNGALGBSIDEtgam'	'acnacngalgbside hs intracellular transport'	'acnacngalgbside_hs(c,am) <=> acnacngalgbside_hs(g,am) '	'Transport, Golgi Apparatus'	0	0	0	0	0	0	0	0	0	0	0	0	0	0	0	0	0	0	0	0	0	0	0	0	0	0	0	0	0	0	0	0	0	0	0	0	0	0
'ACNAM9PLam'	'N-Acetylneuraminate 9-phosphate pyruvate-lyase (pyruvate-phosphorylating)'	'acmanap(c,am) + h2o(c,am) + pep(c,am) -> acnamp(c,am) + pi(c,am) '	'Aminosugar Metabolism '	0	0	0.001	0.001	0.001	0.001	0.001	0.001	0.001	0.001	0.001	0.001	0.001	0.001	0.001	0.001	0.001	0.001	0.001	0.001	0.001	0.001	0.001	0.001	0.001	0.001	0.001	0.001	0.001	0.001	0.001	0.001	0.001	0.001	0.001	0.001	0.001	0.001
'ACNAM9PL2am'	'N-Acetylneuraminate 9-phosphate pyruvate-lyase (pyruvate-phosphorylating)'	'h2o(c,am) + man6p(c,am) + pep(c,am) -> kdnp(c,am) + pi(c,am) '	'Aminosugar Metabolism '	0	0	0	0	0	0	0	0	0	0	0	0	0	0	0	0	0	0	0	0	0	0	0	0	0	0	0	0	0	0	0	0	0	0	0	0	0	0
'ACNAMPHam'	'N-Acetylneuraminate 9-phosphate phosphohydrolase'	'acnamp(c,am) + h2o(c,am) -> acnam(c,am) + pi(c,am) '	'Aminosugar Metabolism '	0	0	0.001	0.001	0.001	0.001	0.001	0.001	0.001	0.001	0.001	0.001	0.001	0.001	0.001	0.001	0.001	0.001	0.001	0.001	0.001	0.001	0.001	0.001	0.001	0.001	0.001	0.001	0.001	0.001	0.001	0.001	0.001	0.001	0.001	0.001	0.001	0.001
'ACNAMltam'	'N-acetylneuraminate transport into lysososme'	'acnam(c,am) + h(c,am) <=> acnam(l,am) + h(l,am) '	'Transport, Lysosomal'	0	0	1.13687e-13	1.13687e-13	1.13687e-13	1.13687e-13	1.13687e-13	1.13687e-13	1.13687e-13	1.13687e-13	1.13687e-13	1.13687e-13	1.13687e-13	1.13687e-13	1.13687e-13	1.13687e-13	1.13687e-13	1.13687e-13	1.13687e-13	1.13687e-13	1.13687e-13	1.13687e-13	1.13687e-13	1.13687e-13	1.13687e-13	1.13687e-13	1.13687e-13	1.13687e-13	1.13687e-13	1.13687e-13	1.13687e-13	1.13687e-13	1.13687e-13	1.13687e-13	1.13687e-13	1.13687e-13	1.13687e-13	1.13687e-13
'ACNAMtnam'	'N-acetylneuraminate nuclear import'	'acnam(c,am) -> acnam(n,am) '	'Transport, Nuclear'	0	0	0	0	0	0	0	0	0	0	0	0	0	0	0	0	0	0	0	0	0	0	0	0	0	0	0	0	0	0	0	0	0	0	0	0	0	0
'ACNGALACGLCGAL14ACGLCGALGLUSIDEteam'	'blood group intracellular transport'	'acngalacglcgal14acglcgalgluside_hs(e,am) <=> acngalacglcgal14acglcgalgluside_hs(c,am) '	'Transport, Extracellular'	0	0	2.27374e-13	2.27374e-13	2.27374e-13	2.27374e-13	2.27374e-13	2.27374e-13	2.27374e-13	2.27374e-13	2.27374e-13	2.27374e-13	2.27374e-13	2.27374e-13	2.27374e-13	2.27374e-13	2.27374e-13	2.27374e-13	2.27374e-13	2.27374e-13	2.27374e-13	2.27374e-13	2.27374e-13	2.27374e-13	2.27374e-13	2.27374e-13	2.27374e-13	2.27374e-13	2.27374e-13	2.27374e-13	2.27374e-13	2.27374e-13	2.27374e-13	2.27374e-13	2.27374e-13	2.27374e-13	2.27374e-13	2.27374e-13
'ACNGALACGLCGAL14ACGLCGALGLUSIDEtgam'	'blood group intracellular transport'	'acngalacglcgal14acglcgalgluside_hs(g,am) <=> acngalacglcgal14acglcgalgluside_hs(c,am) '	'Transport, Golgi Apparatus'	0	0	-2.27374e-13	-2.27374e-13	-2.27374e-13	-2.27374e-13	-2.27374e-13	-2.27374e-13	-2.27374e-13	-2.27374e-13	-2.27374e-13	-2.27374e-13	-2.27374e-13	-2.27374e-13	-2.27374e-13	-2.27374e-13	-2.27374e-13	-2.27374e-13	-2.27374e-13	-2.27374e-13	-2.27374e-13	-2.27374e-13	-2.27374e-13	-2.27374e-13	-2.27374e-13	-2.27374e-13	-2.27374e-13	-2.27374e-13	-2.27374e-13	-2.27374e-13	-2.27374e-13	-2.27374e-13	-2.27374e-13	-2.27374e-13	-2.27374e-13	-2.27374e-13	-2.27374e-13	-2.27374e-13
'ACNMLram'	'N-Acetylneuraminate lyase (reversible)'	'acnam(c,am) <=> acmana(c,am) + pyr(c,am) '	'Aminosugar Metabolism '	0	0	0.001	0.001	0.001	0.001	0.001	0.001	0.001	0.001	0.001	0.001	0.001	0.001	0.001	0.001	0.001	0.001	0.001	0.001	0.001	0.001	0.001	0.001	0.001	0.001	0.001	0.001	0.001	0.001	0.001	0.001	0.001	0.001	0.001	0.001	0.001	0.001
'ACOAD10mam'	'acyl-CoA dehydrogenase (2-methylbutanoyl-CoA), mitochondrial'	'2mbcoa(m,am) + fad(m,am) -> 2mb2coa(m,am) + fadh2(m,am) '	'Valine, Leucine, and Isoleucine Metabolism'	0	0	0	0	0	0	0	0	0	0	0	0	0	0	0	0	0	0	0	0	0	0	0	0	0	0	0	0	0	0	0	0	0	0	0	0	0	0
'ACOAD1fmam'	'acyl-CoA dehydrogenase (butanoyl-CoA), mitochondrial'	'btcoa(m,am) + fad(m,am) -> b2coa(m,am) + fadh2(m,am) '	'Butanoate Metabolism'	0	0	0	0	0	0	0	0	0	0	0	0	0	0	0	0	0	0	0	0	0	0	0	0	0	0	0	0	0	0	0	0	0	0	0	0	0	0
'ACOAD8mam'	'acyl-CoA dehydrogenase (isovaleryl-CoA), mitochondrial'	'fad(m,am) + ivcoa(m,am) -> 3mb2coa(m,am) + fadh2(m,am) '	'Valine, Leucine, and Isoleucine Metabolism'	0.0205476	0	0	0	0	0	0	0	0	0	0	0	0	0	0	0	0	0	0	0	0	0	0	0	0	0	0	0	0	0	0	0	0	0	0	0	0	0
'ACOAD9mam'	'acyl-CoA dehydrogenase (isobutyryl-CoA), mitochondrial'	'fad(m,am) + ibcoa(m,am) -> 2mp2coa(m,am) + fadh2(m,am) '	'Valine, Leucine, and Isoleucine Metabolism'	0.000626959	0	0	0	0	0	0	0	0	0	0	0	0	0	0	0	0	0	0	0	0	0	0	0	0	0	0	0	0	0	0	0	0	0	0	0	0	0
'ACOAHiam'	'acetyl-CoA hydrolase'	'accoa(c,am) + h2o(c,am) -> ac(c,am) + coa(c,am) + h(c,am) '	'Pyruvate Metabolism'	0	0	0	0	0	0	0	0	0	0	0	0	0	0	0	0	0	0	0	0	0	0	0	0	0	0	0	0	0	0	0	0	0	0	0	0	0	0
'ACOAO7pam'	'acyl-CoA oxidase (hexadecanoyl-CoA), peroxisomal'	'o2(x,am) + pmtcoa(x,am) -> h2o2(x,am) + hdd2coa(x,am) '	'Fatty Acid Metabolism'	0	0	0	0	0	0	0	0	0	0	0	0	0	0	0	0	0	0	0	0	0	0	0	0	0	0	0	0	0	0	0	0	0	0	0	0	0	0
'ACOATAam'	'Acetyl-CoA ACP transacylase'	'ACP(c,am) + accoa(c,am) <=> acACP(c,am) + coa(c,am) '	'Fatty Acid Metabolism'	0	0	0	0	0	0	0	0	0	0	0	0	0	0	0	0	0	0	0	0	0	0	0	0	0	0	0	0	0	0	0	0	0	0	0	0	0	0
'ACODAam'	'acetylornithine deacetylase'	'acorn(c,am) + h2o(c,am) -> ac(c,am) + orn(c,am) '	'Urea cycle/amino group metabolism'	0	0	0	0	0	0	0	0	0	0	0	0	0	0	0	0	0	0	0	0	0	0	0	0	0	0	0	0	0	0	0	0	0	0	0	0	0	0
'ACONTam'	'aconitase'	'cit(c,am) <=> icit(c,am) '	'Citric Acid Cycle'	0	0	0	0	0	0	0	0	0	0	0	0	0	0	0	0	0	0	0	0	0	0	0	0	0	0	0	0	0	0	0	0	0	0	0	0	0	0
'ACONTmam'	'Aconitate hydratase'	'cit(m,am) <=> icit(m,am) '	'Citric Acid Cycle'	-0.0547846	-0.0782302	-0.0752087	-0.0752087	-0.0752087	-0.0752087	-0.0752087	-0.0752087	-0.0752087	-0.0752087	-0.0752087	-0.0752087	-0.0752087	-0.0752087	-0.0752087	-0.0752087	-0.0752087	-0.0752087	-0.0752087	-0.0752087	-0.0752087	-0.0752087	-0.0752087	-0.0752087	-0.0752087	-0.0752087	-0.0752087	-0.0752087	-0.0752087	-0.0752087	-0.0752087	-0.0752087	-0.0752087	-0.0752087	-0.0752087	-0.0752087	-0.0752087	-0.0752087
'ACOX22xam'	'acyl-Coenzyme A oxidase 2, branched chain'	'dhcholoylcoa(x,am) + fadh2(x,am) + 0.5 o2(x,am) -> fad(x,am) + thcholoylcoa(x,am) '	'Bile Acid Biosynthesis'	0	0	0	0	0	0	0	0	0	0	0	0	0	0	0	0	0	0	0	0	0	0	0	0	0	0	0	0	0	0	0	0	0	0	0	0	0	0
'ACOX2xam'	'acyl-Coenzyme A oxidase 2, branched chain'	'cholcoas(x,am) + fadh2(x,am) + o2(x,am) -> cholcoads(x,am) + fad(x,am) + 2 h2o(x,am) '	'Bile Acid Biosynthesis'	0	0	0	0	0	0	0	0	0	0	0	0	0	0	0	0	0	0	0	0	0	0	0	0	0	0	0	0	0	0	0	0	0	0	0	0	0	0
'ACP1[FMN]am'	[]	[]	[]	0	0	0.001	0.001	0.001	0.001	0.001	0.001	0.001	0.001	0.001	0.001	0.001	0.001	0.001	0.001	0.001	0.001	0.001	0.001	0.001	0.001	0.001	0.001	0.001	0.001	0.001	0.001	0.001	0.001	0.001	0.001	0.001	0.001	0.001	0.001	0.001	0.001
'ACRNtmam'	'O-acetylcarnintine transport into mitochondria via diffusion'	'acrn(c,am) -> acrn(m,am) '	'Transport, Mitochondrial'	0	0	0	0	0	0	0	0	0	0	0	0	0	0	0	0	0	0	0	0	0	0	0	0	0	0	0	0	0	0	0	0	0	0	0	0	0	0
'ACSam'	'acetyl-CoA synthetase'	'ac(c,am) + atp(c,am) + coa(c,am) -> accoa(c,am) + amp(c,am) + ppi(c,am) '	'Glycolysis/Gluconeogenesis'	0	0	0	0	0	0	0	0	0	0	0	0	0	0	0	0	0	0	0	0	0	0	0	0	0	0	0	0	0	0	0	0	0	0	0	0	0	0
'ACS2am'	'acetyl-CoA synthase (propionate)'	'atp(c,am) + coa(c,am) + ppa(c,am) -> amp(c,am) + ppcoa(c,am) + ppi(c,am) '	'Propanoate Metabolism'	0	0	0	0	0	0	0	0	0	0	0	0	0	0	0	0	0	0	0	0	0	0	0	0	0	0	0	0	0	0	0	0	0	0	0	0	0	0
'ACSmam'	'acetyl-CoA synthetase'	'ac(m,am) + atp(m,am) + coa(m,am) -> accoa(m,am) + amp(m,am) + ppi(m,am) '	'Glycolysis/Gluconeogenesis'	0	0	0	0	0	0	0	0	0	0	0	0	0	0	0	0	0	0	0	0	0	0	0	0	0	0	0	0	0	0	0	0	0	0	0	0	0	0
'ACTLMOam'	'acetol monooxygenase'	'acetol(c,am) + h(c,am) + nadph(c,am) + o2(c,am) -> 2 h2o(c,am) + mthgxl(c,am) + nadp(c,am) '	'Pyruvate Metabolism'	0	0	0	0	0	0	0	0	0	0	0	0	0	0	0	0	0	0	0	0	0	0	0	0	0	0	0	0	0	0	0	0	0	0	0	0	0	0
'ACTNMOam'	'acetone monooxygenase'	'acetone(c,am) + h(c,am) + nadph(c,am) + o2(c,am) -> acetol(c,am) + h2o(c,am) + nadp(c,am) '	'Pyruvate Metabolism'	0	0	0	0	0	0	0	0	0	0	0	0	0	0	0	0	0	0	0	0	0	0	0	0	0	0	0	0	0	0	0	0	0	0	0	0	0	0
'ACYPam'	'acylphosphatase'	'13dpg(c,am) + h2o(c,am) -> 3pg(c,am) + h(c,am) + pi(c,am) '	'Glycolysis/Gluconeogenesis'	0	0	0	0	0	0	0	0	0	0	0	0	0	0	0	0	0	0	0	0	0	0	0	0	0	0	0	0	0	0	0	0	0	0	0	0	0	0
'ACt2mam'	'acetate mitochondrial transport via proton symport'	'ac(c,am) + h(c,am) <=> ac(m,am) + h(m,am) '	'Transport, Mitochondrial'	0	0	0	0	0	0	0	0	0	0	0	0	0	0	0	0	0	0	0	0	0	0	0	0	0	0	0	0	0	0	0	0	0	0	0	0	0	0
'ACt2ram'	'acetate reversible transport via proton symport'	'ac(e,am) + h(e,am) <=> ac(c,am) + h(c,am) '	'Transport, Extracellular'	0	-0.0540047	-0.0752087	-0.0752087	-0.0752087	-0.0752087	-0.0752087	-0.0752087	-0.0752087	-0.0752087	-0.0752087	-0.0752087	-0.0752087	-0.0752087	-0.0752087	-0.0752087	-0.0752087	-0.0752087	-0.0752087	-0.0752087	-0.0752087	-0.0752087	-0.0752087	-0.0752087	-0.0752087	-0.0752087	-0.0752087	-0.0752087	-0.0752087	-0.0752087	-0.0752087	-0.0752087	-0.0752087	-0.0752087	-0.0752087	-0.0752087	-0.0752087	-0.0752087
'ACtgam'	'acetate transport, Golgi apparatus'	'ac(c,am) <=> ac(g,am) '	'Transport, Golgi Apparatus'	0	0	0	0	0	0	0	0	0	0	0	0	0	0	0	0	0	0	0	0	0	0	0	0	0	0	0	0	0	0	0	0	0	0	0	0	0	0
'ADAam'	'Adenosine deaminase'	'adn(c,am) + h(c,am) + h2o(c,am) -> ins(c,am) + nh4(c,am) '	'Purine Catabolism'	0	0	0	0	0	0	0	0	0	0	0	0	0	0	0	0	0	0	0	0	0	0	0	0	0	0	0	0	0	0	0	0	0	0	0	0	0	0
'ADAeam'	'Adenosine deaminase, extracellular'	'adn(e,am) + h(e,am) + h2o(e,am) -> ins(e,am) + nh4(e,am) '	'Nucleotides'	0	0	0	0	0	0	0	0	0	0	0	0	0	0	0	0	0	0	0	0	0	0	0	0	0	0	0	0	0	0	0	0	0	0	0	0	0	0
'ADCimam'	'Acetoacetate decarboxylation (irreversible), mitochondrial'	'acac(m,am) + h(m,am) -> acetone(m,am) + co2(m,am) '	'Propanoate Metabolism'	0	0	0	0	0	0	0	0	0	0	0	0	0	0	0	0	0	0	0	0	0	0	0	0	0	0	0	0	0	0	0	0	0	0	0	0	0	0
'ADEtam'	'adenine reversible transport, cytosol'	'ade(e,am) <=> ade(c,am) '	'Transport, Extracellular'	0	0	0	0	0	0	0	0	0	0	0	0	0	0	0	0	0	0	0	0	0	0	0	0	0	0	0	0	0	0	0	0	0	0	0	0	0	0
'ADEtlam'	'adenine facilated transport from lysosome'	'ade(l,am) <=> ade(c,am) '	'Transport, Lysosomal'	0	0	0	0	0	0	0	0	0	0	0	0	0	0	0	0	0	0	0	0	0	0	0	0	0	0	0	0	0	0	0	0	0	0	0	0	0	0
'ADHAPtxam'	'intracellular transport (peroxisome)'	'adhap_hs(c,am) <=> adhap_hs(x,am) '	'Transport, Peroxisomal'	0	0	-2.27374e-13	-2.27374e-13	-2.27374e-13	-2.27374e-13	-2.27374e-13	-2.27374e-13	-2.27374e-13	-2.27374e-13	-2.27374e-13	-2.27374e-13	-2.27374e-13	-2.27374e-13	-2.27374e-13	-2.27374e-13	-2.27374e-13	-2.27374e-13	-2.27374e-13	-2.27374e-13	-2.27374e-13	-2.27374e-13	-2.27374e-13	-2.27374e-13	-2.27374e-13	-2.27374e-13	-2.27374e-13	-2.27374e-13	-2.27374e-13	-2.27374e-13	-2.27374e-13	-2.27374e-13	-2.27374e-13	-2.27374e-13	-2.27374e-13	-2.27374e-13	-2.27374e-13	-2.27374e-13
'ADK1am'	'adenylate kinase'	'amp(c,am) + atp(c,am) <=> 2 adp(c,am) '	'Nucleotides'	1000	-1000	999.88	999.88	999.88	999.88	999.88	999.88	999.88	999.88	999.88	999.88	999.88	999.88	999.88	999.88	999.88	999.88	999.88	999.88	999.88	999.88	999.88	999.88	999.88	999.88	999.88	999.88	999.88	999.88	999.88	999.88	999.88	999.88	999.88	999.88	999.88	999.88
'ADK1mam'	'adenylate kinase, mitochondrial'	'amp(m,am) + atp(m,am) <=> 2 adp(m,am) '	'Nucleotides'	1000	1000	1000	1000	1000	1000	1000	1000	1000	1000	1000	1000	1000	1000	1000	1000	1000	1000	1000	1000	1000	1000	1000	1000	1000	1000	1000	1000	1000	1000	1000	1000	1000	1000	1000	1000	1000	1000
'ADK3am'	'adentylate kinase (GTP)'	'amp(c,am) + gtp(c,am) <=> adp(c,am) + gdp(c,am) '	'Nucleotides'	-999.96	1000	-1000	-1000	-1000	-1000	-1000	-1000	-1000	-1000	-1000	-1000	-1000	-1000	-1000	-1000	-1000	-1000	-1000	-1000	-1000	-1000	-1000	-1000	-1000	-1000	-1000	-1000	-1000	-1000	-1000	-1000	-1000	-1000	-1000	-1000	-1000	-1000
'ADK3mam'	'adenylate kinase (GTP)'	'amp(m,am) + gtp(m,am) <=> adp(m,am) + gdp(m,am) '	'Nucleotides'	-1000	-1000	-1000	-1000	-1000	-1000	-1000	-1000	-1000	-1000	-1000	-1000	-1000	-1000	-1000	-1000	-1000	-1000	-1000	-1000	-1000	-1000	-1000	-1000	-1000	-1000	-1000	-1000	-1000	-1000	-1000	-1000	-1000	-1000	-1000	-1000	-1000	-1000
'ADKdam'	'adenylate kinase (d form)'	'damp(c,am) + datp(c,am) <=> 2 dadp(c,am) '	'Nucleotides'	0	0	0	0	0	0	0	0	0	0	0	0	0	0	0	0	0	0	0	0	0	0	0	0	0	0	0	0	0	0	0	0	0	0	0	0	0	0
'ADMDCam'	'adenosylmethionine decarboxylase'	'amet(c,am) + h(c,am) -> ametam(c,am) + co2(c,am) '	'Arginine and Proline Metabolism'	0	0	0	0	0	0	0	0	0	0	0	0	0	0	0	0	0	0	0	0	0	0	0	0	0	0	0	0	0	0	0	0	0	0	0	0	0	0
'ADNCYCam'	'adenylate cyclase'	'atp(c,am) -> camp(c,am) + ppi(c,am) '	'Nucleotides'	0	0	0.001	0.001	0.001	0.001	0.001	0.001	0.001	0.001	0.001	0.001	0.001	0.001	0.001	0.001	0.001	0.001	0.001	0.001	0.001	0.001	0.001	0.001	0.001	0.001	0.001	0.001	0.001	0.001	0.001	0.001	0.001	0.001	0.001	0.001	0.001	0.001
'ADNK1am'	'adenosine kinase'	'adn(c,am) + atp(c,am) -> adp(c,am) + amp(c,am) + h(c,am) '	'Nucleotides'	0.00285232	0	0	0	0	0	0	0	0	0	0	0	0	0	0	0	0	0	0	0	0	0	0	0	0	0	0	0	0	0	0	0	0	0	0	0	0	0
'ADNK1mam'	'adenosine kinase, mitochondrial'	'adn(m,am) + atp(m,am) -> adp(m,am) + amp(m,am) + h(m,am) '	'Nucleotides'	0	0	4.99313e-10	4.99313e-10	4.99313e-10	4.99313e-10	4.99313e-10	4.99313e-10	4.99313e-10	4.99313e-10	4.99313e-10	4.99313e-10	4.99313e-10	4.99313e-10	4.99313e-10	4.99313e-10	4.99313e-10	4.99313e-10	4.99313e-10	4.99313e-10	4.99313e-10	4.99313e-10	4.99313e-10	4.99313e-10	4.99313e-10	4.99313e-10	4.99313e-10	4.99313e-10	4.99313e-10	4.99313e-10	4.99313e-10	4.99313e-10	4.99313e-10	4.99313e-10	4.99313e-10	4.99313e-10	4.99313e-10	4.99313e-10
'ADNtam'	'adenosine facilated transport in cytosol'	'adn(e,am) <=> adn(c,am) '	'Transport, Extracellular'	0	-1000	0	0	0	0	0	0	0	0	0	0	0	0	0	0	0	0	0	0	0	0	0	0	0	0	0	0	0	0	0	0	0	0	0	0	0	0
'ADNt4am'	'adenosine transport (Na/Adn cotransport)'	'adn(e,am) + na1(e,am) -> adn(c,am) + na1(c,am) '	'Transport, Extracellular'	0	1000	0	0	0	0	0	0	0	0	0	0	0	0	0	0	0	0	0	0	0	0	0	0	0	0	0	0	0	0	0	0	0	0	0	0	0	0
'ADNt5am'	'adenosine transport (1:2 Na/Adn cotransport)'	'adn(e,am) + 2 na1(e,am) -> adn(c,am) + 2 na1(c,am) '	'Transport, Extracellular'	0	0	0	0	0	0	0	0	0	0	0	0	0	0	0	0	0	0	0	0	0	0	0	0	0	0	0	0	0	0	0	0	0	0	0	0	0	0
'ADNtlam'	'adenosine facilated transport from lysosome'	'adn(l,am) <=> adn(c,am) '	'Transport, Lysosomal'	0	0	-2.27374e-13	-2.27374e-13	-2.27374e-13	-2.27374e-13	-2.27374e-13	-2.27374e-13	-2.27374e-13	-2.27374e-13	-2.27374e-13	-2.27374e-13	-2.27374e-13	-2.27374e-13	-2.27374e-13	-2.27374e-13	-2.27374e-13	-2.27374e-13	-2.27374e-13	-2.27374e-13	-2.27374e-13	-2.27374e-13	-2.27374e-13	-2.27374e-13	-2.27374e-13	-2.27374e-13	-2.27374e-13	-2.27374e-13	-2.27374e-13	-2.27374e-13	-2.27374e-13	-2.27374e-13	-2.27374e-13	-2.27374e-13	-2.27374e-13	-2.27374e-13	-2.27374e-13	-2.27374e-13
'ADNtmam'	'adenosine facilated transport in mitochondria'	'adn(c,am) <=> adn(m,am) '	'Transport, Mitochondrial'	0	0	4.99313e-10	4.99313e-10	4.99313e-10	4.99313e-10	4.99313e-10	4.99313e-10	4.99313e-10	4.99313e-10	4.99313e-10	4.99313e-10	4.99313e-10	4.99313e-10	4.99313e-10	4.99313e-10	4.99313e-10	4.99313e-10	4.99313e-10	4.99313e-10	4.99313e-10	4.99313e-10	4.99313e-10	4.99313e-10	4.99313e-10	4.99313e-10	4.99313e-10	4.99313e-10	4.99313e-10	4.99313e-10	4.99313e-10	4.99313e-10	4.99313e-10	4.99313e-10	4.99313e-10	4.99313e-10	4.99313e-10	4.99313e-10
'ADPGLCam'	'ADPglucose diphosphatase'	'adpglc(c,am) + h2o(c,am) -> amp(c,am) + g1p(c,am) + 2 h(c,am) '	'Nucleotides'	0	0	0	0	0	0	0	0	0	0	0	0	0	0	0	0	0	0	0	0	0	0	0	0	0	0	0	0	0	0	0	0	0	0	0	0	0	0
'ADPMANam'	'ADPmannose diphosphatase'	'adpman(c,am) + h2o(c,am) -> amp(c,am) + 2 h(c,am) + man1p(c,am) '	'Nucleotides'	0	0	0	0	0	0	0	0	0	0	0	0	0	0	0	0	0	0	0	0	0	0	0	0	0	0	0	0	0	0	0	0	0	0	0	0	0	0
'ADPRDPam'	'ADPribose diphosphatase'	'adprib(c,am) + h2o(c,am) -> amp(c,am) + 2 h(c,am) + r5p(c,am) '	'Nucleotides'	0	0	0	0	0	0	0	0	0	0	0	0	0	0	0	0	0	0	0	0	0	0	0	0	0	0	0	0	0	0	0	0	0	0	0	0	0	0
'ADPRDPmam'	'ADPribose diphosphatase (mitochondrial)'	'adprib(m,am) + h2o(m,am) -> amp(m,am) + 2 h(m,am) + r5p(m,am) '	'Nucleotides'	0	0	0	0	0	0	0	0	0	0	0	0	0	0	0	0	0	0	0	0	0	0	0	0	0	0	0	0	0	0	0	0	0	0	0	0	0	0
'ADPRIBtam'	'ADPribose transport'	'adprib(e,am) -> adprib(c,am) '	'Transport, Extracellular'	0	0	0	0	0	0	0	0	0	0	0	0	0	0	0	0	0	0	0	0	0	0	0	0	0	0	0	0	0	0	0	0	0	0	0	0	0	0
'ADPTam'	'adenine phosphoribosyltransferase'	'ade(c,am) + prpp(c,am) -> amp(c,am) + ppi(c,am) '	'Salvage Pathway'	0	0	0	0	0	0	0	0	0	0	0	0	0	0	0	0	0	0	0	0	0	0	0	0	0	0	0	0	0	0	0	0	0	0	0	0	0	0
'ADPtxam'	'ADP transporter, peroxisomal'	'adp(c,am) <=> adp(x,am) '	'Transport, Peroxisomal'	-0.0101708	0	-0.13384	-0.13384	-0.13384	-0.13384	-0.13384	-0.13384	-0.13384	-0.13384	-0.13384	-0.13384	-0.13384	-0.13384	-0.13384	-0.13384	-0.13384	-0.13384	-0.13384	-0.13384	-0.13384	-0.13384	-0.13384	-0.13384	-0.13384	-0.13384	-0.13384	-0.13384	-0.13384	-0.13384	-0.13384	-0.13384	-0.13384	-0.13384	-0.13384	-0.13384	-0.13384	-0.13384
'ADRNCOAtxam'	'fatty acid intracellular transport'	'adrncoa(c,am) <=> adrncoa(x,am) '	'Transport, Peroxisomal'	0	0	0	0	0	0	0	0	0	0	0	0	0	0	0	0	0	0	0	0	0	0	0	0	0	0	0	0	0	0	0	0	0	0	0	0	0	0
'ADRNCPT1am'	'carnitine O-palmitoyltransferase'	'adrncoa(c,am) + crn(c,am) -> adrncrn(c,am) + coa(c,am) '	'Carnitine shuttle'	0	0	0	0	0	0	0	0	0	0	0	0	0	0	0	0	0	0	0	0	0	0	0	0	0	0	0	0	0	0	0	0	0	0	0	0	0	0
'ADRNCPT2am'	'carnitine transferase'	'adrncrn(m,am) + coa(m,am) -> adrncoa(m,am) + crn(m,am) '	'Carnitine shuttle'	0	0	0	0	0	0	0	0	0	0	0	0	0	0	0	0	0	0	0	0	0	0	0	0	0	0	0	0	0	0	0	0	0	0	0	0	0	0
'ADRNCRNtam'	'transport into the mitochondria (carnitine)'	'adrncrn(c,am) -> adrncrn(m,am) '	'Carnitine shuttle'	0	0	0	0	0	0	0	0	0	0	0	0	0	0	0	0	0	0	0	0	0	0	0	0	0	0	0	0	0	0	0	0	0	0	0	0	0	0
'ADRNLPVESSECam'	'Adrenaline secretion via secretory vesicle (ATP driven)'	'3 adrnl(c,am) + 2 atp(c,am) + 2 h2o(c,am) -> 2 adp(c,am) + 2 h(c,am) + 2 pi(c,am) + 3 adrnl(e,am) '	'Transport, Extracellular'	0	0	0	0	0	0	0	0	0	0	0	0	0	0	0	0	0	0	0	0	0	0	0	0	0	0	0	0	0	0	0	0	0	0	0	0	0	0
'ADRNtam'	'fatty acid transport via diffusion'	'adrn(e,am) <=> adrn(c,am) '	'Transport, Extracellular'	-1000	-1000	-1000	-1000	-1000	-1000	-1000	-1000	-1000	-1000	-1000	-1000	-1000	-1000	-1000	-1000	-1000	-1000	-1000	-1000	-1000	-1000	-1000	-1000	-1000	-1000	-1000	-1000	-1000	-1000	-1000	-1000	-1000	-1000	-1000	-1000	-1000	-1000
'ADSELKam'	'adenylyl-selenate kinase'	'adsel(c,am) + atp(c,am) -> 3padsel(c,am) + adp(c,am) + h(c,am) '	'Selenoamino acid metabolism'	0	0	0	0	0	0	0	0	0	0	0	0	0	0	0	0	0	0	0	0	0	0	0	0	0	0	0	0	0	0	0	0	0	0	0	0	0	0
'ADSKam'	'adenylyl-sulfate kinase'	'aps(c,am) + atp(c,am) -> adp(c,am) + h(c,am) + paps(c,am) '	'Nucleotides'	0	0	0	0	0	0	0	0	0	0	0	0	0	0	0	0	0	0	0	0	0	0	0	0	0	0	0	0	0	0	0	0	0	0	0	0	0	0
'ADSL1am'	'adenylosuccinate lyase'	'dcamp(c,am) -> amp(c,am) + fum(c,am) '	'Nucleotides'	0.00189399	0	-9.98407e-10	-9.98407e-10	-9.98407e-10	-9.98407e-10	-9.98407e-10	-9.98407e-10	-9.98407e-10	-9.98407e-10	-9.98407e-10	-9.98407e-10	-9.98407e-10	-9.98407e-10	-9.98407e-10	-9.98407e-10	-9.98407e-10	-9.98407e-10	-9.98407e-10	-9.98407e-10	-9.98407e-10	-9.98407e-10	-9.98407e-10	-9.98407e-10	-9.98407e-10	-9.98407e-10	-9.98407e-10	-9.98407e-10	-9.98407e-10	-9.98407e-10	-9.98407e-10	-9.98407e-10	-9.98407e-10	-9.98407e-10	-9.98407e-10	-9.98407e-10	-9.98407e-10	-9.98407e-10
'ADSL2am'	'adenylosuccinate lyase'	'25aics(c,am) -> aicar(c,am) + fum(c,am) '	'IMP Biosynthesis'	0.00347723	0	0	0	0	0	0	0	0	0	0	0	0	0	0	0	0	0	0	0	0	0	0	0	0	0	0	0	0	0	0	0	0	0	0	0	0	0
'ADSSam'	'adenylosuccinate synthase'	'asp-L(c,am) + gtp(c,am) + imp(c,am) -> dcamp(c,am) + gdp(c,am) + 2 h(c,am) + pi(c,am) '	'Nucleotides'	0.00189399	0	-9.98407e-10	-9.98407e-10	-9.98407e-10	-9.98407e-10	-9.98407e-10	-9.98407e-10	-9.98407e-10	-9.98407e-10	-9.98407e-10	-9.98407e-10	-9.98407e-10	-9.98407e-10	-9.98407e-10	-9.98407e-10	-9.98407e-10	-9.98407e-10	-9.98407e-10	-9.98407e-10	-9.98407e-10	-9.98407e-10	-9.98407e-10	-9.98407e-10	-9.98407e-10	-9.98407e-10	-9.98407e-10	-9.98407e-10	-9.98407e-10	-9.98407e-10	-9.98407e-10	-9.98407e-10	-9.98407e-10	-9.98407e-10	-9.98407e-10	-9.98407e-10	-9.98407e-10	-9.98407e-10
'AFLATOXINteam'	'xenobiotic transport'	'aflatoxin(e,am) <=> aflatoxin(c,am) '	'Transport, Extracellular'	0	0	0	0	0	0	0	0	0	0	0	0	0	0	0	0	0	0	0	0	0	0	0	0	0	0	0	0	0	0	0	0	0	0	0	0	0	0
'AG13T10gam'	'N-acetyllactosaminide beta-1,3-N-acetylglucosaminyltransferase, Golgi apparatus'	'ksi_pre18(g,am) + uacgam(g,am) -> h(g,am) + ksi_pre19(g,am) + udp(g,am) '	'Keratan sulfate biosynthesis'	0	0	0	0	0	0	0	0	0	0	0	0	0	0	0	0	0	0	0	0	0	0	0	0	0	0	0	0	0	0	0	0	0	0	0	0	0	0
'AG13T11gam'	'N-acetyllactosaminide beta-1,3-N-acetylglucosaminyltransferase, Golgi apparatus'	'ksi_pre21(g,am) + uacgam(g,am) -> h(g,am) + ksi_pre22(g,am) + udp(g,am) '	'Keratan sulfate biosynthesis'	0	0	0	0	0	0	0	0	0	0	0	0	0	0	0	0	0	0	0	0	0	0	0	0	0	0	0	0	0	0	0	0	0	0	0	0	0	0
'AG13T12gam'	'N-acetyllactosaminide beta-1,3-N-acetylglucosaminyltransferase, Golgi apparatus'	'ksi_pre24(g,am) + uacgam(g,am) -> h(g,am) + ksi_pre25(g,am) + udp(g,am) '	'Keratan sulfate biosynthesis'	0	0	0	0	0	0	0	0	0	0	0	0	0	0	0	0	0	0	0	0	0	0	0	0	0	0	0	0	0	0	0	0	0	0	0	0	0	0
'AG13T13gam'	'N-acetyllactosaminide beta-1,3-N-acetylglucosaminyltransferase, Golgi apparatus'	'ksi_pre27(g,am) + uacgam(g,am) -> h(g,am) + ksi_pre28(g,am) + udp(g,am) '	'Keratan sulfate biosynthesis'	0	0	0	0	0	0	0	0	0	0	0	0	0	0	0	0	0	0	0	0	0	0	0	0	0	0	0	0	0	0	0	0	0	0	0	0	0	0
'AG13T14gam'	'N-acetyllactosaminide beta-1,3-N-acetylglucosaminyltransferase, Golgi apparatus'	'ksi_pre30(g,am) + uacgam(g,am) -> h(g,am) + ksi_pre31(g,am) + udp(g,am) '	'Keratan sulfate biosynthesis'	0	0	0	0	0	0	0	0	0	0	0	0	0	0	0	0	0	0	0	0	0	0	0	0	0	0	0	0	0	0	0	0	0	0	0	0	0	0
'AG13T15gam'	'N-acetyllactosaminide beta-1,3-N-acetylglucosaminyltransferase, Golgi apparatus'	'ksi_pre33(g,am) + uacgam(g,am) -> h(g,am) + ksi_pre34(g,am) + udp(g,am) '	'Keratan sulfate biosynthesis'	0	0	0	0	0	0	0	0	0	0	0	0	0	0	0	0	0	0	0	0	0	0	0	0	0	0	0	0	0	0	0	0	0	0	0	0	0	0
'AG13T16gam'	'N-acetyllactosaminide beta-1,3-N-acetylglucosaminyltransferase, Golgi apparatus'	'ksii_core4_pre2(g,am) + uacgam(g,am) -> h(g,am) + ksii_core4_pre3(g,am) + udp(g,am) '	'Keratan sulfate biosynthesis'	0	0	0	0	0	0	0	0	0	0	0	0	0	0	0	0	0	0	0	0	0	0	0	0	0	0	0	0	0	0	0	0	0	0	0	0	0	0
'AG13T17gam'	'N-acetyllactosaminide beta-1,3-N-acetylglucosaminyltransferase, Golgi apparatus'	'ksii_core4_pre4(g,am) + uacgam(g,am) -> h(g,am) + ksii_core4_pre5(g,am) + udp(g,am) '	'Keratan sulfate biosynthesis'	0	0	0	0	0	0	0	0	0	0	0	0	0	0	0	0	0	0	0	0	0	0	0	0	0	0	0	0	0	0	0	0	0	0	0	0	0	0
'AG13T18gam'	'N-acetyllactosaminide beta-1,3-N-acetylglucosaminyltransferase, Golgi apparatus'	'ksii_core4_pre7(g,am) + uacgam(g,am) -> h(g,am) + ksii_core4_pre8(g,am) + udp(g,am) '	'Keratan sulfate biosynthesis'	0	0	0	0	0	0	0	0	0	0	0	0	0	0	0	0	0	0	0	0	0	0	0	0	0	0	0	0	0	0	0	0	0	0	0	0	0	0
'AG13T1gam'	'N-acetyllactosaminide beta-1,3-N-acetylglucosaminyltransferase, Golgi apparatus'	'ksii_core2_pre2(g,am) + uacgam(g,am) -> h(g,am) + ksii_core2_pre3(g,am) + udp(g,am) '	'Keratan sulfate biosynthesis'	0	0	0	0	0	0	0	0	0	0	0	0	0	0	0	0	0	0	0	0	0	0	0	0	0	0	0	0	0	0	0	0	0	0	0	0	0	0
'AG13T2gam'	'N-acetyllactosaminide beta-1,3-N-acetylglucosaminyltransferase, Golgi apparatus'	'ksii_core2_pre4(g,am) + uacgam(g,am) -> h(g,am) + ksii_core2_pre5(g,am) + udp(g,am) '	'Keratan sulfate biosynthesis'	0	0	0	0	0	0	0	0	0	0	0	0	0	0	0	0	0	0	0	0	0	0	0	0	0	0	0	0	0	0	0	0	0	0	0	0	0	0
'AG13T3gam'	'N-acetyllactosaminide beta-1,3-N-acetylglucosaminyltransferase, Golgi apparatus'	'ksii_core2_pre7(g,am) + uacgam(g,am) -> h(g,am) + ksii_core2_pre8(g,am) + udp(g,am) '	'Keratan sulfate biosynthesis'	0	0	0	0	0	0	0	0	0	0	0	0	0	0	0	0	0	0	0	0	0	0	0	0	0	0	0	0	0	0	0	0	0	0	0	0	0	0
'AG13T4gam'	'N-acetyllactosaminide beta-1,3-N-acetylglucosaminyltransferase, Golgi apparatus'	'ksi_pre1(g,am) + uacgam(g,am) -> h(g,am) + ksi_pre2(g,am) + udp(g,am) '	'Keratan sulfate biosynthesis'	0	0	0	0	0	0	0	0	0	0	0	0	0	0	0	0	0	0	0	0	0	0	0	0	0	0	0	0	0	0	0	0	0	0	0	0	0	0
'AG13T5gam'	'N-acetyllactosaminide beta-1,3-N-acetylglucosaminyltransferase, Golgi apparatus'	'ksi_pre3(g,am) + uacgam(g,am) -> h(g,am) + ksi_pre4(g,am) + udp(g,am) '	'Keratan sulfate biosynthesis'	0	0	0	0	0	0	0	0	0	0	0	0	0	0	0	0	0	0	0	0	0	0	0	0	0	0	0	0	0	0	0	0	0	0	0	0	0	0
'AG13T6gam'	'N-acetyllactosaminide beta-1,3-N-acetylglucosaminyltransferase, Golgi apparatus'	'ksi_pre6(g,am) + uacgam(g,am) -> h(g,am) + ksi_pre7(g,am) + udp(g,am) '	'Keratan sulfate biosynthesis'	0	0	0	0	0	0	0	0	0	0	0	0	0	0	0	0	0	0	0	0	0	0	0	0	0	0	0	0	0	0	0	0	0	0	0	0	0	0
'AG13T7gam'	'N-acetyllactosaminide beta-1,3-N-acetylglucosaminyltransferase, Golgi apparatus'	'ksi_pre9(g,am) + uacgam(g,am) -> h(g,am) + ksi_pre10(g,am) + udp(g,am) '	'Keratan sulfate biosynthesis'	0	0	0	0	0	0	0	0	0	0	0	0	0	0	0	0	0	0	0	0	0	0	0	0	0	0	0	0	0	0	0	0	0	0	0	0	0	0
'AG13T8gam'	'N-acetyllactosaminide beta-1,3-N-acetylglucosaminyltransferase, Golgi apparatus'	'ksi_pre12(g,am) + uacgam(g,am) -> h(g,am) + ksi_pre13(g,am) + udp(g,am) '	'Keratan sulfate biosynthesis'	0	0	0	0	0	0	0	0	0	0	0	0	0	0	0	0	0	0	0	0	0	0	0	0	0	0	0	0	0	0	0	0	0	0	0	0	0	0
'AG13T9gam'	'N-acetyllactosaminide beta-1,3-N-acetylglucosaminyltransferase, Golgi apparatus'	'ksi_pre15(g,am) + uacgam(g,am) -> h(g,am) + ksi_pre16(g,am) + udp(g,am) '	'Keratan sulfate biosynthesis'	0	0	0	0	0	0	0	0	0	0	0	0	0	0	0	0	0	0	0	0	0	0	0	0	0	0	0	0	0	0	0	0	0	0	0	0	0	0
'AGLPCam'	'alkyl acylglycerol phosphocholine transferase'	'ak2g_hs(c,am) + cdpchol(c,am) -> ak2gchol_hs(c,am) + cmp(c,am) + h(c,am) + h2o(c,am) '	'Glycerophospholipid Metabolism'	0	0	0	0	0	0	0	0	0	0	0	0	0	0	0	0	0	0	0	0	0	0	0	0	0	0	0	0	0	0	0	0	0	0	0	0	0	0
'AGLPEDam'	'alkyl acyl glycerophosphoethanolamine desaturase'	'ak2gpe_hs(c,am) + h(c,am) + nadph(c,am) + o2(c,am) -> dak2gpe_hs(c,am) + 2 h2o(c,am) + nadp(c,am) '	'Glycerophospholipid Metabolism'	0	0	0	0	0	0	0	0	0	0	0	0	0	0	0	0	0	0	0	0	0	0	0	0	0	0	0	0	0	0	0	0	0	0	0	0	0	0
'AGLPETam'	'alkyl acylglycerol phosphoethanolamine transferase'	'ak2g_hs(c,am) + cdpea(c,am) + h(c,am) -> ak2gpe_hs(c,am) + cmp(c,am) + h2o(c,am) '	'Glycerophospholipid Metabolism'	0	0	0	0	0	0	0	0	0	0	0	0	0	0	0	0	0	0	0	0	0	0	0	0	0	0	0	0	0	0	0	0	0	0	0	0	0	0
'AGLPHam'	'alkyl glycerol phosphate hydrolase'	'ak2gp_hs(c,am) + h2o(c,am) -> ak2g_hs(c,am) + pi(c,am) '	'Glycerophospholipid Metabolism'	0	0	0	0	0	0	0	0	0	0	0	0	0	0	0	0	0	0	0	0	0	0	0	0	0	0	0	0	0	0	0	0	0	0	0	0	0	0
'AGLPRam'	'alkyl glycerol phosphate reductase'	'akdhap_hs(c,am) + h(c,am) + nadph(c,am) -> akgp_hs(c,am) + nadp(c,am) '	'Glycerophospholipid Metabolism'	0	0	0	0	0	0	0	0	0	0	0	0	0	0	0	0	0	0	0	0	0	0	0	0	0	0	0	0	0	0	0	0	0	0	0	0	0	0
'AGLPTam'	'alkyl glycerol phosphate acyltransferase'	'Rtotal2(c,am) + akgp_hs(c,am) + h(c,am) -> ak2gp_hs(c,am) + h2o(c,am) '	'Glycerophospholipid Metabolism'	0	0	0	0	0	0	0	0	0	0	0	0	0	0	0	0	0	0	0	0	0	0	0	0	0	0	0	0	0	0	0	0	0	0	0	0	0	0
'AGMTmam'	'agmatinase (m)'	'agm(m,am) + h2o(m,am) -> ptrc(m,am) + urea(m,am) '	'Arginine and Proline Metabolism'	0	0	0	0	0	0	0	0	0	0	0	0	0	0	0	0	0	0	0	0	0	0	0	0	0	0	0	0	0	0	0	0	0	0	0	0	0	0
'AGPAT1am'	'1-acylglycerol-3-phosphate O-acyltransferase 1'	'Rtotal2coa(c,am) + alpa_hs(c,am) -> coa(c,am) + pa_hs(c,am) '	'Triacylglycerol Synthesis'	0.00196336	0	0	0	0	0	0	0	0	0	0	0	0	0	0	0	0	0	0	0	0	0	0	0	0	0	0	0	0	0	0	0	0	0	0	0	0	0
'AGPRimam'	'N-acetyl-g-glutamyl-phosphate reductase, irreversible, mitochondrial'	'acg5p(m,am) + h(m,am) + nadph(m,am) -> acg5sa(m,am) + nadp(m,am) + pi(m,am) '	'Urea cycle/amino group metabolism'	0	0	0	0	0	0	0	0	0	0	0	0	0	0	0	0	0	0	0	0	0	0	0	0	0	0	0	0	0	0	0	0	0	0	0	0	0	0
'AGPSxam'	'alkylglycerone phosphate synthase'	'adhap_hs(x,am) + alkylR1oh(x,am) -> Rtotal(x,am) + akdhap_hs(x,am) + h(x,am) '	'Glycerophospholipid Metabolism'	0	0	0	0	0	0	0	0	0	0	0	0	0	0	0	0	0	0	0	0	0	0	0	0	0	0	0	0	0	0	0	0	0	0	0	0	0	0
'AGPexam'	'alkyl glycerol phosphate transport'	'akdhap_hs(c,am) <=> akdhap_hs(x,am) '	'Transport, Peroxisomal'	0	0	2.27374e-13	2.27374e-13	2.27374e-13	2.27374e-13	2.27374e-13	2.27374e-13	2.27374e-13	2.27374e-13	2.27374e-13	2.27374e-13	2.27374e-13	2.27374e-13	2.27374e-13	2.27374e-13	2.27374e-13	2.27374e-13	2.27374e-13	2.27374e-13	2.27374e-13	2.27374e-13	2.27374e-13	2.27374e-13	2.27374e-13	2.27374e-13	2.27374e-13	2.27374e-13	2.27374e-13	2.27374e-13	2.27374e-13	2.27374e-13	2.27374e-13	2.27374e-13	2.27374e-13	2.27374e-13	2.27374e-13	2.27374e-13
'AHANDROSTANGLCteam'	'glucuronidated compound transport'	'ahandrostanglc(c,am) + atp(c,am) + h2o(c,am) -> adp(c,am) + h(c,am) + pi(c,am) + ahandrostanglc(e,am) '	'Transport, Extracellular'	0	0	0	0	0	0	0	0	0	0	0	0	0	0	0	0	0	0	0	0	0	0	0	0	0	0	0	0	0	0	0	0	0	0	0	0	0	0
'AHANDROSTANGLCtram'	'glucuronidated compound transport'	'ahandrostanglc(c,am) <=> ahandrostanglc(r,am) '	'Transport, Endoplasmic Reticular'	0	0	0	0	0	0	0	0	0	0	0	0	0	0	0	0	0	0	0	0	0	0	0	0	0	0	0	0	0	0	0	0	0	0	0	0	0	0
'AHCam'	'adenosylhomocysteinase'	'ahcys(c,am) + h2o(c,am) <=> adn(c,am) + hcys-L(c,am) '	'Methionine Metabolism'	0.0034326	0	-4.98176e-10	-4.98176e-10	-4.98176e-10	-4.98176e-10	-4.98176e-10	-4.98176e-10	-4.98176e-10	-4.98176e-10	-4.98176e-10	-4.98176e-10	-4.98176e-10	-4.98176e-10	-4.98176e-10	-4.98176e-10	-4.98176e-10	-4.98176e-10	-4.98176e-10	-4.98176e-10	-4.98176e-10	-4.98176e-10	-4.98176e-10	-4.98176e-10	-4.98176e-10	-4.98176e-10	-4.98176e-10	-4.98176e-10	-4.98176e-10	-4.98176e-10	-4.98176e-10	-4.98176e-10	-4.98176e-10	-4.98176e-10	-4.98176e-10	-4.98176e-10	-4.98176e-10	-4.98176e-10
'AHCYStnam'	'S-adenosyl-L-homocysteine nuclear transport'	'ahcys(c,am) <=> ahcys(n,am) '	'Transport, Nuclear'	0	0	0	0	0	0	0	0	0	0	0	0	0	0	0	0	0	0	0	0	0	0	0	0	0	0	0	0	0	0	0	0	0	0	0	0	0	0
'AHCYStram'	'S-Adenosyl-L-homocysteine intracellular diffusion'	'ahcys(c,am) <=> ahcys(r,am) '	'Transport, Endoplasmic Reticular'	-0.0034326	0	0	0	0	0	0	0	0	0	0	0	0	0	0	0	0	0	0	0	0	0	0	0	0	0	0	0	0	0	0	0	0	0	0	0	0	0
'AHEXASE2lyam'	'beta-N-acetylhexosaminidase, lysosomal'	'3 h2o(l,am) + n2m2nmn(l,am) -> 3 acgam(l,am) + m2mn(l,am) '	'N-Glycan Degradation'	0	0	0	0	0	0	0	0	0	0	0	0	0	0	0	0	0	0	0	0	0	0	0	0	0	0	0	0	0	0	0	0	0	0	0	0	0	0
'AHEXASElyam'	'beta-N-acetylhexosaminidase, lysosomal'	'2 h2o(l,am) + n2m2mn(l,am) -> 2 acgam(l,am) + m2mn(l,am) '	'N-Glycan Degradation'	0	0	0	0	0	0	0	0	0	0	0	0	0	0	0	0	0	0	0	0	0	0	0	0	0	0	0	0	0	0	0	0	0	0	0	0	0	0
'AICARTam'	'phosphoribosylaminoimidazolecarboxamide formyltransferase'	'10fthf(c,am) + aicar(c,am) <=> fprica(c,am) + thf(c,am) '	'IMP Biosynthesis'	0.00347723	0	0	0	0	0	0	0	0	0	0	0	0	0	0	0	0	0	0	0	0	0	0	0	0	0	0	0	0	0	0	0	0	0	0	0	0	0
'AIRCram'	'phosphoribosylaminoimidazole carboxylase'	'air(c,am) + co2(c,am) <=> 5aizc(c,am) + h(c,am) '	'IMP Biosynthesis'	0.00347723	0	0	0	0	0	0	0	0	0	0	0	0	0	0	0	0	0	0	0	0	0	0	0	0	0	0	0	0	0	0	0	0	0	0	0	0	0
'AK2LGCHOLtam'	'1 alkyl 2 lysoglycerol 3-phosphocholine (homo sapiens) transport'	'ak2lgchol_hs(e,am) <=> ak2lgchol_hs(c,am) '	'Transport, Extracellular'	0	0	0	0	0	0	0	0	0	0	0	0	0	0	0	0	0	0	0	0	0	0	0	0	0	0	0	0	0	0	0	0	0	0	0	0	0	0
'AKGDmam'	'2-oxoglutarate dehydrogenase'	'akg(m,am) + coa(m,am) + nad(m,am) -> co2(m,am) + nadh(m,am) + succoa(m,am) '	'Citric Acid Cycle'	0.0141331	0	0	0	0	0	0	0	0	0	0	0	0	0	0	0	0	0	0	0	0	0	0	0	0	0	0	0	0	0	0	0	0	0	0	0	0	0
'AKGMALtmam'	'alpha-ketoglutarate/malate transporter'	'mal-L(c,am) + akg(m,am) <=> akg(c,am) + mal-L(m,am) '	'Transport, Mitochondrial'	-0.133353	999.998	-0.110349	-0.110349	-0.110349	-0.110349	-0.110349	-0.110349	-0.110349	-0.110349	-0.110349	-0.110349	-0.110349	-0.110349	-0.110349	-0.110349	-0.110349	-0.110349	-0.110349	-0.110349	-0.110349	-0.110349	-0.110349	-0.110349	-0.110349	-0.110349	-0.110349	-0.110349	-0.110349	-0.110349	-0.110349	-0.110349	-0.110349	-0.110349	-0.110349	-0.110349	-0.110349	-0.110349
'AKGt4_3am'	'AKG transport via sodium symport'	'akg(e,am) + 3 na1(e,am) <=> akg(c,am) + 3 na1(c,am) '	'Transport, Extracellular'	0	0	0	0	0	0	0	0	0	0	0	0	0	0	0	0	0	0	0	0	0	0	0	0	0	0	0	0	0	0	0	0	0	0	0	0	0	0
'AKGtpam'	'AKG transporter, peroxisome'	'akg(c,am) <=> akg(x,am) '	'Transport, Peroxisomal'	0	0	-5.68434e-13	-5.68434e-13	-5.68434e-13	-5.68434e-13	-5.68434e-13	-5.68434e-13	-5.68434e-13	-5.68434e-13	-5.68434e-13	-5.68434e-13	-5.68434e-13	-5.68434e-13	-5.68434e-13	-5.68434e-13	-5.68434e-13	-5.68434e-13	-5.68434e-13	-5.68434e-13	-5.68434e-13	-5.68434e-13	-5.68434e-13	-5.68434e-13	-5.68434e-13	-5.68434e-13	-5.68434e-13	-5.68434e-13	-5.68434e-13	-5.68434e-13	-5.68434e-13	-5.68434e-13	-5.68434e-13	-5.68434e-13	-5.68434e-13	-5.68434e-13	-5.68434e-13	-5.68434e-13
'AKR1C41am'	'''aldo-keto reductase family 1, member C4 (chlordecone reductase; 3-alpha hydroxysteroid dehydrogenase, type I; dihydrodiol dehydr...'' <Preview truncated at 128 characters>'	'h(c,am) + nadh(c,am) + xol7ah(c,am) -> nad(c,am) + xol7ah2(c,am) '	'Bile Acid Biosynthesis'	0	0	0	0	0	0	0	0	0	0	0	0	0	0	0	0	0	0	0	0	0	0	0	0	0	0	0	0	0	0	0	0	0	0	0	0	0	0
'AKR1C42am'	'''aldo-keto reductase family 1, member C4 (chlordecone reductase; 3-alpha hydroxysteroid dehydrogenase, type I; dihydrodiol dehydr...'' <Preview truncated at 128 characters>'	'h(c,am) + nadh(c,am) + xoldioloneh(c,am) -> nad(c,am) + xoltriol(c,am) '	'Bile Acid Biosynthesis'	0	0	0	0	0	0	0	0	0	0	0	0	0	0	0	0	0	0	0	0	0	0	0	0	0	0	0	0	0	0	0	0	0	0	0	0	0	0
'ALAASNNaExam'	'L-alanine/L-asparagine Na-dependent exchange (Ala-L in)'	'asn-L(c,am) + ala-L(e,am) + na1(e,am) -> ala-L(c,am) + na1(c,am) + asn-L(e,am) '	'Transport, Extracellular'	0	0	0	0	0	0	0	0	0	0	0	0	0	0	0	0	0	0	0	0	0	0	0	0	0	0	0	0	0	0	0	0	0	0	0	0	0	0
'ALACYSNaExam'	'L-alanine/L-cysteine Na-dependent exchange (Ala-L in)'	'cys-L(c,am) + ala-L(e,am) + na1(e,am) -> ala-L(c,am) + na1(c,am) + cys-L(e,am) '	'Transport, Extracellular'	0	0	0	0	0	0	0	0	0	0	0	0	0	0	0	0	0	0	0	0	0	0	0	0	0	0	0	0	0	0	0	0	0	0	0	0	0	0
'ALADGLNexRam'	'L-alanine/glutamine reversible exchange'	'gln-L(c,am) + ala-D(e,am) <=> ala-D(c,am) + gln-L(e,am) '	'Transport, Extracellular'	-504.7	-1000	0	0	0	0	0	0	0	0	0	0	0	0	0	0	0	0	0	0	0	0	0	0	0	0	0	0	0	0	0	0	0	0	0	0	0	0
'ALADGLYexRam'	'D-alanine/glycine reversible exchange'	'gly(c,am) + ala-D(e,am) <=> ala-D(c,am) + gly(e,am) '	'Transport, Extracellular'	1000	1000	0	0	0	0	0	0	0	0	0	0	0	0	0	0	0	0	0	0	0	0	0	0	0	0	0	0	0	0	0	0	0	0	0	0	0	0
'ALAGLNNaExam'	'L-alanine/L-glutamine Na-dependent exchange (Ala-L in)'	'gln-L(c,am) + ala-L(e,am) + na1(e,am) -> ala-L(c,am) + na1(c,am) + gln-L(e,am) '	'Transport, Extracellular'	0	0	0	0	0	0	0	0	0	0	0	0	0	0	0	0	0	0	0	0	0	0	0	0	0	0	0	0	0	0	0	0	0	0	0	0	0	0
'ALAGLNexRam'	'L-alanine/glutamine reversible exchange'	'gln-L(c,am) + ala-L(e,am) <=> ala-L(c,am) + gln-L(e,am) '	'Transport, Extracellular'	1000	-0.0865	0	0	0	0	0	0	0	0	0	0	0	0	0	0	0	0	0	0	0	0	0	0	0	0	0	0	0	0	0	0	0	0	0	0	0	0
'ALAGLYexRam'	'L-alanine/glycine reversible exchange'	'gly(c,am) + ala-L(e,am) <=> ala-L(c,am) + gly(e,am) '	'Transport, Extracellular'	-1000	0.0865	0	0	0	0	0	0	0	0	0	0	0	0	0	0	0	0	0	0	0	0	0	0	0	0	0	0	0	0	0	0	0	0	0	0	0	0
'ALARam'	'alanine racemase'	'ala-L(c,am) <=> ala-D(c,am) '	'Alanine and Aspartate Metabolism'	0.0404074	0	0	0	0	0	0	0	0	0	0	0	0	0	0	0	0	0	0	0	0	0	0	0	0	0	0	0	0	0	0	0	0	0	0	0	0	0
'ALASERNaExam'	'L-alanine/L-serine Na-dependent exchange (Ala-L in)'	'ser-L(c,am) + ala-L(e,am) + na1(e,am) -> ala-L(c,am) + na1(c,am) + ser-L(e,am) '	'Transport, Extracellular'	0	0	0	0	0	0	0	0	0	0	0	0	0	0	0	0	0	0	0	0	0	0	0	0	0	0	0	0	0	0	0	0	0	0	0	0	0	0
'ALASmam'	'5-aminolevulinate synthase'	'gly(m,am) + h(m,am) + succoa(m,am) -> 5aop(m,am) + co2(m,am) + coa(m,am) '	'Glycine, Serine, and Threonine Metabolism'	0	0	0	0	0	0	0	0	0	0	0	0	0	0	0	0	0	0	0	0	0	0	0	0	0	0	0	0	0	0	0	0	0	0	0	0	0	0
'ALATA_Lam'	'L-alanine transaminase'	'akg(c,am) + ala-L(c,am) <=> glu-L(c,am) + pyr(c,am) '	'Glutamate metabolism'	-0.0511128	0	0	0	0	0	0	0	0	0	0	0	0	0	0	0	0	0	0	0	0	0	0	0	0	0	0	0	0	0	0	0	0	0	0	0	0	0
'ALATHRNaExam'	'L-alanine/L-threonine Na-dependent exchange (Ala-L in)'	'thr-L(c,am) + ala-L(e,am) + na1(e,am) -> ala-L(c,am) + na1(c,am) + thr-L(e,am) '	'Transport, Extracellular'	0	0	0	0	0	0	0	0	0	0	0	0	0	0	0	0	0	0	0	0	0	0	0	0	0	0	0	0	0	0	0	0	0	0	0	0	0	0
'ALAt2ram'	'L-alanine reversible transport via proton symport'	'ala-L(e,am) + h(e,am) <=> ala-L(c,am) + h(c,am) '	'Transport, Extracellular'	1000	1000	1000	1000	1000	1000	1000	1000	1000	1000	1000	1000	1000	1000	1000	1000	1000	1000	1000	1000	1000	1000	1000	1000	1000	1000	1000	1000	1000	1000	1000	1000	1000	1000	1000	1000	1000	1000
'ALAt2rLam'	'L-alanine reversible transport via proton symport (lysosome)'	'ala-L(l,am) + h(l,am) <=> ala-L(c,am) + h(c,am) '	'Transport, Lysosomal'	0	0	0	0	0	0	0	0	0	0	0	0	0	0	0	0	0	0	0	0	0	0	0	0	0	0	0	0	0	0	0	0	0	0	0	0	0	0
'ALAt4am'	'Alanine-Sodium symporter'	'ala-L(e,am) + na1(e,am) -> ala-L(c,am) + na1(c,am) '	'Transport, Extracellular'	0	0	0	0	0	0	0	0	0	0	0	0	0	0	0	0	0	0	0	0	0	0	0	0	0	0	0	0	0	0	0	0	0	0	0	0	0	0
'ALAtN1am'	'Alanine transport (Na, H coupled)'	'h(c,am) + ala-L(e,am) + 2 na1(e,am) <=> ala-L(c,am) + 2 na1(c,am) + h(e,am) '	'Transport, Extracellular'	-1000	-1000	-1000	-1000	-1000	-1000	-1000	-1000	-1000	-1000	-1000	-1000	-1000	-1000	-1000	-1000	-1000	-1000	-1000	-1000	-1000	-1000	-1000	-1000	-1000	-1000	-1000	-1000	-1000	-1000	-1000	-1000	-1000	-1000	-1000	-1000	-1000	-1000
'ALCD1am'	'alcohol dehydrogenase (methanol)'	'meoh(c,am) + nad(c,am) <=> fald(c,am) + h(c,am) + nadh(c,am) '	'Miscellaneous'	-0.000565042	0	-0.00743556	-0.00743556	-0.00743556	-0.00743556	-0.00743556	-0.00743556	-0.00743556	-0.00743556	-0.00743556	-0.00743556	-0.00743556	-0.00743556	-0.00743556	-0.00743556	-0.00743556	-0.00743556	-0.00743556	-0.00743556	-0.00743556	-0.00743556	-0.00743556	-0.00743556	-0.00743556	-0.00743556	-0.00743556	-0.00743556	-0.00743556	-0.00743556	-0.00743556	-0.00743556	-0.00743556	-0.00743556	-0.00743556	-0.00743556	-0.00743556	-0.00743556
'ALCD21_Dam'	'alcohol dehydrogenase (D-1,2-propanediol)'	'12ppd-R(c,am) + nad(c,am) -> h(c,am) + lald-D(c,am) + nadh(c,am) '	'Pyruvate Metabolism'	0	0	1000	1000	1000	1000	1000	1000	1000	1000	1000	1000	1000	1000	1000	1000	1000	1000	1000	1000	1000	1000	1000	1000	1000	1000	1000	1000	1000	1000	1000	1000	1000	1000	1000	1000	1000	1000
'ALCD21_Lam'	'alcohol dehydrogenase (L-1,2-propanediol)'	'12ppd-S(c,am) + nad(c,am) -> h(c,am) + lald-L(c,am) + nadh(c,am) '	'Pyruvate Metabolism'	499.862	0	0	0	0	0	0	0	0	0	0	0	0	0	0	0	0	0	0	0	0	0	0	0	0	0	0	0	0	0	0	0	0	0	0	0	0	0
'ALCD22_Dam'	'alcohol dehydrogenase (D-lactaldehyde)'	'lald-D(c,am) + nad(c,am) -> h(c,am) + mthgxl(c,am) + nadh(c,am) '	'Pyruvate Metabolism'	1000	1000	0	0	0	0	0	0	0	0	0	0	0	0	0	0	0	0	0	0	0	0	0	0	0	0	0	0	0	0	0	0	0	0	0	0	0	0
'ALCD22_Lam'	'alcohol dehydrogenase (L-lactaldehyde)'	'lald-L(c,am) + nad(c,am) -> h(c,am) + mthgxl(c,am) + nadh(c,am) '	'Pyruvate Metabolism'	499.862	0	0	0	0	0	0	0	0	0	0	0	0	0	0	0	0	0	0	0	0	0	0	0	0	0	0	0	0	0	0	0	0	0	0	0	0	0
'ALCD2yfam'	'alcohol dehydrogenase (ethanol, NADP), forward reaction'	'etoh(c,am) + nadp(c,am) -> acald(c,am) + h(c,am) + nadph(c,am) '	'Glycolysis/Gluconeogenesis'	0	0	0	0	0	0	0	0	0	0	0	0	0	0	0	0	0	0	0	0	0	0	0	0	0	0	0	0	0	0	0	0	0	0	0	0	0	0
'ALDD20xam'	'aldehyde dehydrogenase (indole-3-acetaldehyde, NAD)'	'h2o(c,am) + id3acald(c,am) + nad(c,am) -> 2 h(c,am) + ind3ac(c,am) + nadh(c,am) '	'Tryptophan metabolism'	0	0	0	0	0	0	0	0	0	0	0	0	0	0	0	0	0	0	0	0	0	0	0	0	0	0	0	0	0	0	0	0	0	0	0	0	0	0
'ALDD20xmam'	'aldehyde dehydrogenase (indole-3-acetaldehyde, NAD), mitochondrial'	'h2o(m,am) + id3acald(m,am) + nad(m,am) -> 2 h(m,am) + ind3ac(m,am) + nadh(m,am) '	'Tryptophan metabolism'	0	0	0	0	0	0	0	0	0	0	0	0	0	0	0	0	0	0	0	0	0	0	0	0	0	0	0	0	0	0	0	0	0	0	0	0	0	0
'ALDD21am'	'aldehyde dehydrogenase (pristanal, NAD)'	'h2o(c,am) + nad(c,am) + pristanal(c,am) -> 2 h(c,am) + nadh(c,am) + prist(c,am) '	'Fatty Acid Metabolism'	0	0	0	0	0	0	0	0	0	0	0	0	0	0	0	0	0	0	0	0	0	0	0	0	0	0	0	0	0	0	0	0	0	0	0	0	0	0
'ALDD2xam'	'aldehyde dehydrogenase (acetaldehyde, NAD)'	'acald(c,am) + h2o(c,am) + nad(c,am) -> ac(c,am) + 2 h(c,am) + nadh(c,am) '	'Glycolysis/Gluconeogenesis'	0	0	0	0	0	0	0	0	0	0	0	0	0	0	0	0	0	0	0	0	0	0	0	0	0	0	0	0	0	0	0	0	0	0	0	0	0	0
'ALDD2xmam'	'aldehyde dehydrogenase (acetylaldehyde, NAD), mitochondrial'	'acald(m,am) + h2o(m,am) + nad(m,am) -> ac(m,am) + 2 h(m,am) + nadh(m,am) '	'Glycolysis/Gluconeogenesis'	0	0	0	0	0	0	0	0	0	0	0	0	0	0	0	0	0	0	0	0	0	0	0	0	0	0	0	0	0	0	0	0	0	0	0	0	0	0
'ALDD2yam'	'aldehyde dehydrogenase (acetaldehyde, NADP)'	'acald(c,am) + h2o(c,am) + nadp(c,am) -> ac(c,am) + 2 h(c,am) + nadph(c,am) '	'Glycolysis/Gluconeogenesis'	0	0	0	0	0	0	0	0	0	0	0	0	0	0	0	0	0	0	0	0	0	0	0	0	0	0	0	0	0	0	0	0	0	0	0	0	0	0
'ALDSTRNteam'	'aldosterone transport'	'aldstrn(c,am) <=> aldstrn(e,am) '	'Transport, Extracellular'	0	0	0	0	0	0	0	0	0	0	0	0	0	0	0	0	0	0	0	0	0	0	0	0	0	0	0	0	0	0	0	0	0	0	0	0	0	0
'ALKPam'	'alkaline phosphatase'	'dhap(c,am) + h2o(c,am) -> dha(c,am) + pi(c,am) '	'Glycerophospholipid Metabolism'	0	0	0	0	0	0	0	0	0	0	0	0	0	0	0	0	0	0	0	0	0	0	0	0	0	0	0	0	0	0	0	0	0	0	0	0	0	0
'ALOX12am'	'Arachidonate 12-lipoxygenase'	'arachd(c,am) + o2(c,am) -> 12HPET(c,am) '	'Eicosanoid Metabolism'	0	0	0	0	0	0	0	0	0	0	0	0	0	0	0	0	0	0	0	0	0	0	0	0	0	0	0	0	0	0	0	0	0	0	0	0	0	0
'ALOX12Ram'	'Arachidonate 12-lipoxygenase R'	'arachd(c,am) + o2(c,am) -> 12RHPET(c,am) '	'Eicosanoid Metabolism'	0	0	0	0	0	0	0	0	0	0	0	0	0	0	0	0	0	0	0	0	0	0	0	0	0	0	0	0	0	0	0	0	0	0	0	0	0	0
'ALOX15am'	'Arachidonate 15-lipoxygenase'	'arachd(c,am) + o2(c,am) -> 15HPET(c,am) '	'Eicosanoid Metabolism'	0	0	0	0	0	0	0	0	0	0	0	0	0	0	0	0	0	0	0	0	0	0	0	0	0	0	0	0	0	0	0	0	0	0	0	0	0	0
'ALOX5am'	'Arachidonate 5-lipoxygenase'	'arachd(c,am) + o2(c,am) -> 5HPET(c,am) '	'Eicosanoid Metabolism'	0	0	0	0	0	0	0	0	0	0	0	0	0	0	0	0	0	0	0	0	0	0	0	0	0	0	0	0	0	0	0	0	0	0	0	0	0	0
'ALOX52am'	'Arachidonate 5-lipoxygenase'	'5HPET(c,am) -> h2o(c,am) + leuktrA4(c,am) '	'Eicosanoid Metabolism'	0	0	0	0	0	0	0	0	0	0	0	0	0	0	0	0	0	0	0	0	0	0	0	0	0	0	0	0	0	0	0	0	0	0	0	0	0	0
'ALRam'	'Aldose reductase'	'h2o(c,am) + mthgxl(c,am) + nadp(c,am) -> 2 h(c,am) + nadph(c,am) + pyr(c,am) '	'Glycine, Serine, and Threonine Metabolism'	0	0	0	0	0	0	0	0	0	0	0	0	0	0	0	0	0	0	0	0	0	0	0	0	0	0	0	0	0	0	0	0	0	0	0	0	0	0
'ALR2am'	'aldose reductase (methylglyoxal)'	'h(c,am) + mthgxl(c,am) + nadph(c,am) -> acetol(c,am) + nadp(c,am) '	'Pyruvate Metabolism'	499.862	0	0	0	0	0	0	0	0	0	0	0	0	0	0	0	0	0	0	0	0	0	0	0	0	0	0	0	0	0	0	0	0	0	0	0	0	0
'ALR3am'	'aldose reductase (acetol)'	'acetol(c,am) + h(c,am) + nadph(c,am) -> 12ppd-S(c,am) + nadp(c,am) '	'Pyruvate Metabolism'	499.862	0	0	0	0	0	0	0	0	0	0	0	0	0	0	0	0	0	0	0	0	0	0	0	0	0	0	0	0	0	0	0	0	0	0	0	0	0
'AM6SADam'	'aminomuconate-semialdehyde dehydrogenase'	'am6sa(c,am) + h2o(c,am) + nad(c,am) -> amuco(c,am) + 2 h(c,am) + nadh(c,am) '	'Tryptophan metabolism'	0	0	0	0	0	0	0	0	0	0	0	0	0	0	0	0	0	0	0	0	0	0	0	0	0	0	0	0	0	0	0	0	0	0	0	0	0	0
'AMACR2pam'	'alpha-methylacyl-CoA racemase (reductase)'	'dhcholestancoa(x,am) + 0.5 o2(x,am) -> dhcholoylcoa(x,am) + h2o(x,am) '	'Bile Acid Biosynthesis'	0	0	0	0	0	0	0	0	0	0	0	0	0	0	0	0	0	0	0	0	0	0	0	0	0	0	0	0	0	0	0	0	0	0	0	0	0	0
'AMACR2ram'	'alpha-methylacyl-CoA racemase (reductase)'	'dhcholestancoa(r,am) + 0.5 o2(r,am) -> dhcholoylcoa(r,am) + h2o(r,am) '	'Bile Acid Biosynthesis'	0	0	0	0	0	0	0	0	0	0	0	0	0	0	0	0	0	0	0	0	0	0	0	0	0	0	0	0	0	0	0	0	0	0	0	0	0	0
'AMACRpam'	'alpha-methylacyl-CoA racemase'	'cholcoar(x,am) -> cholcoas(x,am) '	'Bile Acid Biosynthesis'	0	0	0	0	0	0	0	0	0	0	0	0	0	0	0	0	0	0	0	0	0	0	0	0	0	0	0	0	0	0	0	0	0	0	0	0	0	0
'AMACRram'	'alpha-methylacyl-CoA racemase'	'cholcoar(r,am) -> cholcoas(r,am) '	'Bile Acid Biosynthesis'	0	0	0	0	0	0	0	0	0	0	0	0	0	0	0	0	0	0	0	0	0	0	0	0	0	0	0	0	0	0	0	0	0	0	0	0	0	0
'AMANKam'	'N-acetyl-D-mannosamine kinase'	'acmana(c,am) + atp(c,am) -> acmanap(c,am) + adp(c,am) + h(c,am) '	'Aminosugar Metabolism '	0	0	0.001	0.001	0.001	0.001	0.001	0.001	0.001	0.001	0.001	0.001	0.001	0.001	0.001	0.001	0.001	0.001	0.001	0.001	0.001	0.001	0.001	0.001	0.001	0.001	0.001	0.001	0.001	0.001	0.001	0.001	0.001	0.001	0.001	0.001	0.001	0.001
'AMCOXOam'	'2-aminomuconate reductase'	'amuco(c,am) + h(c,am) + h2o(c,am) + nadph(c,am) -> 2oxoadp(c,am) + nadp(c,am) + nh4(c,am) '	'Tryptophan metabolism'	0	0	0	0	0	0	0	0	0	0	0	0	0	0	0	0	0	0	0	0	0	0	0	0	0	0	0	0	0	0	0	0	0	0	0	0	0	0
'AMETram'	'S-Adenosyl-L-methionine intracellular diffusion'	'amet(c,am) <=> amet(r,am) '	'Transport, Endoplasmic Reticular'	0.0034326	0	0	0	0	0	0	0	0	0	0	0	0	0	0	0	0	0	0	0	0	0	0	0	0	0	0	0	0	0	0	0	0	0	0	0	0	0
'AMETt2mam'	'S-Adenosyl-L-methionine reversible transport, mitochondrial'	'amet(c,am) + ahcys(m,am) <=> ahcys(c,am) + amet(m,am) '	'Transport, Mitochondrial'	0	0	2.99693e-09	2.99693e-09	2.99693e-09	2.99693e-09	2.99693e-09	2.99693e-09	2.99693e-09	2.99693e-09	2.99693e-09	2.99693e-09	2.99693e-09	2.99693e-09	2.99693e-09	2.99693e-09	2.99693e-09	2.99693e-09	2.99693e-09	2.99693e-09	2.99693e-09	2.99693e-09	2.99693e-09	2.99693e-09	2.99693e-09	2.99693e-09	2.99693e-09	2.99693e-09	2.99693e-09	2.99693e-09	2.99693e-09	2.99693e-09	2.99693e-09	2.99693e-09	2.99693e-09	2.99693e-09	2.99693e-09	2.99693e-09
'AMETtnam'	'S-adenosyl-L-methionine nuclear transport'	'amet(c,am) <=> amet(n,am) '	'Transport, Nuclear'	0	0	-2.27374e-13	-2.27374e-13	-2.27374e-13	-2.27374e-13	-2.27374e-13	-2.27374e-13	-2.27374e-13	-2.27374e-13	-2.27374e-13	-2.27374e-13	-2.27374e-13	-2.27374e-13	-2.27374e-13	-2.27374e-13	-2.27374e-13	-2.27374e-13	-2.27374e-13	-2.27374e-13	-2.27374e-13	-2.27374e-13	-2.27374e-13	-2.27374e-13	-2.27374e-13	-2.27374e-13	-2.27374e-13	-2.27374e-13	-2.27374e-13	-2.27374e-13	-2.27374e-13	-2.27374e-13	-2.27374e-13	-2.27374e-13	-2.27374e-13	-2.27374e-13	-2.27374e-13	-2.27374e-13
'AMPDAam'	'Adenosine monophosphate deaminase'	'amp(c,am) + h(c,am) + h2o(c,am) -> imp(c,am) + nh4(c,am) '	'Nucleotides'	0	0	0	0	0	0	0	0	0	0	0	0	0	0	0	0	0	0	0	0	0	0	0	0	0	0	0	0	0	0	0	0	0	0	0	0	0	0
'AMPTASECGam'	'alanyl aminopeptidase (cys-gly)'	'cgly(c,am) + h2o(c,am) -> cys-L(c,am) + gly(c,am) '	'Glutathione Metabolism'	0	0	0	0	0	0	0	0	0	0	0	0	0	0	0	0	0	0	0	0	0	0	0	0	0	0	0	0	0	0	0	0	0	0	0	0	0	0
'AMPTASECGeam'	'alanyl aminopeptidase (cys-gly) (e)'	'cgly(e,am) + h2o(e,am) -> cys-L(e,am) + gly(e,am) '	'Glutathione Metabolism'	0	0	0	0	0	0	0	0	0	0	0	0	0	0	0	0	0	0	0	0	0	0	0	0	0	0	0	0	0	0	0	0	0	0	0	0	0	0
'AMPtpam'	'AMP transporter, peroxisome'	'amp(c,am) <=> amp(x,am) '	'Transport, Peroxisomal'	0	0	2.27374e-13	2.27374e-13	2.27374e-13	2.27374e-13	2.27374e-13	2.27374e-13	2.27374e-13	2.27374e-13	2.27374e-13	2.27374e-13	2.27374e-13	2.27374e-13	2.27374e-13	2.27374e-13	2.27374e-13	2.27374e-13	2.27374e-13	2.27374e-13	2.27374e-13	2.27374e-13	2.27374e-13	2.27374e-13	2.27374e-13	2.27374e-13	2.27374e-13	2.27374e-13	2.27374e-13	2.27374e-13	2.27374e-13	2.27374e-13	2.27374e-13	2.27374e-13	2.27374e-13	2.27374e-13	2.27374e-13	2.27374e-13
'AMPtram'	'AMP transporter, endoplasmic reticulum'	'amp(c,am) <=> amp(r,am) '	'Transport, Endoplasmic Reticular'	0	0	-1.13687e-12	-1.13687e-12	-1.13687e-12	-1.13687e-12	-1.13687e-12	-1.13687e-12	-1.13687e-12	-1.13687e-12	-1.13687e-12	-1.13687e-12	-1.13687e-12	-1.13687e-12	-1.13687e-12	-1.13687e-12	-1.13687e-12	-1.13687e-12	-1.13687e-12	-1.13687e-12	-1.13687e-12	-1.13687e-12	-1.13687e-12	-1.13687e-12	-1.13687e-12	-1.13687e-12	-1.13687e-12	-1.13687e-12	-1.13687e-12	-1.13687e-12	-1.13687e-12	-1.13687e-12	-1.13687e-12	-1.13687e-12	-1.13687e-12	-1.13687e-12	-1.13687e-12	-1.13687e-12
'AMY1eam'	'alpha-amylase, extracellular (strch1 -> strch2)'	'8 h2o(e,am) + strch1(e,am) -> 8 glc-D(e,am) + strch2(e,am) '	'Starch and Sucrose Metabolism'	0	0	0	0	0	0	0	0	0	0	0	0	0	0	0	0	0	0	0	0	0	0	0	0	0	0	0	0	0	0	0	0	0	0	0	0	0	0
'AMY2eam'	'alpha-amylase, extracellular (glygn2 -> glygn4)'	'glygn2(e,am) + 8 h2o(e,am) -> 8 glc-D(e,am) + glygn4(e,am) '	'Starch and Sucrose Metabolism'	0	0	0	0	0	0	0	0	0	0	0	0	0	0	0	0	0	0	0	0	0	0	0	0	0	0	0	0	0	0	0	0	0	0	0	0	0	0
'ANDRSTRNGLCteam'	'glucuronidated compound transport'	'andrstrnglc(c,am) + atp(c,am) + h2o(c,am) -> adp(c,am) + h(c,am) + pi(c,am) + andrstrnglc(e,am) '	'Transport, Extracellular'	0	0	0	0	0	0	0	0	0	0	0	0	0	0	0	0	0	0	0	0	0	0	0	0	0	0	0	0	0	0	0	0	0	0	0	0	0	0
'ANDRSTRNGLCtram'	'glucuronidated compound transport'	'andrstrnglc(c,am) <=> andrstrnglc(r,am) '	'Transport, Endoplasmic Reticular'	0	0	0	0	0	0	0	0	0	0	0	0	0	0	0	0	0	0	0	0	0	0	0	0	0	0	0	0	0	0	0	0	0	0	0	0	0	0
'ANDRSTRNteam'	'androsterone transport'	'andrstrn(e,am) <=> andrstrn(c,am) '	'Transport, Extracellular'	0	0	0	0	0	0	0	0	0	0	0	0	0	0	0	0	0	0	0	0	0	0	0	0	0	0	0	0	0	0	0	0	0	0	0	0	0	0
'ANDRSTRNtram'	'androsterone intracellular transport'	'andrstrn(r,am) <=> andrstrn(c,am) '	'Transport, Endoplasmic Reticular'	0	0	0	0	0	0	0	0	0	0	0	0	0	0	0	0	0	0	0	0	0	0	0	0	0	0	0	0	0	0	0	0	0	0	0	0	0	0
'AP4AH1am'	'Ap4A hydrolase, asymmetrically'	'ap4a(c,am) + h2o(c,am) -> amp(c,am) + atp(c,am) + 2 h(c,am) '	'Nucleotides'	0	0	0	0	0	0	0	0	0	0	0	0	0	0	0	0	0	0	0	0	0	0	0	0	0	0	0	0	0	0	0	0	0	0	0	0	0	0
'APAT2rmam'	'3-Aminopropanoate:2-oxoglutarate aminotransferase (m)'	'akg(m,am) + ala-B(m,am) <=> glu-L(m,am) + msa(m,am) '	'beta-Alanine metabolism'	0	0	4.54747e-13	4.54747e-13	4.54747e-13	4.54747e-13	4.54747e-13	4.54747e-13	4.54747e-13	4.54747e-13	4.54747e-13	4.54747e-13	4.54747e-13	4.54747e-13	4.54747e-13	4.54747e-13	4.54747e-13	4.54747e-13	4.54747e-13	4.54747e-13	4.54747e-13	4.54747e-13	4.54747e-13	4.54747e-13	4.54747e-13	4.54747e-13	4.54747e-13	4.54747e-13	4.54747e-13	4.54747e-13	4.54747e-13	4.54747e-13	4.54747e-13	4.54747e-13	4.54747e-13	4.54747e-13	4.54747e-13	4.54747e-13
'APRTO2am'	'N-acetylputrescine: oxygen oxireductase (deaminating)'	'aprut(c,am) + h2o(c,am) + o2(c,am) -> h2o2(c,am) + n4abutn(c,am) + nh4(c,am) '	'Arginine and Proline Metabolism'	0	0	0	0	0	0	0	0	0	0	0	0	0	0	0	0	0	0	0	0	0	0	0	0	0	0	0	0	0	0	0	0	0	0	0	0	0	0
'AQCOBALtam'	'Aquacob(III)alamin uptake'	'aqcobal(e,am) -> aqcobal(c,am) '	'Transport, Extracellular'	0	0	0	0	0	0	0	0	0	0	0	0	0	0	0	0	0	0	0	0	0	0	0	0	0	0	0	0	0	0	0	0	0	0	0	0	0	0
'ARAB-Ltam'	'L-arabinoase extracellular transport'	'arab-L(e,am) <=> arab-L(c,am) '	'Transport, Extracellular'	0	0	0	0	0	0	0	0	0	0	0	0	0	0	0	0	0	0	0	0	0	0	0	0	0	0	0	0	0	0	0	0	0	0	0	0	0	0
'ARABRam'	'arabinose reductase'	'arab-L(c,am) + h(c,am) + nadph(c,am) -> abt(c,am) + nadp(c,am) '	'Pentose and Glucuronate Interconversions'	0	0	0	0	0	0	0	0	0	0	0	0	0	0	0	0	0	0	0	0	0	0	0	0	0	0	0	0	0	0	0	0	0	0	0	0	0	0
'ARACHCOAtxam'	'fatty acid intracellular transport'	'arachcoa(c,am) <=> arachcoa(x,am) '	'Transport, Peroxisomal'	0	0	0	0	0	0	0	0	0	0	0	0	0	0	0	0	0	0	0	0	0	0	0	0	0	0	0	0	0	0	0	0	0	0	0	0	0	0
'ARACHCPT1am'	'carnitine transferase'	'arachcoa(c,am) + crn(c,am) -> arachcrn(c,am) + coa(c,am) '	'Carnitine shuttle'	0	0	0	0	0	0	0	0	0	0	0	0	0	0	0	0	0	0	0	0	0	0	0	0	0	0	0	0	0	0	0	0	0	0	0	0	0	0
'ARACHCPT2am'	'carnitine transferase'	'arachcrn(m,am) + coa(m,am) -> arachcoa(m,am) + crn(m,am) '	'Carnitine shuttle'	0	0	0	0	0	0	0	0	0	0	0	0	0	0	0	0	0	0	0	0	0	0	0	0	0	0	0	0	0	0	0	0	0	0	0	0	0	0
'ARACHCRNtam'	'transport into the mitochondria (carnitine)'	'arachcrn(c,am) -> arachcrn(m,am) '	'Carnitine shuttle'	0	0	0	0	0	0	0	0	0	0	0	0	0	0	0	0	0	0	0	0	0	0	0	0	0	0	0	0	0	0	0	0	0	0	0	0	0	0
'ARACHDCOAtxam'	'fatty acid intracellular transport'	'arachdcoa(c,am) <=> arachdcoa(x,am) '	'Transport, Peroxisomal'	0	0	0	0	0	0	0	0	0	0	0	0	0	0	0	0	0	0	0	0	0	0	0	0	0	0	0	0	0	0	0	0	0	0	0	0	0	0
'ARACHDt2am'	'fatty acid transport via diffusion'	'arachd(e,am) <=> arachd(c,am) '	'Transport, Extracellular'	-1000	-1000	-1000	-1000	-1000	-1000	-1000	-1000	-1000	-1000	-1000	-1000	-1000	-1000	-1000	-1000	-1000	-1000	-1000	-1000	-1000	-1000	-1000	-1000	-1000	-1000	-1000	-1000	-1000	-1000	-1000	-1000	-1000	-1000	-1000	-1000	-1000	-1000
'ARACHDtram'	'intracellular transport'	'arachd(c,am) <=> arachd(r,am) '	'Transport, Endoplasmic Reticular'	0	0	0	0	0	0	0	0	0	0	0	0	0	0	0	0	0	0	0	0	0	0	0	0	0	0	0	0	0	0	0	0	0	0	0	0	0	0
'ARACHtam'	'fatty acid transport via diffusion'	'arach(e,am) <=> arach(c,am) '	'Transport, Extracellular'	-1000	-1000	-1000	-1000	-1000	-1000	-1000	-1000	-1000	-1000	-1000	-1000	-1000	-1000	-1000	-1000	-1000	-1000	-1000	-1000	-1000	-1000	-1000	-1000	-1000	-1000	-1000	-1000	-1000	-1000	-1000	-1000	-1000	-1000	-1000	-1000	-1000	-1000
'ARGDCmam'	'arginine decarboxylase (m)'	'arg-L(m,am) + h(m,am) -> agm(m,am) + co2(m,am) '	'Arginine and Proline Metabolism'	0	0	0	0	0	0	0	0	0	0	0	0	0	0	0	0	0	0	0	0	0	0	0	0	0	0	0	0	0	0	0	0	0	0	0	0	0	0
'ARGLYSexam'	'Arginine/Lysine exchanger (Arg in)'	'lys-L(c,am) + arg-L(e,am) -> arg-L(c,am) + lys-L(e,am) '	'Transport, Extracellular'	0	0	0	0	0	0	0	0	0	0	0	0	0	0	0	0	0	0	0	0	0	0	0	0	0	0	0	0	0	0	0	0	0	0	0	0	0	0
'ARGNam'	'arginase'	'arg-L(c,am) + h2o(c,am) -> orn(c,am) + urea(c,am) '	'Urea cycle/amino group metabolism'	0	0.0113269	0.00498924	0.00498924	0.00498924	0.00498924	0.00498924	0.00498924	0.00498924	0.00498924	0.00498924	0.00498924	0.00498924	0.00498924	0.00498924	0.00498924	0.00498924	0.00498924	0.00498924	0.00498924	0.00498924	0.00498924	0.00498924	0.00498924	0.00498924	0.00498924	0.00498924	0.00498924	0.00498924	0.00498924	0.00498924	0.00498924	0.00498924	0.00498924	0.00498924	0.00498924	0.00498924	0.00498924
'ARGNmam'	'arginase (m)'	'arg-L(m,am) + h2o(m,am) -> orn(m,am) + urea(m,am) '	'Urea cycle/amino group metabolism'	0.0149569	0	0.0187608	0.0187608	0.0187608	0.0187608	0.0187608	0.0187608	0.0187608	0.0187608	0.0187608	0.0187608	0.0187608	0.0187608	0.0187608	0.0187608	0.0187608	0.0187608	0.0187608	0.0187608	0.0187608	0.0187608	0.0187608	0.0187608	0.0187608	0.0187608	0.0187608	0.0187608	0.0187608	0.0187608	0.0187608	0.0187608	0.0187608	0.0187608	0.0187608	0.0187608	0.0187608	0.0187608
'ARGSLam'	'argininosuccinate lyase'	'argsuc(c,am) <=> arg-L(c,am) + fum(c,am) '	'Alanine and Aspartate Metabolism'	0	0	0	0	0	0	0	0	0	0	0	0	0	0	0	0	0	0	0	0	0	0	0	0	0	0	0	0	0	0	0	0	0	0	0	0	0	0
'ARGSSam'	'argininosuccinate synthase'	'asp-L(c,am) + atp(c,am) + citr-L(c,am) -> amp(c,am) + argsuc(c,am) + h(c,am) + ppi(c,am) '	'Alanine and Aspartate Metabolism'	0	0	0	0	0	0	0	0	0	0	0	0	0	0	0	0	0	0	0	0	0	0	0	0	0	0	0	0	0	0	0	0	0	0	0	0	0	0
'ARGt4am'	'L-arginine transport in via sodium symport'	'arg-L(e,am) + na1(e,am) -> arg-L(c,am) + na1(c,am) '	'Transport, Extracellular'	0	0	0	0	0	0	0	0	0	0	0	0	0	0	0	0	0	0	0	0	0	0	0	0	0	0	0	0	0	0	0	0	0	0	0	0	0	0
'ARGtiDFam'	'L-arginine transport via diffusion (extracellular to cytosol)'	'arg-L(e,am) -> arg-L(c,am) '	'Transport, Extracellular'	0.02375	0.02375	0.02375	0.02375	0.02375	0.02375	0.02375	0.02375	0.02375	0.02375	0.02375	0.02375	0.02375	0.02375	0.02375	0.02375	0.02375	0.02375	0.02375	0.02375	0.02375	0.02375	0.02375	0.02375	0.02375	0.02375	0.02375	0.02375	0.02375	0.02375	0.02375	0.02375	0.02375	0.02375	0.02375	0.02375	0.02375	0.02375
'ARGtmam'	'arginine mitochondrial transport via ornithine carrier'	'arg-L(c,am) + h(m,am) <=> h(c,am) + arg-L(m,am) '	'Transport, Mitochondrial'	0.0149569	0	0.0187608	0.0187608	0.0187608	0.0187608	0.0187608	0.0187608	0.0187608	0.0187608	0.0187608	0.0187608	0.0187608	0.0187608	0.0187608	0.0187608	0.0187608	0.0187608	0.0187608	0.0187608	0.0187608	0.0187608	0.0187608	0.0187608	0.0187608	0.0187608	0.0187608	0.0187608	0.0187608	0.0187608	0.0187608	0.0187608	0.0187608	0.0187608	0.0187608	0.0187608	0.0187608	0.0187608
'ARSAam'	'Arylsulfatase A'	'h2o(l,am) + sgalside_hs(l,am) -> galside_hs(l,am) + h(l,am) + so4(l,am) '	'Sphingolipid Metabolism'	0	0	0	0	0	0	0	0	0	0	0	0	0	0	0	0	0	0	0	0	0	0	0	0	0	0	0	0	0	0	0	0	0	0	0	0	0	0
'ARTCOAL1am'	'R group coenzyme a ligase'	'Rtotal(c,am) + coa(c,am) <=> Rtotalcoa(c,am) '	'R Group Synthesis'	1000	0	5.68434e-13	5.68434e-13	5.68434e-13	5.68434e-13	5.68434e-13	5.68434e-13	5.68434e-13	5.68434e-13	5.68434e-13	5.68434e-13	5.68434e-13	5.68434e-13	5.68434e-13	5.68434e-13	5.68434e-13	5.68434e-13	5.68434e-13	5.68434e-13	5.68434e-13	5.68434e-13	5.68434e-13	5.68434e-13	5.68434e-13	5.68434e-13	5.68434e-13	5.68434e-13	5.68434e-13	5.68434e-13	5.68434e-13	5.68434e-13	5.68434e-13	5.68434e-13	5.68434e-13	5.68434e-13	5.68434e-13	5.68434e-13
'ARTCOAL2am'	'R group coenzyme a ligase'	'Rtotal2(c,am) + coa(c,am) <=> Rtotal2coa(c,am) '	'R Group Synthesis'	0	1000	0	0	0	0	0	0	0	0	0	0	0	0	0	0	0	0	0	0	0	0	0	0	0	0	0	0	0	0	0	0	0	0	0	0	0	0
'ARTCOAL3am'	'R group coenzyme a ligase'	'Rtotal3(c,am) + coa(c,am) <=> Rtotal3coa(c,am) '	'R Group Synthesis'	0	0	0	0	0	0	0	0	0	0	0	0	0	0	0	0	0	0	0	0	0	0	0	0	0	0	0	0	0	0	0	0	0	0	0	0	0	0
'ARTFR11am'	'R group artificial flux'	'pmtcoa(c,am) -> R1coa_hs(c,am) '	'R Group Synthesis'	0	0	999.981	999.981	999.981	999.981	999.981	999.981	999.981	999.981	999.981	999.981	999.981	999.981	999.981	999.981	999.981	999.981	999.981	999.981	999.981	999.981	999.981	999.981	999.981	999.981	999.981	999.981	999.981	999.981	999.981	999.981	999.981	999.981	999.981	999.981	999.981	999.981
'ARTFR12am'	'R group artificial flux (C16:1)'	'hdcoa(c,am) + fadh2(m,am) -> R1coa_hs(c,am) + fad(m,am) '	'R Group Synthesis'	0	0	2.27374e-13	2.27374e-13	2.27374e-13	2.27374e-13	2.27374e-13	2.27374e-13	2.27374e-13	2.27374e-13	2.27374e-13	2.27374e-13	2.27374e-13	2.27374e-13	2.27374e-13	2.27374e-13	2.27374e-13	2.27374e-13	2.27374e-13	2.27374e-13	2.27374e-13	2.27374e-13	2.27374e-13	2.27374e-13	2.27374e-13	2.27374e-13	2.27374e-13	2.27374e-13	2.27374e-13	2.27374e-13	2.27374e-13	2.27374e-13	2.27374e-13	2.27374e-13	2.27374e-13	2.27374e-13	2.27374e-13	2.27374e-13
'ARTFR13am'	'R group artificial flux'	'tdcoa(c,am) -> 0.875 R1coa_hs(c,am) '	'R Group Synthesis'	0	0	0	0	0	0	0	0	0	0	0	0	0	0	0	0	0	0	0	0	0	0	0	0	0	0	0	0	0	0	0	0	0	0	0	0	0	0
'ARTFR202am'	'R group artificial flux (C18:3, n-3)'	'lnlncacoa(c,am) + 2 fadh2(m,am) + h(m,am) + nadph(m,am) -> 1.125 R2coa_hs(c,am) + 2 fad(m,am) + nadp(m,am) '	'R Group Synthesis'	0	0	0	0	0	0	0	0	0	0	0	0	0	0	0	0	0	0	0	0	0	0	0	0	0	0	0	0	0	0	0	0	0	0	0	0	0	0
'ARTFR203am'	'R group artificial flux'	'lnlncgcoa(c,am) + 2 fadh2(m,am) + h(m,am) + nadph(m,am) -> 1.125 R2coa_hs(c,am) + 2 fad(m,am) + nadp(m,am) '	'R Group Synthesis'	0	0	0	0	0	0	0	0	0	0	0	0	0	0	0	0	0	0	0	0	0	0	0	0	0	0	0	0	0	0	0	0	0	0	0	0	0	0
'ARTFR204am'	'R group artificial flux'	'strdnccoa(c,am) + 2 fadh2(m,am) + 2 h(m,am) + 2 nadph(m,am) -> 1.125 R2coa_hs(c,am) + 2 fad(m,am) + 2 nadp(m,am) '	'R Group Synthesis'	0	0	0	0	0	0	0	0	0	0	0	0	0	0	0	0	0	0	0	0	0	0	0	0	0	0	0	0	0	0	0	0	0	0	0	0	0	0
'ARTFR205am'	'R group artificial flux'	'dlnlcgcoa(c,am) + 2 fadh2(m,am) + h(m,am) + nadph(m,am) -> 1.25 R2coa_hs(c,am) + 2 fad(m,am) + nadp(m,am) '	'R Group Synthesis'	0	0	0	0	0	0	0	0	0	0	0	0	0	0	0	0	0	0	0	0	0	0	0	0	0	0	0	0	0	0	0	0	0	0	0	0	0	0
'ARTFR206am'	'R group artificial flux'	'arachdcoa(c,am) + 2 fadh2(m,am) + 2 h(m,am) + 2 nadph(m,am) -> 1.25 R2coa_hs(c,am) + 2 fad(m,am) + 2 nadp(m,am) '	'R Group Synthesis'	0	0	0	0	0	0	0	0	0	0	0	0	0	0	0	0	0	0	0	0	0	0	0	0	0	0	0	0	0	0	0	0	0	0	0	0	0	0
'ARTFR207am'	'R group artificial flux'	'arachcoa(c,am) -> 1.25 R2coa_hs(c,am) '	'R Group Synthesis'	0	0	0	0	0	0	0	0	0	0	0	0	0	0	0	0	0	0	0	0	0	0	0	0	0	0	0	0	0	0	0	0	0	0	0	0	0	0
'ARTFR208am'	'R group artificial flux'	'tmndnccoa(c,am) + 3 fadh2(m,am) + 2 h(m,am) + 2 nadph(m,am) -> 1.25 R2coa_hs(c,am) + 3 fad(m,am) + 2 nadp(m,am) '	'R Group Synthesis'	0	0	0	0	0	0	0	0	0	0	0	0	0	0	0	0	0	0	0	0	0	0	0	0	0	0	0	0	0	0	0	0	0	0	0	0	0	0
'ARTFR209am'	'R group artificial flux'	'adrncoa(c,am) + 2 fadh2(m,am) + 2 h(m,am) + 2 nadph(m,am) -> 1.375 R2coa_hs(c,am) + 2 fad(m,am) + 2 nadp(m,am) '	'R Group Synthesis'	0	0	0	0	0	0	0	0	0	0	0	0	0	0	0	0	0	0	0	0	0	0	0	0	0	0	0	0	0	0	0	0	0	0	0	0	0	0
'ARTFR210am'	'R group artificial flux'	'lnlccoa(c,am) + fadh2(m,am) + h(m,am) + nadph(m,am) -> 1.125 R2coa_hs(c,am) + fad(m,am) + nadp(m,am) '	'R Group Synthesis'	0	0	0	0	0	0	0	0	0	0	0	0	0	0	0	0	0	0	0	0	0	0	0	0	0	0	0	0	0	0	0	0	0	0	0	0	0	0
'ARTFR211am'	'R group artificial flux'	'clpndcoa(c,am) + 3 fadh2(m,am) + 2 h(m,am) + 2 nadph(m,am) -> 1.375 R2coa_hs(c,am) + 3 fad(m,am) + 2 nadp(m,am) '	'R Group Synthesis'	0	0	0	0	0	0	0	0	0	0	0	0	0	0	0	0	0	0	0	0	0	0	0	0	0	0	0	0	0	0	0	0	0	0	0	0	0	0
'ARTFR212am'	'R group artificial flux'	'dcsptn1coa(c,am) + 3 fadh2(m,am) + 2 h(m,am) + 2 nadph(m,am) -> 1.375 R2coa_hs(c,am) + 3 fad(m,am) + 2 nadp(m,am) '	'R Group Synthesis'	0	0	0	0	0	0	0	0	0	0	0	0	0	0	0	0	0	0	0	0	0	0	0	0	0	0	0	0	0	0	0	0	0	0	0	0	0	0
'ARTFR213am'	'R group artificial flux'	'c226coa(c,am) + 3 fadh2(m,am) + 3 h(m,am) + 3 nadph(m,am) -> 1.375 R2coa_hs(c,am) + 3 fad(m,am) + 3 nadp(m,am) '	'R Group Synthesis'	0	0	0	0	0	0	0	0	0	0	0	0	0	0	0	0	0	0	0	0	0	0	0	0	0	0	0	0	0	0	0	0	0	0	0	0	0	0
'ARTFR31am'	'R group artificial flux'	'stcoa(c,am) -> 1.125 R3coa_hs(c,am) '	'R Group Synthesis'	0.0581751	0	0.0166489	0.0166489	0.0166489	0.0166489	0.0166489	0.0166489	0.0166489	0.0166489	0.0166489	0.0166489	0.0166489	0.0166489	0.0166489	0.0166489	0.0166489	0.0166489	0.0166489	0.0166489	0.0166489	0.0166489	0.0166489	0.0166489	0.0166489	0.0166489	0.0166489	0.0166489	0.0166489	0.0166489	0.0166489	0.0166489	0.0166489	0.0166489	0.0166489	0.0166489	0.0166489	0.0166489
'ARTFR32am'	'R group artificial flux'	'odecoa(c,am) + fadh2(m,am) -> 1.125 R3coa_hs(c,am) + fad(m,am) '	'R Group Synthesis'	0	0	0	0	0	0	0	0	0	0	0	0	0	0	0	0	0	0	0	0	0	0	0	0	0	0	0	0	0	0	0	0	0	0	0	0	0	0
'ARTFR33am'	'R group artificial flux'	'vacccoa(c,am) + fadh2(m,am) -> 1.125 R3coa_hs(c,am) + fad(m,am) '	'R Group Synthesis'	0	0	2.27374e-13	2.27374e-13	2.27374e-13	2.27374e-13	2.27374e-13	2.27374e-13	2.27374e-13	2.27374e-13	2.27374e-13	2.27374e-13	2.27374e-13	2.27374e-13	2.27374e-13	2.27374e-13	2.27374e-13	2.27374e-13	2.27374e-13	2.27374e-13	2.27374e-13	2.27374e-13	2.27374e-13	2.27374e-13	2.27374e-13	2.27374e-13	2.27374e-13	2.27374e-13	2.27374e-13	2.27374e-13	2.27374e-13	2.27374e-13	2.27374e-13	2.27374e-13	2.27374e-13	2.27374e-13	2.27374e-13	2.27374e-13
'ARTFR34am'	'R group artificial flux'	'lneldccoa(c,am) + 2 fadh2(m,am) -> 1.125 R3coa_hs(c,am) + 2 fad(m,am) '	'R Group Synthesis'	0	0	2.27374e-13	2.27374e-13	2.27374e-13	2.27374e-13	2.27374e-13	2.27374e-13	2.27374e-13	2.27374e-13	2.27374e-13	2.27374e-13	2.27374e-13	2.27374e-13	2.27374e-13	2.27374e-13	2.27374e-13	2.27374e-13	2.27374e-13	2.27374e-13	2.27374e-13	2.27374e-13	2.27374e-13	2.27374e-13	2.27374e-13	2.27374e-13	2.27374e-13	2.27374e-13	2.27374e-13	2.27374e-13	2.27374e-13	2.27374e-13	2.27374e-13	2.27374e-13	2.27374e-13	2.27374e-13	2.27374e-13	2.27374e-13
'ARTFR41am'	'R group artificial flux'	'hdcoa(c,am) + fadh2(m,am) -> R4coa_hs(c,am) + fad(m,am) '	'R Group Synthesis'	0	0	0	0	0	0	0	0	0	0	0	0	0	0	0	0	0	0	0	0	0	0	0	0	0	0	0	0	0	0	0	0	0	0	0	0	0	0
'ARTFR42am'	'R group artificial flux'	'odecoa(c,am) + fadh2(m,am) -> 1.125 R4coa_hs(c,am) + fad(m,am) '	'R Group Synthesis'	0	0	0	0	0	0	0	0	0	0	0	0	0	0	0	0	0	0	0	0	0	0	0	0	0	0	0	0	0	0	0	0	0	0	0	0	0	0
'ARTFR43am'	'R group artificial flux'	'vacccoa(c,am) + fadh2(m,am) -> 1.125 R4coa_hs(c,am) + fad(m,am) '	'R Group Synthesis'	0	0	0	0	0	0	0	0	0	0	0	0	0	0	0	0	0	0	0	0	0	0	0	0	0	0	0	0	0	0	0	0	0	0	0	0	0	0
'ARTFR44am'	'R group artificial flux'	'lneldccoa(c,am) + 2 fadh2(m,am) -> 1.125 R4coa_hs(c,am) + 2 fad(m,am) '	'R Group Synthesis'	0	0	0	0	0	0	0	0	0	0	0	0	0	0	0	0	0	0	0	0	0	0	0	0	0	0	0	0	0	0	0	0	0	0	0	0	0	0
'ARTFR45am'	'R group artificial flux'	'nrvnccoa(c,am) + fadh2(m,am) -> 1.5 R4coa_hs(c,am) + fad(m,am) '	'R Group Synthesis'	0	0	0	0	0	0	0	0	0	0	0	0	0	0	0	0	0	0	0	0	0	0	0	0	0	0	0	0	0	0	0	0	0	0	0	0	0	0
'ARTFR46am'	'R group artificial flux'	'od2coa(c,am) + fadh2(m,am) -> 1.125 R4coa_hs(c,am) + fad(m,am) '	'R Group Synthesis'	0	0	0	0	0	0	0	0	0	0	0	0	0	0	0	0	0	0	0	0	0	0	0	0	0	0	0	0	0	0	0	0	0	0	0	0	0	0
'ARTFR61am'	'R group artificial flux'	'hdd2coa(c,am) + fadh2(m,am) -> R6coa_hs(c,am) + fad(m,am) '	'R Group Synthesis'	0	0	0	0	0	0	0	0	0	0	0	0	0	0	0	0	0	0	0	0	0	0	0	0	0	0	0	0	0	0	0	0	0	0	0	0	0	0
'ARTPLM1am'	'R group to palmitate conversion'	'Rtotalcoa(c,am) <=> pmtcoa(c,am) '	'R Group Synthesis'	0.0629829	0	1000	1000	1000	1000	1000	1000	1000	1000	1000	1000	1000	1000	1000	1000	1000	1000	1000	1000	1000	1000	1000	1000	1000	1000	1000	1000	1000	1000	1000	1000	1000	1000	1000	1000	1000	1000
'ARTPLM1mam'	'R group to palmitate conversion'	'Rtotalcoa(m,am) <=> pmtcoa(m,am) '	'R Group Synthesis'	0	0	0	0	0	0	0	0	0	0	0	0	0	0	0	0	0	0	0	0	0	0	0	0	0	0	0	0	0	0	0	0	0	0	0	0	0	0
'ARTPLM2am'	'R group to palmitate conversion'	'Rtotal2coa(c,am) <=> pmtcoa(c,am) '	'R Group Synthesis'	-0.0625546	0	0	0	0	0	0	0	0	0	0	0	0	0	0	0	0	0	0	0	0	0	0	0	0	0	0	0	0	0	0	0	0	0	0	0	0	0
'ARTPLM2mam'	'R group to palmitate conversion'	'Rtotal2coa(m,am) <=> pmtcoa(m,am) '	'R Group Synthesis'	0.0605912	0	0	0	0	0	0	0	0	0	0	0	0	0	0	0	0	0	0	0	0	0	0	0	0	0	0	0	0	0	0	0	0	0	0	0	0	0
'ARTPLM3am'	'R group to palmitate conversion'	'Rtotal3coa(c,am) <=> pmtcoa(c,am) '	'R Group Synthesis'	-7.40336e-05	0	-0.01873	-0.01873	-0.01873	-0.01873	-0.01873	-0.01873	-0.01873	-0.01873	-0.01873	-0.01873	-0.01873	-0.01873	-0.01873	-0.01873	-0.01873	-0.01873	-0.01873	-0.01873	-0.01873	-0.01873	-0.01873	-0.01873	-0.01873	-0.01873	-0.01873	-0.01873	-0.01873	-0.01873	-0.01873	-0.01873	-0.01873	-0.01873	-0.01873	-0.01873	-0.01873	-0.01873
'ARTPLM3mam'	'R group to palmitate conversion'	'Rtotal3coa(m,am) <=> pmtcoa(m,am) '	'R Group Synthesis'	0	0	0.01873	0.01873	0.01873	0.01873	0.01873	0.01873	0.01873	0.01873	0.01873	0.01873	0.01873	0.01873	0.01873	0.01873	0.01873	0.01873	0.01873	0.01873	0.01873	0.01873	0.01873	0.01873	0.01873	0.01873	0.01873	0.01873	0.01873	0.01873	0.01873	0.01873	0.01873	0.01873	0.01873	0.01873	0.01873	0.01873
'ASAH1am'	'N-acylsphingosine amidohydrolase'	'crm_hs(l,am) + h2o(l,am) -> Rtotal(l,am) + sphings(l,am) '	'Sphingolipid Metabolism'	0	0	0	0	0	0	0	0	0	0	0	0	0	0	0	0	0	0	0	0	0	0	0	0	0	0	0	0	0	0	0	0	0	0	0	0	0	0
'ASCBOXam'	'ascorbic acid oxidase'	'ascb-L(c,am) + 2 h(c,am) + 2 o2s(c,am) -> dhdascb(c,am) + 2 h2o2(c,am) '	'Ascorbate and Aldarate Metabolism'	0	0	0	0	0	0	0	0	0	0	0	0	0	0	0	0	0	0	0	0	0	0	0	0	0	0	0	0	0	0	0	0	0	0	0	0	0	0
'ASCBtam'	'L-ascorbate transport via facilitated diffusion'	'ascb-L(e,am) <=> ascb-L(c,am) '	'Transport, Extracellular'	1000	1000	1000	1000	1000	1000	1000	1000	1000	1000	1000	1000	1000	1000	1000	1000	1000	1000	1000	1000	1000	1000	1000	1000	1000	1000	1000	1000	1000	1000	1000	1000	1000	1000	1000	1000	1000	1000
'ASCBt4am'	'L-ascorbate transport via proton symport'	'ascb-L(e,am) + na1(e,am) <=> ascb-L(c,am) + na1(c,am) '	'Transport, Extracellular'	-1000	-1000	-1000	-1000	-1000	-1000	-1000	-1000	-1000	-1000	-1000	-1000	-1000	-1000	-1000	-1000	-1000	-1000	-1000	-1000	-1000	-1000	-1000	-1000	-1000	-1000	-1000	-1000	-1000	-1000	-1000	-1000	-1000	-1000	-1000	-1000	-1000	-1000
'ASNALANaExam'	'L-alanine/L-asparagine Na-dependent exchange (Asn-L in)'	'ala-L(c,am) + asn-L(e,am) + na1(e,am) -> asn-L(c,am) + na1(c,am) + ala-L(e,am) '	'Transport, Extracellular'	0	0	0	0	0	0	0	0	0	0	0	0	0	0	0	0	0	0	0	0	0	0	0	0	0	0	0	0	0	0	0	0	0	0	0	0	0	0
'ASNCYSNaExam'	'L-cysteine/L-asparagine Na-dependent exchange (Asn-L in)'	'cys-L(c,am) + asn-L(e,am) + na1(e,am) -> asn-L(c,am) + na1(c,am) + cys-L(e,am) '	'Transport, Extracellular'	0	0	0	0	0	0	0	0	0	0	0	0	0	0	0	0	0	0	0	0	0	0	0	0	0	0	0	0	0	0	0	0	0	0	0	0	0	0
'ASNGLNNaExam'	'L-glutamine/L-asparagine Na-dependent exchange (Asn-L in)'	'gln-L(c,am) + asn-L(e,am) + na1(e,am) -> asn-L(c,am) + na1(c,am) + gln-L(e,am) '	'Transport, Extracellular'	0	0	0	0	0	0	0	0	0	0	0	0	0	0	0	0	0	0	0	0	0	0	0	0	0	0	0	0	0	0	0	0	0	0	0	0	0	0
'ASNNmam'	'L-asparaginase (mitochondrial)'	'asn-L(m,am) + h2o(m,am) -> asp-L(m,am) + nh4(m,am) '	'Alanine and Aspartate Metabolism'	0	0	0	0	0	0	0	0	0	0	0	0	0	0	0	0	0	0	0	0	0	0	0	0	0	0	0	0	0	0	0	0	0	0	0	0	0	0
'ASNS1am'	'asparagine synthase (glutamine-hydrolysing)'	'asp-L(c,am) + atp(c,am) + gln-L(c,am) + h2o(c,am) -> amp(c,am) + asn-L(c,am) + glu-L(c,am) + h(c,am) + ppi(c,am) '	'Alanine and Aspartate Metabolism'	0.00581505	0.00208992	0	0	0	0	0	0	0	0	0	0	0	0	0	0	0	0	0	0	0	0	0	0	0	0	0	0	0	0	0	0	0	0	0	0	0	0
'ASNSERNaExam'	'L-serine/L-asparagine Na-dependent exchange (Asn-L in)'	'ser-L(c,am) + asn-L(e,am) + na1(e,am) -> asn-L(c,am) + na1(c,am) + ser-L(e,am) '	'Transport, Extracellular'	0	0	0	0	0	0	0	0	0	0	0	0	0	0	0	0	0	0	0	0	0	0	0	0	0	0	0	0	0	0	0	0	0	0	0	0	0	0
'ASNTHRNaExam'	'L-threonine/L-asparagine Na-dependent exchange (Asn-L in)'	'thr-L(c,am) + asn-L(e,am) + na1(e,am) -> asn-L(c,am) + na1(c,am) + thr-L(e,am) '	'Transport, Extracellular'	0	0	0	0	0	0	0	0	0	0	0	0	0	0	0	0	0	0	0	0	0	0	0	0	0	0	0	0	0	0	0	0	0	0	0	0	0	0
'ASNt4am'	'L-asparagine transport in via sodium symport'	'asn-L(e,am) + na1(e,am) -> asn-L(c,am) + na1(c,am) '	'Transport, Extracellular'	0	0	0	0	0	0	0	0	0	0	0	0	0	0	0	0	0	0	0	0	0	0	0	0	0	0	0	0	0	0	0	0	0	0	0	0	0	0
'ASNtN1am'	'Asparagine transport (Na, H coupled)'	'h(c,am) + asn-L(e,am) + 2 na1(e,am) <=> asn-L(c,am) + 2 na1(c,am) + h(e,am) '	'Transport, Extracellular'	0.00819749	0	0	0	0	0	0	0	0	0	0	0	0	0	0	0	0	0	0	0	0	0	0	0	0	0	0	0	0	0	0	0	0	0	0	0	0	0
'ASNtmam'	'L-asparagine transport, mitochondrial'	'asn-L(c,am) -> asn-L(m,am) '	'Transport, Mitochondrial'	0	0	0	0	0	0	0	0	0	0	0	0	0	0	0	0	0	0	0	0	0	0	0	0	0	0	0	0	0	0	0	0	0	0	0	0	0	0
'ASPCTram'	'aspartate carbamoyltransferase (reversible)'	'asp-L(c,am) + cbp(c,am) <=> cbasp(c,am) + h(c,am) + pi(c,am) '	'Pyrimidine Biosynthesis'	0.00336987	0.00410257	5.68434e-13	5.68434e-13	5.68434e-13	5.68434e-13	5.68434e-13	5.68434e-13	5.68434e-13	5.68434e-13	5.68434e-13	5.68434e-13	5.68434e-13	5.68434e-13	5.68434e-13	5.68434e-13	5.68434e-13	5.68434e-13	5.68434e-13	5.68434e-13	5.68434e-13	5.68434e-13	5.68434e-13	5.68434e-13	5.68434e-13	5.68434e-13	5.68434e-13	5.68434e-13	5.68434e-13	5.68434e-13	5.68434e-13	5.68434e-13	5.68434e-13	5.68434e-13	5.68434e-13	5.68434e-13	5.68434e-13	5.68434e-13
'ASPDt6am'	'D-aspartate transport via Na, H symport and K antiport'	'k(c,am) + asp-D(e,am) + h(e,am) + 3 na1(e,am) -> asp-D(c,am) + h(c,am) + 3 na1(c,am) + k(e,am) '	'Transport, Extracellular'	0	0	0	0	0	0	0	0	0	0	0	0	0	0	0	0	0	0	0	0	0	0	0	0	0	0	0	0	0	0	0	0	0	0	0	0	0	0
'ASPDxtam'	'D-aspartate transport, peroxisomal'	'asp-D(x,am) <=> asp-D(c,am) '	'Transport, Peroxisomal'	0	0	-5.68434e-13	-5.68434e-13	-5.68434e-13	-5.68434e-13	-5.68434e-13	-5.68434e-13	-5.68434e-13	-5.68434e-13	-5.68434e-13	-5.68434e-13	-5.68434e-13	-5.68434e-13	-5.68434e-13	-5.68434e-13	-5.68434e-13	-5.68434e-13	-5.68434e-13	-5.68434e-13	-5.68434e-13	-5.68434e-13	-5.68434e-13	-5.68434e-13	-5.68434e-13	-5.68434e-13	-5.68434e-13	-5.68434e-13	-5.68434e-13	-5.68434e-13	-5.68434e-13	-5.68434e-13	-5.68434e-13	-5.68434e-13	-5.68434e-13	-5.68434e-13	-5.68434e-13	-5.68434e-13
'ASPGLUmam'	'aspartate-glutamate mitochondrial shuttle'	'glu-L(c,am) + h(c,am) + asp-L(m,am) <=> asp-L(c,am) + glu-L(m,am) + h(m,am) '	'Transport, Mitochondrial'	-0.0283037	0.0758542	-0.0163799	-0.0163799	-0.0163799	-0.0163799	-0.0163799	-0.0163799	-0.0163799	-0.0163799	-0.0163799	-0.0163799	-0.0163799	-0.0163799	-0.0163799	-0.0163799	-0.0163799	-0.0163799	-0.0163799	-0.0163799	-0.0163799	-0.0163799	-0.0163799	-0.0163799	-0.0163799	-0.0163799	-0.0163799	-0.0163799	-0.0163799	-0.0163799	-0.0163799	-0.0163799	-0.0163799	-0.0163799	-0.0163799	-0.0163799	-0.0163799	-0.0163799
'ASPTAam'	'aspartate transaminase'	'akg(c,am) + asp-L(c,am) <=> glu-L(c,am) + oaa(c,am) '	'Alanine and Aspartate Metabolism'	-0.0504931	0.0309799	-0.110349	-0.110349	-0.110349	-0.110349	-0.110349	-0.110349	-0.110349	-0.110349	-0.110349	-0.110349	-0.110349	-0.110349	-0.110349	-0.110349	-0.110349	-0.110349	-0.110349	-0.110349	-0.110349	-0.110349	-0.110349	-0.110349	-0.110349	-0.110349	-0.110349	-0.110349	-0.110349	-0.110349	-0.110349	-0.110349	-0.110349	-0.110349	-0.110349	-0.110349	-0.110349	-0.110349
'ASPTAmam'	'aspartate transaminase'	'akg(m,am) + asp-L(m,am) <=> glu-L(m,am) + oaa(m,am) '	'Alanine and Aspartate Metabolism'	0.0283037	-0.0758542	0.0163799	0.0163799	0.0163799	0.0163799	0.0163799	0.0163799	0.0163799	0.0163799	0.0163799	0.0163799	0.0163799	0.0163799	0.0163799	0.0163799	0.0163799	0.0163799	0.0163799	0.0163799	0.0163799	0.0163799	0.0163799	0.0163799	0.0163799	0.0163799	0.0163799	0.0163799	0.0163799	0.0163799	0.0163799	0.0163799	0.0163799	0.0163799	0.0163799	0.0163799	0.0163799	0.0163799
'ASPt6am'	'L-aspartate transport via Na, H symport and K antiport'	'k(c,am) + asp-L(e,am) + h(e,am) + 3 na1(e,am) -> asp-L(c,am) + h(c,am) + 3 na1(c,am) + k(e,am) '	'Transport, Extracellular'	0	0	0	0	0	0	0	0	0	0	0	0	0	0	0	0	0	0	0	0	0	0	0	0	0	0	0	0	0	0	0	0	0	0	0	0	0	0
'ATP1teram'	'ADP/ATP transporter, endoplasmic reticulum'	'atp(c,am) + adp(r,am) <=> adp(c,am) + atp(r,am) '	'Transport, Endoplasmic Reticular'	0	0	-2.27374e-13	-2.27374e-13	-2.27374e-13	-2.27374e-13	-2.27374e-13	-2.27374e-13	-2.27374e-13	-2.27374e-13	-2.27374e-13	-2.27374e-13	-2.27374e-13	-2.27374e-13	-2.27374e-13	-2.27374e-13	-2.27374e-13	-2.27374e-13	-2.27374e-13	-2.27374e-13	-2.27374e-13	-2.27374e-13	-2.27374e-13	-2.27374e-13	-2.27374e-13	-2.27374e-13	-2.27374e-13	-2.27374e-13	-2.27374e-13	-2.27374e-13	-2.27374e-13	-2.27374e-13	-2.27374e-13	-2.27374e-13	-2.27374e-13	-2.27374e-13	-2.27374e-13	-2.27374e-13
'ATP2teram'	'AMP/ATP transporter, endoplasmic reticulum'	'atp(c,am) + amp(r,am) <=> amp(c,am) + atp(r,am) '	'Transport, Endoplasmic Reticular'	0	0	-1.13687e-12	-1.13687e-12	-1.13687e-12	-1.13687e-12	-1.13687e-12	-1.13687e-12	-1.13687e-12	-1.13687e-12	-1.13687e-12	-1.13687e-12	-1.13687e-12	-1.13687e-12	-1.13687e-12	-1.13687e-12	-1.13687e-12	-1.13687e-12	-1.13687e-12	-1.13687e-12	-1.13687e-12	-1.13687e-12	-1.13687e-12	-1.13687e-12	-1.13687e-12	-1.13687e-12	-1.13687e-12	-1.13687e-12	-1.13687e-12	-1.13687e-12	-1.13687e-12	-1.13687e-12	-1.13687e-12	-1.13687e-12	-1.13687e-12	-1.13687e-12	-1.13687e-12	-1.13687e-12
'ATPH1eam'	'ATP diphosphohydrolase'	'atp(e,am) + 2 h2o(e,am) -> amp(e,am) + 2 h(e,am) + 2 pi(e,am) '	'Nucleotides'	0	0	0	0	0	0	0	0	0	0	0	0	0	0	0	0	0	0	0	0	0	0	0	0	0	0	0	0	0	0	0	0	0	0	0	0	0	0
'ATPH2eam'	'ATP diphosphohydrolase'	'adp(e,am) + h2o(e,am) -> amp(e,am) + h(e,am) + pi(e,am) '	'Nucleotides'	0	0	0	0	0	0	0	0	0	0	0	0	0	0	0	0	0	0	0	0	0	0	0	0	0	0	0	0	0	0	0	0	0	0	0	0	0	0
'ATPS4mam'	'ATP synthase (four protons for one ATP)'	'4 h(c,am) + adp(m,am) + pi(m,am) -> atp(m,am) + 3 h(m,am) + h2o(m,am) '	'Oxidative Phosphorylation'	0.761928	0	0.320161	0.320161	0.320161	0.320161	0.320161	0.320161	0.320161	0.320161	0.320161	0.320161	0.320161	0.320161	0.320161	0.320161	0.320161	0.320161	0.320161	0.320161	0.320161	0.320161	0.320161	0.320161	0.320161	0.320161	0.320161	0.320161	0.320161	0.320161	0.320161	0.320161	0.320161	0.320161	0.320161	0.320161	0.320161	0.320161
'ATPaselam'	'V-type ATPase, H+ transporting, lysosomal'	'atp(c,am) + 3 h(c,am) + h2o(c,am) -> adp(c,am) + pi(c,am) + 4 h(l,am) '	'Transport, Lysosomal'	0	0	1.10845e-12	1.10845e-12	1.10845e-12	1.10845e-12	1.10845e-12	1.10845e-12	1.10845e-12	1.10845e-12	1.10845e-12	1.10845e-12	1.10845e-12	1.10845e-12	1.10845e-12	1.10845e-12	1.10845e-12	1.10845e-12	1.10845e-12	1.10845e-12	1.10845e-12	1.10845e-12	1.10845e-12	1.10845e-12	1.10845e-12	1.10845e-12	1.10845e-12	1.10845e-12	1.10845e-12	1.10845e-12	1.10845e-12	1.10845e-12	1.10845e-12	1.10845e-12	1.10845e-12	1.10845e-12	1.10845e-12	1.10845e-12
'ATPtmam'	'ADP/ATP transporter, mitochondrial'	'adp(c,am) + atp(m,am) -> atp(c,am) + adp(m,am) '	'Transport, Mitochondrial'	0.743402	0	999.873	999.873	999.873	999.873	999.873	999.873	999.873	999.873	999.873	999.873	999.873	999.873	999.873	999.873	999.873	999.873	999.873	999.873	999.873	999.873	999.873	999.873	999.873	999.873	999.873	999.873	999.873	999.873	999.873	999.873	999.873	999.873	999.873	999.873	999.873	999.873
'ATPtnam'	'ATP diffusion in nucleus'	'atp(c,am) <=> atp(n,am) '	'Transport, Nuclear'	0	0	0	0	0	0	0	0	0	0	0	0	0	0	0	0	0	0	0	0	0	0	0	0	0	0	0	0	0	0	0	0	0	0	0	0	0	0
'ATPtxam'	'ATP transporter, peroxisomal'	'atp(c,am) <=> atp(x,am) '	'Transport, Peroxisomal'	0.0101708	0	0.13384	0.13384	0.13384	0.13384	0.13384	0.13384	0.13384	0.13384	0.13384	0.13384	0.13384	0.13384	0.13384	0.13384	0.13384	0.13384	0.13384	0.13384	0.13384	0.13384	0.13384	0.13384	0.13384	0.13384	0.13384	0.13384	0.13384	0.13384	0.13384	0.13384	0.13384	0.13384	0.13384	0.13384	0.13384	0.13384
'AVITE1tam'	'alpha-Tocopherol (Vit. E) transport'	'avite1(e,am) -> avite1(c,am) '	'Transport, Extracellular'	0	0	0	0	0	0	0	0	0	0	0	0	0	0	0	0	0	0	0	0	0	0	0	0	0	0	0	0	0	0	0	0	0	0	0	0	0	0
'AVITE2tam'	'alpha-tocotrienol (Vit. E) transport'	'avite2(e,am) -> avite2(c,am) '	'Transport, Extracellular'	0	0	0	0	0	0	0	0	0	0	0	0	0	0	0	0	0	0	0	0	0	0	0	0	0	0	0	0	0	0	0	0	0	0	0	0	0	0
'A_MANASEam'	'alpha-mannosidase'	'2 h2o(c,am) + m2mn(c,am) -> 2 man(c,am) + mn(c,am) '	'N-Glycan Degradation'	0	0	0	0	0	0	0	0	0	0	0	0	0	0	0	0	0	0	0	0	0	0	0	0	0	0	0	0	0	0	0	0	0	0	0	0	0	0
'A_MANASElyam'	'alpha-mannosidase, lysosomal'	'2 h2o(l,am) + m2mn(l,am) -> 2 man(l,am) + mn(l,am) '	'N-Glycan Degradation'	0	0	0	0	0	0	0	0	0	0	0	0	0	0	0	0	0	0	0	0	0	0	0	0	0	0	0	0	0	0	0	0	0	0	0	0	0	0
'Asn-X-Ser/Thrtram'	'Asn-X-Ser/Thr intracellular transport'	'Asn-X-Ser/Thr(r,am) <=> Asn-X-Ser/Thr(l,am) '	'Transport, Endoplasmic Reticular'	0	0	0	0	0	0	0	0	0	0	0	0	0	0	0	0	0	0	0	0	0	0	0	0	0	0	0	0	0	0	0	0	0	0	0	0	0	0
'B3GALT3gam'	'Beta-1,3-galactosyltransferase 3'	'thcrm_hs(g,am) + udpacgal(g,am) -> gbside_hs(g,am) + h(g,am) + udp(g,am) '	'Sphingolipid Metabolism'	0	0	0	0	0	0	0	0	0	0	0	0	0	0	0	0	0	0	0	0	0	0	0	0	0	0	0	0	0	0	0	0	0	0	0	0	0	0
'B3GALT41gam'	'Beta-1,3-galactosyltransferase 4'	'ga2_hs(g,am) + udpgal(g,am) -> ga1_hs(g,am) + h(g,am) + udp(g,am) '	'Sphingolipid Metabolism'	0	0	0	0	0	0	0	0	0	0	0	0	0	0	0	0	0	0	0	0	0	0	0	0	0	0	0	0	0	0	0	0	0	0	0	0	0	0
'B3GALT42gam'	'Beta-1,3-galactosyltransferase 4'	'gm2_hs(g,am) + udpgal(g,am) -> gm1_hs(g,am) + h(g,am) + udp(g,am) '	'Sphingolipid Metabolism'	0	0	0	0	0	0	0	0	0	0	0	0	0	0	0	0	0	0	0	0	0	0	0	0	0	0	0	0	0	0	0	0	0	0	0	0	0	0
'B3GALT43gam'	'Beta-1,3-galactosyltransferase 4'	'gd2_hs(g,am) + udpgal(g,am) -> gd1b_hs(g,am) + h(g,am) + udp(g,am) '	'Sphingolipid Metabolism'	0	0	0	0	0	0	0	0	0	0	0	0	0	0	0	0	0	0	0	0	0	0	0	0	0	0	0	0	0	0	0	0	0	0	0	0	0	0
'B3GALT44gam'	'Beta-1,3-galactosyltransferase 4'	'gt2_hs(g,am) + udpgal(g,am) -> gt1c_hs(g,am) + h(g,am) + udp(g,am) '	'Sphingolipid Metabolism'	0	0	0	0	0	0	0	0	0	0	0	0	0	0	0	0	0	0	0	0	0	0	0	0	0	0	0	0	0	0	0	0	0	0	0	0	0	0
'B3GNT11gam'	'UDP-GlcNAc:betaGal beta-1,3-N-acetylglucosaminyltransferase 1'	'gal14acglcgalgluside_hs(g,am) + uacgam(g,am) -> acglcgal14acglcgalgluside_hs(g,am) + h(g,am) + udp(g,am) '	'Blood Group Biosynthesis'	0	0	0	0	0	0	0	0	0	0	0	0	0	0	0	0	0	0	0	0	0	0	0	0	0	0	0	0	0	0	0	0	0	0	0	0	0	0
'B3GNT12gam'	'UDP-GlcNAc:betaGal beta-1,3-N-acetylglucosaminyltransferase 1'	'galacglcgal14acglcgalgluside_hs(g,am) + uacgam(g,am) -> acglc13galacglcgal14acglcgalgluside_hs(g,am) + h(g,am) + udp(g,am) '	'Blood Group Biosynthesis'	0	0	0	0	0	0	0	0	0	0	0	0	0	0	0	0	0	0	0	0	0	0	0	0	0	0	0	0	0	0	0	0	0	0	0	0	0	0
'B3GNT51gam'	'UDP-GlcNAc:betaGal beta-1,3-N-acetylglucosaminyltransferase 5'	'galgluside_hs(g,am) + uacgam(g,am) -> acglcgalgluside_hs(g,am) + h(g,am) + udp(g,am) '	'Blood Group Biosynthesis'	0	0	0	0	0	0	0	0	0	0	0	0	0	0	0	0	0	0	0	0	0	0	0	0	0	0	0	0	0	0	0	0	0	0	0	0	0	0
'BALAVECSECam'	'B-alanine secretion via secretory vesicle (ATP driven)'	'3 ala-B(c,am) + atp(c,am) + h2o(c,am) -> adp(c,am) + h(c,am) + pi(c,am) + 3 ala-B(e,am) '	'Transport, Extracellular'	0	0	0	0	0	0	0	0	0	0	0	0	0	0	0	0	0	0	0	0	0	0	0	0	0	0	0	0	0	0	0	0	0	0	0	0	0	0
'BALAtmram'	'Beta-alanine reversible mitochondrial transport (diffusion)'	'ala-B(c,am) <=> ala-B(m,am) '	'Transport, Mitochondrial'	0	0	4.54747e-13	4.54747e-13	4.54747e-13	4.54747e-13	4.54747e-13	4.54747e-13	4.54747e-13	4.54747e-13	4.54747e-13	4.54747e-13	4.54747e-13	4.54747e-13	4.54747e-13	4.54747e-13	4.54747e-13	4.54747e-13	4.54747e-13	4.54747e-13	4.54747e-13	4.54747e-13	4.54747e-13	4.54747e-13	4.54747e-13	4.54747e-13	4.54747e-13	4.54747e-13	4.54747e-13	4.54747e-13	4.54747e-13	4.54747e-13	4.54747e-13	4.54747e-13	4.54747e-13	4.54747e-13	4.54747e-13	4.54747e-13
'BAMPPALDOXam'	'beta-Aminopropion aldehyde:NAD+ oxidoreductase'	'bamppald(c,am) + h2o(c,am) + nad(c,am) -> ala-B(c,am) + 2 h(c,am) + nadh(c,am) '	'beta-Alanine metabolism'	0	0	0	0	0	0	0	0	0	0	0	0	0	0	0	0	0	0	0	0	0	0	0	0	0	0	0	0	0	0	0	0	0	0	0	0	0	0
'BAMPPALDOXmam'	'beta-Aminopropion aldehyde:NAD+ oxidoreductase (m)'	'bamppald(m,am) + h2o(m,am) + nad(m,am) -> ala-B(m,am) + 2 h(m,am) + nadh(m,am) '	'beta-Alanine metabolism'	0	0	0	0	0	0	0	0	0	0	0	0	0	0	0	0	0	0	0	0	0	0	0	0	0	0	0	0	0	0	0	0	0	0	0	0	0	0
'BBHOXam'	'4-Trimethylammoniobutanoate,2-oxoglutarate:oxygen oxidoreductase (3-hydroxylating)'	'4tmeabutn(c,am) + akg(c,am) + o2(c,am) -> co2(c,am) + crn(c,am) + succ(c,am) '	'Lysine Metabolism'	0	0	0	0	0	0	0	0	0	0	0	0	0	0	0	0	0	0	0	0	0	0	0	0	0	0	0	0	0	0	0	0	0	0	0	0	0	0
'BDHmam'	'(R)-3-Hydroxybutanoate:NAD+ oxidoreductase'	'bhb(m,am) + nad(m,am) <=> acac(m,am) + h(m,am) + nadh(m,am) '	'Butanoate Metabolism'	-0.295493	-0.0061925	0	0	0	0	0	0	0	0	0	0	0	0	0	0	0	0	0	0	0	0	0	0	0	0	0	0	0	0	0	0	0	0	0	0	0	0
'BDMT_Lam'	'GDPmannose:chitobiosyldiphosphodolichol beta-D-mannosyltransferase (liver)'	'0.1 chito2pdol_L(c,am) + gdpmann(c,am) -> gdp(c,am) + h(c,am) + 0.1 mpdol_L(c,am) '	'N-Glycan Biosynthesis'	0	0	0	0	0	0	0	0	0	0	0	0	0	0	0	0	0	0	0	0	0	0	0	0	0	0	0	0	0	0	0	0	0	0	0	0	0	0
'BDMT_Uam'	'GDPmannose:chitobiosyldiphosphodolichol beta-D-mannosyltransferase (uterus)'	'0.1 chito2pdol_U(c,am) + gdpmann(c,am) -> gdp(c,am) + h(c,am) + 0.1 mpdol_U(c,am) '	'N-Glycan Biosynthesis'	0	0	0	0	0	0	0	0	0	0	0	0	0	0	0	0	0	0	0	0	0	0	0	0	0	0	0	0	0	0	0	0	0	0	0	0	0	0
'BETALDHxam'	'betaine-aldehyde dehydrogenase'	'betald(c,am) + h2o(c,am) + nad(c,am) -> glyb(c,am) + 2 h(c,am) + nadh(c,am) '	'Glycine, Serine, and Threonine Metabolism'	0	0	0	0	0	0	0	0	0	0	0	0	0	0	0	0	0	0	0	0	0	0	0	0	0	0	0	0	0	0	0	0	0	0	0	0	0	0
'BETALDHxmam'	'betaine-aldehyde dehydrogenase, mitochondrial'	'betald(m,am) + h2o(m,am) + nad(m,am) -> glyb(m,am) + 2 h(m,am) + nadh(m,am) '	'Glycine, Serine, and Threonine Metabolism'	0	0	0	0	0	0	0	0	0	0	0	0	0	0	0	0	0	0	0	0	0	0	0	0	0	0	0	0	0	0	0	0	0	0	0	0	0	0
'BHBtam'	'(R)-3-Hydroxybutanoate transport via H+ symport'	'bhb(e,am) + h(e,am) <=> bhb(c,am) + h(c,am) '	'Transport, Extracellular'	-0.295493	-0.0061925	0	0	0	0	0	0	0	0	0	0	0	0	0	0	0	0	0	0	0	0	0	0	0	0	0	0	0	0	0	0	0	0	0	0	0	0
'BHBtmam'	'(R)-3-Hydroxybutanoate mitochondrial transport via H+ symport'	'bhb(c,am) + h(c,am) <=> bhb(m,am) + h(m,am) '	'Transport, Mitochondrial'	-0.295493	-0.0061925	0	0	0	0	0	0	0	0	0	0	0	0	0	0	0	0	0	0	0	0	0	0	0	0	0	0	0	0	0	0	0	0	0	0	0	0
'BILDGLCURtam'	'bilirubin beta-diglucuronide transport via bicarbonate countertransport'	'hco3(c,am) + bildglcur(e,am) <=> bildglcur(c,am) + hco3(e,am) '	'Transport, Extracellular'	0	0	0	0	0	0	0	0	0	0	0	0	0	0	0	0	0	0	0	0	0	0	0	0	0	0	0	0	0	0	0	0	0	0	0	0	0	0
'BILDGLCURteam'	'bilirubin beta-diglucuronide transport MDR'	'atp(c,am) + bildglcur(c,am) + h2o(c,am) <=> adp(c,am) + h(c,am) + pi(c,am) + bildglcur(e,am) '	'Transport, Extracellular'	0	0	0	0	0	0	0	0	0	0	0	0	0	0	0	0	0	0	0	0	0	0	0	0	0	0	0	0	0	0	0	0	0	0	0	0	0	0
'BILDGLCURtram'	'glucuronidated compound transport'	'bildglcur(c,am) <=> bildglcur(r,am) '	'Transport, Endoplasmic Reticular'	0	0	0	0	0	0	0	0	0	0	0	0	0	0	0	0	0	0	0	0	0	0	0	0	0	0	0	0	0	0	0	0	0	0	0	0	0	0
'BILGLCURtam'	'bilirubin monoglucuronide transport via bicarbonate countertransport'	'hco3(c,am) + bilglcur(e,am) <=> bilglcur(c,am) + hco3(e,am) '	'Transport, Extracellular'	0	0	-6.82121e-13	-6.82121e-13	-6.82121e-13	-6.82121e-13	-6.82121e-13	-6.82121e-13	-6.82121e-13	-6.82121e-13	-6.82121e-13	-6.82121e-13	-6.82121e-13	-6.82121e-13	-6.82121e-13	-6.82121e-13	-6.82121e-13	-6.82121e-13	-6.82121e-13	-6.82121e-13	-6.82121e-13	-6.82121e-13	-6.82121e-13	-6.82121e-13	-6.82121e-13	-6.82121e-13	-6.82121e-13	-6.82121e-13	-6.82121e-13	-6.82121e-13	-6.82121e-13	-6.82121e-13	-6.82121e-13	-6.82121e-13	-6.82121e-13	-6.82121e-13	-6.82121e-13	-6.82121e-13
'BILGLCURteam'	'bilirubin monoglucuronide transport MDR'	'atp(c,am) + bilglcur(c,am) + h2o(c,am) <=> adp(c,am) + h(c,am) + pi(c,am) + bilglcur(e,am) '	'Transport, Extracellular'	0	0	0	0	0	0	0	0	0	0	0	0	0	0	0	0	0	0	0	0	0	0	0	0	0	0	0	0	0	0	0	0	0	0	0	0	0	0
'BILGLCURtram'	'glucuronidated compound transport'	'bilglcur(c,am) <=> bilglcur(r,am) '	'Transport, Endoplasmic Reticular'	0	0	-6.82121e-13	-6.82121e-13	-6.82121e-13	-6.82121e-13	-6.82121e-13	-6.82121e-13	-6.82121e-13	-6.82121e-13	-6.82121e-13	-6.82121e-13	-6.82121e-13	-6.82121e-13	-6.82121e-13	-6.82121e-13	-6.82121e-13	-6.82121e-13	-6.82121e-13	-6.82121e-13	-6.82121e-13	-6.82121e-13	-6.82121e-13	-6.82121e-13	-6.82121e-13	-6.82121e-13	-6.82121e-13	-6.82121e-13	-6.82121e-13	-6.82121e-13	-6.82121e-13	-6.82121e-13	-6.82121e-13	-6.82121e-13	-6.82121e-13	-6.82121e-13	-6.82121e-13	-6.82121e-13
'BILIREDam'	'Nad(p)h biliverdin reductase'	'biliverd(c,am) + h(c,am) + nadph(c,am) -> bilirub(c,am) + nadp(c,am) '	'Heme Degradation'	0	0	0	0	0	0	0	0	0	0	0	0	0	0	0	0	0	0	0	0	0	0	0	0	0	0	0	0	0	0	0	0	0	0	0	0	0	0
'BILIRUBt2am'	'bilirubin transport via bicarbonate countertransport'	'hco3(c,am) + bilirub(e,am) <=> bilirub(c,am) + hco3(e,am) '	'Transport, Extracellular'	0	0	2.27374e-13	2.27374e-13	2.27374e-13	2.27374e-13	2.27374e-13	2.27374e-13	2.27374e-13	2.27374e-13	2.27374e-13	2.27374e-13	2.27374e-13	2.27374e-13	2.27374e-13	2.27374e-13	2.27374e-13	2.27374e-13	2.27374e-13	2.27374e-13	2.27374e-13	2.27374e-13	2.27374e-13	2.27374e-13	2.27374e-13	2.27374e-13	2.27374e-13	2.27374e-13	2.27374e-13	2.27374e-13	2.27374e-13	2.27374e-13	2.27374e-13	2.27374e-13	2.27374e-13	2.27374e-13	2.27374e-13	2.27374e-13
'BILIRUBtram'	'lipid, flip-flop intracellular transport'	'bilirub(c,am) <=> bilirub(r,am) '	'Transport, Endoplasmic Reticular'	0	0	2.27374e-13	2.27374e-13	2.27374e-13	2.27374e-13	2.27374e-13	2.27374e-13	2.27374e-13	2.27374e-13	2.27374e-13	2.27374e-13	2.27374e-13	2.27374e-13	2.27374e-13	2.27374e-13	2.27374e-13	2.27374e-13	2.27374e-13	2.27374e-13	2.27374e-13	2.27374e-13	2.27374e-13	2.27374e-13	2.27374e-13	2.27374e-13	2.27374e-13	2.27374e-13	2.27374e-13	2.27374e-13	2.27374e-13	2.27374e-13	2.27374e-13	2.27374e-13	2.27374e-13	2.27374e-13	2.27374e-13	2.27374e-13
'BIOCYTtnam'	'biocytin transport, nuclear'	'biocyt(c,am) <=> biocyt(n,am) '	'Transport, Nuclear'	0	0	2.27374e-13	2.27374e-13	2.27374e-13	2.27374e-13	2.27374e-13	2.27374e-13	2.27374e-13	2.27374e-13	2.27374e-13	2.27374e-13	2.27374e-13	2.27374e-13	2.27374e-13	2.27374e-13	2.27374e-13	2.27374e-13	2.27374e-13	2.27374e-13	2.27374e-13	2.27374e-13	2.27374e-13	2.27374e-13	2.27374e-13	2.27374e-13	2.27374e-13	2.27374e-13	2.27374e-13	2.27374e-13	2.27374e-13	2.27374e-13	2.27374e-13	2.27374e-13	2.27374e-13	2.27374e-13	2.27374e-13	2.27374e-13
'BMTer_Lam'	'B mannosyltransferase, endoplasmic reticulum'	'0.1 dolmanp_L(r,am) + memgacpail_hs(r,am) -> 0.1 dolp_L(r,am) + h(r,am) + m2emgacpail_hs(r,am) '	'Glycosylphosphatidylinositol (GPI)-anchor biosynthesis'	0	0	0	0	0	0	0	0	0	0	0	0	0	0	0	0	0	0	0	0	0	0	0	0	0	0	0	0	0	0	0	0	0	0	0	0	0	0
'BMTer_Uam'	'B mannosyltransferase, endoplasmic reticulum'	'0.1 dolmanp_U(r,am) + memgacpail_hs(r,am) -> 0.1 dolp_U(r,am) + h(r,am) + m2emgacpail_hs(r,am) '	'Glycosylphosphatidylinositol (GPI)-anchor biosynthesis'	0	0	0	0	0	0	0	0	0	0	0	0	0	0	0	0	0	0	0	0	0	0	0	0	0	0	0	0	0	0	0	0	0	0	0	0	0	0
'BPNTam'	'3,5-bisphosphate nucleotidase'	'h2o(c,am) + pap(c,am) -> amp(c,am) + pi(c,am) '	'Nucleotides'	0	0	0	0	0	0	0	0	0	0	0	0	0	0	0	0	0	0	0	0	0	0	0	0	0	0	0	0	0	0	0	0	0	0	0	0	0	0
'BPNT2am'	'3,5-bisphosphate nucleotidase (paps)'	'h2o(c,am) + paps(c,am) -> aps(c,am) + pi(c,am) '	'Nucleotides'	0	0	0	0	0	0	0	0	0	0	0	0	0	0	0	0	0	0	0	0	0	0	0	0	0	0	0	0	0	0	0	0	0	0	0	0	0	0
'BTND1am'	'biotinidase (biotin)'	'biocyt(c,am) + h2o(c,am) -> btn(c,am) + lys-L(c,am) '	'Biotin Metabolism'	0	0	0	0	0	0	0	0	0	0	0	0	0	0	0	0	0	0	0	0	0	0	0	0	0	0	0	0	0	0	0	0	0	0	0	0	0	0
'BTND1nam'	'biotinidase (biotin), nuclear'	'biocyt(n,am) + h2o(n,am) -> btn(n,am) + lys-L(n,am) '	'Biotin Metabolism'	0	0	0	0	0	0	0	0	0	0	0	0	0	0	0	0	0	0	0	0	0	0	0	0	0	0	0	0	0	0	0	0	0	0	0	0	0	0
'BTNDeam'	'biotinidase (biotin), extracellular'	'biocyt(e,am) + h2o(e,am) -> btn(e,am) + lys-L(e,am) '	'Biotin Metabolism'	0	0	0	0	0	0	0	0	0	0	0	0	0	0	0	0	0	0	0	0	0	0	0	0	0	0	0	0	0	0	0	0	0	0	0	0	0	0
'BTNDmam'	'biotinidase (biotin), mitochondrial'	'biocyt(m,am) + h2o(m,am) -> btn(m,am) + lys-L(m,am) '	'Biotin Metabolism'	0	0	0	0	0	0	0	0	0	0	0	0	0	0	0	0	0	0	0	0	0	0	0	0	0	0	0	0	0	0	0	0	0	0	0	0	0	0
'BTNPLam'	'holocarboxylase synthestase (biotin protein ligase)'	'apoC-Lys(c,am) + btamp(c,am) -> amp(c,am) + apoC-Lys_btn(c,am) + h(c,am) '	'Biotin Metabolism'	0	0	0	0	0	0	0	0	0	0	0	0	0	0	0	0	0	0	0	0	0	0	0	0	0	0	0	0	0	0	0	0	0	0	0	0	0	0
'BTNPLmam'	'holocarboxylase synthestase (biotin protein ligase), mitochondrial'	'apoC-Lys(m,am) + btamp(m,am) -> amp(m,am) + apoC-Lys_btn(m,am) + h(m,am) '	'Biotin Metabolism'	0	0	0	0	0	0	0	0	0	0	0	0	0	0	0	0	0	0	0	0	0	0	0	0	0	0	0	0	0	0	0	0	0	0	0	0	0	0
'BTNt2am'	'Biotin reversible transport via proton symport'	'btn(e,am) + h(e,am) <=> btn(c,am) + h(c,am) '	'Transport, Extracellular'	-1000	-1000	2.27374e-13	2.27374e-13	2.27374e-13	2.27374e-13	2.27374e-13	2.27374e-13	2.27374e-13	2.27374e-13	2.27374e-13	2.27374e-13	2.27374e-13	2.27374e-13	2.27374e-13	2.27374e-13	2.27374e-13	2.27374e-13	2.27374e-13	2.27374e-13	2.27374e-13	2.27374e-13	2.27374e-13	2.27374e-13	2.27374e-13	2.27374e-13	2.27374e-13	2.27374e-13	2.27374e-13	2.27374e-13	2.27374e-13	2.27374e-13	2.27374e-13	2.27374e-13	2.27374e-13	2.27374e-13	2.27374e-13	2.27374e-13
'BTNt2mam'	'Biotin reversible transport via proton symport, mitochondria'	'btn(c,am) + h(c,am) <=> btn(m,am) + h(m,am) '	'Transport, Mitochondrial'	0	0	0	0	0	0	0	0	0	0	0	0	0	0	0	0	0	0	0	0	0	0	0	0	0	0	0	0	0	0	0	0	0	0	0	0	0	0
'BTNt3iam'	'Biotin transport via sodium symport'	'atp(c,am) + h2o(c,am) + btn(e,am) + 2 na1(e,am) -> adp(c,am) + btn(c,am) + h(c,am) + 2 na1(c,am) + pi(c,am) '	'Transport, Extracellular'	0	0	0	0	0	0	0	0	0	0	0	0	0	0	0	0	0	0	0	0	0	0	0	0	0	0	0	0	0	0	0	0	0	0	0	0	0	0
'BTNt4iam'	'Biotin uptake (antiport)'	'h(c,am) + btn(e,am) -> btn(c,am) + h(e,am) '	'Transport, Extracellular'	1000	1000	0	0	0	0	0	0	0	0	0	0	0	0	0	0	0	0	0	0	0	0	0	0	0	0	0	0	0	0	0	0	0	0	0	0	0	0
'BTNtnam'	'Biotin transport, nuclear'	'btn(c,am) <=> btn(n,am) '	'Transport, Nuclear'	0	0	2.27374e-13	2.27374e-13	2.27374e-13	2.27374e-13	2.27374e-13	2.27374e-13	2.27374e-13	2.27374e-13	2.27374e-13	2.27374e-13	2.27374e-13	2.27374e-13	2.27374e-13	2.27374e-13	2.27374e-13	2.27374e-13	2.27374e-13	2.27374e-13	2.27374e-13	2.27374e-13	2.27374e-13	2.27374e-13	2.27374e-13	2.27374e-13	2.27374e-13	2.27374e-13	2.27374e-13	2.27374e-13	2.27374e-13	2.27374e-13	2.27374e-13	2.27374e-13	2.27374e-13	2.27374e-13	2.27374e-13	2.27374e-13
'BUTt2mam'	'Butyrate mitochondrial transport via proton symport, reversible'	'but(c,am) + h(c,am) <=> but(m,am) + h(m,am) '	'Transport, Mitochondrial'	0	0	0	0	0	0	0	0	0	0	0	0	0	0	0	0	0	0	0	0	0	0	0	0	0	0	0	0	0	0	0	0	0	0	0	0	0	0
'BUTt2ram'	'Butyrate transport via proton symport, reversible'	'but(e,am) + h(e,am) <=> but(c,am) + h(c,am) '	'Transport, Extracellular'	0	0	-2.1684e-18	-2.1684e-18	-2.1684e-18	-2.1684e-18	-2.1684e-18	-2.1684e-18	-2.1684e-18	-2.1684e-18	-2.1684e-18	-2.1684e-18	-2.1684e-18	-2.1684e-18	-2.1684e-18	-2.1684e-18	-2.1684e-18	-2.1684e-18	-2.1684e-18	-2.1684e-18	-2.1684e-18	-2.1684e-18	-2.1684e-18	-2.1684e-18	-2.1684e-18	-2.1684e-18	-2.1684e-18	-2.1684e-18	-2.1684e-18	-2.1684e-18	-2.1684e-18	-2.1684e-18	-2.1684e-18	-2.1684e-18	-2.1684e-18	-2.1684e-18	-2.1684e-18	-2.1684e-18
'BVITEtam'	'beta-Tocopherol (Vit. E) transport'	'bvite(e,am) -> bvite(c,am) '	'Transport, Extracellular'	0	0	0	0	0	0	0	0	0	0	0	0	0	0	0	0	0	0	0	0	0	0	0	0	0	0	0	0	0	0	0	0	0	0	0	0	0	0
'BZtam'	'benzoate transport (diffusion)'	'bz(e,am) <=> bz(c,am) '	'Transport, Extracellular'	0	0	2.27374e-13	2.27374e-13	2.27374e-13	2.27374e-13	2.27374e-13	2.27374e-13	2.27374e-13	2.27374e-13	2.27374e-13	2.27374e-13	2.27374e-13	2.27374e-13	2.27374e-13	2.27374e-13	2.27374e-13	2.27374e-13	2.27374e-13	2.27374e-13	2.27374e-13	2.27374e-13	2.27374e-13	2.27374e-13	2.27374e-13	2.27374e-13	2.27374e-13	2.27374e-13	2.27374e-13	2.27374e-13	2.27374e-13	2.27374e-13	2.27374e-13	2.27374e-13	2.27374e-13	2.27374e-13	2.27374e-13	2.27374e-13
'BZtram'	'Benzene transporter, endoplasmic reticulum'	'bz(c,am) <=> bz(r,am) '	'Transport, Endoplasmic Reticular'	0	0	2.27374e-13	2.27374e-13	2.27374e-13	2.27374e-13	2.27374e-13	2.27374e-13	2.27374e-13	2.27374e-13	2.27374e-13	2.27374e-13	2.27374e-13	2.27374e-13	2.27374e-13	2.27374e-13	2.27374e-13	2.27374e-13	2.27374e-13	2.27374e-13	2.27374e-13	2.27374e-13	2.27374e-13	2.27374e-13	2.27374e-13	2.27374e-13	2.27374e-13	2.27374e-13	2.27374e-13	2.27374e-13	2.27374e-13	2.27374e-13	2.27374e-13	2.27374e-13	2.27374e-13	2.27374e-13	2.27374e-13	2.27374e-13
'B_MANNASElyam'	'beta-mannosidase, lysosomal'	'h2o(l,am) + mn(l,am) -> acgam(l,am) + man(l,am) '	'N-Glycan Degradation'	0	0	0	0	0	0	0	0	0	0	0	0	0	0	0	0	0	0	0	0	0	0	0	0	0	0	0	0	0	0	0	0	0	0	0	0	0	0
'C14STRram'	'C-14 sterol reductase'	'44mctr(r,am) + h(r,am) + nadph(r,am) -> 44mzym(r,am) + nadp(r,am) '	'Cholesterol Metabolism'	0.000565042	0	0.00743556	0.00743556	0.00743556	0.00743556	0.00743556	0.00743556	0.00743556	0.00743556	0.00743556	0.00743556	0.00743556	0.00743556	0.00743556	0.00743556	0.00743556	0.00743556	0.00743556	0.00743556	0.00743556	0.00743556	0.00743556	0.00743556	0.00743556	0.00743556	0.00743556	0.00743556	0.00743556	0.00743556	0.00743556	0.00743556	0.00743556	0.00743556	0.00743556	0.00743556	0.00743556	0.00743556
'C160CPT1am'	'carnitine O-palmitoyltransferase'	'crn(c,am) + pmtcoa(c,am) -> coa(c,am) + pmtcrn(c,am) '	'Carnitine shuttle'	0	0	0	0	0	0	0	0	0	0	0	0	0	0	0	0	0	0	0	0	0	0	0	0	0	0	0	0	0	0	0	0	0	0	0	0	0	0
'C160CPT2am'	'C160 transport into the mitochondria'	'coa(m,am) + pmtcrn(m,am) -> crn(m,am) + pmtcoa(m,am) '	'Carnitine shuttle'	0	0	0	0	0	0	0	0	0	0	0	0	0	0	0	0	0	0	0	0	0	0	0	0	0	0	0	0	0	0	0	0	0	0	0	0	0	0
'C160CRNtam'	'C160 transport into the mitochondria'	'pmtcrn(c,am) -> pmtcrn(m,am) '	'Carnitine shuttle'	0	0	0	0	0	0	0	0	0	0	0	0	0	0	0	0	0	0	0	0	0	0	0	0	0	0	0	0	0	0	0	0	0	0	0	0	0	0
'C161CPT1am'	'carnitine O-palmitoyltransferase'	'crn(c,am) + hdcoa(c,am) -> coa(c,am) + hdcecrn(c,am) '	'Carnitine shuttle'	0	0	0	0	0	0	0	0	0	0	0	0	0	0	0	0	0	0	0	0	0	0	0	0	0	0	0	0	0	0	0	0	0	0	0	0	0	0
'C161CPT12am'	'carnitine O-palmitoyltransferase'	'crn(c,am) + hdd2coa(c,am) -> coa(c,am) + hdd2crn(c,am) '	'Carnitine shuttle'	0	0	0	0	0	0	0	0	0	0	0	0	0	0	0	0	0	0	0	0	0	0	0	0	0	0	0	0	0	0	0	0	0	0	0	0	0	0
'C161CPT2am'	'C161 transport into the mitochondria'	'coa(m,am) + hdcecrn(m,am) -> crn(m,am) + hdcoa(m,am) '	'Carnitine shuttle'	0	0	0	0	0	0	0	0	0	0	0	0	0	0	0	0	0	0	0	0	0	0	0	0	0	0	0	0	0	0	0	0	0	0	0	0	0	0
'C161CPT22am'	'C161 transport into the mitochondria'	'coa(m,am) + hdd2crn(m,am) -> crn(m,am) + hdd2coa(m,am) '	'Carnitine shuttle'	0	0	0	0	0	0	0	0	0	0	0	0	0	0	0	0	0	0	0	0	0	0	0	0	0	0	0	0	0	0	0	0	0	0	0	0	0	0
'C161CRN2tam'	'C161 transport into the mitochondria'	'hdd2crn(c,am) -> hdd2crn(m,am) '	'Carnitine shuttle'	0	0	0	0	0	0	0	0	0	0	0	0	0	0	0	0	0	0	0	0	0	0	0	0	0	0	0	0	0	0	0	0	0	0	0	0	0	0
'C161CRNtam'	'C161 transport into the mitochondria'	'hdcecrn(c,am) -> hdcecrn(m,am) '	'Carnitine shuttle'	0	0	0	0	0	0	0	0	0	0	0	0	0	0	0	0	0	0	0	0	0	0	0	0	0	0	0	0	0	0	0	0	0	0	0	0	0	0
'C180CPT1am'	'carnitine O-stearoyl transferase'	'crn(c,am) + stcoa(c,am) -> coa(c,am) + stcrn(c,am) '	'Carnitine shuttle'	0	0	0	0	0	0	0	0	0	0	0	0	0	0	0	0	0	0	0	0	0	0	0	0	0	0	0	0	0	0	0	0	0	0	0	0	0	0
'C180CPT2am'	'carnitine O-stearoyl transferase'	'coa(m,am) + stcrn(m,am) -> crn(m,am) + stcoa(m,am) '	'Carnitine shuttle'	0	0	0	0	0	0	0	0	0	0	0	0	0	0	0	0	0	0	0	0	0	0	0	0	0	0	0	0	0	0	0	0	0	0	0	0	0	0
'C180CRNtam'	'C180 transport into the mitochondria'	'stcrn(c,am) -> stcrn(m,am) '	'Carnitine shuttle'	0	0	0	0	0	0	0	0	0	0	0	0	0	0	0	0	0	0	0	0	0	0	0	0	0	0	0	0	0	0	0	0	0	0	0	0	0	0
'C181CPT1am'	'carnitine octadecenoyl transferase'	'crn(c,am) + odecoa(c,am) -> coa(c,am) + odecrn(c,am) '	'Carnitine shuttle'	0	0	0	0	0	0	0	0	0	0	0	0	0	0	0	0	0	0	0	0	0	0	0	0	0	0	0	0	0	0	0	0	0	0	0	0	0	0
'C181CPT2am'	'carnitine octadecenoyl transferase'	'coa(m,am) + odecrn(m,am) -> crn(m,am) + odecoa(m,am) '	'Carnitine shuttle'	0	0	0	0	0	0	0	0	0	0	0	0	0	0	0	0	0	0	0	0	0	0	0	0	0	0	0	0	0	0	0	0	0	0	0	0	0	0
'C181CRNtam'	'C181 transport into the mitochondria'	'odecrn(c,am) -> odecrn(m,am) '	'Carnitine shuttle'	0	0	0	0	0	0	0	0	0	0	0	0	0	0	0	0	0	0	0	0	0	0	0	0	0	0	0	0	0	0	0	0	0	0	0	0	0	0
'C204CPT1am'	'carnitine C20:4 transferase'	'arachdcoa(c,am) + crn(c,am) -> arachdcrn(c,am) + coa(c,am) '	'Carnitine shuttle'	0	0	0	0	0	0	0	0	0	0	0	0	0	0	0	0	0	0	0	0	0	0	0	0	0	0	0	0	0	0	0	0	0	0	0	0	0	0
'C204CPT2am'	'arachidonic acid transport into the mitochondria'	'arachdcrn(m,am) + coa(m,am) -> arachdcoa(m,am) + crn(m,am) '	'Carnitine shuttle'	0	0	0	0	0	0	0	0	0	0	0	0	0	0	0	0	0	0	0	0	0	0	0	0	0	0	0	0	0	0	0	0	0	0	0	0	0	0
'C204CRNtam'	'arachidonic acid transport into the mitochondria'	'arachdcrn(c,am) -> arachdcrn(m,am) '	'Carnitine shuttle'	0	0	0	0	0	0	0	0	0	0	0	0	0	0	0	0	0	0	0	0	0	0	0	0	0	0	0	0	0	0	0	0	0	0	0	0	0	0
'C226COAtxam'	'fatty acid intracellular transport'	'c226coa(c,am) <=> c226coa(x,am) '	'Transport, Peroxisomal'	0	0	-2.27374e-13	-2.27374e-13	-2.27374e-13	-2.27374e-13	-2.27374e-13	-2.27374e-13	-2.27374e-13	-2.27374e-13	-2.27374e-13	-2.27374e-13	-2.27374e-13	-2.27374e-13	-2.27374e-13	-2.27374e-13	-2.27374e-13	-2.27374e-13	-2.27374e-13	-2.27374e-13	-2.27374e-13	-2.27374e-13	-2.27374e-13	-2.27374e-13	-2.27374e-13	-2.27374e-13	-2.27374e-13	-2.27374e-13	-2.27374e-13	-2.27374e-13	-2.27374e-13	-2.27374e-13	-2.27374e-13	-2.27374e-13	-2.27374e-13	-2.27374e-13	-2.27374e-13	-2.27374e-13
'C226CPT1am'	'carnitine C22:6 transferase'	'c226coa(c,am) + crn(c,am) -> c226crn(c,am) + coa(c,am) '	'Carnitine shuttle'	0	0	0	0	0	0	0	0	0	0	0	0	0	0	0	0	0	0	0	0	0	0	0	0	0	0	0	0	0	0	0	0	0	0	0	0	0	0
'C226CPT2am'	'C226 transport into the mitochondria'	'c226crn(m,am) + coa(m,am) -> c226coa(m,am) + crn(m,am) '	'Carnitine shuttle'	0	0	0	0	0	0	0	0	0	0	0	0	0	0	0	0	0	0	0	0	0	0	0	0	0	0	0	0	0	0	0	0	0	0	0	0	0	0
'C226CRNtam'	'C226 transport into the mitochondria'	'c226crn(c,am) -> c226crn(m,am) '	'Carnitine shuttle'	0	0	0	0	0	0	0	0	0	0	0	0	0	0	0	0	0	0	0	0	0	0	0	0	0	0	0	0	0	0	0	0	0	0	0	0	0	0
'C2M26DCOAHLmam'	'cis-2-Methyl-5-isopropylhexa-2,5-dienoyl-CoA hydro-lyase (m)'	'c2m26dcoa(m,am) + h2o(m,am) <=> 3h26dm5coa(m,am) '	'Limonene and pinene degradation'	0	0	0	0	0	0	0	0	0	0	0	0	0	0	0	0	0	0	0	0	0	0	0	0	0	0	0	0	0	0	0	0	0	0	0	0	0	0
'C2M26DCOAHLxam'	'cis-2-Methyl-5-isopropylhexa-2,5-dienoyl-CoA hydro-lyase (x)'	'c2m26dcoa(x,am) + h2o(x,am) <=> 3h26dm5coa(x,am) '	'Limonene and pinene degradation'	0	0	0	0	0	0	0	0	0	0	0	0	0	0	0	0	0	0	0	0	0	0	0	0	0	0	0	0	0	0	0	0	0	0	0	0	0	0
'C3STDH1Pram'	'C-3 sterol dehydrogenase (4-methylzymosterol)'	'4mzym_int1(r,am) + nadp(r,am) -> 4mzym_int2(r,am) + co2(r,am) + h(r,am) + nadph(r,am) '	'Cholesterol Metabolism'	0.000565042	0	0.00743556	0.00743556	0.00743556	0.00743556	0.00743556	0.00743556	0.00743556	0.00743556	0.00743556	0.00743556	0.00743556	0.00743556	0.00743556	0.00743556	0.00743556	0.00743556	0.00743556	0.00743556	0.00743556	0.00743556	0.00743556	0.00743556	0.00743556	0.00743556	0.00743556	0.00743556	0.00743556	0.00743556	0.00743556	0.00743556	0.00743556	0.00743556	0.00743556	0.00743556	0.00743556	0.00743556
'C3STDH1ram'	'C-3 sterol dehydrogenase (4-methylzymosterol)'	'4mzym_int1(r,am) + nad(r,am) -> 4mzym_int2(r,am) + co2(r,am) + h(r,am) + nadh(r,am) '	'Cholesterol Metabolism'	0	0	0	0	0	0	0	0	0	0	0	0	0	0	0	0	0	0	0	0	0	0	0	0	0	0	0	0	0	0	0	0	0	0	0	0	0	0
'C3STKR2ram'	'C-3 sterol keto reductase (zymosterol)'	'h(r,am) + nadph(r,am) + zym_int2(r,am) -> nadp(r,am) + zymst(r,am) '	'Cholesterol Metabolism'	0.000565042	0	0.00743556	0.00743556	0.00743556	0.00743556	0.00743556	0.00743556	0.00743556	0.00743556	0.00743556	0.00743556	0.00743556	0.00743556	0.00743556	0.00743556	0.00743556	0.00743556	0.00743556	0.00743556	0.00743556	0.00743556	0.00743556	0.00743556	0.00743556	0.00743556	0.00743556	0.00743556	0.00743556	0.00743556	0.00743556	0.00743556	0.00743556	0.00743556	0.00743556	0.00743556	0.00743556	0.00743556
'C4STMO1ram'	'C-4 sterol methyl oxidase (4,4-dimethylzymosterol)'	'44mzym(r,am) + 3 h(r,am) + 3 nadph(r,am) + 3 o2(r,am) -> 4mzym_int1(r,am) + 4 h2o(r,am) + 3 nadp(r,am) '	'Cholesterol Metabolism'	0.000565042	0	0.00743556	0.00743556	0.00743556	0.00743556	0.00743556	0.00743556	0.00743556	0.00743556	0.00743556	0.00743556	0.00743556	0.00743556	0.00743556	0.00743556	0.00743556	0.00743556	0.00743556	0.00743556	0.00743556	0.00743556	0.00743556	0.00743556	0.00743556	0.00743556	0.00743556	0.00743556	0.00743556	0.00743556	0.00743556	0.00743556	0.00743556	0.00743556	0.00743556	0.00743556	0.00743556	0.00743556
'C4STMO2Pram'	'C-4 methyl sterol oxidase'	'4mzym_int2(r,am) + nadp(r,am) + o2(r,am) -> co2(r,am) + h(r,am) + nadph(r,am) + zym_int2(r,am) '	'Cholesterol Metabolism'	0	0	0.00743556	0.00743556	0.00743556	0.00743556	0.00743556	0.00743556	0.00743556	0.00743556	0.00743556	0.00743556	0.00743556	0.00743556	0.00743556	0.00743556	0.00743556	0.00743556	0.00743556	0.00743556	0.00743556	0.00743556	0.00743556	0.00743556	0.00743556	0.00743556	0.00743556	0.00743556	0.00743556	0.00743556	0.00743556	0.00743556	0.00743556	0.00743556	0.00743556	0.00743556	0.00743556	0.00743556
'C4STMO2ram'	'C-4 methyl sterol oxidase'	'4mzym_int2(r,am) + nad(r,am) + o2(r,am) -> co2(r,am) + h(r,am) + nadh(r,am) + zym_int2(r,am) '	'Cholesterol Metabolism'	0.000565042	0	0	0	0	0	0	0	0	0	0	0	0	0	0	0	0	0	0	0	0	0	0	0	0	0	0	0	0	0	0	0	0	0	0	0	0	0
'CAATPSam'	'Ca ATPase'	'atp(c,am) + 2 ca2(c,am) + h2o(c,am) -> adp(c,am) + pi(c,am) + 2 ca2(e,am) + h(e,am) '	'Transport, Extracellular'	0	0	0	0	0	0	0	0	0	0	0	0	0	0	0	0	0	0	0	0	0	0	0	0	0	0	0	0	0	0	0	0	0	0	0	0	0	0
'CAMPtam'	'cAMP transport (ATP-dependent)'	'atp(c,am) + camp(c,am) + h2o(c,am) -> adp(c,am) + h(c,am) + pi(c,am) + camp(e,am) '	'Transport, Extracellular'	0	0	0	0	0	0	0	0	0	0	0	0	0	0	0	0	0	0	0	0	0	0	0	0	0	0	0	0	0	0	0	0	0	0	0	0	0	0
'CAT2pam'	'catalase A, peroxisomal (ethanol)'	'etoh(x,am) + h2o2(x,am) -> acald(x,am) + 2 h2o(x,am) '	'Glycolysis/Gluconeogenesis'	0	0	0	0	0	0	0	0	0	0	0	0	0	0	0	0	0	0	0	0	0	0	0	0	0	0	0	0	0	0	0	0	0	0	0	0	0	0
'CATmam'	'catalase'	'2 h2o2(m,am) -> 2 h2o(m,am) + o2(m,am) '	'ROS Detoxification'	0	0	0	0	0	0	0	0	0	0	0	0	0	0	0	0	0	0	0	0	0	0	0	0	0	0	0	0	0	0	0	0	0	0	0	0	0	0
'CATpam'	'catalase A, peroxisomal'	'2 h2o2(x,am) -> 2 h2o(x,am) + o2(x,am) '	'Miscellaneous'	0	0	0	0	0	0	0	0	0	0	0	0	0	0	0	0	0	0	0	0	0	0	0	0	0	0	0	0	0	0	0	0	0	0	0	0	0	0
'CAt7ram'	'calcium / sodium antiporter (1:3), reversible'	'ca2(c,am) + 3 na1(e,am) <=> 3 na1(c,am) + ca2(e,am) '	'Transport, Extracellular'	-1000	168.022	-1000	-1000	-1000	-1000	-1000	-1000	-1000	-1000	-1000	-1000	-1000	-1000	-1000	-1000	-1000	-1000	-1000	-1000	-1000	-1000	-1000	-1000	-1000	-1000	-1000	-1000	-1000	-1000	-1000	-1000	-1000	-1000	-1000	-1000	-1000	-1000
'CBL2ORam'	'NADH:cob(III)alamine oxidoreductase'	'2 aqcobal(c,am) + h(c,am) + nadh(c,am) -> 2 cbl2(c,am) + 2 h2o(c,am) + nad(c,am) '	'Vitamin B12 Metabolism'	0	0	0	0	0	0	0	0	0	0	0	0	0	0	0	0	0	0	0	0	0	0	0	0	0	0	0	0	0	0	0	0	0	0	0	0	0	0
'CBL2tmam'	'Cob(II)alamine transport, mitochondrial'	'cbl2(c,am) -> cbl2(m,am) '	'Transport, Mitochondrial'	0	0	0	0	0	0	0	0	0	0	0	0	0	0	0	0	0	0	0	0	0	0	0	0	0	0	0	0	0	0	0	0	0	0	0	0	0	0
'CBLATmam'	'cob(I)alamin adenosyltransferase, mitochondrial'	'atp(m,am) + cbl1(m,am) + h(m,am) <=> adocbl(m,am) + pppi(m,am) '	'Vitamin B12 Metabolism'	0	0	0	0	0	0	0	0	0	0	0	0	0	0	0	0	0	0	0	0	0	0	0	0	0	0	0	0	0	0	0	0	0	0	0	0	0	0
'CBPPeram'	'Carbamoyl phosphate phosphotransferase, endoplasmic reticulum'	'cbp(r,am) + glc-D(r,am) + h(r,am) -> co2(r,am) + g6p(r,am) + nh4(r,am) '	'Glycolysis/Gluconeogenesis'	0	0	0	0	0	0	0	0	0	0	0	0	0	0	0	0	0	0	0	0	0	0	0	0	0	0	0	0	0	0	0	0	0	0	0	0	0	0
'CBPSam'	'carbamoyl-phosphate synthase (glutamine-hydrolysing)'	'2 atp(c,am) + gln-L(c,am) + h2o(c,am) + hco3(c,am) -> 2 adp(c,am) + cbp(c,am) + glu-L(c,am) + 2 h(c,am) + pi(c,am) '	'Pyrimidine Biosynthesis'	0.00336987	0.00410257	0	0	0	0	0	0	0	0	0	0	0	0	0	0	0	0	0	0	0	0	0	0	0	0	0	0	0	0	0	0	0	0	0	0	0	0
'CBPSamam'	'carbamoyl-phosphate synthase (ammonia) (mitochondria'	'2 atp(m,am) + hco3(m,am) + nh4(m,am) -> 2 adp(m,am) + cbp(m,am) + 2 h(m,am) + pi(m,am) '	'Glutamate metabolism'	0	0	0	0	0	0	0	0	0	0	0	0	0	0	0	0	0	0	0	0	0	0	0	0	0	0	0	0	0	0	0	0	0	0	0	0	0	0
'CBPteram'	'carbamoyl phosphate transport, endoplasmic reticulum'	'cbp(c,am) + pi(c,am) + ppi(c,am) <=> cbp(r,am) + pi(r,am) + ppi(r,am) '	'Transport, Endoplasmic Reticular'	0	0	-5.68434e-13	-5.68434e-13	-5.68434e-13	-5.68434e-13	-5.68434e-13	-5.68434e-13	-5.68434e-13	-5.68434e-13	-5.68434e-13	-5.68434e-13	-5.68434e-13	-5.68434e-13	-5.68434e-13	-5.68434e-13	-5.68434e-13	-5.68434e-13	-5.68434e-13	-5.68434e-13	-5.68434e-13	-5.68434e-13	-5.68434e-13	-5.68434e-13	-5.68434e-13	-5.68434e-13	-5.68434e-13	-5.68434e-13	-5.68434e-13	-5.68434e-13	-5.68434e-13	-5.68434e-13	-5.68434e-13	-5.68434e-13	-5.68434e-13	-5.68434e-13	-5.68434e-13	-5.68434e-13
'CBR1am'	'Carbonyl reductase [NADPH] 1'	'h(c,am) + nadph(c,am) + prostg1(c,am) -> nadp(c,am) + prostge1(c,am) '	'Eicosanoid Metabolism'	0	0	0	0	0	0	0	0	0	0	0	0	0	0	0	0	0	0	0	0	0	0	0	0	0	0	0	0	0	0	0	0	0	0	0	0	0	0
'CBR2am'	'Carbonyl reductase [NADPH] 1'	'h(c,am) + nadph(c,am) + prostge2(c,am) -> nadp(c,am) + prostgf2(c,am) '	'Eicosanoid Metabolism'	0	0	0	0	0	0	0	0	0	0	0	0	0	0	0	0	0	0	0	0	0	0	0	0	0	0	0	0	0	0	0	0	0	0	0	0	0	0
'CCA_D3tam'	'Calcitroic acid transport from cytosol'	'cca_d3(c,am) -> cca_d3(e,am) '	'Transport, Extracellular'	0	0	0	0	0	0	0	0	0	0	0	0	0	0	0	0	0	0	0	0	0	0	0	0	0	0	0	0	0	0	0	0	0	0	0	0	0	0
'CDIPTram'	'phosphatidylinositol synthase (Homo sapiens)'	'cdpdag_hs(c,am) + inost(c,am) <=> cmp(c,am) + h(c,am) + pail_hs(c,am) '	'Glycerophospholipid Metabolism'	0.000101009	0	9.98976e-10	9.98976e-10	9.98976e-10	9.98976e-10	9.98976e-10	9.98976e-10	9.98976e-10	9.98976e-10	9.98976e-10	9.98976e-10	9.98976e-10	9.98976e-10	9.98976e-10	9.98976e-10	9.98976e-10	9.98976e-10	9.98976e-10	9.98976e-10	9.98976e-10	9.98976e-10	9.98976e-10	9.98976e-10	9.98976e-10	9.98976e-10	9.98976e-10	9.98976e-10	9.98976e-10	9.98976e-10	9.98976e-10	9.98976e-10	9.98976e-10	9.98976e-10	9.98976e-10	9.98976e-10	9.98976e-10	9.98976e-10
'CDPDAGtmam'	'intracellular transport'	'cdpdag_hs(c,am) <=> cdpdag_hs(m,am) '	'Transport, Mitochondrial'	0	0	-9.98976e-10	-9.98976e-10	-9.98976e-10	-9.98976e-10	-9.98976e-10	-9.98976e-10	-9.98976e-10	-9.98976e-10	-9.98976e-10	-9.98976e-10	-9.98976e-10	-9.98976e-10	-9.98976e-10	-9.98976e-10	-9.98976e-10	-9.98976e-10	-9.98976e-10	-9.98976e-10	-9.98976e-10	-9.98976e-10	-9.98976e-10	-9.98976e-10	-9.98976e-10	-9.98976e-10	-9.98976e-10	-9.98976e-10	-9.98976e-10	-9.98976e-10	-9.98976e-10	-9.98976e-10	-9.98976e-10	-9.98976e-10	-9.98976e-10	-9.98976e-10	-9.98976e-10	-9.98976e-10
'CDSam'	'phosphatidate cytidylyltransferase'	'ctp(c,am) + h(c,am) + pa_hs(c,am) -> cdpdag_hs(c,am) + ppi(c,am) '	'Glycerophospholipid Metabolism'	0.000341755	0	0	0	0	0	0	0	0	0	0	0	0	0	0	0	0	0	0	0	0	0	0	0	0	0	0	0	0	0	0	0	0	0	0	0	0	0
'CDSmam'	'phosphatidate cytidylyltransferase'	'ctp(m,am) + h(m,am) + pa_hs(m,am) -> cdpdag_hs(m,am) + ppi(m,am) '	'Glycerophospholipid Metabolism'	0	0	9.98976e-10	9.98976e-10	9.98976e-10	9.98976e-10	9.98976e-10	9.98976e-10	9.98976e-10	9.98976e-10	9.98976e-10	9.98976e-10	9.98976e-10	9.98976e-10	9.98976e-10	9.98976e-10	9.98976e-10	9.98976e-10	9.98976e-10	9.98976e-10	9.98976e-10	9.98976e-10	9.98976e-10	9.98976e-10	9.98976e-10	9.98976e-10	9.98976e-10	9.98976e-10	9.98976e-10	9.98976e-10	9.98976e-10	9.98976e-10	9.98976e-10	9.98976e-10	9.98976e-10	9.98976e-10	9.98976e-10	9.98976e-10
'CEPTCam'	'choline phosphotransferase'	'cdpchol(c,am) + dag_hs(c,am) -> cmp(c,am) + h(c,am) + pchol_hs(c,am) '	'Glycerophospholipid Metabolism'	0.000130949	0	9.98748e-10	9.98748e-10	9.98748e-10	9.98748e-10	9.98748e-10	9.98748e-10	9.98748e-10	9.98748e-10	9.98748e-10	9.98748e-10	9.98748e-10	9.98748e-10	9.98748e-10	9.98748e-10	9.98748e-10	9.98748e-10	9.98748e-10	9.98748e-10	9.98748e-10	9.98748e-10	9.98748e-10	9.98748e-10	9.98748e-10	9.98748e-10	9.98748e-10	9.98748e-10	9.98748e-10	9.98748e-10	9.98748e-10	9.98748e-10	9.98748e-10	9.98748e-10	9.98748e-10	9.98748e-10	9.98748e-10	9.98748e-10
'CEPTEam'	'ethanolamine phosphotransferase'	'cdpea(c,am) + dag_hs(c,am) -> cmp(c,am) + h(c,am) + pe_hs(c,am) '	'Glycerophospholipid Metabolism'	0.00163886	0	0	0	0	0	0	0	0	0	0	0	0	0	0	0	0	0	0	0	0	0	0	0	0	0	0	0	0	0	0	0	0	0	0	0	0	0
'CERKam'	'Ceramide kinase'	'atp(c,am) + crm_hs(c,am) -> adp(c,am) + crmp_hs(c,am) + h(c,am) '	'Sphingolipid Metabolism'	0	0	0	0	0	0	0	0	0	0	0	0	0	0	0	0	0	0	0	0	0	0	0	0	0	0	0	0	0	0	0	0	0	0	0	0	0	0
'CERT1gtam'	'ceramide transport protein'	'crm_hs(c,am) <=> crm_hs(g,am) '	'Transport, Golgi Apparatus'	0	0	0	0	0	0	0	0	0	0	0	0	0	0	0	0	0	0	0	0	0	0	0	0	0	0	0	0	0	0	0	0	0	0	0	0	0	0
'CERT1rtam'	'ceramide transport protein'	'crm_hs(c,am) <=> crm_hs(r,am) '	'Transport, Endoplasmic Reticular'	0	0	0	0	0	0	0	0	0	0	0	0	0	0	0	0	0	0	0	0	0	0	0	0	0	0	0	0	0	0	0	0	0	0	0	0	0	0
'CERT2gtam'	'ceramide transport protein'	'gluside_hs(c,am) <=> gluside_hs(g,am) '	'Transport, Golgi Apparatus'	0	0	0	0	0	0	0	0	0	0	0	0	0	0	0	0	0	0	0	0	0	0	0	0	0	0	0	0	0	0	0	0	0	0	0	0	0	0
'CERT2rtam'	'ceramide transport protein'	'gluside_hs(c,am) <=> gluside_hs(r,am) '	'Transport, Endoplasmic Reticular'	0	0	0	0	0	0	0	0	0	0	0	0	0	0	0	0	0	0	0	0	0	0	0	0	0	0	0	0	0	0	0	0	0	0	0	0	0	0
'CGLYt3[2]am'	[]	[]	[]	0	0	0	0	0	0	0	0	0	0	0	0	0	0	0	0	0	0	0	0	0	0	0	0	0	0	0	0	0	0	0	0	0	0	0	0	0	0
'CGMPtam'	'cGMP transport (ATP-dependent)'	'35cgmp(c,am) + atp(c,am) + h2o(c,am) -> adp(c,am) + h(c,am) + pi(c,am) + 35cgmp(e,am) '	'Transport, Extracellular'	0	0	0	0	0	0	0	0	0	0	0	0	0	0	0	0	0	0	0	0	0	0	0	0	0	0	0	0	0	0	0	0	0	0	0	0	0	0
'CHLPam'	'choline phosphate phosphatase'	'cholp(c,am) + h2o(c,am) -> chol(c,am) + pi(c,am) '	'Glycerophospholipid Metabolism'	0	0	0	0	0	0	0	0	0	0	0	0	0	0	0	0	0	0	0	0	0	0	0	0	0	0	0	0	0	0	0	0	0	0	0	0	0	0
'CHLPCTDam'	'choline phosphate cytididyltransferase'	'cholp(c,am) + ctp(c,am) + h(c,am) -> cdpchol(c,am) + ppi(c,am) '	'Glycerophospholipid Metabolism'	0.000130949	0	9.98748e-10	9.98748e-10	9.98748e-10	9.98748e-10	9.98748e-10	9.98748e-10	9.98748e-10	9.98748e-10	9.98748e-10	9.98748e-10	9.98748e-10	9.98748e-10	9.98748e-10	9.98748e-10	9.98748e-10	9.98748e-10	9.98748e-10	9.98748e-10	9.98748e-10	9.98748e-10	9.98748e-10	9.98748e-10	9.98748e-10	9.98748e-10	9.98748e-10	9.98748e-10	9.98748e-10	9.98748e-10	9.98748e-10	9.98748e-10	9.98748e-10	9.98748e-10	9.98748e-10	9.98748e-10	9.98748e-10	9.98748e-10
'CHLtmam'	'choline transport via diffusion (cytosol to mitochondria)'	'chol(c,am) <=> chol(m,am) '	'Transport, Mitochondrial'	0	0	-9.98976e-10	-9.98976e-10	-9.98976e-10	-9.98976e-10	-9.98976e-10	-9.98976e-10	-9.98976e-10	-9.98976e-10	-9.98976e-10	-9.98976e-10	-9.98976e-10	-9.98976e-10	-9.98976e-10	-9.98976e-10	-9.98976e-10	-9.98976e-10	-9.98976e-10	-9.98976e-10	-9.98976e-10	-9.98976e-10	-9.98976e-10	-9.98976e-10	-9.98976e-10	-9.98976e-10	-9.98976e-10	-9.98976e-10	-9.98976e-10	-9.98976e-10	-9.98976e-10	-9.98976e-10	-9.98976e-10	-9.98976e-10	-9.98976e-10	-9.98976e-10	-9.98976e-10	-9.98976e-10
'CHOLATEtam'	'cholate transport via bicarbonate countertransport'	'hco3(c,am) + cholate(e,am) <=> cholate(c,am) + hco3(e,am) '	'Transport, Extracellular'	0	0	0	0	0	0	0	0	0	0	0	0	0	0	0	0	0	0	0	0	0	0	0	0	0	0	0	0	0	0	0	0	0	0	0	0	0	0
'CHOLATEt2am'	'cholate transport via sodium cotransport'	'cholate(e,am) + 2 na1(e,am) -> cholate(c,am) + 2 na1(c,am) '	'Transport, Extracellular'	0	0	0	0	0	0	0	0	0	0	0	0	0	0	0	0	0	0	0	0	0	0	0	0	0	0	0	0	0	0	0	0	0	0	0	0	0	0
'CHOLD2mam'	'choline dehydrogenase (FAD acceptor), mitochondrial'	'chol(m,am) + fad(m,am) -> betald(m,am) + fadh2(m,am) '	'Glycine, Serine, and Threonine Metabolism'	0	0	0	0	0	0	0	0	0	0	0	0	0	0	0	0	0	0	0	0	0	0	0	0	0	0	0	0	0	0	0	0	0	0	0	0	0	0
'CHOLKam'	'Choline kinase'	'atp(c,am) + chol(c,am) -> adp(c,am) + cholp(c,am) + h(c,am) '	'Glycerophospholipid Metabolism'	0	0	9.98748e-10	9.98748e-10	9.98748e-10	9.98748e-10	9.98748e-10	9.98748e-10	9.98748e-10	9.98748e-10	9.98748e-10	9.98748e-10	9.98748e-10	9.98748e-10	9.98748e-10	9.98748e-10	9.98748e-10	9.98748e-10	9.98748e-10	9.98748e-10	9.98748e-10	9.98748e-10	9.98748e-10	9.98748e-10	9.98748e-10	9.98748e-10	9.98748e-10	9.98748e-10	9.98748e-10	9.98748e-10	9.98748e-10	9.98748e-10	9.98748e-10	9.98748e-10	9.98748e-10	9.98748e-10	9.98748e-10	9.98748e-10
'CHOLPtgam'	'choline phosphate intracellular transport'	'cholp(c,am) <=> cholp(g,am) '	'Transport, Golgi Apparatus'	0	0	0	0	0	0	0	0	0	0	0	0	0	0	0	0	0	0	0	0	0	0	0	0	0	0	0	0	0	0	0	0	0	0	0	0	0	0
'CHOLPtlam'	'choline phosphate intracellular transport'	'cholp(c,am) <=> cholp(l,am) '	'Transport, Lysosomal'	0	0	0	0	0	0	0	0	0	0	0	0	0	0	0	0	0	0	0	0	0	0	0	0	0	0	0	0	0	0	0	0	0	0	0	0	0	0
'CHOLt4am'	'choline, sodium cotransport'	'chol(e,am) + na1(e,am) <=> chol(c,am) + na1(c,am) '	'Transport, Extracellular'	-1000	-1000	-1000	-1000	-1000	-1000	-1000	-1000	-1000	-1000	-1000	-1000	-1000	-1000	-1000	-1000	-1000	-1000	-1000	-1000	-1000	-1000	-1000	-1000	-1000	-1000	-1000	-1000	-1000	-1000	-1000	-1000	-1000	-1000	-1000	-1000	-1000	-1000
'CHOLtgam'	'choline intracellular transport'	'chol(g,am) <=> chol(c,am) '	'Transport, Golgi Apparatus'	0	0	0	0	0	0	0	0	0	0	0	0	0	0	0	0	0	0	0	0	0	0	0	0	0	0	0	0	0	0	0	0	0	0	0	0	0	0
'CHOLtnam'	'Choline transport, nuclear through pores'	'chol(c,am) <=> chol(n,am) '	'Transport, Nuclear'	0	0	0	0	0	0	0	0	0	0	0	0	0	0	0	0	0	0	0	0	0	0	0	0	0	0	0	0	0	0	0	0	0	0	0	0	0	0
'CHOLtram'	'choline intracellular transport'	'chol(r,am) <=> chol(c,am) '	'Transport, Endoplasmic Reticular'	0	0	0	0	0	0	0	0	0	0	0	0	0	0	0	0	0	0	0	0	0	0	0	0	0	0	0	0	0	0	0	0	0	0	0	0	0	0
'CHOLtuam'	'Choline uniport'	'chol(e,am) <=> chol(c,am) '	'Transport, Extracellular'	1000	1000	1000	1000	1000	1000	1000	1000	1000	1000	1000	1000	1000	1000	1000	1000	1000	1000	1000	1000	1000	1000	1000	1000	1000	1000	1000	1000	1000	1000	1000	1000	1000	1000	1000	1000	1000	1000
'CHSTEROLSULTam'	'steroid sulfotransferase'	'chsterol(c,am) + paps(c,am) -> chsterols(c,am) + h(c,am) + pap(c,am) '	'Steroid Metabolism'	0	0	0	0	0	0	0	0	0	0	0	0	0	0	0	0	0	0	0	0	0	0	0	0	0	0	0	0	0	0	0	0	0	0	0	0	0	0
'CHSTEROLtam'	'cholesterol efflux (ATP depedent)'	'atp(c,am) + chsterol(c,am) + h2o(c,am) -> adp(c,am) + h(c,am) + pi(c,am) + chsterol(e,am) '	'Transport, Extracellular'	0	0	0	0	0	0	0	0	0	0	0	0	0	0	0	0	0	0	0	0	0	0	0	0	0	0	0	0	0	0	0	0	0	0	0	0	0	0
'CHSTEROLt1am'	'cholesterol intracellular transport'	'chsterol(l,am) <=> chsterol(m,am) '	'Transport, Mitochondrial'	0	0	0	0	0	0	0	0	0	0	0	0	0	0	0	0	0	0	0	0	0	0	0	0	0	0	0	0	0	0	0	0	0	0	0	0	0	0
'CHSTEROLt2am'	'cholesterol intracellular transport'	'chsterol(r,am) <=> chsterol(m,am) '	'Transport, Mitochondrial'	0.000565042	0	0.00643556	0.00643556	0.00643556	0.00643556	0.00643556	0.00643556	0.00643556	0.00643556	0.00643556	0.00643556	0.00643556	0.00643556	0.00643556	0.00643556	0.00643556	0.00643556	0.00643556	0.00643556	0.00643556	0.00643556	0.00643556	0.00643556	0.00643556	0.00643556	0.00643556	0.00643556	0.00643556	0.00643556	0.00643556	0.00643556	0.00643556	0.00643556	0.00643556	0.00643556	0.00643556	0.00643556
'CHSTEROLt3am'	'cholesterol intracellular transport'	'chsterol(c,am) <=> chsterol(m,am) '	'Transport, Mitochondrial'	-0.000565042	0	-0.00543556	-0.00543556	-0.00543556	-0.00543556	-0.00543556	-0.00543556	-0.00543556	-0.00543556	-0.00543556	-0.00543556	-0.00543556	-0.00543556	-0.00543556	-0.00543556	-0.00543556	-0.00543556	-0.00543556	-0.00543556	-0.00543556	-0.00543556	-0.00543556	-0.00543556	-0.00543556	-0.00543556	-0.00543556	-0.00543556	-0.00543556	-0.00543556	-0.00543556	-0.00543556	-0.00543556	-0.00543556	-0.00543556	-0.00543556	-0.00543556	-0.00543556
'CHSTEROLtgam'	'cholesterol efflux (ATP depedent), golgi'	'atp(c,am) + h2o(c,am) + chsterol(g,am) -> adp(c,am) + chsterol(c,am) + h(c,am) + pi(c,am) '	'Transport, Golgi Apparatus'	0	0	0	0	0	0	0	0	0	0	0	0	0	0	0	0	0	0	0	0	0	0	0	0	0	0	0	0	0	0	0	0	0	0	0	0	0	0
'CHTNASEam'	'chitinase'	'chtn(c,am) + 2 h2o(c,am) -> 3 acgam(c,am) '	'Aminosugar Metabolism '	0	0	0	0	0	0	0	0	0	0	0	0	0	0	0	0	0	0	0	0	0	0	0	0	0	0	0	0	0	0	0	0	0	0	0	0	0	0
'CHTNASEeam'	'chitinase, extracellular'	'chtn(e,am) + 2 h2o(e,am) -> 3 acgam(e,am) '	'Aminosugar Metabolism '	0	0	0	0	0	0	0	0	0	0	0	0	0	0	0	0	0	0	0	0	0	0	0	0	0	0	0	0	0	0	0	0	0	0	0	0	0	0
'CITLam'	'Citrate lyase'	'cit(c,am) -> ac(c,am) + oaa(c,am) '	'Citric Acid Cycle'	0	0.0540047	0.0752087	0.0752087	0.0752087	0.0752087	0.0752087	0.0752087	0.0752087	0.0752087	0.0752087	0.0752087	0.0752087	0.0752087	0.0752087	0.0752087	0.0752087	0.0752087	0.0752087	0.0752087	0.0752087	0.0752087	0.0752087	0.0752087	0.0752087	0.0752087	0.0752087	0.0752087	0.0752087	0.0752087	0.0752087	0.0752087	0.0752087	0.0752087	0.0752087	0.0752087	0.0752087	0.0752087
'CITRtmam'	'citrulline mitochondrial transport via proton antiport'	'citr-L(m,am) <=> citr-L(c,am) '	'Transport, Mitochondrial'	-1000	-1000	-1000	-1000	-1000	-1000	-1000	-1000	-1000	-1000	-1000	-1000	-1000	-1000	-1000	-1000	-1000	-1000	-1000	-1000	-1000	-1000	-1000	-1000	-1000	-1000	-1000	-1000	-1000	-1000	-1000	-1000	-1000	-1000	-1000	-1000	-1000	-1000
'CITt4_2am'	'citrate transport via sodium symport'	'cit(e,am) + 2 na1(e,am) <=> cit(c,am) + 2 na1(c,am) '	'Transport, Extracellular'	1000	1000	-257.894	-257.894	-257.894	-257.894	-257.894	-257.894	-257.894	-257.894	-257.894	-257.894	-257.894	-257.894	-257.894	-257.894	-257.894	-257.894	-257.894	-257.894	-257.894	-257.894	-257.894	-257.894	-257.894	-257.894	-257.894	-257.894	-257.894	-257.894	-257.894	-257.894	-257.894	-257.894	-257.894	-257.894	-257.894	-257.894
'CITt4_4am'	'citrate transport via sodium symport'	'cit(e,am) + 4 na1(e,am) <=> cit(c,am) + 4 na1(c,am) '	'Transport, Extracellular'	-1000	-1000	257.894	257.894	257.894	257.894	257.894	257.894	257.894	257.894	257.894	257.894	257.894	257.894	257.894	257.894	257.894	257.894	257.894	257.894	257.894	257.894	257.894	257.894	257.894	257.894	257.894	257.894	257.894	257.894	257.894	257.894	257.894	257.894	257.894	257.894	257.894	257.894
'CITtamam'	'citrate transport, mitochondrial'	'cit(c,am) + mal-L(m,am) <=> mal-L(c,am) + cit(m,am) '	'Transport, Mitochondrial'	-0.107511	-0.0826962	-0.0752087	-0.0752087	-0.0752087	-0.0752087	-0.0752087	-0.0752087	-0.0752087	-0.0752087	-0.0752087	-0.0752087	-0.0752087	-0.0752087	-0.0752087	-0.0752087	-0.0752087	-0.0752087	-0.0752087	-0.0752087	-0.0752087	-0.0752087	-0.0752087	-0.0752087	-0.0752087	-0.0752087	-0.0752087	-0.0752087	-0.0752087	-0.0752087	-0.0752087	-0.0752087	-0.0752087	-0.0752087	-0.0752087	-0.0752087	-0.0752087	-0.0752087
'CITtbmam'	'citrate transport, mitochondrial'	'cit(c,am) + pep(m,am) <=> pep(c,am) + cit(m,am) '	'Transport, Mitochondrial'	0.0527265	0.00446598	0	0	0	0	0	0	0	0	0	0	0	0	0	0	0	0	0	0	0	0	0	0	0	0	0	0	0	0	0	0	0	0	0	0	0	0
'CKam'	'ATP Creatine kinase'	'atp(m,am) + creat(m,am) <=> adp(m,am) + pcreat(m,am) '	'Urea cycle/amino group metabolism'	1000	0	1000	1000	1000	1000	1000	1000	1000	1000	1000	1000	1000	1000	1000	1000	1000	1000	1000	1000	1000	1000	1000	1000	1000	1000	1000	1000	1000	1000	1000	1000	1000	1000	1000	1000	1000	1000
'CKcam'	'ATP Creatine kinase (c)'	'atp(c,am) + creat(c,am) <=> adp(c,am) + pcreat(c,am) '	'Urea cycle/amino group metabolism'	-1000	0	-1000	-1000	-1000	-1000	-1000	-1000	-1000	-1000	-1000	-1000	-1000	-1000	-1000	-1000	-1000	-1000	-1000	-1000	-1000	-1000	-1000	-1000	-1000	-1000	-1000	-1000	-1000	-1000	-1000	-1000	-1000	-1000	-1000	-1000	-1000	-1000
'CLFORtexam'	'chloride transport via formate countertransport'	'2 for(c,am) + cl(e,am) -> cl(c,am) + 2 for(e,am) '	'Transport, Extracellular'	0	0	0	0	0	0	0	0	0	0	0	0	0	0	0	0	0	0	0	0	0	0	0	0	0	0	0	0	0	0	0	0	0	0	0	0	0	0
'CLFORtex2am'	'chloride transport via formate countertransport (2:1)'	'for(c,am) + 2 cl(e,am) -> 2 cl(c,am) + for(e,am) '	'Transport, Extracellular'	0	0	0	0	0	0	0	0	0	0	0	0	0	0	0	0	0	0	0	0	0	0	0	0	0	0	0	0	0	0	0	0	0	0	0	0	0	0
'CLHCO3tex2am'	'chloride transport via bicarbonate countertransport (2:1)'	'hco3(c,am) + 2 cl(e,am) -> 2 cl(c,am) + hco3(e,am) '	'Transport, Extracellular'	0	0	0	0	0	0	0	0	0	0	0	0	0	0	0	0	0	0	0	0	0	0	0	0	0	0	0	0	0	0	0	0	0	0	0	0	0	0
'CLHCOtexam'	'chloride transport via bicarbonate countertransport'	'2 hco3(c,am) + cl(e,am) -> cl(c,am) + 2 hco3(e,am) '	'Transport, Extracellular'	0	0	0	0	0	0	0	0	0	0	0	0	0	0	0	0	0	0	0	0	0	0	0	0	0	0	0	0	0	0	0	0	0	0	0	0	0	0
'CLI2texam'	'chloride transport via iodide countertransport'	'2 i(c,am) + cl(e,am) -> cl(c,am) + 2 i(e,am) '	'Transport, Extracellular'	0	0	0	0	0	0	0	0	0	0	0	0	0	0	0	0	0	0	0	0	0	0	0	0	0	0	0	0	0	0	0	0	0	0	0	0	0	0
'CLOHtex2am'	'chloride transport via hydroxide countertransport (2:1)'	'oh1(c,am) + 2 cl(e,am) -> 2 cl(c,am) + oh1(e,am) '	'Transport, Extracellular'	0	0	999.999	999.999	999.999	999.999	999.999	999.999	999.999	999.999	999.999	999.999	999.999	999.999	999.999	999.999	999.999	999.999	999.999	999.999	999.999	999.999	999.999	999.999	999.999	999.999	999.999	999.999	999.999	999.999	999.999	999.999	999.999	999.999	999.999	999.999	999.999	999.999
'CLOXAtex2am'	'chloride transport via oxalate countertransport (2:1)'	'oxa(c,am) + 2 cl(e,am) -> 2 cl(c,am) + oxa(e,am) '	'Transport, Extracellular'	0	0	0.001	0.001	0.001	0.001	0.001	0.001	0.001	0.001	0.001	0.001	0.001	0.001	0.001	0.001	0.001	0.001	0.001	0.001	0.001	0.001	0.001	0.001	0.001	0.001	0.001	0.001	0.001	0.001	0.001	0.001	0.001	0.001	0.001	0.001	0.001	0.001
'CLPNDCOAtxam'	'fatty acid intracellular transport'	'clpndcoa(c,am) <=> clpndcoa(x,am) '	'Transport, Peroxisomal'	0	0	4.54747e-13	4.54747e-13	4.54747e-13	4.54747e-13	4.54747e-13	4.54747e-13	4.54747e-13	4.54747e-13	4.54747e-13	4.54747e-13	4.54747e-13	4.54747e-13	4.54747e-13	4.54747e-13	4.54747e-13	4.54747e-13	4.54747e-13	4.54747e-13	4.54747e-13	4.54747e-13	4.54747e-13	4.54747e-13	4.54747e-13	4.54747e-13	4.54747e-13	4.54747e-13	4.54747e-13	4.54747e-13	4.54747e-13	4.54747e-13	4.54747e-13	4.54747e-13	4.54747e-13	4.54747e-13	4.54747e-13	4.54747e-13
'CLPNDCPT1am'	'carnitine O-palmitoyltransferase'	'clpndcoa(c,am) + crn(c,am) -> clpndcrn(c,am) + coa(c,am) '	'Carnitine shuttle'	0	0	0	0	0	0	0	0	0	0	0	0	0	0	0	0	0	0	0	0	0	0	0	0	0	0	0	0	0	0	0	0	0	0	0	0	0	0
'CLPNDCPT2am'	'carnitine transferase'	'clpndcrn(m,am) + coa(m,am) -> clpndcoa(m,am) + crn(m,am) '	'Carnitine shuttle'	0	0	0	0	0	0	0	0	0	0	0	0	0	0	0	0	0	0	0	0	0	0	0	0	0	0	0	0	0	0	0	0	0	0	0	0	0	0
'CLPNDCRNtam'	'transport into the mitochondria (carnitine)'	'clpndcrn(c,am) -> clpndcrn(m,am) '	'Carnitine shuttle'	0	0	0	0	0	0	0	0	0	0	0	0	0	0	0	0	0	0	0	0	0	0	0	0	0	0	0	0	0	0	0	0	0	0	0	0	0	0
'CLPNDtam'	'fatty acid transport via diffusion'	'clpnd(e,am) <=> clpnd(c,am) '	'Transport, Extracellular'	0	0	2.27374e-13	2.27374e-13	2.27374e-13	2.27374e-13	2.27374e-13	2.27374e-13	2.27374e-13	2.27374e-13	2.27374e-13	2.27374e-13	2.27374e-13	2.27374e-13	2.27374e-13	2.27374e-13	2.27374e-13	2.27374e-13	2.27374e-13	2.27374e-13	2.27374e-13	2.27374e-13	2.27374e-13	2.27374e-13	2.27374e-13	2.27374e-13	2.27374e-13	2.27374e-13	2.27374e-13	2.27374e-13	2.27374e-13	2.27374e-13	2.27374e-13	2.27374e-13	2.27374e-13	2.27374e-13	2.27374e-13	2.27374e-13
'CLS_hsam'	'cardiolipin synthase (homo sapiens)'	'cdpdag_hs(c,am) + pglyc_hs(c,am) -> clpn_hs(c,am) + cmp(c,am) + h(c,am) '	'Glycerophospholipid Metabolism'	0	0	0	0	0	0	0	0	0	0	0	0	0	0	0	0	0	0	0	0	0	0	0	0	0	0	0	0	0	0	0	0	0	0	0	0	0	0
'CMPACNAtgam'	'CMP-Sia Golgi transport via CMP antiport'	'cmpacna(c,am) + cmp(g,am) <=> cmp(c,am) + cmpacna(g,am) '	'Transport, Golgi Apparatus'	0	0	-1.13687e-13	-1.13687e-13	-1.13687e-13	-1.13687e-13	-1.13687e-13	-1.13687e-13	-1.13687e-13	-1.13687e-13	-1.13687e-13	-1.13687e-13	-1.13687e-13	-1.13687e-13	-1.13687e-13	-1.13687e-13	-1.13687e-13	-1.13687e-13	-1.13687e-13	-1.13687e-13	-1.13687e-13	-1.13687e-13	-1.13687e-13	-1.13687e-13	-1.13687e-13	-1.13687e-13	-1.13687e-13	-1.13687e-13	-1.13687e-13	-1.13687e-13	-1.13687e-13	-1.13687e-13	-1.13687e-13	-1.13687e-13	-1.13687e-13	-1.13687e-13	-1.13687e-13	-1.13687e-13
'CMPACNAtnam'	'CMP-Sia nuclear export'	'cmpacna(n,am) -> cmpacna(c,am) '	'Transport, Nuclear'	0	0	0	0	0	0	0	0	0	0	0	0	0	0	0	0	0	0	0	0	0	0	0	0	0	0	0	0	0	0	0	0	0	0	0	0	0	0
'CMPSASam'	'CMP sialic acid synthase'	'acnam(c,am) + ctp(c,am) -> cmpacna(c,am) + ppi(c,am) '	'Aminosugar Metabolism '	0	0	-1.13687e-13	-1.13687e-13	-1.13687e-13	-1.13687e-13	-1.13687e-13	-1.13687e-13	-1.13687e-13	-1.13687e-13	-1.13687e-13	-1.13687e-13	-1.13687e-13	-1.13687e-13	-1.13687e-13	-1.13687e-13	-1.13687e-13	-1.13687e-13	-1.13687e-13	-1.13687e-13	-1.13687e-13	-1.13687e-13	-1.13687e-13	-1.13687e-13	-1.13687e-13	-1.13687e-13	-1.13687e-13	-1.13687e-13	-1.13687e-13	-1.13687e-13	-1.13687e-13	-1.13687e-13	-1.13687e-13	-1.13687e-13	-1.13687e-13	-1.13687e-13	-1.13687e-13	-1.13687e-13
'CMPSASnam'	'CMP sialic acid synthase, nuclear'	'acnam(n,am) + ctp(n,am) -> cmpacna(n,am) + ppi(n,am) '	'Aminosugar Metabolism '	0	0	0	0	0	0	0	0	0	0	0	0	0	0	0	0	0	0	0	0	0	0	0	0	0	0	0	0	0	0	0	0	0	0	0	0	0	0
'CO2tam'	'CO2 transporter via diffusion'	'co2(e,am) <=> co2(c,am) '	'Transport, Extracellular'	-10.0275	0	0	0	0	0	0	0	0	0	0	0	0	0	0	0	0	0	0	0	0	0	0	0	0	0	0	0	0	0	0	0	0	0	0	0	0	0
'CO2teram'	'CO2 endoplasmic reticular transport via diffusion'	'co2(c,am) <=> co2(r,am) '	'Transport, Endoplasmic Reticular'	-0.00113008	0	-0.0148711	-0.0148711	-0.0148711	-0.0148711	-0.0148711	-0.0148711	-0.0148711	-0.0148711	-0.0148711	-0.0148711	-0.0148711	-0.0148711	-0.0148711	-0.0148711	-0.0148711	-0.0148711	-0.0148711	-0.0148711	-0.0148711	-0.0148711	-0.0148711	-0.0148711	-0.0148711	-0.0148711	-0.0148711	-0.0148711	-0.0148711	-0.0148711	-0.0148711	-0.0148711	-0.0148711	-0.0148711	-0.0148711	-0.0148711	-0.0148711	-0.0148711
'CO2tgam'	'CO2 Golgi transport'	'co2(c,am) <=> co2(g,am) '	'Transport, Golgi Apparatus'	0	0	0	0	0	0	0	0	0	0	0	0	0	0	0	0	0	0	0	0	0	0	0	0	0	0	0	0	0	0	0	0	0	0	0	0	0	0
'CO2tmam'	'CO2 transport (diffusion), mitochondrial'	'co2(c,am) <=> co2(m,am) '	'Transport, Mitochondrial'	-0.014416	0.0567148	0.0939694	0.0939694	0.0939694	0.0939694	0.0939694	0.0939694	0.0939694	0.0939694	0.0939694	0.0939694	0.0939694	0.0939694	0.0939694	0.0939694	0.0939694	0.0939694	0.0939694	0.0939694	0.0939694	0.0939694	0.0939694	0.0939694	0.0939694	0.0939694	0.0939694	0.0939694	0.0939694	0.0939694	0.0939694	0.0939694	0.0939694	0.0939694	0.0939694	0.0939694	0.0939694	0.0939694
'CO2tnam'	'CO2 nuclear transport via diffusion'	'co2(n,am) <=> co2(c,am) '	'Transport, Nuclear'	0	0	0	0	0	0	0	0	0	0	0	0	0	0	0	0	0	0	0	0	0	0	0	0	0	0	0	0	0	0	0	0	0	0	0	0	0	0
'CO2tpam'	'CO2 peroxisomal transport'	'co2(c,am) <=> co2(x,am) '	'Transport, Peroxisomal'	-0.00339025	0	-0.0446134	-0.0446134	-0.0446134	-0.0446134	-0.0446134	-0.0446134	-0.0446134	-0.0446134	-0.0446134	-0.0446134	-0.0446134	-0.0446134	-0.0446134	-0.0446134	-0.0446134	-0.0446134	-0.0446134	-0.0446134	-0.0446134	-0.0446134	-0.0446134	-0.0446134	-0.0446134	-0.0446134	-0.0446134	-0.0446134	-0.0446134	-0.0446134	-0.0446134	-0.0446134	-0.0446134	-0.0446134	-0.0446134	-0.0446134	-0.0446134	-0.0446134
'COAtgam'	'CoA transport in golgi via diffusion'	'coa(c,am) <=> coa(g,am) '	'Transport, Golgi Apparatus'	0	0	0	0	0	0	0	0	0	0	0	0	0	0	0	0	0	0	0	0	0	0	0	0	0	0	0	0	0	0	0	0	0	0	0	0	0	0
'COAtlam'	'CoA transport in lysosome via diffusion'	'coa(c,am) <=> coa(l,am) '	'Transport, Lysosomal'	0	0	-2.27374e-13	-2.27374e-13	-2.27374e-13	-2.27374e-13	-2.27374e-13	-2.27374e-13	-2.27374e-13	-2.27374e-13	-2.27374e-13	-2.27374e-13	-2.27374e-13	-2.27374e-13	-2.27374e-13	-2.27374e-13	-2.27374e-13	-2.27374e-13	-2.27374e-13	-2.27374e-13	-2.27374e-13	-2.27374e-13	-2.27374e-13	-2.27374e-13	-2.27374e-13	-2.27374e-13	-2.27374e-13	-2.27374e-13	-2.27374e-13	-2.27374e-13	-2.27374e-13	-2.27374e-13	-2.27374e-13	-2.27374e-13	-2.27374e-13	-2.27374e-13	-2.27374e-13	-2.27374e-13
'COAtmam'	'CoA transporter'	'coa(c,am) <=> coa(m,am) '	'Transport, Mitochondrial'	0.0205476	0	0.335555	0.335555	0.335555	0.335555	0.335555	0.335555	0.335555	0.335555	0.335555	0.335555	0.335555	0.335555	0.335555	0.335555	0.335555	0.335555	0.335555	0.335555	0.335555	0.335555	0.335555	0.335555	0.335555	0.335555	0.335555	0.335555	0.335555	0.335555	0.335555	0.335555	0.335555	0.335555	0.335555	0.335555	0.335555	0.335555
'COAtnam'	'coenzyme A transport, nuclear'	'coa(c,am) <=> coa(n,am) '	'Transport, Nuclear'	0	0	0	0	0	0	0	0	0	0	0	0	0	0	0	0	0	0	0	0	0	0	0	0	0	0	0	0	0	0	0	0	0	0	0	0	0	0
'COAtpam'	'coenzyme A transport, peroxisomal'	'coa(c,am) <=> coa(x,am) '	'Transport, Peroxisomal'	-0.0205476	0	-0.335555	-0.335555	-0.335555	-0.335555	-0.335555	-0.335555	-0.335555	-0.335555	-0.335555	-0.335555	-0.335555	-0.335555	-0.335555	-0.335555	-0.335555	-0.335555	-0.335555	-0.335555	-0.335555	-0.335555	-0.335555	-0.335555	-0.335555	-0.335555	-0.335555	-0.335555	-0.335555	-0.335555	-0.335555	-0.335555	-0.335555	-0.335555	-0.335555	-0.335555	-0.335555	-0.335555
'COAtram'	'COA transporter, endoplasmic reticulum'	'coa(c,am) <=> coa(r,am) '	'Transport, Endoplasmic Reticular'	0	0	-5.68434e-13	-5.68434e-13	-5.68434e-13	-5.68434e-13	-5.68434e-13	-5.68434e-13	-5.68434e-13	-5.68434e-13	-5.68434e-13	-5.68434e-13	-5.68434e-13	-5.68434e-13	-5.68434e-13	-5.68434e-13	-5.68434e-13	-5.68434e-13	-5.68434e-13	-5.68434e-13	-5.68434e-13	-5.68434e-13	-5.68434e-13	-5.68434e-13	-5.68434e-13	-5.68434e-13	-5.68434e-13	-5.68434e-13	-5.68434e-13	-5.68434e-13	-5.68434e-13	-5.68434e-13	-5.68434e-13	-5.68434e-13	-5.68434e-13	-5.68434e-13	-5.68434e-13	-5.68434e-13
'COKECBESram'	'Carboxylesterase (cocaine) (er)'	'coke(r,am) + h2o(r,am) -> bz(r,am) + egme(r,am) + h(r,am) '	'Alkaloid biosynthesis II'	0	0	0	0	0	0	0	0	0	0	0	0	0	0	0	0	0	0	0	0	0	0	0	0	0	0	0	0	0	0	0	0	0	0	0	0	0	0
'COQ3mam'	'methyltransferase COQ3'	'2dpmhobq(m,am) + amet(m,am) -> ahcys(m,am) + h(m,am) + q10(m,am) '	'Ubiquinone Biosynthesis'	0	0	0	0	0	0	0	0	0	0	0	0	0	0	0	0	0	0	0	0	0	0	0	0	0	0	0	0	0	0	0	0	0	0	0	0	0	0
'COQ5mam'	'Ubiquinone biosynthesis methyltransferase COQ5'	'2dp6mobq(m,am) + amet(m,am) -> 2dp6mobq_me(m,am) + ahcys(m,am) + h(m,am) '	'Ubiquinone Biosynthesis'	0	0	0	0	0	0	0	0	0	0	0	0	0	0	0	0	0	0	0	0	0	0	0	0	0	0	0	0	0	0	0	0	0	0	0	0	0	0
'COQ6mam'	'Ubiquinone biosynthesis monooxgenase COQ6'	'2dp6mep(m,am) + o2(m,am) -> 2dp6mobq(m,am) + h2o(m,am) '	'Ubiquinone Biosynthesis'	0	0	0	0	0	0	0	0	0	0	0	0	0	0	0	0	0	0	0	0	0	0	0	0	0	0	0	0	0	0	0	0	0	0	0	0	0	0
'COQ7mam'	'Ubiquinone biosynthesis COQ7'	'2dp6mobq_me(m,am) + h(m,am) + nadph(m,am) + o2(m,am) -> 2dpmhobq(m,am) + h2o(m,am) + nadp(m,am) '	'Ubiquinone Biosynthesis'	0	0	0	0	0	0	0	0	0	0	0	0	0	0	0	0	0	0	0	0	0	0	0	0	0	0	0	0	0	0	0	0	0	0	0	0	0	0
'CORE2GTgam'	'Core 2 acetylglucosaminyltransferase, Golgi apparatus'	'T_antigen(g,am) + uacgam(g,am) -> core2(g,am) + h(g,am) + udp(g,am) '	'O-Glycan Biosynthesis'	0	0	0	0	0	0	0	0	0	0	0	0	0	0	0	0	0	0	0	0	0	0	0	0	0	0	0	0	0	0	0	0	0	0	0	0	0	0
'CORE6GTgam'	'Core 6 beta-GlcNAc-transferase A, Golgi apparatus'	'Tn_antigen(g,am) + uacgam(g,am) -> core6(g,am) + h(g,am) + udp(g,am) '	'O-Glycan Biosynthesis'	0	0	0	0	0	0	0	0	0	0	0	0	0	0	0	0	0	0	0	0	0	0	0	0	0	0	0	0	0	0	0	0	0	0	0	0	0	0
'COUCOAFmam'	'p-coumaroyl-CoA formation'	'T4hcinnm(m,am) + atp(m,am) + coa(m,am) -> amp(m,am) + coucoa(m,am) + ppi(m,am) '	'Ubiquinone Biosynthesis'	0	0	0	0	0	0	0	0	0	0	0	0	0	0	0	0	0	0	0	0	0	0	0	0	0	0	0	0	0	0	0	0	0	0	0	0	0	0
'COUMARINteam'	'xenobiotic transport'	'coumarin(e,am) <=> coumarin(c,am) '	'Transport, Extracellular'	0	0	0	0	0	0	0	0	0	0	0	0	0	0	0	0	0	0	0	0	0	0	0	0	0	0	0	0	0	0	0	0	0	0	0	0	0	0
'COtam'	'CO transporter via diffusion'	'co(c,am) <=> co(e,am) '	'Transport, Extracellular'	0	0	0	0	0	0	0	0	0	0	0	0	0	0	0	0	0	0	0	0	0	0	0	0	0	0	0	0	0	0	0	0	0	0	0	0	0	0
'CPCTDTXam'	'choline-phosphate cytidylyltransferase'	'ctp(c,am) + h(c,am) + ntm2amep(c,am) -> cmpntm2amep(c,am) + ppi(c,am) '	'Glycerophospholipid Metabolism'	0	0	0	0	0	0	0	0	0	0	0	0	0	0	0	0	0	0	0	0	0	0	0	0	0	0	0	0	0	0	0	0	0	0	0	0	0	0
'CPPPGOam'	'coproporphyrinogen oxidase (O2 required)'	'cpppg3(c,am) + 2 h(c,am) + o2(c,am) -> 2 co2(c,am) + 2 h2o(c,am) + pppg9(c,am) '	'Heme Biosynthesis'	0	0	0	0	0	0	0	0	0	0	0	0	0	0	0	0	0	0	0	0	0	0	0	0	0	0	0	0	0	0	0	0	0	0	0	0	0	0
'CREATt4[2]ram'	[]	[]	[]	0	0	0	0	0	0	0	0	0	0	0	0	0	0	0	0	0	0	0	0	0	0	0	0	0	0	0	0	0	0	0	0	0	0	0	0	0	0
'CREATtmdiffiram'	'Creatine transport to/from mitochondria via diffusion'	'creat(c,am) -> creat(m,am) '	'Urea cycle/amino group metabolism'	1000	0	1000	1000	1000	1000	1000	1000	1000	1000	1000	1000	1000	1000	1000	1000	1000	1000	1000	1000	1000	1000	1000	1000	1000	1000	1000	1000	1000	1000	1000	1000	1000	1000	1000	1000	1000	1000
'CRMPteam'	'crmp hs transport'	'crmp_hs(c,am) <=> crmp_hs(e,am) '	'Transport, Extracellular'	0	0	0	0	0	0	0	0	0	0	0	0	0	0	0	0	0	0	0	0	0	0	0	0	0	0	0	0	0	0	0	0	0	0	0	0	0	0
'CRNCAR3tpam'	'carnitine-propcarnitine carrier, peroxisomal'	'crn(c,am) + pcrn(x,am) -> pcrn(c,am) + crn(x,am) '	'Transport, Peroxisomal'	0	0	0	0	0	0	0	0	0	0	0	0	0	0	0	0	0	0	0	0	0	0	0	0	0	0	0	0	0	0	0	0	0	0	0	0	0	0
'CRNCARtpam'	'carnitine-acetylcarnitine carrier, peroxisomal'	'crn(c,am) + acrn(x,am) -> acrn(c,am) + crn(x,am) '	'Transport, Peroxisomal'	0.0171574	0	0.290942	0.290942	0.290942	0.290942	0.290942	0.290942	0.290942	0.290942	0.290942	0.290942	0.290942	0.290942	0.290942	0.290942	0.290942	0.290942	0.290942	0.290942	0.290942	0.290942	0.290942	0.290942	0.290942	0.290942	0.290942	0.290942	0.290942	0.290942	0.290942	0.290942	0.290942	0.290942	0.290942	0.290942	0.290942	0.290942
'CRNtam'	'L-carnitine reversible transport'	'crn(e,am) <=> crn(c,am) '	'Transport, Extracellular'	0	0	4.54747e-13	4.54747e-13	4.54747e-13	4.54747e-13	4.54747e-13	4.54747e-13	4.54747e-13	4.54747e-13	4.54747e-13	4.54747e-13	4.54747e-13	4.54747e-13	4.54747e-13	4.54747e-13	4.54747e-13	4.54747e-13	4.54747e-13	4.54747e-13	4.54747e-13	4.54747e-13	4.54747e-13	4.54747e-13	4.54747e-13	4.54747e-13	4.54747e-13	4.54747e-13	4.54747e-13	4.54747e-13	4.54747e-13	4.54747e-13	4.54747e-13	4.54747e-13	4.54747e-13	4.54747e-13	4.54747e-13	4.54747e-13
'CRNtHaam'	'L-carnitine outward transport (H+ antiport)'	'crn(c,am) + h(e,am) -> h(c,am) + crn(e,am) '	'Transport, Extracellular'	0	0	0	0	0	0	0	0	0	0	0	0	0	0	0	0	0	0	0	0	0	0	0	0	0	0	0	0	0	0	0	0	0	0	0	0	0	0
'CRNtimam'	'L-carnitine transport out of mitochondria via diffusion'	'crn(m,am) -> crn(c,am) '	'Transport, Mitochondrial'	0.0605912	0	0.01873	0.01873	0.01873	0.01873	0.01873	0.01873	0.01873	0.01873	0.01873	0.01873	0.01873	0.01873	0.01873	0.01873	0.01873	0.01873	0.01873	0.01873	0.01873	0.01873	0.01873	0.01873	0.01873	0.01873	0.01873	0.01873	0.01873	0.01873	0.01873	0.01873	0.01873	0.01873	0.01873	0.01873	0.01873	0.01873
'CRNtuIRam'	'L-carnitine inward uniport'	'crn(e,am) -> crn(c,am) '	'Transport, Extracellular'	0	0	0	0	0	0	0	0	0	0	0	0	0	0	0	0	0	0	0	0	0	0	0	0	0	0	0	0	0	0	0	0	0	0	0	0	0	0
'CRNtuNaam'	'L-carnitine inward transport by Na+ symport'	'crn(e,am) + na1(e,am) -> crn(c,am) + na1(c,am) '	'Transport, Extracellular'	0	0	0	0	0	0	0	0	0	0	0	0	0	0	0	0	0	0	0	0	0	0	0	0	0	0	0	0	0	0	0	0	0	0	0	0	0	0
'CRNtxam'	'carnitine transport peroxisome to mitochondria'	'dmnoncrn(x,am) <=> dmnoncrn(m,am) '	'Transport, Peroxisomal'	0	0	-4.54747e-13	-4.54747e-13	-4.54747e-13	-4.54747e-13	-4.54747e-13	-4.54747e-13	-4.54747e-13	-4.54747e-13	-4.54747e-13	-4.54747e-13	-4.54747e-13	-4.54747e-13	-4.54747e-13	-4.54747e-13	-4.54747e-13	-4.54747e-13	-4.54747e-13	-4.54747e-13	-4.54747e-13	-4.54747e-13	-4.54747e-13	-4.54747e-13	-4.54747e-13	-4.54747e-13	-4.54747e-13	-4.54747e-13	-4.54747e-13	-4.54747e-13	-4.54747e-13	-4.54747e-13	-4.54747e-13	-4.54747e-13	-4.54747e-13	-4.54747e-13	-4.54747e-13	-4.54747e-13
'CRTSLtam'	'cortisol transmembrane (homo sapiens) transport'	'crtsl(e,am) <=> crtsl(c,am) '	'Transport, Extracellular'	0	0	0	0	0	0	0	0	0	0	0	0	0	0	0	0	0	0	0	0	0	0	0	0	0	0	0	0	0	0	0	0	0	0	0	0	0	0
'CRTSLtmam'	'cortisol intracellular transport'	'crtsl(c,am) <=> crtsl(m,am) '	'Transport, Mitochondrial'	0	0	0	0	0	0	0	0	0	0	0	0	0	0	0	0	0	0	0	0	0	0	0	0	0	0	0	0	0	0	0	0	0	0	0	0	0	0
'CRTSLtram'	'cortisol intracellular transport'	'crtsl(c,am) <=> crtsl(r,am) '	'Transport, Endoplasmic Reticular'	0	0	0	0	0	0	0	0	0	0	0	0	0	0	0	0	0	0	0	0	0	0	0	0	0	0	0	0	0	0	0	0	0	0	0	0	0	0
'CRTSTRNtam'	'corticosterone transmembrane (homo sapiens) transport'	'crtstrn(e,am) <=> crtstrn(c,am) '	'Transport, Extracellular'	0	0	0	0	0	0	0	0	0	0	0	0	0	0	0	0	0	0	0	0	0	0	0	0	0	0	0	0	0	0	0	0	0	0	0	0	0	0
'CRTSTRNtmam'	'corticosterone intracellular transport'	'crtstrn(c,am) <=> crtstrn(m,am) '	'Transport, Mitochondrial'	0	0	0	0	0	0	0	0	0	0	0	0	0	0	0	0	0	0	0	0	0	0	0	0	0	0	0	0	0	0	0	0	0	0	0	0	0	0
'CRTSTRNtram'	'corticosterone intracellular transport'	'crtstrn(c,am) <=> crtstrn(r,am) '	'Transport, Endoplasmic Reticular'	0	0	0	0	0	0	0	0	0	0	0	0	0	0	0	0	0	0	0	0	0	0	0	0	0	0	0	0	0	0	0	0	0	0	0	0	0	0
'CRVNCtram'	'fatty acid transport via diffusion'	'crvnc(e,am) <=> crvnc(c,am) '	'Transport, Extracellular'	-1000	-1000	-1000	-1000	-1000	-1000	-1000	-1000	-1000	-1000	-1000	-1000	-1000	-1000	-1000	-1000	-1000	-1000	-1000	-1000	-1000	-1000	-1000	-1000	-1000	-1000	-1000	-1000	-1000	-1000	-1000	-1000	-1000	-1000	-1000	-1000	-1000	-1000
'CSNATam'	'carnitine O-acetyltransferase'	'accoa(c,am) + crn(c,am) -> acrn(c,am) + coa(c,am) '	'Carnitine shuttle'	999.983	1000	999.709	999.709	999.709	999.709	999.709	999.709	999.709	999.709	999.709	999.709	999.709	999.709	999.709	999.709	999.709	999.709	999.709	999.709	999.709	999.709	999.709	999.709	999.709	999.709	999.709	999.709	999.709	999.709	999.709	999.709	999.709	999.709	999.709	999.709	999.709	999.709
'CSNAT2mam'	'carnitine O-aceyltransferase, mitochondrial'	'coa(m,am) + pcrn(m,am) <=> crn(m,am) + ppcoa(m,am) '	'Carnitine shuttle'	0	0	-2.27374e-13	-2.27374e-13	-2.27374e-13	-2.27374e-13	-2.27374e-13	-2.27374e-13	-2.27374e-13	-2.27374e-13	-2.27374e-13	-2.27374e-13	-2.27374e-13	-2.27374e-13	-2.27374e-13	-2.27374e-13	-2.27374e-13	-2.27374e-13	-2.27374e-13	-2.27374e-13	-2.27374e-13	-2.27374e-13	-2.27374e-13	-2.27374e-13	-2.27374e-13	-2.27374e-13	-2.27374e-13	-2.27374e-13	-2.27374e-13	-2.27374e-13	-2.27374e-13	-2.27374e-13	-2.27374e-13	-2.27374e-13	-2.27374e-13	-2.27374e-13	-2.27374e-13	-2.27374e-13
'CSNAT2xam'	'carnitine dimethyl nonanoyl transferase, revsible, peroxisomal'	'crn(x,am) + dmnoncoa(x,am) <=> coa(x,am) + dmnoncrn(x,am) '	'Fatty Acid Metabolism'	0	0	-2.27374e-13	-2.27374e-13	-2.27374e-13	-2.27374e-13	-2.27374e-13	-2.27374e-13	-2.27374e-13	-2.27374e-13	-2.27374e-13	-2.27374e-13	-2.27374e-13	-2.27374e-13	-2.27374e-13	-2.27374e-13	-2.27374e-13	-2.27374e-13	-2.27374e-13	-2.27374e-13	-2.27374e-13	-2.27374e-13	-2.27374e-13	-2.27374e-13	-2.27374e-13	-2.27374e-13	-2.27374e-13	-2.27374e-13	-2.27374e-13	-2.27374e-13	-2.27374e-13	-2.27374e-13	-2.27374e-13	-2.27374e-13	-2.27374e-13	-2.27374e-13	-2.27374e-13	-2.27374e-13
'CSNAT3xam'	'carnitine O-aceyltransferase, peroxisomal'	'crn(x,am) + ppcoa(x,am) <=> coa(x,am) + pcrn(x,am) '	'Carnitine shuttle'	0	0	-2.27374e-13	-2.27374e-13	-2.27374e-13	-2.27374e-13	-2.27374e-13	-2.27374e-13	-2.27374e-13	-2.27374e-13	-2.27374e-13	-2.27374e-13	-2.27374e-13	-2.27374e-13	-2.27374e-13	-2.27374e-13	-2.27374e-13	-2.27374e-13	-2.27374e-13	-2.27374e-13	-2.27374e-13	-2.27374e-13	-2.27374e-13	-2.27374e-13	-2.27374e-13	-2.27374e-13	-2.27374e-13	-2.27374e-13	-2.27374e-13	-2.27374e-13	-2.27374e-13	-2.27374e-13	-2.27374e-13	-2.27374e-13	-2.27374e-13	-2.27374e-13	-2.27374e-13	-2.27374e-13
'CSNATeram'	'carnitine O-acetyltransferase, endolasmic reticulum'	'accoa(r,am) + crn(r,am) <=> acrn(r,am) + coa(r,am) '	'Fatty Acid Metabolism'	0	0	0	0	0	0	0	0	0	0	0	0	0	0	0	0	0	0	0	0	0	0	0	0	0	0	0	0	0	0	0	0	0	0	0	0	0	0
'CSNATmam'	'carnitine O-aceyltransferase, mitochondrial'	'acrn(m,am) + coa(m,am) <=> accoa(m,am) + crn(m,am) '	'Fatty Acid Metabolism'	0	0	0	0	0	0	0	0	0	0	0	0	0	0	0	0	0	0	0	0	0	0	0	0	0	0	0	0	0	0	0	0	0	0	0	0	0	0
'CSNATpam'	'carnitine O-acetyltransferase, reverse direction, peroxisomal'	'accoa(x,am) + crn(x,am) <=> acrn(x,am) + coa(x,am) '	'Fatty Acid Metabolism'	0.0171574	0	0.290942	0.290942	0.290942	0.290942	0.290942	0.290942	0.290942	0.290942	0.290942	0.290942	0.290942	0.290942	0.290942	0.290942	0.290942	0.290942	0.290942	0.290942	0.290942	0.290942	0.290942	0.290942	0.290942	0.290942	0.290942	0.290942	0.290942	0.290942	0.290942	0.290942	0.290942	0.290942	0.290942	0.290942	0.290942	0.290942
'CSNATram'	'carnitine O-acetyltransferase'	'accoa(c,am) + crn(c,am) <=> acrn(c,am) + coa(c,am) '	'Carnitine shuttle'	-1000	-1000	-1000	-1000	-1000	-1000	-1000	-1000	-1000	-1000	-1000	-1000	-1000	-1000	-1000	-1000	-1000	-1000	-1000	-1000	-1000	-1000	-1000	-1000	-1000	-1000	-1000	-1000	-1000	-1000	-1000	-1000	-1000	-1000	-1000	-1000	-1000	-1000
'CSNtam'	'cytosine transport via facilated diffusion'	'csn(e,am) <=> csn(c,am) '	'Transport, Extracellular'	0	0	0	0	0	0	0	0	0	0	0	0	0	0	0	0	0	0	0	0	0	0	0	0	0	0	0	0	0	0	0	0	0	0	0	0	0	0
'CSPG_Atam'	'chondroitin sulfate A transport, golgi to extracellular'	'cspg_a(g,am) -> cspg_a(e,am) '	'Transport, Extracellular'	0	0	0	0	0	0	0	0	0	0	0	0	0	0	0	0	0	0	0	0	0	0	0	0	0	0	0	0	0	0	0	0	0	0	0	0	0	0
'CSPG_Atlyam'	'chondroitin sulfate A transport, extracellular to lysosome'	'cspg_a(e,am) -> cspg_a(l,am) '	'Transport, Lysosomal'	0	0	0	0	0	0	0	0	0	0	0	0	0	0	0	0	0	0	0	0	0	0	0	0	0	0	0	0	0	0	0	0	0	0	0	0	0	0
'CSPG_Btam'	'chondroitin sulfate B transport, golgi to extracellular'	'cspg_b(g,am) -> cspg_b(e,am) '	'Transport, Extracellular'	0	0	0	0	0	0	0	0	0	0	0	0	0	0	0	0	0	0	0	0	0	0	0	0	0	0	0	0	0	0	0	0	0	0	0	0	0	0
'CSPG_Btlyam'	'chondroitin sulfate B transport, extracellular to lysosome'	'cspg_b(e,am) -> cspg_b(l,am) '	'Transport, Lysosomal'	0	0	0	0	0	0	0	0	0	0	0	0	0	0	0	0	0	0	0	0	0	0	0	0	0	0	0	0	0	0	0	0	0	0	0	0	0	0
'CSPG_Ctam'	'chondroitin sulfate C transport, golgi to extracellular'	'cspg_c(g,am) -> cspg_c(e,am) '	'Transport, Extracellular'	0	0	0	0	0	0	0	0	0	0	0	0	0	0	0	0	0	0	0	0	0	0	0	0	0	0	0	0	0	0	0	0	0	0	0	0	0	0
'CSPG_Ctlyam'	'chondroitin sulfate C transport, extracellular to lysosome'	'cspg_c(e,am) -> cspg_c(l,am) '	'Transport, Lysosomal'	0	0	0	0	0	0	0	0	0	0	0	0	0	0	0	0	0	0	0	0	0	0	0	0	0	0	0	0	0	0	0	0	0	0	0	0	0	0
'CSPG_Dtam'	'chondroitin sulfate D transport, golgi to extracellular'	'cspg_d(g,am) -> cspg_d(e,am) '	'Transport, Extracellular'	0	0	0	0	0	0	0	0	0	0	0	0	0	0	0	0	0	0	0	0	0	0	0	0	0	0	0	0	0	0	0	0	0	0	0	0	0	0
'CSPG_Dtlyam'	'chondroitin sulfate D transport, extracellular to lysosome'	'cspg_d(e,am) -> cspg_d(l,am) '	'Transport, Lysosomal'	0	0	0	0	0	0	0	0	0	0	0	0	0	0	0	0	0	0	0	0	0	0	0	0	0	0	0	0	0	0	0	0	0	0	0	0	0	0
'CSPG_Etam'	'chondroitin sulfate E transport, golgi to extracellular'	'cspg_e(g,am) -> cspg_e(e,am) '	'Transport, Extracellular'	0	0	0	0	0	0	0	0	0	0	0	0	0	0	0	0	0	0	0	0	0	0	0	0	0	0	0	0	0	0	0	0	0	0	0	0	0	0
'CSPG_Etlyam'	'chondroitin sulfate E transport, extracellular to lysosome'	'cspg_e(e,am) -> cspg_e(l,am) '	'Transport, Lysosomal'	0	0	0	0	0	0	0	0	0	0	0	0	0	0	0	0	0	0	0	0	0	0	0	0	0	0	0	0	0	0	0	0	0	0	0	0	0	0
'CSmam'	'citrate synthase'	'accoa(m,am) + h2o(m,am) + oaa(m,am) -> cit(m,am) + coa(m,am) + h(m,am) '	'Citric Acid Cycle'	0	0	0	0	0	0	0	0	0	0	0	0	0	0	0	0	0	0	0	0	0	0	0	0	0	0	0	0	0	0	0	0	0	0	0	0	0	0
'CTPS1am'	'CTP synthase (NH3)'	'atp(c,am) + nh4(c,am) + utp(c,am) -> adp(c,am) + ctp(c,am) + 2 h(c,am) + pi(c,am) '	'Nucleotides'	0.00212741	0	0	0	0	0	0	0	0	0	0	0	0	0	0	0	0	0	0	0	0	0	0	0	0	0	0	0	0	0	0	0	0	0	0	0	0	0
'CTPS2am'	'CTP synthase (glutamine)'	'atp(c,am) + gln-L(c,am) + h2o(c,am) + utp(c,am) -> adp(c,am) + ctp(c,am) + glu-L(c,am) + 2 h(c,am) + pi(c,am) '	'Pyrimidine Biosynthesis'	0	0.00410257	0.0752087	0.0752087	0.0752087	0.0752087	0.0752087	0.0752087	0.0752087	0.0752087	0.0752087	0.0752087	0.0752087	0.0752087	0.0752087	0.0752087	0.0752087	0.0752087	0.0752087	0.0752087	0.0752087	0.0752087	0.0752087	0.0752087	0.0752087	0.0752087	0.0752087	0.0752087	0.0752087	0.0752087	0.0752087	0.0752087	0.0752087	0.0752087	0.0752087	0.0752087	0.0752087	0.0752087
'CTPtnam'	'CTP diffusion in nucleus'	'ctp(c,am) <=> ctp(n,am) '	'Transport, Nuclear'	0	0	0	0	0	0	0	0	0	0	0	0	0	0	0	0	0	0	0	0	0	0	0	0	0	0	0	0	0	0	0	0	0	0	0	0	0	0
'CYANSTmam'	'Cyanide sulfurtransferase, mitochondrial'	'cyan(m,am) + tsul(m,am) -> h(m,am) + so3(m,am) + tcynt(m,am) '	'Cysteine Metabolism'	0	0	0	0	0	0	0	0	0	0	0	0	0	0	0	0	0	0	0	0	0	0	0	0	0	0	0	0	0	0	0	0	0	0	0	0	0	0
'CYANtam'	'Cyanide transport via diffusion (extracellular to cytosol)'	'cyan(e,am) <=> cyan(c,am) '	'Transport, Extracellular'	0	0	2.27374e-13	2.27374e-13	2.27374e-13	2.27374e-13	2.27374e-13	2.27374e-13	2.27374e-13	2.27374e-13	2.27374e-13	2.27374e-13	2.27374e-13	2.27374e-13	2.27374e-13	2.27374e-13	2.27374e-13	2.27374e-13	2.27374e-13	2.27374e-13	2.27374e-13	2.27374e-13	2.27374e-13	2.27374e-13	2.27374e-13	2.27374e-13	2.27374e-13	2.27374e-13	2.27374e-13	2.27374e-13	2.27374e-13	2.27374e-13	2.27374e-13	2.27374e-13	2.27374e-13	2.27374e-13	2.27374e-13	2.27374e-13
'CYANtmam'	'Cyanide transport via diffusion (mitochondrial)'	'cyan(c,am) <=> cyan(m,am) '	'Transport, Mitochondrial'	0	0	2.27374e-13	2.27374e-13	2.27374e-13	2.27374e-13	2.27374e-13	2.27374e-13	2.27374e-13	2.27374e-13	2.27374e-13	2.27374e-13	2.27374e-13	2.27374e-13	2.27374e-13	2.27374e-13	2.27374e-13	2.27374e-13	2.27374e-13	2.27374e-13	2.27374e-13	2.27374e-13	2.27374e-13	2.27374e-13	2.27374e-13	2.27374e-13	2.27374e-13	2.27374e-13	2.27374e-13	2.27374e-13	2.27374e-13	2.27374e-13	2.27374e-13	2.27374e-13	2.27374e-13	2.27374e-13	2.27374e-13	2.27374e-13
'CYOOm2am'	'cytochrome c oxidase, mitochondrial Complex IV'	'4 focytC(m,am) + 8 h(m,am) + o2(m,am) -> 4 h(c,am) + 4 ficytC(m,am) + 2 h2o(m,am) '	[]	0.297265	0.00852473	0.1224	0.1224	0.1224	0.1224	0.1224	0.1224	0.1224	0.1224	0.1224	0.1224	0.1224	0.1224	0.1224	0.1224	0.1224	0.1224	0.1224	0.1224	0.1224	0.1224	0.1224	0.1224	0.1224	0.1224	0.1224	0.1224	0.1224	0.1224	0.1224	0.1224	0.1224	0.1224	0.1224	0.1224	0.1224	0.1224
'CYOOm3am'	'cytochrome c oxidase, mitochondrial Complex IV'	'4 h(c,am) + 4 ficytC(m,am) + 1.96 h2o(m,am) + 0.02 o2s(m,am) -> 4 focytC(m,am) + 7.92 h(m,am) + o2(m,am) '	'Oxidative Phosphorylation'	0	0	0	0	0	0	0	0	0	0	0	0	0	0	0	0	0	0	0	0	0	0	0	0	0	0	0	0	0	0	0	0	0	0	0	0	0	0
'CYOR-u10mam'	'ubiquinol-6 cytochrome c reductase, Complex III'	'2 ficytC(m,am) + 2 h(m,am) + q10h2(m,am) -> 4 h(c,am) + 2 focytC(m,am) + q10(m,am) '	'Oxidative Phosphorylation'	0.594531	0.0170495	0.283405	0.283405	0.283405	0.283405	0.283405	0.283405	0.283405	0.283405	0.283405	0.283405	0.283405	0.283405	0.283405	0.283405	0.283405	0.283405	0.283405	0.283405	0.283405	0.283405	0.283405	0.283405	0.283405	0.283405	0.283405	0.283405	0.283405	0.283405	0.283405	0.283405	0.283405	0.283405	0.283405	0.283405	0.283405	0.283405
'CYSALANaExam'	'L-alanine/L-cysteine Na-dependent exchange (Cys-L in)'	'ala-L(c,am) + cys-L(e,am) + na1(e,am) -> cys-L(c,am) + na1(c,am) + ala-L(e,am) '	'Transport, Extracellular'	0	0	0	0	0	0	0	0	0	0	0	0	0	0	0	0	0	0	0	0	0	0	0	0	0	0	0	0	0	0	0	0	0	0	0	0	0	0
'CYSAMOam'	'Cysteamine oxygenase'	'cysam(c,am) + o2(c,am) -> 2 h(c,am) + hyptaur(c,am) '	'Taurine and hypotaurine metabolism'	0	0	0	0	0	0	0	0	0	0	0	0	0	0	0	0	0	0	0	0	0	0	0	0	0	0	0	0	0	0	0	0	0	0	0	0	0	0
'CYSASNNaExam'	'L-cysteine/L-asparagine Na-dependent exchange (Cys-L in)'	'asn-L(c,am) + cys-L(e,am) + na1(e,am) -> cys-L(c,am) + na1(c,am) + asn-L(e,am) '	'Transport, Extracellular'	0	0	0	0	0	0	0	0	0	0	0	0	0	0	0	0	0	0	0	0	0	0	0	0	0	0	0	0	0	0	0	0	0	0	0	0	0	0
'CYSGLNNaExam'	'L-cysteine/L-glutamine Na-dependent exchange (Cys-L in)'	'gln-L(c,am) + cys-L(e,am) + na1(e,am) -> cys-L(c,am) + na1(c,am) + gln-L(e,am) '	'Transport, Extracellular'	0	0	0	0	0	0	0	0	0	0	0	0	0	0	0	0	0	0	0	0	0	0	0	0	0	0	0	0	0	0	0	0	0	0	0	0	0	0
'CYSGLUexRam'	'L-cysteine/L-glutamine reversible exchanger'	'gln-L(c,am) + cys-L(e,am) <=> cys-L(c,am) + gln-L(e,am) '	'Transport, Extracellular'	0	1000	0	0	0	0	0	0	0	0	0	0	0	0	0	0	0	0	0	0	0	0	0	0	0	0	0	0	0	0	0	0	0	0	0	0	0	0
'CYSGLYexam'	'L-cysteine/glycine exchanger'	'cys-L(c,am) + gly(e,am) -> gly(c,am) + cys-L(e,am) '	'Transport, Extracellular'	1000	1000	0	0	0	0	0	0	0	0	0	0	0	0	0	0	0	0	0	0	0	0	0	0	0	0	0	0	0	0	0	0	0	0	0	0	0	0
'CYSGLYexRam'	'L-cysteine/glycine reversible exchanger'	'cys-L(c,am) + gly(e,am) <=> gly(c,am) + cys-L(e,am) '	'Transport, Extracellular'	1000	1000	0	0	0	0	0	0	0	0	0	0	0	0	0	0	0	0	0	0	0	0	0	0	0	0	0	0	0	0	0	0	0	0	0	0	0	0
'CYSSERNaExam'	'L-serine/L-cysteine Na-dependent exchange (Cys-L in)'	'ser-L(c,am) + cys-L(e,am) + na1(e,am) -> cys-L(c,am) + na1(c,am) + ser-L(e,am) '	'Transport, Extracellular'	0	0	0	0	0	0	0	0	0	0	0	0	0	0	0	0	0	0	0	0	0	0	0	0	0	0	0	0	0	0	0	0	0	0	0	0	0	0
'CYSTAam'	'cysteine transaminase'	'akg(c,am) + cys-L(c,am) <=> glu-L(c,am) + mercppyr(c,am) '	'Cysteine Metabolism'	0	0	0	0	0	0	0	0	0	0	0	0	0	0	0	0	0	0	0	0	0	0	0	0	0	0	0	0	0	0	0	0	0	0	0	0	0	0
'CYSTAmam'	'cysteine transaminase (mitochondrial)'	'akg(m,am) + cys-L(m,am) <=> glu-L(m,am) + mercppyr(m,am) '	'Cysteine Metabolism'	0	0	0	0	0	0	0	0	0	0	0	0	0	0	0	0	0	0	0	0	0	0	0	0	0	0	0	0	0	0	0	0	0	0	0	0	0	0
'CYSTGLam'	'cystathionine g-lyase'	'cyst-L(c,am) + h2o(c,am) -> 2obut(c,am) + cys-L(c,am) + nh4(c,am) '	'Cysteine Metabolism'	0.0034326	0	0	0	0	0	0	0	0	0	0	0	0	0	0	0	0	0	0	0	0	0	0	0	0	0	0	0	0	0	0	0	0	0	0	0	0	0
'CYSTGLUexam'	'L-cystine/L-glutamate exchanger'	'glu-L(c,am) + Lcystin(e,am) -> Lcystin(c,am) + glu-L(e,am) '	'Transport, Extracellular'	0	0	0	0	0	0	0	0	0	0	0	0	0	0	0	0	0	0	0	0	0	0	0	0	0	0	0	0	0	0	0	0	0	0	0	0	0	0
'CYSTHRNaExam'	'L-cysteine/L-threonine Na-dependent exchange (Cys-L in)'	'thr-L(c,am) + cys-L(e,am) + na1(e,am) -> cys-L(c,am) + na1(c,am) + thr-L(e,am) '	'Transport, Extracellular'	0	0	0	0	0	0	0	0	0	0	0	0	0	0	0	0	0	0	0	0	0	0	0	0	0	0	0	0	0	0	0	0	0	0	0	0	0	0
'CYSTSam'	'cystathionine beta-synthase'	'hcys-L(c,am) + ser-L(c,am) -> cyst-L(c,am) + h2o(c,am) '	'Methionine Metabolism'	0.0034326	0	0	0	0	0	0	0	0	0	0	0	0	0	0	0	0	0	0	0	0	0	0	0	0	0	0	0	0	0	0	0	0	0	0	0	0	0
'CYSTSERexam'	'L-cystine/glycine exchanger (cystine in)'	'ser-L(c,am) + Lcystin(e,am) -> Lcystin(c,am) + ser-L(e,am) '	'Transport, Extracellular'	0	0	0	0	0	0	0	0	0	0	0	0	0	0	0	0	0	0	0	0	0	0	0	0	0	0	0	0	0	0	0	0	0	0	0	0	0	0
'CYSt4am'	'L-cysteine reversible transport via sodium symport'	'cys-L(e,am) + na1(e,am) -> cys-L(c,am) + na1(c,am) '	'Transport, Extracellular'	1000	0	0	0	0	0	0	0	0	0	0	0	0	0	0	0	0	0	0	0	0	0	0	0	0	0	0	0	0	0	0	0	0	0	0	0	0	0
'CYStecam'	'L-cysteine transport via diffusion (extracellular to cytosol)'	'cys-L(e,am) <=> cys-L(c,am) '	'Transport, Extracellular'	1000	1000	0	0	0	0	0	0	0	0	0	0	0	0	0	0	0	0	0	0	0	0	0	0	0	0	0	0	0	0	0	0	0	0	0	0	0	0
'CYTDam'	'cytidine deaminase'	'cytd(c,am) + h(c,am) + h2o(c,am) -> nh4(c,am) + uri(c,am) '	'Pyrimidine Catabolism'	0	0	0	0	0	0	0	0	0	0	0	0	0	0	0	0	0	0	0	0	0	0	0	0	0	0	0	0	0	0	0	0	0	0	0	0	0	0
'CYTDK1am'	'cytidine kinase (ATP)'	'atp(c,am) + cytd(c,am) -> adp(c,am) + cmp(c,am) + h(c,am) '	'Nucleotides'	0	0	0	0	0	0	0	0	0	0	0	0	0	0	0	0	0	0	0	0	0	0	0	0	0	0	0	0	0	0	0	0	0	0	0	0	0	0
'CYTDK2mam'	'cytidine kinase (ATP), mitochondrial'	'atp(m,am) + cytd(m,am) -> adp(m,am) + cmp(m,am) + h(m,am) '	'Nucleotides'	0	0	9.98976e-10	9.98976e-10	9.98976e-10	9.98976e-10	9.98976e-10	9.98976e-10	9.98976e-10	9.98976e-10	9.98976e-10	9.98976e-10	9.98976e-10	9.98976e-10	9.98976e-10	9.98976e-10	9.98976e-10	9.98976e-10	9.98976e-10	9.98976e-10	9.98976e-10	9.98976e-10	9.98976e-10	9.98976e-10	9.98976e-10	9.98976e-10	9.98976e-10	9.98976e-10	9.98976e-10	9.98976e-10	9.98976e-10	9.98976e-10	9.98976e-10	9.98976e-10	9.98976e-10	9.98976e-10	9.98976e-10	9.98976e-10
'CYTDnam'	'cytidine deaminase, nuclear'	'cytd(n,am) + h(n,am) + h2o(n,am) -> nh4(n,am) + uri(n,am) '	'Nucleotides'	0	0	0	0	0	0	0	0	0	0	0	0	0	0	0	0	0	0	0	0	0	0	0	0	0	0	0	0	0	0	0	0	0	0	0	0	0	0
'CYTDtam'	'cytidine facilated transport in cytosol'	'cytd(e,am) <=> cytd(c,am) '	'Transport, Extracellular'	0	0	0	0	0	0	0	0	0	0	0	0	0	0	0	0	0	0	0	0	0	0	0	0	0	0	0	0	0	0	0	0	0	0	0	0	0	0
'CYTDt4am'	'cytidine transport in via sodium symport'	'cytd(e,am) + na1(e,am) -> cytd(c,am) + na1(c,am) '	'Transport, Extracellular'	0	0	0	0	0	0	0	0	0	0	0	0	0	0	0	0	0	0	0	0	0	0	0	0	0	0	0	0	0	0	0	0	0	0	0	0	0	0
'CYTDt5am'	'cytidine transport (1:2 Na/cytd cotransport)'	'cytd(e,am) + 2 na1(e,am) -> cytd(c,am) + 2 na1(c,am) '	'Transport, Extracellular'	0	0	0	0	0	0	0	0	0	0	0	0	0	0	0	0	0	0	0	0	0	0	0	0	0	0	0	0	0	0	0	0	0	0	0	0	0	0
'CYTDtlam'	'Cytidine facilated transport from lysosome'	'cytd(l,am) <=> cytd(c,am) '	'Transport, Lysosomal'	0	0	0	0	0	0	0	0	0	0	0	0	0	0	0	0	0	0	0	0	0	0	0	0	0	0	0	0	0	0	0	0	0	0	0	0	0	0
'CYTDtmam'	'cytidine facilated transport in mitochondria'	'cytd(c,am) <=> cytd(m,am) '	'Transport, Mitochondrial'	0	0	9.98976e-10	9.98976e-10	9.98976e-10	9.98976e-10	9.98976e-10	9.98976e-10	9.98976e-10	9.98976e-10	9.98976e-10	9.98976e-10	9.98976e-10	9.98976e-10	9.98976e-10	9.98976e-10	9.98976e-10	9.98976e-10	9.98976e-10	9.98976e-10	9.98976e-10	9.98976e-10	9.98976e-10	9.98976e-10	9.98976e-10	9.98976e-10	9.98976e-10	9.98976e-10	9.98976e-10	9.98976e-10	9.98976e-10	9.98976e-10	9.98976e-10	9.98976e-10	9.98976e-10	9.98976e-10	9.98976e-10	9.98976e-10
'CYTDtnam'	'cytidine transport in nucleus'	'cytd(c,am) <=> cytd(n,am) '	'Transport, Nuclear'	0	0	0	0	0	0	0	0	0	0	0	0	0	0	0	0	0	0	0	0	0	0	0	0	0	0	0	0	0	0	0	0	0	0	0	0	0	0
'CYTK1am'	'cytidylate kinase (CMP)'	'atp(c,am) + cmp(c,am) <=> adp(c,am) + cdp(c,am) '	'Nucleotides'	0.00096768	1000	-1000	-1000	-1000	-1000	-1000	-1000	-1000	-1000	-1000	-1000	-1000	-1000	-1000	-1000	-1000	-1000	-1000	-1000	-1000	-1000	-1000	-1000	-1000	-1000	-1000	-1000	-1000	-1000	-1000	-1000	-1000	-1000	-1000	-1000	-1000	-1000
'CYTK10am'	'cytidylate kinase (CMP,dGTP)'	'cmp(c,am) + dgtp(c,am) <=> cdp(c,am) + dgdp(c,am) '	'Nucleotides'	-1000	-1000	-1000	-1000	-1000	-1000	-1000	-1000	-1000	-1000	-1000	-1000	-1000	-1000	-1000	-1000	-1000	-1000	-1000	-1000	-1000	-1000	-1000	-1000	-1000	-1000	-1000	-1000	-1000	-1000	-1000	-1000	-1000	-1000	-1000	-1000	-1000	-1000
'CYTK10nam'	'cytidylate kinase (CMP,dGTP),nuclear'	'cmp(n,am) + dgtp(n,am) <=> cdp(n,am) + dgdp(n,am) '	'Nucleotides'	1000	1000	333.333	333.333	333.333	333.333	333.333	333.333	333.333	333.333	333.333	333.333	333.333	333.333	333.333	333.333	333.333	333.333	333.333	333.333	333.333	333.333	333.333	333.333	333.333	333.333	333.333	333.333	333.333	333.333	333.333	333.333	333.333	333.333	333.333	333.333	333.333	333.333
'CYTK11am'	'cytidylate kinase (dCMP,dGTP)'	'dcmp(c,am) + dgtp(c,am) <=> dcdp(c,am) + dgdp(c,am) '	'Nucleotides'	1000	1000	-1000	-1000	-1000	-1000	-1000	-1000	-1000	-1000	-1000	-1000	-1000	-1000	-1000	-1000	-1000	-1000	-1000	-1000	-1000	-1000	-1000	-1000	-1000	-1000	-1000	-1000	-1000	-1000	-1000	-1000	-1000	-1000	-1000	-1000	-1000	-1000
'CYTK11nam'	'cytidylate kinase (dCMP,dGTP),nuclear'	'dcmp(n,am) + dgtp(n,am) <=> dcdp(n,am) + dgdp(n,am) '	'Nucleotides'	-1000	-1000	333.333	333.333	333.333	333.333	333.333	333.333	333.333	333.333	333.333	333.333	333.333	333.333	333.333	333.333	333.333	333.333	333.333	333.333	333.333	333.333	333.333	333.333	333.333	333.333	333.333	333.333	333.333	333.333	333.333	333.333	333.333	333.333	333.333	333.333	333.333	333.333
'CYTK12am'	'cytidylate kinase (dCMP,dCTP)'	'dcmp(c,am) + dctp(c,am) <=> 2 dcdp(c,am) '	'Nucleotides'	-1000	1000	-1000	-1000	-1000	-1000	-1000	-1000	-1000	-1000	-1000	-1000	-1000	-1000	-1000	-1000	-1000	-1000	-1000	-1000	-1000	-1000	-1000	-1000	-1000	-1000	-1000	-1000	-1000	-1000	-1000	-1000	-1000	-1000	-1000	-1000	-1000	-1000
'CYTK12nam'	'cytidylate kinase (dCMP,dCTP),nuclear'	'dcmp(n,am) + dctp(n,am) <=> 2 dcdp(n,am) '	'Nucleotides'	1000	1000	333.333	333.333	333.333	333.333	333.333	333.333	333.333	333.333	333.333	333.333	333.333	333.333	333.333	333.333	333.333	333.333	333.333	333.333	333.333	333.333	333.333	333.333	333.333	333.333	333.333	333.333	333.333	333.333	333.333	333.333	333.333	333.333	333.333	333.333	333.333	333.333
'CYTK13am'	'cytidylate kinase (dCMP,dATP)'	'datp(c,am) + dcmp(c,am) <=> dadp(c,am) + dcdp(c,am) '	'Nucleotides'	0.202377	1000	4.99313e-10	4.99313e-10	4.99313e-10	4.99313e-10	4.99313e-10	4.99313e-10	4.99313e-10	4.99313e-10	4.99313e-10	4.99313e-10	4.99313e-10	4.99313e-10	4.99313e-10	4.99313e-10	4.99313e-10	4.99313e-10	4.99313e-10	4.99313e-10	4.99313e-10	4.99313e-10	4.99313e-10	4.99313e-10	4.99313e-10	4.99313e-10	4.99313e-10	4.99313e-10	4.99313e-10	4.99313e-10	4.99313e-10	4.99313e-10	4.99313e-10	4.99313e-10	4.99313e-10	4.99313e-10	4.99313e-10	4.99313e-10
'CYTK13nam'	'cytidylate kinase (dCMP,dATP),nuclear'	'datp(n,am) + dcmp(n,am) <=> dadp(n,am) + dcdp(n,am) '	'Nucleotides'	1000	1000	333.333	333.333	333.333	333.333	333.333	333.333	333.333	333.333	333.333	333.333	333.333	333.333	333.333	333.333	333.333	333.333	333.333	333.333	333.333	333.333	333.333	333.333	333.333	333.333	333.333	333.333	333.333	333.333	333.333	333.333	333.333	333.333	333.333	333.333	333.333	333.333
'CYTK14am'	'cytidylate kinase (dCMP,UTP)'	'dcmp(c,am) + utp(c,am) <=> dcdp(c,am) + udp(c,am) '	'Nucleotides'	999.797	0	1000	1000	1000	1000	1000	1000	1000	1000	1000	1000	1000	1000	1000	1000	1000	1000	1000	1000	1000	1000	1000	1000	1000	1000	1000	1000	1000	1000	1000	1000	1000	1000	1000	1000	1000	1000
'CYTK14nam'	'cytidylate kinase (dCMP,CTP),nuclear'	'dcmp(n,am) + utp(n,am) <=> dcdp(n,am) + udp(n,am) '	'Nucleotides'	1000	1000	-666.667	-666.667	-666.667	-666.667	-666.667	-666.667	-666.667	-666.667	-666.667	-666.667	-666.667	-666.667	-666.667	-666.667	-666.667	-666.667	-666.667	-666.667	-666.667	-666.667	-666.667	-666.667	-666.667	-666.667	-666.667	-666.667	-666.667	-666.667	-666.667	-666.667	-666.667	-666.667	-666.667	-666.667	-666.667	-666.667
'CYTK1mam'	'cytidylate kinase (CMP),mitochondrial'	'atp(m,am) + cmp(m,am) <=> adp(m,am) + cdp(m,am) '	'Nucleotides'	0	0	9.98976e-10	9.98976e-10	9.98976e-10	9.98976e-10	9.98976e-10	9.98976e-10	9.98976e-10	9.98976e-10	9.98976e-10	9.98976e-10	9.98976e-10	9.98976e-10	9.98976e-10	9.98976e-10	9.98976e-10	9.98976e-10	9.98976e-10	9.98976e-10	9.98976e-10	9.98976e-10	9.98976e-10	9.98976e-10	9.98976e-10	9.98976e-10	9.98976e-10	9.98976e-10	9.98976e-10	9.98976e-10	9.98976e-10	9.98976e-10	9.98976e-10	9.98976e-10	9.98976e-10	9.98976e-10	9.98976e-10	9.98976e-10
'CYTK1nam'	'cytidylate kinase (CMP),nuclear'	'atp(n,am) + cmp(n,am) <=> adp(n,am) + cdp(n,am) '	'Nucleotides'	1000	1000	-1000	-1000	-1000	-1000	-1000	-1000	-1000	-1000	-1000	-1000	-1000	-1000	-1000	-1000	-1000	-1000	-1000	-1000	-1000	-1000	-1000	-1000	-1000	-1000	-1000	-1000	-1000	-1000	-1000	-1000	-1000	-1000	-1000	-1000	-1000	-1000
'CYTK2am'	'cytidylate kinase (dCMP)'	'atp(c,am) + dcmp(c,am) <=> adp(c,am) + dcdp(c,am) '	'Nucleotides'	1000	-1000	1000	1000	1000	1000	1000	1000	1000	1000	1000	1000	1000	1000	1000	1000	1000	1000	1000	1000	1000	1000	1000	1000	1000	1000	1000	1000	1000	1000	1000	1000	1000	1000	1000	1000	1000	1000
'CYTK2nam'	'cytidylate kinase (dCMP),nuclear'	'atp(n,am) + dcmp(n,am) <=> adp(n,am) + dcdp(n,am) '	'Nucleotides'	0	0	-1000	-1000	-1000	-1000	-1000	-1000	-1000	-1000	-1000	-1000	-1000	-1000	-1000	-1000	-1000	-1000	-1000	-1000	-1000	-1000	-1000	-1000	-1000	-1000	-1000	-1000	-1000	-1000	-1000	-1000	-1000	-1000	-1000	-1000	-1000	-1000
'CYTK3am'	'cytidylate kinase (CMP)(GTP)'	'cmp(c,am) + gtp(c,am) <=> cdp(c,am) + gdp(c,am) '	'Nucleotides'	1000	999.996	9.98748e-10	9.98748e-10	9.98748e-10	9.98748e-10	9.98748e-10	9.98748e-10	9.98748e-10	9.98748e-10	9.98748e-10	9.98748e-10	9.98748e-10	9.98748e-10	9.98748e-10	9.98748e-10	9.98748e-10	9.98748e-10	9.98748e-10	9.98748e-10	9.98748e-10	9.98748e-10	9.98748e-10	9.98748e-10	9.98748e-10	9.98748e-10	9.98748e-10	9.98748e-10	9.98748e-10	9.98748e-10	9.98748e-10	9.98748e-10	9.98748e-10	9.98748e-10	9.98748e-10	9.98748e-10	9.98748e-10	9.98748e-10
'CYTK3nam'	'cytidylate kinase (dCMP,CTP),nuclear'	'ctp(n,am) + dcmp(n,am) <=> cdp(n,am) + dcdp(n,am) '	'Nucleotides'	-1000	-1000	333.333	333.333	333.333	333.333	333.333	333.333	333.333	333.333	333.333	333.333	333.333	333.333	333.333	333.333	333.333	333.333	333.333	333.333	333.333	333.333	333.333	333.333	333.333	333.333	333.333	333.333	333.333	333.333	333.333	333.333	333.333	333.333	333.333	333.333	333.333	333.333
'CYTK4am'	'cytidylate kinase (dCMP)(GTP)'	'dcmp(c,am) + gtp(c,am) <=> dcdp(c,am) + gdp(c,am) '	'Nucleotides'	-1000	-1000	999.925	999.925	999.925	999.925	999.925	999.925	999.925	999.925	999.925	999.925	999.925	999.925	999.925	999.925	999.925	999.925	999.925	999.925	999.925	999.925	999.925	999.925	999.925	999.925	999.925	999.925	999.925	999.925	999.925	999.925	999.925	999.925	999.925	999.925	999.925	999.925
'CYTK4nam'	'cytidylate kinase (dCMP,GTP),nuclear'	'dcmp(n,am) + gtp(n,am) <=> dcdp(n,am) + gdp(n,am) '	'Nucleotides'	-1000	-1000	333.333	333.333	333.333	333.333	333.333	333.333	333.333	333.333	333.333	333.333	333.333	333.333	333.333	333.333	333.333	333.333	333.333	333.333	333.333	333.333	333.333	333.333	333.333	333.333	333.333	333.333	333.333	333.333	333.333	333.333	333.333	333.333	333.333	333.333	333.333	333.333
'CYTK5am'	'cytidylate kinase (dCMP)'	'ctp(c,am) + dcmp(c,am) <=> cdp(c,am) + dcdp(c,am) '	'Nucleotides'	-1000	-1000	-1000	-1000	-1000	-1000	-1000	-1000	-1000	-1000	-1000	-1000	-1000	-1000	-1000	-1000	-1000	-1000	-1000	-1000	-1000	-1000	-1000	-1000	-1000	-1000	-1000	-1000	-1000	-1000	-1000	-1000	-1000	-1000	-1000	-1000	-1000	-1000
'CYTK5nam'	'cytidylate kinase (CMP),nuclear'	'cmp(n,am) + gtp(n,am) <=> cdp(n,am) + gdp(n,am) '	'Nucleotides'	0	0	333.333	333.333	333.333	333.333	333.333	333.333	333.333	333.333	333.333	333.333	333.333	333.333	333.333	333.333	333.333	333.333	333.333	333.333	333.333	333.333	333.333	333.333	333.333	333.333	333.333	333.333	333.333	333.333	333.333	333.333	333.333	333.333	333.333	333.333	333.333	333.333
'CYTK6am'	'cytidylate kinase (CMP,CTP)'	'cmp(c,am) + ctp(c,am) <=> 2 cdp(c,am) '	'Nucleotides'	1000	-999.996	1000	1000	1000	1000	1000	1000	1000	1000	1000	1000	1000	1000	1000	1000	1000	1000	1000	1000	1000	1000	1000	1000	1000	1000	1000	1000	1000	1000	1000	1000	1000	1000	1000	1000	1000	1000
'CYTK6nam'	'cytidylate kinase (CMP,CTP),nuclear'	'cmp(n,am) + ctp(n,am) <=> 2 cdp(n,am) '	'Nucleotides'	1000	1000	333.333	333.333	333.333	333.333	333.333	333.333	333.333	333.333	333.333	333.333	333.333	333.333	333.333	333.333	333.333	333.333	333.333	333.333	333.333	333.333	333.333	333.333	333.333	333.333	333.333	333.333	333.333	333.333	333.333	333.333	333.333	333.333	333.333	333.333	333.333	333.333
'CYTK7am'	'cytidylate kinase (CMP,UTP)'	'cmp(c,am) + utp(c,am) <=> cdp(c,am) + udp(c,am) '	'Nucleotides'	-1000	-0.00410257	-1000	-1000	-1000	-1000	-1000	-1000	-1000	-1000	-1000	-1000	-1000	-1000	-1000	-1000	-1000	-1000	-1000	-1000	-1000	-1000	-1000	-1000	-1000	-1000	-1000	-1000	-1000	-1000	-1000	-1000	-1000	-1000	-1000	-1000	-1000	-1000
'CYTK7nam'	'cytidylate kinase (CMP,UTP),nuclear'	'cmp(n,am) + utp(n,am) <=> cdp(n,am) + udp(n,am) '	'Nucleotides'	-1000	-1000	-666.667	-666.667	-666.667	-666.667	-666.667	-666.667	-666.667	-666.667	-666.667	-666.667	-666.667	-666.667	-666.667	-666.667	-666.667	-666.667	-666.667	-666.667	-666.667	-666.667	-666.667	-666.667	-666.667	-666.667	-666.667	-666.667	-666.667	-666.667	-666.667	-666.667	-666.667	-666.667	-666.667	-666.667	-666.667	-666.667
'CYTK8am'	'cytidylate kinase (CMP,dATP)'	'cmp(c,am) + datp(c,am) <=> cdp(c,am) + dadp(c,am) '	'Nucleotides'	-1000	-1000	1000	1000	1000	1000	1000	1000	1000	1000	1000	1000	1000	1000	1000	1000	1000	1000	1000	1000	1000	1000	1000	1000	1000	1000	1000	1000	1000	1000	1000	1000	1000	1000	1000	1000	1000	1000
'CYTK8nam'	'cytidylate kinase (CMP,dATP),nuclear'	'cmp(n,am) + datp(n,am) <=> cdp(n,am) + dadp(n,am) '	'Nucleotides'	-1000	-1000	333.333	333.333	333.333	333.333	333.333	333.333	333.333	333.333	333.333	333.333	333.333	333.333	333.333	333.333	333.333	333.333	333.333	333.333	333.333	333.333	333.333	333.333	333.333	333.333	333.333	333.333	333.333	333.333	333.333	333.333	333.333	333.333	333.333	333.333	333.333	333.333
'CYTK9am'	'cytidylate kinase (CMP,dCTP)'	'cmp(c,am) + dctp(c,am) <=> cdp(c,am) + dcdp(c,am) '	'Nucleotides'	1000	1000	1000	1000	1000	1000	1000	1000	1000	1000	1000	1000	1000	1000	1000	1000	1000	1000	1000	1000	1000	1000	1000	1000	1000	1000	1000	1000	1000	1000	1000	1000	1000	1000	1000	1000	1000	1000
'CYTK9nam'	'cytidylate kinase (CMP,dCTP),nuclear'	'cmp(n,am) + dctp(n,am) <=> cdp(n,am) + dcdp(n,am) '	'Nucleotides'	-1000	-1000	333.333	333.333	333.333	333.333	333.333	333.333	333.333	333.333	333.333	333.333	333.333	333.333	333.333	333.333	333.333	333.333	333.333	333.333	333.333	333.333	333.333	333.333	333.333	333.333	333.333	333.333	333.333	333.333	333.333	333.333	333.333	333.333	333.333	333.333	333.333	333.333
'CytOxe-am'	'cytochrome oxidation (loss of e-)'	'focytC(m,am) -> e-(m,am) + ficytC(m,am) '	[]	0	0	0.0772087	0.0772087	0.0772087	0.0772087	0.0772087	0.0772087	0.0772087	0.0772087	0.0772087	0.0772087	0.0772087	0.0772087	0.0772087	0.0772087	0.0772087	0.0772087	0.0772087	0.0772087	0.0772087	0.0772087	0.0772087	0.0772087	0.0772087	0.0772087	0.0772087	0.0772087	0.0772087	0.0772087	0.0772087	0.0772087	0.0772087	0.0772087	0.0772087	0.0772087	0.0772087	0.0772087
'D-LACt2am'	'D-lactate transport via proton symport'	'h(e,am) + lac-D(e,am) <=> h(c,am) + lac-D(c,am) '	'Transport, Extracellular'	0	0	-5.68434e-13	-5.68434e-13	-5.68434e-13	-5.68434e-13	-5.68434e-13	-5.68434e-13	-5.68434e-13	-5.68434e-13	-5.68434e-13	-5.68434e-13	-5.68434e-13	-5.68434e-13	-5.68434e-13	-5.68434e-13	-5.68434e-13	-5.68434e-13	-5.68434e-13	-5.68434e-13	-5.68434e-13	-5.68434e-13	-5.68434e-13	-5.68434e-13	-5.68434e-13	-5.68434e-13	-5.68434e-13	-5.68434e-13	-5.68434e-13	-5.68434e-13	-5.68434e-13	-5.68434e-13	-5.68434e-13	-5.68434e-13	-5.68434e-13	-5.68434e-13	-5.68434e-13	-5.68434e-13
'D-LACtmam'	'D-lactate transport, mitochondrial'	'h(c,am) + lac-D(c,am) <=> h(m,am) + lac-D(m,am) '	'Transport, Mitochondrial'	0	0	-5.68434e-13	-5.68434e-13	-5.68434e-13	-5.68434e-13	-5.68434e-13	-5.68434e-13	-5.68434e-13	-5.68434e-13	-5.68434e-13	-5.68434e-13	-5.68434e-13	-5.68434e-13	-5.68434e-13	-5.68434e-13	-5.68434e-13	-5.68434e-13	-5.68434e-13	-5.68434e-13	-5.68434e-13	-5.68434e-13	-5.68434e-13	-5.68434e-13	-5.68434e-13	-5.68434e-13	-5.68434e-13	-5.68434e-13	-5.68434e-13	-5.68434e-13	-5.68434e-13	-5.68434e-13	-5.68434e-13	-5.68434e-13	-5.68434e-13	-5.68434e-13	-5.68434e-13	-5.68434e-13
'DADAam'	'Deoxyadenosine deaminase'	'dad-2(c,am) + h(c,am) + h2o(c,am) -> din(c,am) + nh4(c,am) '	'Nucleotides'	0	0	0	0	0	0	0	0	0	0	0	0	0	0	0	0	0	0	0	0	0	0	0	0	0	0	0	0	0	0	0	0	0	0	0	0	0	0
'DADAeam'	'Deoxyadenosine deaminase, extracellular'	'dad-2(e,am) + h(e,am) + h2o(e,am) -> din(e,am) + nh4(e,am) '	'Nucleotides'	0	0	-9.97716e-10	-9.97716e-10	-9.97716e-10	-9.97716e-10	-9.97716e-10	-9.97716e-10	-9.97716e-10	-9.97716e-10	-9.97716e-10	-9.97716e-10	-9.97716e-10	-9.97716e-10	-9.97716e-10	-9.97716e-10	-9.97716e-10	-9.97716e-10	-9.97716e-10	-9.97716e-10	-9.97716e-10	-9.97716e-10	-9.97716e-10	-9.97716e-10	-9.97716e-10	-9.97716e-10	-9.97716e-10	-9.97716e-10	-9.97716e-10	-9.97716e-10	-9.97716e-10	-9.97716e-10	-9.97716e-10	-9.97716e-10	-9.97716e-10	-9.97716e-10	-9.97716e-10	-9.97716e-10
'DADNKam'	'deoxyadenosine kinase'	'atp(c,am) + dad-2(c,am) -> adp(c,am) + damp(c,am) + h(c,am) '	'Nucleotides'	0.000580278	0	0	0	0	0	0	0	0	0	0	0	0	0	0	0	0	0	0	0	0	0	0	0	0	0	0	0	0	0	0	0	0	0	0	0	0	0
'DADNt4am'	'deoxyadenosine transport via diffusion'	'dad-2(e,am) <=> dad-2(c,am) '	'Transport, Extracellular'	0	0	9.97716e-10	9.97716e-10	9.97716e-10	9.97716e-10	9.97716e-10	9.97716e-10	9.97716e-10	9.97716e-10	9.97716e-10	9.97716e-10	9.97716e-10	9.97716e-10	9.97716e-10	9.97716e-10	9.97716e-10	9.97716e-10	9.97716e-10	9.97716e-10	9.97716e-10	9.97716e-10	9.97716e-10	9.97716e-10	9.97716e-10	9.97716e-10	9.97716e-10	9.97716e-10	9.97716e-10	9.97716e-10	9.97716e-10	9.97716e-10	9.97716e-10	9.97716e-10	9.97716e-10	9.97716e-10	9.97716e-10	9.97716e-10
'DAGK_hsam'	'Diacylglycerol phosphate kinase (homo sapiens)'	'atp(c,am) + dag_hs(c,am) <=> adp(c,am) + h(c,am) + pa_hs(c,am) '	'Glycerophospholipid Metabolism'	-0.00162161	0	0	0	0	0	0	0	0	0	0	0	0	0	0	0	0	0	0	0	0	0	0	0	0	0	0	0	0	0	0	0	0	0	0	0	0	0
'DAGKn_hsam'	'Diacylglycerol phosphate kinase (homo sapiens)'	'atp(n,am) + dag_hs(n,am) <=> adp(n,am) + h(n,am) + pa_hs(n,am) '	'Glycerophospholipid Metabolism'	0	0	0	0	0	0	0	0	0	0	0	0	0	0	0	0	0	0	0	0	0	0	0	0	0	0	0	0	0	0	0	0	0	0	0	0	0	0
'DAG_HSteram'	'diacylglycerol ER export'	'dag_hs(r,am) -> dag_hs(c,am) '	'Transport, Endoplasmic Reticular'	0	0	0	0	0	0	0	0	0	0	0	0	0	0	0	0	0	0	0	0	0	0	0	0	0	0	0	0	0	0	0	0	0	0	0	0	0	0
'DAGtam'	'diacylglycerol 2 (homo sapiens) transport'	'dag_hs(e,am) <=> dag_hs(c,am) '	'Transport, Extracellular'	-1000	0	0	0	0	0	0	0	0	0	0	0	0	0	0	0	0	0	0	0	0	0	0	0	0	0	0	0	0	0	0	0	0	0	0	0	0	0
'DALAOXxam'	'D-Alanine Oxidase (x)'	'ala-D(x,am) + h2o(x,am) + o2(x,am) -> h2o2(x,am) + nh4(x,am) + pyr(x,am) '	'D-alanine metabolism'	0	0	0	0	0	0	0	0	0	0	0	0	0	0	0	0	0	0	0	0	0	0	0	0	0	0	0	0	0	0	0	0	0	0	0	0	0	0
'DALAt2ram'	'D-alanine transport via proton symport'	'ala-D(e,am) + h(e,am) <=> ala-D(c,am) + h(c,am) '	'Transport, Extracellular'	-495.3	0	0	0	0	0	0	0	0	0	0	0	0	0	0	0	0	0	0	0	0	0	0	0	0	0	0	0	0	0	0	0	0	0	0	0	0	0
'DALAt2rLam'	'D-alanine transport via proton symport (lysosome)'	'ala-D(l,am) + h(l,am) <=> ala-D(c,am) + h(c,am) '	'Transport, Lysosomal'	0	0	0	0	0	0	0	0	0	0	0	0	0	0	0	0	0	0	0	0	0	0	0	0	0	0	0	0	0	0	0	0	0	0	0	0	0	0
'DALAxtam'	'D-Alanine transport to perixosome'	'ala-D(c,am) -> ala-D(x,am) '	'D-alanine metabolism'	0	0	0	0	0	0	0	0	0	0	0	0	0	0	0	0	0	0	0	0	0	0	0	0	0	0	0	0	0	0	0	0	0	0	0	0	0	0
'DASCBHam'	'L-Dehydroascorbate lactonohydrolase'	'dhdascb(c,am) + h2o(c,am) -> 23doguln(c,am) + h(c,am) '	'Ascorbate and Aldarate Metabolism'	0	0	0	0	0	0	0	0	0	0	0	0	0	0	0	0	0	0	0	0	0	0	0	0	0	0	0	0	0	0	0	0	0	0	0	0	0	0
'DASCBRam'	'dehydroascorbate reductase'	'dhdascb(c,am) + h(c,am) + nadph(c,am) -> ascb-L(c,am) + nadp(c,am) '	'Ascorbate and Aldarate Metabolism'	0	0	0	0	0	0	0	0	0	0	0	0	0	0	0	0	0	0	0	0	0	0	0	0	0	0	0	0	0	0	0	0	0	0	0	0	0	0
'DASPO1pam'	'D-aspartate oxidase, peroxisomal'	'asp-D(x,am) + h2o(x,am) + o2(x,am) -> h2o2(x,am) + nh4(x,am) + oaa(x,am) '	'Alanine and Aspartate Metabolism'	0	0	0	0	0	0	0	0	0	0	0	0	0	0	0	0	0	0	0	0	0	0	0	0	0	0	0	0	0	0	0	0	0	0	0	0	0	0
'DATPtnam'	'dATP diffusion in nucleus'	'datp(c,am) <=> datp(n,am) '	'Transport, Nuclear'	0	0	0	0	0	0	0	0	0	0	0	0	0	0	0	0	0	0	0	0	0	0	0	0	0	0	0	0	0	0	0	0	0	0	0	0	0	0
'DCK1nam'	'Deoxycytidine kinase, nuclear (ATP)'	'atp(n,am) + dcyt(n,am) <=> adp(n,am) + dcmp(n,am) + h(n,am) '	'Nucleotides'	0	0	-1000	-1000	-1000	-1000	-1000	-1000	-1000	-1000	-1000	-1000	-1000	-1000	-1000	-1000	-1000	-1000	-1000	-1000	-1000	-1000	-1000	-1000	-1000	-1000	-1000	-1000	-1000	-1000	-1000	-1000	-1000	-1000	-1000	-1000	-1000	-1000
'DCK2nam'	'Deoxycytidine kinase, nuclear (UTP)'	'dcyt(n,am) + utp(n,am) <=> dcmp(n,am) + h(n,am) + udp(n,am) '	'Nucleotides'	0	0	1000	1000	1000	1000	1000	1000	1000	1000	1000	1000	1000	1000	1000	1000	1000	1000	1000	1000	1000	1000	1000	1000	1000	1000	1000	1000	1000	1000	1000	1000	1000	1000	1000	1000	1000	1000
'DCMPDAam'	'dCMP deaminase'	'dcmp(c,am) + h(c,am) + h2o(c,am) <=> dump(c,am) + nh4(c,am) '	'Pyrimidine Catabolism'	0.000580278	0	0.0752087	0.0752087	0.0752087	0.0752087	0.0752087	0.0752087	0.0752087	0.0752087	0.0752087	0.0752087	0.0752087	0.0752087	0.0752087	0.0752087	0.0752087	0.0752087	0.0752087	0.0752087	0.0752087	0.0752087	0.0752087	0.0752087	0.0752087	0.0752087	0.0752087	0.0752087	0.0752087	0.0752087	0.0752087	0.0752087	0.0752087	0.0752087	0.0752087	0.0752087	0.0752087	0.0752087
'DCSPTN1COAtxam'	'fatty acid intracellular transport'	'dcsptn1coa(c,am) <=> dcsptn1coa(x,am) '	'Transport, Peroxisomal'	0	0	2.27374e-13	2.27374e-13	2.27374e-13	2.27374e-13	2.27374e-13	2.27374e-13	2.27374e-13	2.27374e-13	2.27374e-13	2.27374e-13	2.27374e-13	2.27374e-13	2.27374e-13	2.27374e-13	2.27374e-13	2.27374e-13	2.27374e-13	2.27374e-13	2.27374e-13	2.27374e-13	2.27374e-13	2.27374e-13	2.27374e-13	2.27374e-13	2.27374e-13	2.27374e-13	2.27374e-13	2.27374e-13	2.27374e-13	2.27374e-13	2.27374e-13	2.27374e-13	2.27374e-13	2.27374e-13	2.27374e-13	2.27374e-13
'DCSPTN1CPT1am'	'carnitine O-palmitoyltransferase'	'crn(c,am) + dcsptn1coa(c,am) -> coa(c,am) + dcsptn1crn(c,am) '	'Carnitine shuttle'	0	0	0	0	0	0	0	0	0	0	0	0	0	0	0	0	0	0	0	0	0	0	0	0	0	0	0	0	0	0	0	0	0	0	0	0	0	0
'DCSPTN1CPT2am'	'carnitine transferase'	'coa(m,am) + dcsptn1crn(m,am) -> crn(m,am) + dcsptn1coa(m,am) '	'Carnitine shuttle'	0	0	0	0	0	0	0	0	0	0	0	0	0	0	0	0	0	0	0	0	0	0	0	0	0	0	0	0	0	0	0	0	0	0	0	0	0	0
'DCSPTN1CRNtam'	'transport into the mitochondria (carnitine)'	'dcsptn1crn(c,am) -> dcsptn1crn(m,am) '	'Carnitine shuttle'	0	0	0	0	0	0	0	0	0	0	0	0	0	0	0	0	0	0	0	0	0	0	0	0	0	0	0	0	0	0	0	0	0	0	0	0	0	0
'DCSPTN1tam'	'fatty acid transport via diffusion'	'dcsptn1(e,am) <=> dcsptn1(c,am) '	'Transport, Extracellular'	0	0	2.27374e-13	2.27374e-13	2.27374e-13	2.27374e-13	2.27374e-13	2.27374e-13	2.27374e-13	2.27374e-13	2.27374e-13	2.27374e-13	2.27374e-13	2.27374e-13	2.27374e-13	2.27374e-13	2.27374e-13	2.27374e-13	2.27374e-13	2.27374e-13	2.27374e-13	2.27374e-13	2.27374e-13	2.27374e-13	2.27374e-13	2.27374e-13	2.27374e-13	2.27374e-13	2.27374e-13	2.27374e-13	2.27374e-13	2.27374e-13	2.27374e-13	2.27374e-13	2.27374e-13	2.27374e-13	2.27374e-13	2.27374e-13
'DCTPtnam'	'dCTP diffusion in nucleus'	'dctp(c,am) <=> dctp(n,am) '	'Transport, Nuclear'	0	0	0	0	0	0	0	0	0	0	0	0	0	0	0	0	0	0	0	0	0	0	0	0	0	0	0	0	0	0	0	0	0	0	0	0	0	0
'DCYTDam'	'deoxycytidine deaminase'	'dcyt(c,am) + h(c,am) + h2o(c,am) -> duri(c,am) + nh4(c,am) '	'Pyrimidine Catabolism'	0	0	4.98293e-10	4.98293e-10	4.98293e-10	4.98293e-10	4.98293e-10	4.98293e-10	4.98293e-10	4.98293e-10	4.98293e-10	4.98293e-10	4.98293e-10	4.98293e-10	4.98293e-10	4.98293e-10	4.98293e-10	4.98293e-10	4.98293e-10	4.98293e-10	4.98293e-10	4.98293e-10	4.98293e-10	4.98293e-10	4.98293e-10	4.98293e-10	4.98293e-10	4.98293e-10	4.98293e-10	4.98293e-10	4.98293e-10	4.98293e-10	4.98293e-10	4.98293e-10	4.98293e-10	4.98293e-10	4.98293e-10	4.98293e-10
'DCYTtam'	'deoxycytidine transport via diffusion'	'dcyt(e,am) <=> dcyt(c,am) '	'Transport, Extracellular'	0	0	4.98293e-10	4.98293e-10	4.98293e-10	4.98293e-10	4.98293e-10	4.98293e-10	4.98293e-10	4.98293e-10	4.98293e-10	4.98293e-10	4.98293e-10	4.98293e-10	4.98293e-10	4.98293e-10	4.98293e-10	4.98293e-10	4.98293e-10	4.98293e-10	4.98293e-10	4.98293e-10	4.98293e-10	4.98293e-10	4.98293e-10	4.98293e-10	4.98293e-10	4.98293e-10	4.98293e-10	4.98293e-10	4.98293e-10	4.98293e-10	4.98293e-10	4.98293e-10	4.98293e-10	4.98293e-10	4.98293e-10	4.98293e-10
'DEBRISOQUINEtam'	'debrisoquine uniport'	'debrisoquine(e,am) <=> debrisoquine(c,am) '	'Transport, Extracellular'	0	0	0	0	0	0	0	0	0	0	0	0	0	0	0	0	0	0	0	0	0	0	0	0	0	0	0	0	0	0	0	0	0	0	0	0	0	0
'DEDOLP1_Lam'	'dehydrodolichol diphosphate phosphatase (liver)'	'0.1 dedoldp_L(c,am) + h2o(c,am) -> 0.1 dedolp_L(c,am) + h(c,am) + pi(c,am) '	'N-Glycan Biosynthesis'	0	0	0	0	0	0	0	0	0	0	0	0	0	0	0	0	0	0	0	0	0	0	0	0	0	0	0	0	0	0	0	0	0	0	0	0	0	0
'DEDOLP1_Uam'	'dehydrodolichol diphosphate phosphatase (uterus)'	'0.1 dedoldp_U(c,am) + h2o(c,am) -> 0.1 dedolp_U(c,am) + h(c,am) + pi(c,am) '	'N-Glycan Biosynthesis'	0	0	0	0	0	0	0	0	0	0	0	0	0	0	0	0	0	0	0	0	0	0	0	0	0	0	0	0	0	0	0	0	0	0	0	0	0	0
'DEDOLP2_Lam'	'dehydrodolichol phosphate phosphatase (liver)'	'0.1 dedolp_L(c,am) + h2o(c,am) -> 0.1 dedol_L(c,am) + pi(c,am) '	'N-Glycan Biosynthesis'	0	0	0	0	0	0	0	0	0	0	0	0	0	0	0	0	0	0	0	0	0	0	0	0	0	0	0	0	0	0	0	0	0	0	0	0	0	0
'DEDOLP2_Uam'	'dehydrodolichol phosphate phosphatase (uterus)'	'0.1 dedolp_U(c,am) + h2o(c,am) -> 0.1 dedol_U(c,am) + pi(c,am) '	'N-Glycan Biosynthesis'	0	0	0	0	0	0	0	0	0	0	0	0	0	0	0	0	0	0	0	0	0	0	0	0	0	0	0	0	0	0	0	0	0	0	0	0	0	0
'DEDOLR_Lam'	'dehydrodolichol reductase (liver)'	'0.1 dedol_L(c,am) + h(c,am) + nadph(c,am) -> 0.1 dolichol_L(c,am) + nadp(c,am) '	'N-Glycan Biosynthesis'	0	0	0	0	0	0	0	0	0	0	0	0	0	0	0	0	0	0	0	0	0	0	0	0	0	0	0	0	0	0	0	0	0	0	0	0	0	0
'DEDOLR_Uam'	'dehydrodolichol reductase (uterus)'	'0.1 dedol_U(c,am) + h(c,am) + nadph(c,am) -> 0.1 dolichol_U(c,am) + nadp(c,am) '	'N-Glycan Biosynthesis'	0	0	0	0	0	0	0	0	0	0	0	0	0	0	0	0	0	0	0	0	0	0	0	0	0	0	0	0	0	0	0	0	0	0	0	0	0	0
'DESAT16_2am'	'palmitoyl-CoA desaturase (n-C16:0CoA -> n-C16:1CoA)'	'h(c,am) + nadh(c,am) + o2(c,am) + pmtcoa(c,am) -> 2 h2o(c,am) + hdcoa(c,am) + nad(c,am) '	'Fatty acid elongation'	3.29962e-05	0	0	0	0	0	0	0	0	0	0	0	0	0	0	0	0	0	0	0	0	0	0	0	0	0	0	0	0	0	0	0	0	0	0	0	0	0
'DESAT18_10am'	'fatty acyl-CoA desaturase (n-C18:2CoA -> n-C18:3CoA)'	'h(c,am) + lnlncacoa(c,am) + nadh(c,am) + o2(c,am) -> 2 h2o(c,am) + nad(c,am) + strdnccoa(c,am) '	'Fatty acid elongation'	0	0	0	0	0	0	0	0	0	0	0	0	0	0	0	0	0	0	0	0	0	0	0	0	0	0	0	0	0	0	0	0	0	0	0	0	0	0
'DESAT18_3am'	'stearoyl-CoA desaturase (n-C18:0CoA -> n-C18:1CoA)'	'h(c,am) + nadh(c,am) + o2(c,am) + stcoa(c,am) -> 2 h2o(c,am) + nad(c,am) + odecoa(c,am) '	'Fatty acid elongation'	0	0	0	0	0	0	0	0	0	0	0	0	0	0	0	0	0	0	0	0	0	0	0	0	0	0	0	0	0	0	0	0	0	0	0	0	0	0
'DESAT18_4am'	'stearoyl-CoA desaturase (n-C18:0CoA -> n-C18:1CoA)'	'h(c,am) + nadh(c,am) + o2(c,am) + stcoa(c,am) -> 2 h2o(c,am) + nad(c,am) + vacccoa(c,am) '	'Fatty acid elongation'	0	0	0	0	0	0	0	0	0	0	0	0	0	0	0	0	0	0	0	0	0	0	0	0	0	0	0	0	0	0	0	0	0	0	0	0	0	0
'DESAT18_5am'	'stearoyl-CoA desaturase (n-C18:0CoA -> n-C18:1CoA)'	'h(c,am) + nadh(c,am) + o2(c,am) + stcoa(c,am) -> 2 h2o(c,am) + nad(c,am) + od2coa(c,am) '	'Fatty acid elongation'	0	0	0	0	0	0	0	0	0	0	0	0	0	0	0	0	0	0	0	0	0	0	0	0	0	0	0	0	0	0	0	0	0	0	0	0	0	0
'DESAT18_6am'	'fatty acyl-CoA desaturase (n-C18:1CoA -> n-C18:2CoA)'	'h(c,am) + nadh(c,am) + o2(c,am) + odecoa(c,am) -> 2 h2o(c,am) + lneldccoa(c,am) + nad(c,am) '	'Fatty acid elongation'	0	0	0	0	0	0	0	0	0	0	0	0	0	0	0	0	0	0	0	0	0	0	0	0	0	0	0	0	0	0	0	0	0	0	0	0	0	0
'DESAT18_7am'	'fatty acyl-CoA desaturase (n-C18:1CoA -> n-C18:2CoA)'	'h(c,am) + nadh(c,am) + o2(c,am) + vacccoa(c,am) -> 2 h2o(c,am) + lneldccoa(c,am) + nad(c,am) '	'Fatty acid elongation'	0	0	0	0	0	0	0	0	0	0	0	0	0	0	0	0	0	0	0	0	0	0	0	0	0	0	0	0	0	0	0	0	0	0	0	0	0	0
'DESAT18_8am'	'fatty acyl-CoA desaturase (n-C18:1CoA -> n-C18:2CoA)'	'h(c,am) + nadh(c,am) + o2(c,am) + od2coa(c,am) -> 2 h2o(c,am) + lneldccoa(c,am) + nad(c,am) '	'Fatty acid elongation'	0	0	0	0	0	0	0	0	0	0	0	0	0	0	0	0	0	0	0	0	0	0	0	0	0	0	0	0	0	0	0	0	0	0	0	0	0	0
'DESAT18_9am'	'fatty acyl-CoA desaturase (n-C18:2CoA -> n-C18:3CoA)'	'h(c,am) + lnlccoa(c,am) + nadh(c,am) + o2(c,am) -> 2 h2o(c,am) + lnlncgcoa(c,am) + nad(c,am) '	'Fatty acid elongation'	0	0	0	0	0	0	0	0	0	0	0	0	0	0	0	0	0	0	0	0	0	0	0	0	0	0	0	0	0	0	0	0	0	0	0	0	0	0
'DESAT20_1am'	'fatty acyl-CoA desaturase (n-C20:3CoA -> n-C20:4CoA)'	'dlnlcgcoa(c,am) + h(c,am) + nadh(c,am) + o2(c,am) -> arachdcoa(c,am) + 2 h2o(c,am) + nad(c,am) '	'Fatty acid elongation'	0	0	0	0	0	0	0	0	0	0	0	0	0	0	0	0	0	0	0	0	0	0	0	0	0	0	0	0	0	0	0	0	0	0	0	0	0	0
'DESAT20_2am'	'fatty acyl-CoA desaturase (n-C20:4CoA -> n-C20:5CoA)'	'eicostetcoa(c,am) + h(c,am) + nadh(c,am) + o2(c,am) -> 2 h2o(c,am) + nad(c,am) + tmndnccoa(c,am) '	'Fatty acid elongation'	0	0	0	0	0	0	0	0	0	0	0	0	0	0	0	0	0	0	0	0	0	0	0	0	0	0	0	0	0	0	0	0	0	0	0	0	0	0
'DESAT22_1pam'	'fatty acyl-CoA desaturase (n-C22:4CoA -> n-C22:5CoA)'	'adrncoa(x,am) + h(x,am) + nadh(x,am) + o2(x,am) -> dcsptn1coa(x,am) + 2 h2o(x,am) + nad(x,am) '	'Fatty acid elongation'	0	0	0	0	0	0	0	0	0	0	0	0	0	0	0	0	0	0	0	0	0	0	0	0	0	0	0	0	0	0	0	0	0	0	0	0	0	0
'DESAT22_2pam'	'fatty acyl-CoA desaturase (n-C22:5CoA -> n-C22:6CoA)'	'clpndcoa(x,am) + h(x,am) + nadh(x,am) + o2(x,am) -> c226coa(x,am) + 2 h2o(x,am) + nad(x,am) '	'Fatty acid elongation'	0	0	0	0	0	0	0	0	0	0	0	0	0	0	0	0	0	0	0	0	0	0	0	0	0	0	0	0	0	0	0	0	0	0	0	0	0	0
'DESAT24_1am'	'fatty acyl-CoA desaturase (n-C24:5CoA -> n-C24:6CoA)'	'h(c,am) + nadh(c,am) + o2(c,am) + tetpent3coa(c,am) -> 2 h2o(c,am) + nad(c,am) + tethex3coa(c,am) '	'Fatty acid elongation'	0	0	0	0	0	0	0	0	0	0	0	0	0	0	0	0	0	0	0	0	0	0	0	0	0	0	0	0	0	0	0	0	0	0	0	0	0	0
'DGATam'	'diacylglycerol acyltransferase'	'Rtotal3coa(c,am) + dag_hs(c,am) -> coa(c,am) + tag_hs(c,am) '	'Triacylglycerol Synthesis'	7.40336e-05	0	0	0	0	0	0	0	0	0	0	0	0	0	0	0	0	0	0	0	0	0	0	0	0	0	0	0	0	0	0	0	0	0	0	0	0	0
'DGCHOLteam'	'bile acid intracellular transport'	'dgchol(e,am) <=> dgchol(c,am) '	'Transport, Extracellular'	0	0	0	0	0	0	0	0	0	0	0	0	0	0	0	0	0	0	0	0	0	0	0	0	0	0	0	0	0	0	0	0	0	0	0	0	0	0
'DGK1am'	'deoxyguanylate kinase (dGMP:ATP)'	'atp(c,am) + dgmp(c,am) <=> adp(c,am) + dgdp(c,am) '	'Nucleotides'	-0.000983522	0	1.13687e-12	1.13687e-12	1.13687e-12	1.13687e-12	1.13687e-12	1.13687e-12	1.13687e-12	1.13687e-12	1.13687e-12	1.13687e-12	1.13687e-12	1.13687e-12	1.13687e-12	1.13687e-12	1.13687e-12	1.13687e-12	1.13687e-12	1.13687e-12	1.13687e-12	1.13687e-12	1.13687e-12	1.13687e-12	1.13687e-12	1.13687e-12	1.13687e-12	1.13687e-12	1.13687e-12	1.13687e-12	1.13687e-12	1.13687e-12	1.13687e-12	1.13687e-12	1.13687e-12	1.13687e-12	1.13687e-12	1.13687e-12
'DGK2mam'	'deoxyguanylate kinase (dGMP:dATP) (mitochondrial)'	'datp(m,am) + dgmp(m,am) <=> dadp(m,am) + dgdp(m,am) '	'Nucleotides'	0	0	0	0	0	0	0	0	0	0	0	0	0	0	0	0	0	0	0	0	0	0	0	0	0	0	0	0	0	0	0	0	0	0	0	0	0	0
'DGNSKmam'	'deoxyguanosine kinase'	'atp(m,am) + dgsn(m,am) -> adp(m,am) + dgmp(m,am) + h(m,am) '	'Nucleotides'	0	0	0	0	0	0	0	0	0	0	0	0	0	0	0	0	0	0	0	0	0	0	0	0	0	0	0	0	0	0	0	0	0	0	0	0	0	0
'DGSNtam'	'deoyguanosine transport via diffusion'	'dgsn(e,am) <=> dgsn(c,am) '	'Transport, Extracellular'	0	0	0	0	0	0	0	0	0	0	0	0	0	0	0	0	0	0	0	0	0	0	0	0	0	0	0	0	0	0	0	0	0	0	0	0	0	0
'DGSNtmam'	'deoyguanosine transport in mitochondria'	'dgsn(c,am) <=> dgsn(m,am) '	'Transport, Mitochondrial'	0	0	0	0	0	0	0	0	0	0	0	0	0	0	0	0	0	0	0	0	0	0	0	0	0	0	0	0	0	0	0	0	0	0	0	0	0	0
'DGTPtnam'	'dGTP diffusion in nucleus'	'dgtp(c,am) <=> dgtp(n,am) '	'Transport, Nuclear'	0	0	0	0	0	0	0	0	0	0	0	0	0	0	0	0	0	0	0	0	0	0	0	0	0	0	0	0	0	0	0	0	0	0	0	0	0	0
'DGULNDam'	'dehydro-L-gulonate decarboxylase'	'3dhguln(c,am) + h(c,am) <=> co2(c,am) + xylu-L(c,am) '	'Pentose and Glucuronate Interconversions'	0	0	-4.54747e-13	-4.54747e-13	-4.54747e-13	-4.54747e-13	-4.54747e-13	-4.54747e-13	-4.54747e-13	-4.54747e-13	-4.54747e-13	-4.54747e-13	-4.54747e-13	-4.54747e-13	-4.54747e-13	-4.54747e-13	-4.54747e-13	-4.54747e-13	-4.54747e-13	-4.54747e-13	-4.54747e-13	-4.54747e-13	-4.54747e-13	-4.54747e-13	-4.54747e-13	-4.54747e-13	-4.54747e-13	-4.54747e-13	-4.54747e-13	-4.54747e-13	-4.54747e-13	-4.54747e-13	-4.54747e-13	-4.54747e-13	-4.54747e-13	-4.54747e-13	-4.54747e-13	-4.54747e-13
'DHAAt1ram'	'dehydroascorbate transport (uniport)'	'dhdascb(e,am) <=> dhdascb(c,am) '	'Transport, Extracellular'	0	0	0	0	0	0	0	0	0	0	0	0	0	0	0	0	0	0	0	0	0	0	0	0	0	0	0	0	0	0	0	0	0	0	0	0	0	0
'DHAPAam'	'dihydroxyacetone phosphate acyltransferase'	'Rtotalcoa(c,am) + dhap(c,am) -> adhap_hs(c,am) + coa(c,am) '	'Triacylglycerol Synthesis'	0	0	0	0	0	0	0	0	0	0	0	0	0	0	0	0	0	0	0	0	0	0	0	0	0	0	0	0	0	0	0	0	0	0	0	0	0	0
'DHAPAxam'	'dihydroxyacetone phosphate acyltransferase'	'Rtotalcoa(x,am) + dhap(x,am) -> adhap_hs(x,am) + coa(x,am) '	'Triacylglycerol Synthesis'	0	0	0	0	0	0	0	0	0	0	0	0	0	0	0	0	0	0	0	0	0	0	0	0	0	0	0	0	0	0	0	0	0	0	0	0	0	0
'DHCHOLESTANATEtmam'	'lipid, flip-flop intracellular transport'	'dhcholestanate(m,am) <=> dhcholestanate(x,am) '	'Transport, Peroxisomal'	0	0	-2.27374e-13	-2.27374e-13	-2.27374e-13	-2.27374e-13	-2.27374e-13	-2.27374e-13	-2.27374e-13	-2.27374e-13	-2.27374e-13	-2.27374e-13	-2.27374e-13	-2.27374e-13	-2.27374e-13	-2.27374e-13	-2.27374e-13	-2.27374e-13	-2.27374e-13	-2.27374e-13	-2.27374e-13	-2.27374e-13	-2.27374e-13	-2.27374e-13	-2.27374e-13	-2.27374e-13	-2.27374e-13	-2.27374e-13	-2.27374e-13	-2.27374e-13	-2.27374e-13	-2.27374e-13	-2.27374e-13	-2.27374e-13	-2.27374e-13	-2.27374e-13	-2.27374e-13	-2.27374e-13
'DHCR241ram'	'24-dehydrocholesterol reductase [Precursor]'	'fadh2(r,am) + zymst(r,am) -> fad(r,am) + zymstnl(r,am) '	'Cholesterol Metabolism'	0.000565042	0	0	0	0	0	0	0	0	0	0	0	0	0	0	0	0	0	0	0	0	0	0	0	0	0	0	0	0	0	0	0	0	0	0	0	0	0
'DHCR242ram'	'24-dehydrocholesterol reductase [Precursor]'	'chlstol(r,am) + fadh2(r,am) -> fad(r,am) + lthstrl(r,am) '	'Cholesterol Metabolism'	0	0	0.00743556	0.00743556	0.00743556	0.00743556	0.00743556	0.00743556	0.00743556	0.00743556	0.00743556	0.00743556	0.00743556	0.00743556	0.00743556	0.00743556	0.00743556	0.00743556	0.00743556	0.00743556	0.00743556	0.00743556	0.00743556	0.00743556	0.00743556	0.00743556	0.00743556	0.00743556	0.00743556	0.00743556	0.00743556	0.00743556	0.00743556	0.00743556	0.00743556	0.00743556	0.00743556	0.00743556
'DHCR243ram'	'24-dehydrocholesterol reductase [Precursor]'	'dsmsterol(r,am) + fadh2(r,am) -> chsterol(r,am) + fad(r,am) '	'Cholesterol Metabolism'	0	0	0	0	0	0	0	0	0	0	0	0	0	0	0	0	0	0	0	0	0	0	0	0	0	0	0	0	0	0	0	0	0	0	0	0	0	0
'DHCR71ram'	'7-dehydrocholesterol reductase'	'ddsmsterol(r,am) + h(r,am) + nadph(r,am) -> dsmsterol(r,am) + nadp(r,am) '	'Cholesterol Metabolism'	0	0	0	0	0	0	0	0	0	0	0	0	0	0	0	0	0	0	0	0	0	0	0	0	0	0	0	0	0	0	0	0	0	0	0	0	0	0
'DHCR72ram'	'7-dehydrocholesterol reductase'	'7dhchsterol(r,am) + h(r,am) + nadph(r,am) -> chsterol(r,am) + nadp(r,am) '	'Cholesterol Metabolism'	0.000565042	0	0.00643556	0.00643556	0.00643556	0.00643556	0.00643556	0.00643556	0.00643556	0.00643556	0.00643556	0.00643556	0.00643556	0.00643556	0.00643556	0.00643556	0.00643556	0.00643556	0.00643556	0.00643556	0.00643556	0.00643556	0.00643556	0.00643556	0.00643556	0.00643556	0.00643556	0.00643556	0.00643556	0.00643556	0.00643556	0.00643556	0.00643556	0.00643556	0.00643556	0.00643556	0.00643556	0.00643556
'DHCRD1am'	'dihydroceramide desaturase'	'dhcrm_hs(c,am) + nadp(c,am) -> crm_hs(c,am) + h(c,am) + nadph(c,am) '	'Sphingolipid Metabolism'	0	0	0	0	0	0	0	0	0	0	0	0	0	0	0	0	0	0	0	0	0	0	0	0	0	0	0	0	0	0	0	0	0	0	0	0	0	0
'DHCRD2am'	'dihydroceramide desaturase'	'dhcrm_hs(c,am) + fad(c,am) -> crm_hs(c,am) + fadh2(c,am) '	'Sphingolipid Metabolism'	0.00032126	0	0	0	0	0	0	0	0	0	0	0	0	0	0	0	0	0	0	0	0	0	0	0	0	0	0	0	0	0	0	0	0	0	0	0	0	0
'DHDPBMTmam'	'dihydroxydecaprenylbenzoate methyltransferase'	'3dpdhb(m,am) + amet(m,am) -> 3dpdhb_me(m,am) + ahcys(m,am) + h(m,am) '	'Ubiquinone Biosynthesis'	0	0	0	0	0	0	0	0	0	0	0	0	0	0	0	0	0	0	0	0	0	0	0	0	0	0	0	0	0	0	0	0	0	0	0	0	0	0
'DHEAStam'	'dehydroepiandrosterone sulfate transport via bicarbonate countertransport'	'hco3(c,am) + dheas(e,am) <=> dheas(c,am) + hco3(e,am) '	'Transport, Extracellular'	0	0	0	0	0	0	0	0	0	0	0	0	0	0	0	0	0	0	0	0	0	0	0	0	0	0	0	0	0	0	0	0	0	0	0	0	0	0
'DHEAStram'	'dheas intracellular transport'	'dheas(r,am) <=> dheas(c,am) '	'Transport, Extracellular'	0	0	-2.27374e-13	-2.27374e-13	-2.27374e-13	-2.27374e-13	-2.27374e-13	-2.27374e-13	-2.27374e-13	-2.27374e-13	-2.27374e-13	-2.27374e-13	-2.27374e-13	-2.27374e-13	-2.27374e-13	-2.27374e-13	-2.27374e-13	-2.27374e-13	-2.27374e-13	-2.27374e-13	-2.27374e-13	-2.27374e-13	-2.27374e-13	-2.27374e-13	-2.27374e-13	-2.27374e-13	-2.27374e-13	-2.27374e-13	-2.27374e-13	-2.27374e-13	-2.27374e-13	-2.27374e-13	-2.27374e-13	-2.27374e-13	-2.27374e-13	-2.27374e-13	-2.27374e-13	-2.27374e-13
'DHEAtram'	'dhea intracellular transport'	'dhea(r,am) <=> dhea(c,am) '	'Transport, Endoplasmic Reticular'	0	0	0	0	0	0	0	0	0	0	0	0	0	0	0	0	0	0	0	0	0	0	0	0	0	0	0	0	0	0	0	0	0	0	0	0	0	0
'DHFRam'	'dihydrofolate reductase'	'dhf(c,am) + h(c,am) + nadph(c,am) <=> nadp(c,am) + thf(c,am) '	'Folate Metabolism'	0.000580278	0	4.98176e-10	4.98176e-10	4.98176e-10	4.98176e-10	4.98176e-10	4.98176e-10	4.98176e-10	4.98176e-10	4.98176e-10	4.98176e-10	4.98176e-10	4.98176e-10	4.98176e-10	4.98176e-10	4.98176e-10	4.98176e-10	4.98176e-10	4.98176e-10	4.98176e-10	4.98176e-10	4.98176e-10	4.98176e-10	4.98176e-10	4.98176e-10	4.98176e-10	4.98176e-10	4.98176e-10	4.98176e-10	4.98176e-10	4.98176e-10	4.98176e-10	4.98176e-10	4.98176e-10	4.98176e-10	4.98176e-10	4.98176e-10
'DHFtlam'	'dihydrofolate reversible lysosomal transport'	'dhf(c,am) <=> dhf(l,am) '	'Transport, Lysosomal'	0	0	0	0	0	0	0	0	0	0	0	0	0	0	0	0	0	0	0	0	0	0	0	0	0	0	0	0	0	0	0	0	0	0	0	0	0	0
'DHFtmam'	'dihydrofolate reversible mitochondrial transport'	'dhf(c,am) <=> dhf(m,am) '	'Transport, Mitochondrial'	0	0	0	0	0	0	0	0	0	0	0	0	0	0	0	0	0	0	0	0	0	0	0	0	0	0	0	0	0	0	0	0	0	0	0	0	0	0
'DHORD9am'	'dihydroorotic acid dehydrogenase (quinone10)'	'dhor-S(c,am) + q10(m,am) -> orot(c,am) + q10h2(m,am) '	'Pyrimidine Biosynthesis'	0.00336987	0.00410257	5.68434e-13	5.68434e-13	5.68434e-13	5.68434e-13	5.68434e-13	5.68434e-13	5.68434e-13	5.68434e-13	5.68434e-13	5.68434e-13	5.68434e-13	5.68434e-13	5.68434e-13	5.68434e-13	5.68434e-13	5.68434e-13	5.68434e-13	5.68434e-13	5.68434e-13	5.68434e-13	5.68434e-13	5.68434e-13	5.68434e-13	5.68434e-13	5.68434e-13	5.68434e-13	5.68434e-13	5.68434e-13	5.68434e-13	5.68434e-13	5.68434e-13	5.68434e-13	5.68434e-13	5.68434e-13	5.68434e-13	5.68434e-13
'DHORTSam'	'dihydroorotase'	'dhor-S(c,am) + h2o(c,am) <=> cbasp(c,am) + h(c,am) '	'Pyrimidine Biosynthesis'	-0.00336987	-0.00410257	-5.68434e-13	-5.68434e-13	-5.68434e-13	-5.68434e-13	-5.68434e-13	-5.68434e-13	-5.68434e-13	-5.68434e-13	-5.68434e-13	-5.68434e-13	-5.68434e-13	-5.68434e-13	-5.68434e-13	-5.68434e-13	-5.68434e-13	-5.68434e-13	-5.68434e-13	-5.68434e-13	-5.68434e-13	-5.68434e-13	-5.68434e-13	-5.68434e-13	-5.68434e-13	-5.68434e-13	-5.68434e-13	-5.68434e-13	-5.68434e-13	-5.68434e-13	-5.68434e-13	-5.68434e-13	-5.68434e-13	-5.68434e-13	-5.68434e-13	-5.68434e-13	-5.68434e-13	-5.68434e-13
'DHPM1am'	'dihydropyrimidinase (5,6-dihydrouracil)'	'56dura(c,am) + h2o(c,am) -> cala(c,am) + h(c,am) '	'Pyrimidine Catabolism'	0	0	0	0	0	0	0	0	0	0	0	0	0	0	0	0	0	0	0	0	0	0	0	0	0	0	0	0	0	0	0	0	0	0	0	0	0	0
'DHPRam'	'6,7-dihydropteridine reductase'	'dhbpt(c,am) + h(c,am) + nadh(c,am) -> nad(c,am) + thbpt(c,am) '	'Tetrahydrobiopterin'	0.0042163	0	0.01	0.01	0.01	0.01	0.01	0.01	0.01	0.01	0.01	0.01	0.01	0.01	0.01	0.01	0.01	0.01	0.01	0.01	0.01	0.01	0.01	0.01	0.01	0.01	0.01	0.01	0.01	0.01	0.01	0.01	0.01	0.01	0.01	0.01	0.01	0.01
'DHPR2am'	'6,7-dihydropteridine reduction'	'5mthf(c,am) + dhbpt(c,am) -> h(c,am) + mlthf(c,am) + thbpt(c,am) '	'Tetrahydrobiopterin'	0	0.00139138	0	0	0	0	0	0	0	0	0	0	0	0	0	0	0	0	0	0	0	0	0	0	0	0	0	0	0	0	0	0	0	0	0	0	0	0
'DIDPtnam'	'dIDP nuclear transport'	'didp(c,am) <=> didp(n,am) '	'Transport, Nuclear'	-1000	-1000	1000	1000	1000	1000	1000	1000	1000	1000	1000	1000	1000	1000	1000	1000	1000	1000	1000	1000	1000	1000	1000	1000	1000	1000	1000	1000	1000	1000	1000	1000	1000	1000	1000	1000	1000	1000
'DIGALSGALSIDEteam'	'digalsgalside hs transport'	'digalsgalside_hs(c,am) <=> digalsgalside_hs(e,am) '	'Transport, Extracellular'	0	0	0	0	0	0	0	0	0	0	0	0	0	0	0	0	0	0	0	0	0	0	0	0	0	0	0	0	0	0	0	0	0	0	0	0	0	0
'DIGALSIDEtlam'	'digalside hs intracellular transport'	'digalside_hs(c,am) <=> digalside_hs(l,am) '	'Transport, Lysosomal'	0	0	0	0	0	0	0	0	0	0	0	0	0	0	0	0	0	0	0	0	0	0	0	0	0	0	0	0	0	0	0	0	0	0	0	0	0	0
'DINtam'	'deoxyinosine transport via diffusion'	'din(e,am) <=> din(c,am) '	'Transport, Extracellular'	0	0	-9.97716e-10	-9.97716e-10	-9.97716e-10	-9.97716e-10	-9.97716e-10	-9.97716e-10	-9.97716e-10	-9.97716e-10	-9.97716e-10	-9.97716e-10	-9.97716e-10	-9.97716e-10	-9.97716e-10	-9.97716e-10	-9.97716e-10	-9.97716e-10	-9.97716e-10	-9.97716e-10	-9.97716e-10	-9.97716e-10	-9.97716e-10	-9.97716e-10	-9.97716e-10	-9.97716e-10	-9.97716e-10	-9.97716e-10	-9.97716e-10	-9.97716e-10	-9.97716e-10	-9.97716e-10	-9.97716e-10	-9.97716e-10	-9.97716e-10	-9.97716e-10	-9.97716e-10	-9.97716e-10
'DITPtnam'	'dITP nuclear transport'	'ditp(c,am) <=> ditp(n,am) '	'Transport, Nuclear'	1000	1000	-1000	-1000	-1000	-1000	-1000	-1000	-1000	-1000	-1000	-1000	-1000	-1000	-1000	-1000	-1000	-1000	-1000	-1000	-1000	-1000	-1000	-1000	-1000	-1000	-1000	-1000	-1000	-1000	-1000	-1000	-1000	-1000	-1000	-1000	-1000	-1000
'DLNLCGCPT1am'	'carnitine O-palmitoyltransferase'	'crn(c,am) + dlnlcgcoa(c,am) -> coa(c,am) + dlnlcgcrn(c,am) '	'Carnitine shuttle'	0	0	0	0	0	0	0	0	0	0	0	0	0	0	0	0	0	0	0	0	0	0	0	0	0	0	0	0	0	0	0	0	0	0	0	0	0	0
'DLNLCGCPT2am'	'carnitine transferase'	'coa(m,am) + dlnlcgcrn(m,am) -> crn(m,am) + dlnlcgcoa(m,am) '	'Carnitine shuttle'	0	0	0	0	0	0	0	0	0	0	0	0	0	0	0	0	0	0	0	0	0	0	0	0	0	0	0	0	0	0	0	0	0	0	0	0	0	0
'DLNLCGCRNtam'	'transport into the mitochondria (carnitine)'	'dlnlcgcrn(c,am) -> dlnlcgcrn(m,am) '	'Carnitine shuttle'	0	0	0	0	0	0	0	0	0	0	0	0	0	0	0	0	0	0	0	0	0	0	0	0	0	0	0	0	0	0	0	0	0	0	0	0	0	0
'DLNLCGtam'	'fatty acid transport via diffusion'	'dlnlcg(e,am) <=> dlnlcg(c,am) '	'Transport, Extracellular'	0	0	2.27374e-13	2.27374e-13	2.27374e-13	2.27374e-13	2.27374e-13	2.27374e-13	2.27374e-13	2.27374e-13	2.27374e-13	2.27374e-13	2.27374e-13	2.27374e-13	2.27374e-13	2.27374e-13	2.27374e-13	2.27374e-13	2.27374e-13	2.27374e-13	2.27374e-13	2.27374e-13	2.27374e-13	2.27374e-13	2.27374e-13	2.27374e-13	2.27374e-13	2.27374e-13	2.27374e-13	2.27374e-13	2.27374e-13	2.27374e-13	2.27374e-13	2.27374e-13	2.27374e-13	2.27374e-13	2.27374e-13	2.27374e-13
'DMATTam'	'dimethylallyltranstransferase'	'dmpp(c,am) + ipdp(c,am) -> grdp(c,am) + ppi(c,am) '	'Cholesterol Metabolism'	0	0	0	0	0	0	0	0	0	0	0	0	0	0	0	0	0	0	0	0	0	0	0	0	0	0	0	0	0	0	0	0	0	0	0	0	0	0
'DMATTxam'	'dimethylallyltranstransferase'	'dmpp(x,am) + ipdp(x,am) -> grdp(x,am) + ppi(x,am) '	'Cholesterol Metabolism'	0.00113008	0	0.0148711	0.0148711	0.0148711	0.0148711	0.0148711	0.0148711	0.0148711	0.0148711	0.0148711	0.0148711	0.0148711	0.0148711	0.0148711	0.0148711	0.0148711	0.0148711	0.0148711	0.0148711	0.0148711	0.0148711	0.0148711	0.0148711	0.0148711	0.0148711	0.0148711	0.0148711	0.0148711	0.0148711	0.0148711	0.0148711	0.0148711	0.0148711	0.0148711	0.0148711	0.0148711	0.0148711
'DMHPTCRNCPT1am'	'carnitine fatty-acyl transferase'	'crn(c,am) + dmhptcoa(c,am) <=> coa(c,am) + dmhptcrn(c,am) '	'Carnitine shuttle'	0	0	0	0	0	0	0	0	0	0	0	0	0	0	0	0	0	0	0	0	0	0	0	0	0	0	0	0	0	0	0	0	0	0	0	0	0	0
'DMHPTCRNCPT2am'	'2,6 dimethylheptanoly CoA carnitine transferase'	'coa(m,am) + dmhptcrn(m,am) <=> crn(m,am) + dmhptcoa(m,am) '	'Carnitine shuttle'	0	0	0	0	0	0	0	0	0	0	0	0	0	0	0	0	0	0	0	0	0	0	0	0	0	0	0	0	0	0	0	0	0	0	0	0	0	0
'DMHPTCRNtam'	'2,6 dimethylheptanoyl crn transport'	'dmhptcrn(c,am) <=> dmhptcrn(m,am) '	'Carnitine shuttle'	0	0	0	0	0	0	0	0	0	0	0	0	0	0	0	0	0	0	0	0	0	0	0	0	0	0	0	0	0	0	0	0	0	0	0	0	0	0
'DMHPTCRNteam'	'2,6 dimethylheptanoyl carnitine transport'	'dmhptcrn(c,am) <=> dmhptcrn(e,am) '	'Transport, Extracellular'	0	0	0	0	0	0	0	0	0	0	0	0	0	0	0	0	0	0	0	0	0	0	0	0	0	0	0	0	0	0	0	0	0	0	0	0	0	0
'DMNONCRNCPT2am'	'DMNON carnitine transferase'	'coa(m,am) + dmnoncrn(m,am) <=> crn(m,am) + dmnoncoa(m,am) '	'Carnitine shuttle'	0	0	-2.27374e-13	-2.27374e-13	-2.27374e-13	-2.27374e-13	-2.27374e-13	-2.27374e-13	-2.27374e-13	-2.27374e-13	-2.27374e-13	-2.27374e-13	-2.27374e-13	-2.27374e-13	-2.27374e-13	-2.27374e-13	-2.27374e-13	-2.27374e-13	-2.27374e-13	-2.27374e-13	-2.27374e-13	-2.27374e-13	-2.27374e-13	-2.27374e-13	-2.27374e-13	-2.27374e-13	-2.27374e-13	-2.27374e-13	-2.27374e-13	-2.27374e-13	-2.27374e-13	-2.27374e-13	-2.27374e-13	-2.27374e-13	-2.27374e-13	-2.27374e-13	-2.27374e-13	-2.27374e-13
'DMNONCRNtam'	'4,8 dimethylnonanoyl crn transport'	'dmnoncrn(c,am) <=> dmnoncrn(m,am) '	'Carnitine shuttle'	0	0	0	0	0	0	0	0	0	0	0	0	0	0	0	0	0	0	0	0	0	0	0	0	0	0	0	0	0	0	0	0	0	0	0	0	0	0
'DNADDPam'	'Deaminido NAD diphosphatase'	'dnad(c,am) + h2o(c,am) -> amp(c,am) + 2 h(c,am) + nicrnt(c,am) '	'NAD Metabolism'	0	0	0	0	0	0	0	0	0	0	0	0	0	0	0	0	0	0	0	0	0	0	0	0	0	0	0	0	0	0	0	0	0	0	0	0	0	0
'DNADtnam'	'dNAD transport, nuclear trhough pore'	'dnad(c,am) <=> dnad(n,am) '	'Transport, Nuclear'	0	0	0	0	0	0	0	0	0	0	0	0	0	0	0	0	0	0	0	0	0	0	0	0	0	0	0	0	0	0	0	0	0	0	0	0	0	0
'DNAMTSEnam'	'DNA (cytosine-5-)-methyltransferase, nucleus'	'dna(n,am) + seasmet(n,am) -> dna5mtc(n,am) + h(n,am) + seahcys(n,am) '	'Selenoamino acid metabolism'	0	0	0	0	0	0	0	0	0	0	0	0	0	0	0	0	0	0	0	0	0	0	0	0	0	0	0	0	0	0	0	0	0	0	0	0	0	0
'DNAMTnam'	'DNA (cytosine-5-)-methyltransferase, nucleus'	'amet(n,am) + dna(n,am) -> ahcys(n,am) + dna5mtc(n,am) + h(n,am) '	'Methionine Metabolism'	0	0	0	0	0	0	0	0	0	0	0	0	0	0	0	0	0	0	0	0	0	0	0	0	0	0	0	0	0	0	0	0	0	0	0	0	0	0
'DNDPt10mam'	'dADP transport via dCDP antiport'	'dadp(c,am) + dcdp(m,am) -> dcdp(c,am) + dadp(m,am) '	'Transport, Mitochondrial'	0.202377	1000	0	0	0	0	0	0	0	0	0	0	0	0	0	0	0	0	0	0	0	0	0	0	0	0	0	0	0	0	0	0	0	0	0	0	0	0
'DNDPt11mam'	'dADP transport via dGDP antiport'	'dadp(c,am) + dgdp(m,am) -> dgdp(c,am) + dadp(m,am) '	'Transport, Mitochondrial'	1000	1000	0	0	0	0	0	0	0	0	0	0	0	0	0	0	0	0	0	0	0	0	0	0	0	0	0	0	0	0	0	0	0	0	0	0	0	0
'DNDPt12mam'	'dADP transport via ADP antiport'	'dadp(c,am) + adp(m,am) -> adp(c,am) + dadp(m,am) '	'Transport, Mitochondrial'	0	0	0	0	0	0	0	0	0	0	0	0	0	0	0	0	0	0	0	0	0	0	0	0	0	0	0	0	0	0	0	0	0	0	0	0	0	0
'DNDPt13mam'	'dADP transport via ATP antiport'	'dadp(c,am) + atp(m,am) -> atp(c,am) + dadp(m,am) '	'Transport, Mitochondrial'	0	0	4.99313e-10	4.99313e-10	4.99313e-10	4.99313e-10	4.99313e-10	4.99313e-10	4.99313e-10	4.99313e-10	4.99313e-10	4.99313e-10	4.99313e-10	4.99313e-10	4.99313e-10	4.99313e-10	4.99313e-10	4.99313e-10	4.99313e-10	4.99313e-10	4.99313e-10	4.99313e-10	4.99313e-10	4.99313e-10	4.99313e-10	4.99313e-10	4.99313e-10	4.99313e-10	4.99313e-10	4.99313e-10	4.99313e-10	4.99313e-10	4.99313e-10	4.99313e-10	4.99313e-10	4.99313e-10	4.99313e-10	4.99313e-10
'DNDPt14mam'	'dUDP transport via dTDP antiport'	'dudp(c,am) + dtdp(m,am) -> dtdp(c,am) + dudp(m,am) '	'Transport, Mitochondrial'	1000	1000	0	0	0	0	0	0	0	0	0	0	0	0	0	0	0	0	0	0	0	0	0	0	0	0	0	0	0	0	0	0	0	0	0	0	0	0
'DNDPt15mam'	'dUDP transport via dGDP antiport'	'dudp(c,am) + dgdp(m,am) -> dgdp(c,am) + dudp(m,am) '	'Transport, Mitochondrial'	0	0	1000	1000	1000	1000	1000	1000	1000	1000	1000	1000	1000	1000	1000	1000	1000	1000	1000	1000	1000	1000	1000	1000	1000	1000	1000	1000	1000	1000	1000	1000	1000	1000	1000	1000	1000	1000
'DNDPt16mam'	'dUDP transport via dADP antiport'	'dudp(c,am) + dadp(m,am) -> dadp(c,am) + dudp(m,am) '	'Transport, Mitochondrial'	1000	1000	0	0	0	0	0	0	0	0	0	0	0	0	0	0	0	0	0	0	0	0	0	0	0	0	0	0	0	0	0	0	0	0	0	0	0	0
'DNDPt17mam'	'dUDP transport via dCDP antiport'	'dudp(c,am) + dcdp(m,am) -> dcdp(c,am) + dudp(m,am) '	'Transport, Mitochondrial'	0	0	1000	1000	1000	1000	1000	1000	1000	1000	1000	1000	1000	1000	1000	1000	1000	1000	1000	1000	1000	1000	1000	1000	1000	1000	1000	1000	1000	1000	1000	1000	1000	1000	1000	1000	1000	1000
'DNDPt18mam'	'dUDP transport via ADP antiport'	'dudp(c,am) + adp(m,am) -> adp(c,am) + dudp(m,am) '	'Transport, Mitochondrial'	0	0	0	0	0	0	0	0	0	0	0	0	0	0	0	0	0	0	0	0	0	0	0	0	0	0	0	0	0	0	0	0	0	0	0	0	0	0
'DNDPt19mam'	'dUDP transport via ATP antiport'	'dudp(c,am) + atp(m,am) -> atp(c,am) + dudp(m,am) '	'Transport, Mitochondrial'	0	0	0	0	0	0	0	0	0	0	0	0	0	0	0	0	0	0	0	0	0	0	0	0	0	0	0	0	0	0	0	0	0	0	0	0	0	0
'DNDPt1mam'	'dATP transport via ADP antiport'	'datp(c,am) + adp(m,am) -> adp(c,am) + datp(m,am) '	'Transport, Mitochondrial'	0	0	0	0	0	0	0	0	0	0	0	0	0	0	0	0	0	0	0	0	0	0	0	0	0	0	0	0	0	0	0	0	0	0	0	0	0	0
'DNDPt20mam'	'dTDP transport via ATP antiport'	'dtdp(c,am) + atp(m,am) -> atp(c,am) + dtdp(m,am) '	'Transport, Mitochondrial'	0	0	0	0	0	0	0	0	0	0	0	0	0	0	0	0	0	0	0	0	0	0	0	0	0	0	0	0	0	0	0	0	0	0	0	0	0	0
'DNDPt21mam'	'dTDP transport via ADP antiport'	'dtdp(c,am) + adp(m,am) -> adp(c,am) + dtdp(m,am) '	'Transport, Mitochondrial'	0	0	0	0	0	0	0	0	0	0	0	0	0	0	0	0	0	0	0	0	0	0	0	0	0	0	0	0	0	0	0	0	0	0	0	0	0	0
'DNDPt22mam'	'dTDP transport via dUDP antiport'	'dtdp(c,am) + dudp(m,am) -> dudp(c,am) + dtdp(m,am) '	'Transport, Mitochondrial'	0	0	1000	1000	1000	1000	1000	1000	1000	1000	1000	1000	1000	1000	1000	1000	1000	1000	1000	1000	1000	1000	1000	1000	1000	1000	1000	1000	1000	1000	1000	1000	1000	1000	1000	1000	1000	1000
'DNDPt23mam'	'dTDP transport via dGTP antiport'	'dtdp(c,am) + dgdp(m,am) -> dgdp(c,am) + dtdp(m,am) '	'Transport, Mitochondrial'	1000	1000	0	0	0	0	0	0	0	0	0	0	0	0	0	0	0	0	0	0	0	0	0	0	0	0	0	0	0	0	0	0	0	0	0	0	0	0
'DNDPt24mam'	'dTDP transport via dADP antiport'	'dtdp(c,am) + dadp(m,am) -> dadp(c,am) + dtdp(m,am) '	'Transport, Mitochondrial'	1000	1000	0	0	0	0	0	0	0	0	0	0	0	0	0	0	0	0	0	0	0	0	0	0	0	0	0	0	0	0	0	0	0	0	0	0	0	0
'DNDPt25mam'	'dTDP transport via dCDP antiport'	'dtdp(c,am) + dcdp(m,am) -> dcdp(c,am) + dtdp(m,am) '	'Transport, Mitochondrial'	0	0	1000	1000	1000	1000	1000	1000	1000	1000	1000	1000	1000	1000	1000	1000	1000	1000	1000	1000	1000	1000	1000	1000	1000	1000	1000	1000	1000	1000	1000	1000	1000	1000	1000	1000	1000	1000
'DNDPt26mam'	'dCDP transport via dUDP antiport'	'dcdp(c,am) + dudp(m,am) -> dudp(c,am) + dcdp(m,am) '	'Transport, Mitochondrial'	1000	1000	0	0	0	0	0	0	0	0	0	0	0	0	0	0	0	0	0	0	0	0	0	0	0	0	0	0	0	0	0	0	0	0	0	0	0	0
'DNDPt27mam'	'dCDP transport via dTDP antiport'	'dcdp(c,am) + dtdp(m,am) -> dtdp(c,am) + dcdp(m,am) '	'Transport, Mitochondrial'	1000	1000	0	0	0	0	0	0	0	0	0	0	0	0	0	0	0	0	0	0	0	0	0	0	0	0	0	0	0	0	0	0	0	0	0	0	0	0
'DNDPt28mam'	'dCDP transport via dGDP antiport'	'dcdp(c,am) + dgdp(m,am) -> dgdp(c,am) + dcdp(m,am) '	'Transport, Mitochondrial'	0	0	0	0	0	0	0	0	0	0	0	0	0	0	0	0	0	0	0	0	0	0	0	0	0	0	0	0	0	0	0	0	0	0	0	0	0	0
'DNDPt29mam'	'dCDP transport via dADP antiport'	'dcdp(c,am) + dadp(m,am) -> dadp(c,am) + dcdp(m,am) '	'Transport, Mitochondrial'	0	0	1000	1000	1000	1000	1000	1000	1000	1000	1000	1000	1000	1000	1000	1000	1000	1000	1000	1000	1000	1000	1000	1000	1000	1000	1000	1000	1000	1000	1000	1000	1000	1000	1000	1000	1000	1000
'DNDPt2mam'	'dATP transport via ATP antiport'	'datp(c,am) + atp(m,am) -> atp(c,am) + datp(m,am) '	'Transport, Mitochondrial'	0	0	0	0	0	0	0	0	0	0	0	0	0	0	0	0	0	0	0	0	0	0	0	0	0	0	0	0	0	0	0	0	0	0	0	0	0	0
'DNDPt30mam'	'dCDP transport via ADP antiport'	'dcdp(c,am) + adp(m,am) -> adp(c,am) + dcdp(m,am) '	'Transport, Mitochondrial'	0	0	0	0	0	0	0	0	0	0	0	0	0	0	0	0	0	0	0	0	0	0	0	0	0	0	0	0	0	0	0	0	0	0	0	0	0	0
'DNDPt31mam'	'dCDP transport via ATP antiport'	'dcdp(c,am) + atp(m,am) -> atp(c,am) + dcdp(m,am) '	'Transport, Mitochondrial'	0	0	0	0	0	0	0	0	0	0	0	0	0	0	0	0	0	0	0	0	0	0	0	0	0	0	0	0	0	0	0	0	0	0	0	0	0	0
'DNDPt32mam'	'dGDP transport via ATP antiport'	'dgdp(c,am) + atp(m,am) -> atp(c,am) + dgdp(m,am) '	'Transport, Mitochondrial'	0	0	0	0	0	0	0	0	0	0	0	0	0	0	0	0	0	0	0	0	0	0	0	0	0	0	0	0	0	0	0	0	0	0	0	0	0	0
'DNDPt33mam'	'dGDP transport via dUDP antiport'	'dgdp(c,am) + dudp(m,am) -> dudp(c,am) + dgdp(m,am) '	'Transport, Mitochondrial'	1000	1000	0	0	0	0	0	0	0	0	0	0	0	0	0	0	0	0	0	0	0	0	0	0	0	0	0	0	0	0	0	0	0	0	0	0	0	0
'DNDPt34mam'	'dGDP transport via dTDP antiport'	'dgdp(c,am) + dtdp(m,am) -> dtdp(c,am) + dgdp(m,am) '	'Transport, Mitochondrial'	0	0	1000	1000	1000	1000	1000	1000	1000	1000	1000	1000	1000	1000	1000	1000	1000	1000	1000	1000	1000	1000	1000	1000	1000	1000	1000	1000	1000	1000	1000	1000	1000	1000	1000	1000	1000	1000
'DNDPt35mam'	'dGDP transport via dADP antiport'	'dgdp(c,am) + dadp(m,am) -> dadp(c,am) + dgdp(m,am) '	'Transport, Mitochondrial'	0	0	1000	1000	1000	1000	1000	1000	1000	1000	1000	1000	1000	1000	1000	1000	1000	1000	1000	1000	1000	1000	1000	1000	1000	1000	1000	1000	1000	1000	1000	1000	1000	1000	1000	1000	1000	1000
'DNDPt36mam'	'dGDP transport via dCDP antiport'	'dgdp(c,am) + dcdp(m,am) -> dcdp(c,am) + dgdp(m,am) '	'Transport, Mitochondrial'	1000	1000	0	0	0	0	0	0	0	0	0	0	0	0	0	0	0	0	0	0	0	0	0	0	0	0	0	0	0	0	0	0	0	0	0	0	0	0
'DNDPt37mam'	'dUTP transport via dTDP antiport'	'dutp(c,am) + dtdp(m,am) -> dtdp(c,am) + dutp(m,am) '	'Transport, Mitochondrial'	0	0	0	0	0	0	0	0	0	0	0	0	0	0	0	0	0	0	0	0	0	0	0	0	0	0	0	0	0	0	0	0	0	0	0	0	0	0
'DNDPt38mam'	'dUTP transport via dUDP antiport'	'dutp(c,am) + dudp(m,am) -> dudp(c,am) + dutp(m,am) '	'Transport, Mitochondrial'	0	0	0	0	0	0	0	0	0	0	0	0	0	0	0	0	0	0	0	0	0	0	0	0	0	0	0	0	0	0	0	0	0	0	0	0	0	0
'DNDPt39mam'	'dUTP transport via dGDP antiport'	'dutp(c,am) + dgdp(m,am) -> dgdp(c,am) + dutp(m,am) '	'Transport, Mitochondrial'	0	0	0	0	0	0	0	0	0	0	0	0	0	0	0	0	0	0	0	0	0	0	0	0	0	0	0	0	0	0	0	0	0	0	0	0	0	0
'DNDPt3mam'	'dATP transport via dCDP antiport'	'datp(c,am) + dcdp(m,am) -> dcdp(c,am) + datp(m,am) '	'Transport, Mitochondrial'	999.798	0	0	0	0	0	0	0	0	0	0	0	0	0	0	0	0	0	0	0	0	0	0	0	0	0	0	0	0	0	0	0	0	0	0	0	0	0
'DNDPt40mam'	'dUTP transport via dADP antiport'	'dutp(c,am) + dadp(m,am) -> dadp(c,am) + dutp(m,am) '	'Transport, Mitochondrial'	0	0	0	0	0	0	0	0	0	0	0	0	0	0	0	0	0	0	0	0	0	0	0	0	0	0	0	0	0	0	0	0	0	0	0	0	0	0
'DNDPt41mam'	'dUTP transport via dCDP antiport'	'dutp(c,am) + dcdp(m,am) -> dcdp(c,am) + dutp(m,am) '	'Transport, Mitochondrial'	0	0	0	0	0	0	0	0	0	0	0	0	0	0	0	0	0	0	0	0	0	0	0	0	0	0	0	0	0	0	0	0	0	0	0	0	0	0
'DNDPt42mam'	'dUTP transport via ADP antiport'	'dutp(c,am) + adp(m,am) -> adp(c,am) + dutp(m,am) '	'Transport, Mitochondrial'	0	0	0	0	0	0	0	0	0	0	0	0	0	0	0	0	0	0	0	0	0	0	0	0	0	0	0	0	0	0	0	0	0	0	0	0	0	0
'DNDPt43mam'	'dUTP transport via ATP antiport'	'dutp(c,am) + atp(m,am) -> atp(c,am) + dutp(m,am) '	'Transport, Mitochondrial'	0	0	0	0	0	0	0	0	0	0	0	0	0	0	0	0	0	0	0	0	0	0	0	0	0	0	0	0	0	0	0	0	0	0	0	0	0	0
'DNDPt44mam'	'dTTP transport via ATP antiport'	'dttp(c,am) + atp(m,am) -> atp(c,am) + dttp(m,am) '	'Transport, Mitochondrial'	0	0	0	0	0	0	0	0	0	0	0	0	0	0	0	0	0	0	0	0	0	0	0	0	0	0	0	0	0	0	0	0	0	0	0	0	0	0
'DNDPt45mam'	'dTTP transport via ADP antiport'	'dttp(c,am) + adp(m,am) -> adp(c,am) + dttp(m,am) '	'Transport, Mitochondrial'	0	0	0	0	0	0	0	0	0	0	0	0	0	0	0	0	0	0	0	0	0	0	0	0	0	0	0	0	0	0	0	0	0	0	0	0	0	0
'DNDPt46mam'	'dTTP transport via dUDP antiport'	'dttp(c,am) + dudp(m,am) -> dudp(c,am) + dttp(m,am) '	'Transport, Mitochondrial'	0	0	0	0	0	0	0	0	0	0	0	0	0	0	0	0	0	0	0	0	0	0	0	0	0	0	0	0	0	0	0	0	0	0	0	0	0	0
'DNDPt47mam'	'dTTP transport via dTDP antiport'	'dttp(c,am) + dtdp(m,am) -> dtdp(c,am) + dttp(m,am) '	'Transport, Mitochondrial'	0	0	0	0	0	0	0	0	0	0	0	0	0	0	0	0	0	0	0	0	0	0	0	0	0	0	0	0	0	0	0	0	0	0	0	0	0	0
'DNDPt48mam'	'dTTP transport via dGDP antiport'	'dttp(c,am) + dgdp(m,am) -> dgdp(c,am) + dttp(m,am) '	'Transport, Mitochondrial'	0	0	0	0	0	0	0	0	0	0	0	0	0	0	0	0	0	0	0	0	0	0	0	0	0	0	0	0	0	0	0	0	0	0	0	0	0	0
'DNDPt49mam'	'dTTP transport via dADP antiport'	'dttp(c,am) + dadp(m,am) -> dadp(c,am) + dttp(m,am) '	'Transport, Mitochondrial'	0	0	0	0	0	0	0	0	0	0	0	0	0	0	0	0	0	0	0	0	0	0	0	0	0	0	0	0	0	0	0	0	0	0	0	0	0	0
'DNDPt4mam'	'dATP transport via dUDP antiport'	'datp(c,am) + dudp(m,am) -> dudp(c,am) + datp(m,am) '	'Transport, Mitochondrial'	0	0	0	0	0	0	0	0	0	0	0	0	0	0	0	0	0	0	0	0	0	0	0	0	0	0	0	0	0	0	0	0	0	0	0	0	0	0
'DNDPt50mam'	'dTTP transport via dCDP antiport'	'dttp(c,am) + dcdp(m,am) -> dcdp(c,am) + dttp(m,am) '	'Transport, Mitochondrial'	0	0	0	0	0	0	0	0	0	0	0	0	0	0	0	0	0	0	0	0	0	0	0	0	0	0	0	0	0	0	0	0	0	0	0	0	0	0
'DNDPt51mam'	'dCTP transport via dCDP antiport'	'dctp(c,am) + dcdp(m,am) -> dcdp(c,am) + dctp(m,am) '	'Transport, Mitochondrial'	0	0	0	0	0	0	0	0	0	0	0	0	0	0	0	0	0	0	0	0	0	0	0	0	0	0	0	0	0	0	0	0	0	0	0	0	0	0
'DNDPt52mam'	'dCTP transport via dUDP antiport'	'dctp(c,am) + dudp(m,am) -> dudp(c,am) + dctp(m,am) '	'Transport, Mitochondrial'	0	0	0	0	0	0	0	0	0	0	0	0	0	0	0	0	0	0	0	0	0	0	0	0	0	0	0	0	0	0	0	0	0	0	0	0	0	0
'DNDPt53mam'	'dCTP transport via dGDP antiport'	'dctp(c,am) + dgdp(m,am) -> dgdp(c,am) + dctp(m,am) '	'Transport, Mitochondrial'	0	0	0	0	0	0	0	0	0	0	0	0	0	0	0	0	0	0	0	0	0	0	0	0	0	0	0	0	0	0	0	0	0	0	0	0	0	0
'DNDPt54mam'	'dCTP transport via dADP antiport'	'dctp(c,am) + dadp(m,am) -> dadp(c,am) + dctp(m,am) '	'Transport, Mitochondrial'	0	0	1000	1000	1000	1000	1000	1000	1000	1000	1000	1000	1000	1000	1000	1000	1000	1000	1000	1000	1000	1000	1000	1000	1000	1000	1000	1000	1000	1000	1000	1000	1000	1000	1000	1000	1000	1000
'DNDPt55mam'	'dCTP transport via ADP antiport'	'dctp(c,am) + adp(m,am) -> adp(c,am) + dctp(m,am) '	'Transport, Mitochondrial'	0	0	0	0	0	0	0	0	0	0	0	0	0	0	0	0	0	0	0	0	0	0	0	0	0	0	0	0	0	0	0	0	0	0	0	0	0	0
'DNDPt56mam'	'dCTP transport via ATP antiport'	'dctp(c,am) + atp(m,am) -> atp(c,am) + dctp(m,am) '	'Transport, Mitochondrial'	0	0	0	0	0	0	0	0	0	0	0	0	0	0	0	0	0	0	0	0	0	0	0	0	0	0	0	0	0	0	0	0	0	0	0	0	0	0
'DNDPt57mam'	'dGTP transport via ATP antiport'	'dgtp(c,am) + atp(m,am) -> atp(c,am) + dgtp(m,am) '	'Transport, Mitochondrial'	0	0	0	0	0	0	0	0	0	0	0	0	0	0	0	0	0	0	0	0	0	0	0	0	0	0	0	0	0	0	0	0	0	0	0	0	0	0
'DNDPt58mam'	'dGTP transport via ADP antiport'	'dgtp(c,am) + adp(m,am) -> adp(c,am) + dgtp(m,am) '	'Transport, Mitochondrial'	0	0	0	0	0	0	0	0	0	0	0	0	0	0	0	0	0	0	0	0	0	0	0	0	0	0	0	0	0	0	0	0	0	0	0	0	0	0
'DNDPt59mam'	'dGTP transport via dADP antiport'	'dgtp(c,am) + dadp(m,am) -> dadp(c,am) + dgtp(m,am) '	'Transport, Mitochondrial'	0	0	0	0	0	0	0	0	0	0	0	0	0	0	0	0	0	0	0	0	0	0	0	0	0	0	0	0	0	0	0	0	0	0	0	0	0	0
'DNDPt5mam'	'dATP transport via dTDP antiport'	'datp(c,am) + dtdp(m,am) -> dtdp(c,am) + datp(m,am) '	'Transport, Mitochondrial'	0	0	0	0	0	0	0	0	0	0	0	0	0	0	0	0	0	0	0	0	0	0	0	0	0	0	0	0	0	0	0	0	0	0	0	0	0	0
'DNDPt60mam'	'dGTP transport via dUDP antiport'	'dgtp(c,am) + dudp(m,am) -> dudp(c,am) + dgtp(m,am) '	'Transport, Mitochondrial'	0	0	0	0	0	0	0	0	0	0	0	0	0	0	0	0	0	0	0	0	0	0	0	0	0	0	0	0	0	0	0	0	0	0	0	0	0	0
'DNDPt61mam'	'dGTP transport via dTDP antiport'	'dgtp(c,am) + dtdp(m,am) -> dtdp(c,am) + dgtp(m,am) '	'Transport, Mitochondrial'	0	0	0	0	0	0	0	0	0	0	0	0	0	0	0	0	0	0	0	0	0	0	0	0	0	0	0	0	0	0	0	0	0	0	0	0	0	0
'DNDPt62mam'	'dGTP transport via dGDP antiport'	'dgtp(c,am) + dgdp(m,am) -> dgdp(c,am) + dgtp(m,am) '	'Transport, Mitochondrial'	0	0.00446598	0	0	0	0	0	0	0	0	0	0	0	0	0	0	0	0	0	0	0	0	0	0	0	0	0	0	0	0	0	0	0	0	0	0	0	0
'DNDPt63mam'	'dGTP transport via dCDP antiport'	'dgtp(c,am) + dcdp(m,am) -> dcdp(c,am) + dgtp(m,am) '	'Transport, Mitochondrial'	0	0	0	0	0	0	0	0	0	0	0	0	0	0	0	0	0	0	0	0	0	0	0	0	0	0	0	0	0	0	0	0	0	0	0	0	0	0
'DNDPt6mam'	'dATP transport via dGDP antiport'	'datp(c,am) + dgdp(m,am) -> dgdp(c,am) + datp(m,am) '	'Transport, Mitochondrial'	0	0	1000	1000	1000	1000	1000	1000	1000	1000	1000	1000	1000	1000	1000	1000	1000	1000	1000	1000	1000	1000	1000	1000	1000	1000	1000	1000	1000	1000	1000	1000	1000	1000	1000	1000	1000	1000
'DNDPt7mam'	'dATP transport via dADP antiport'	'datp(c,am) + dadp(m,am) -> dadp(c,am) + datp(m,am) '	'Transport, Mitochondrial'	0	0	0	0	0	0	0	0	0	0	0	0	0	0	0	0	0	0	0	0	0	0	0	0	0	0	0	0	0	0	0	0	0	0	0	0	0	0
'DNDPt8mam'	'dADP transport via dUDP antiport'	'dadp(c,am) + dudp(m,am) -> dudp(c,am) + dadp(m,am) '	'Transport, Mitochondrial'	0	0	1000	1000	1000	1000	1000	1000	1000	1000	1000	1000	1000	1000	1000	1000	1000	1000	1000	1000	1000	1000	1000	1000	1000	1000	1000	1000	1000	1000	1000	1000	1000	1000	1000	1000	1000	1000
'DNDPt9mam'	'dADP transport via dTDP antiport'	'dadp(c,am) + dtdp(m,am) -> dtdp(c,am) + dadp(m,am) '	'Transport, Mitochondrial'	0	0	1000	1000	1000	1000	1000	1000	1000	1000	1000	1000	1000	1000	1000	1000	1000	1000	1000	1000	1000	1000	1000	1000	1000	1000	1000	1000	1000	1000	1000	1000	1000	1000	1000	1000	1000	1000
'DOGULND1am'	'2,3-dioxo-L-gulonate decarboxylase (L-lyxonate-forming)'	'23doguln(c,am) + h2o(c,am) -> co2(c,am) + lyxnt(c,am) '	'Ascorbate and Aldarate Metabolism'	0	0	0	0	0	0	0	0	0	0	0	0	0	0	0	0	0	0	0	0	0	0	0	0	0	0	0	0	0	0	0	0	0	0	0	0	0	0
'DOGULND2am'	'2,3-dioxo-L-gulonate decarboxylase (L-xylonate-forming)'	'23doguln(c,am) + h2o(c,am) -> co2(c,am) + xylnt(c,am) '	'Ascorbate and Aldarate Metabolism'	0	0	0	0	0	0	0	0	0	0	0	0	0	0	0	0	0	0	0	0	0	0	0	0	0	0	0	0	0	0	0	0	0	0	0	0	0	0
'DOGULNO1am'	'2,3-dioxo-L-gulonate:hydrogen peroxide oxireductase'	'23doguln(c,am) + h2o2(c,am) -> 2 h(c,am) + oxa(c,am) + thrnt(c,am) '	'Ascorbate and Aldarate Metabolism'	0	0	0	0	0	0	0	0	0	0	0	0	0	0	0	0	0	0	0	0	0	0	0	0	0	0	0	0	0	0	0	0	0	0	0	0	0	0
'DOGULNO2am'	'2,3-dioxo-L-gulonate:hydrogen peroxide oxireductase'	'23doguln(c,am) + h2o(c,am) -> eryth(c,am) + h(c,am) + oxa(c,am) '	'Ascorbate and Aldarate Metabolism'	0	0	0	0	0	0	0	0	0	0	0	0	0	0	0	0	0	0	0	0	0	0	0	0	0	0	0	0	0	0	0	0	0	0	0	0	0	0
'DOLASNT_Leram'	'Dolichyl-diphosphooligosaccharide:protein-L-asparagine oligopolysaccharidotransferase (liver)'	'Asn-X-Ser/Thr(r,am) + 0.1 g3m8mpdol_L(r,am) -> 0.1 doldp_L(r,am) + g3m8masn(r,am) + h(r,am) '	'N-Glycan Biosynthesis'	0	0	0	0	0	0	0	0	0	0	0	0	0	0	0	0	0	0	0	0	0	0	0	0	0	0	0	0	0	0	0	0	0	0	0	0	0	0
'DOLASNT_Ueram'	'Dolichyl-diphosphooligosaccharide:protein-L-asparagine oligopolysaccharidotransferase (uterus)'	'Asn-X-Ser/Thr(r,am) + 0.1 g3m8mpdol_U(r,am) -> 0.1 doldp_U(r,am) + g3m8masn(r,am) + h(r,am) '	'N-Glycan Biosynthesis'	0	0	0	0	0	0	0	0	0	0	0	0	0	0	0	0	0	0	0	0	0	0	0	0	0	0	0	0	0	0	0	0	0	0	0	0	0	0
'DOLDPP_Leram'	'Dolichyl-diphosphate phosphohydrolase, human (liver)'	'0.1 doldp_L(r,am) + h2o(r,am) -> 0.1 dolp_L(r,am) + h(r,am) + pi(r,am) '	'N-Glycan Biosynthesis'	0	0	0	0	0	0	0	0	0	0	0	0	0	0	0	0	0	0	0	0	0	0	0	0	0	0	0	0	0	0	0	0	0	0	0	0	0	0
'DOLDPP_Ueram'	'Dolichyl-diphosphate phosphohydrolase, human (uterus)'	'0.1 doldp_U(r,am) + h2o(r,am) -> 0.1 dolp_U(r,am) + h(r,am) + pi(r,am) '	'N-Glycan Biosynthesis'	0	0	0	0	0	0	0	0	0	0	0	0	0	0	0	0	0	0	0	0	0	0	0	0	0	0	0	0	0	0	0	0	0	0	0	0	0	0
'DOLGLCP_Lteram'	'Dolichyl beta-D-glucosyl phosphate flippase (liver)'	'0.1 dolglcp_L(c,am) -> 0.1 dolglcp_L(r,am) '	'N-Glycan Biosynthesis'	0	0	0	0	0	0	0	0	0	0	0	0	0	0	0	0	0	0	0	0	0	0	0	0	0	0	0	0	0	0	0	0	0	0	0	0	0	0
'DOLGLCP_Uteram'	'Dolichyl beta-D-glucosyl phosphate flippase (uterus)'	'0.1 dolglcp_U(c,am) -> 0.1 dolglcp_U(r,am) '	'N-Glycan Biosynthesis'	0	0	0	0	0	0	0	0	0	0	0	0	0	0	0	0	0	0	0	0	0	0	0	0	0	0	0	0	0	0	0	0	0	0	0	0	0	0
'DOLGPP_Leram'	'Dolichyl-beta-D-glucosyl-phosphate dolichylphosphohydrolase (liver)'	'0.1 dolglcp_L(r,am) + h2o(r,am) -> 0.1 dolp_L(r,am) + glc-D(r,am) + h(r,am) '	'N-Glycan Biosynthesis'	0	0	0	0	0	0	0	0	0	0	0	0	0	0	0	0	0	0	0	0	0	0	0	0	0	0	0	0	0	0	0	0	0	0	0	0	0	0
'DOLGPP_Ueram'	'Dolichyl-beta-D-glucosyl-phosphate dolichylphosphohydrolase (uterus)'	'0.1 dolglcp_U(r,am) + h2o(r,am) -> 0.1 dolp_U(r,am) + glc-D(r,am) + h(r,am) '	'N-Glycan Biosynthesis'	0	0	0	0	0	0	0	0	0	0	0	0	0	0	0	0	0	0	0	0	0	0	0	0	0	0	0	0	0	0	0	0	0	0	0	0	0	0
'DOLICHOL_Lteram'	'dolichol diffusion, human (liver)'	'0.1 dolichol_L(r,am) <=> 0.1 dolichol_L(c,am) '	'N-Glycan Biosynthesis'	0	0	0	0	0	0	0	0	0	0	0	0	0	0	0	0	0	0	0	0	0	0	0	0	0	0	0	0	0	0	0	0	0	0	0	0	0	0
'DOLICHOL_Uteram'	'dolichol diffusion, human (uterus)'	'0.1 dolichol_U(r,am) <=> 0.1 dolichol_U(c,am) '	'N-Glycan Biosynthesis'	0	0	0	0	0	0	0	0	0	0	0	0	0	0	0	0	0	0	0	0	0	0	0	0	0	0	0	0	0	0	0	0	0	0	0	0	0	0
'DOLK_Lam'	'Dolichol kinase, human (liver)'	'ctp(c,am) + 0.1 dolichol_L(c,am) -> cdp(c,am) + 0.1 dolp_L(c,am) + h(c,am) '	'N-Glycan Biosynthesis'	0	0	0	0	0	0	0	0	0	0	0	0	0	0	0	0	0	0	0	0	0	0	0	0	0	0	0	0	0	0	0	0	0	0	0	0	0	0
'DOLK_Uam'	'Dolichol kinase, human (uterus)'	'ctp(c,am) + 0.1 dolichol_U(c,am) -> cdp(c,am) + 0.1 dolp_U(c,am) + h(c,am) '	'N-Glycan Biosynthesis'	0	0	0	0	0	0	0	0	0	0	0	0	0	0	0	0	0	0	0	0	0	0	0	0	0	0	0	0	0	0	0	0	0	0	0	0	0	0
'DOLMANP_Lteram'	'dolichol-phosphate mannose flippase (liver)'	'0.1 dolmanp_L(c,am) -> 0.1 dolmanp_L(r,am) '	'N-Glycan Biosynthesis'	0	0	0	0	0	0	0	0	0	0	0	0	0	0	0	0	0	0	0	0	0	0	0	0	0	0	0	0	0	0	0	0	0	0	0	0	0	0
'DOLMANP_Uteram'	'dolichol-phosphate mannose flippase (uterus)'	'0.1 dolmanp_U(c,am) -> 0.1 dolmanp_U(r,am) '	'N-Glycan Biosynthesis'	0	0	0	0	0	0	0	0	0	0	0	0	0	0	0	0	0	0	0	0	0	0	0	0	0	0	0	0	0	0	0	0	0	0	0	0	0	0
'DOLPGT1_Leram'	'dolichyl-phosphate-glucose-glycolipid alpha-glucosyltransferase (liver)'	'0.1 dolglcp_L(r,am) + 0.1 m8mpdol_L(r,am) -> 0.1 dolp_L(r,am) + 0.1 g1m8mpdol_L(r,am) + h(r,am) '	'N-Glycan Biosynthesis'	0	0	0	0	0	0	0	0	0	0	0	0	0	0	0	0	0	0	0	0	0	0	0	0	0	0	0	0	0	0	0	0	0	0	0	0	0	0
'DOLPGT1_Ueram'	'dolichyl-phosphate-glucose-glycolipid alpha-glucosyltransferase (uterus)'	'0.1 dolglcp_U(r,am) + 0.1 m8mpdol_U(r,am) -> 0.1 dolp_U(r,am) + 0.1 g1m8mpdol_U(r,am) + h(r,am) '	'N-Glycan Biosynthesis'	0	0	0	0	0	0	0	0	0	0	0	0	0	0	0	0	0	0	0	0	0	0	0	0	0	0	0	0	0	0	0	0	0	0	0	0	0	0
'DOLPGT2_Leram'	'dolichyl-phosphate-glucose-glycolipid alpha-glucosyltransferase (liver)'	'0.1 dolglcp_L(r,am) + 0.1 g1m8mpdol_L(r,am) -> 0.1 dolp_L(r,am) + 0.1 g2m8mpdol_L(r,am) + h(r,am) '	'N-Glycan Biosynthesis'	0	0	0	0	0	0	0	0	0	0	0	0	0	0	0	0	0	0	0	0	0	0	0	0	0	0	0	0	0	0	0	0	0	0	0	0	0	0
'DOLPGT2_Ueram'	'dolichyl-phosphate-glucose-glycolipid alpha-glucosyltransferase (uterus)'	'0.1 dolglcp_U(r,am) + 0.1 g1m8mpdol_U(r,am) -> 0.1 dolp_U(r,am) + 0.1 g2m8mpdol_U(r,am) + h(r,am) '	'N-Glycan Biosynthesis'	0	0	0	0	0	0	0	0	0	0	0	0	0	0	0	0	0	0	0	0	0	0	0	0	0	0	0	0	0	0	0	0	0	0	0	0	0	0
'DOLPGT3_Leram'	'dolichyl-phosphate-glucose-glycolipid alpha-glucosyltransferase (liver)'	'0.1 dolglcp_L(r,am) + 0.1 g2m8mpdol_L(r,am) -> 0.1 dolp_L(r,am) + 0.1 g3m8mpdol_L(r,am) + h(r,am) '	'N-Glycan Biosynthesis'	0	0	0	0	0	0	0	0	0	0	0	0	0	0	0	0	0	0	0	0	0	0	0	0	0	0	0	0	0	0	0	0	0	0	0	0	0	0
'DOLPGT3_Ueram'	'dolichyl-phosphate-glucose-glycolipid alpha-glucosyltransferase (uterus)'	'0.1 dolglcp_U(r,am) + 0.1 g2m8mpdol_U(r,am) -> 0.1 dolp_U(r,am) + 0.1 g3m8mpdol_U(r,am) + h(r,am) '	'N-Glycan Biosynthesis'	0	0	0	0	0	0	0	0	0	0	0	0	0	0	0	0	0	0	0	0	0	0	0	0	0	0	0	0	0	0	0	0	0	0	0	0	0	0
'DOLPH_Leram'	'Dolichol-phosphate phosphohydrolase, human (liver)'	'0.1 dolp_L(r,am) + h2o(r,am) -> 0.1 dolichol_L(r,am) + pi(r,am) '	'N-Glycan Biosynthesis'	0	0	0	0	0	0	0	0	0	0	0	0	0	0	0	0	0	0	0	0	0	0	0	0	0	0	0	0	0	0	0	0	0	0	0	0	0	0
'DOLPH_Ueram'	'Dolichol-phosphate phosphohydrolase, human (uterus)'	'0.1 dolp_U(r,am) + h2o(r,am) -> 0.1 dolichol_U(r,am) + pi(r,am) '	'N-Glycan Biosynthesis'	0	0	0	0	0	0	0	0	0	0	0	0	0	0	0	0	0	0	0	0	0	0	0	0	0	0	0	0	0	0	0	0	0	0	0	0	0	0
'DOLPMT1_Leram'	'dolichyl-phosphate-mannose-glycolipid alpha-mannosyltransferase (liver)'	'0.1 dolmanp_L(r,am) + 0.1 m4mpdol_L(r,am) -> 0.1 dolp_L(r,am) + h(r,am) + 0.1 m5mpdol_L(r,am) '	'N-Glycan Biosynthesis'	0	0	0	0	0	0	0	0	0	0	0	0	0	0	0	0	0	0	0	0	0	0	0	0	0	0	0	0	0	0	0	0	0	0	0	0	0	0
'DOLPMT1_Ueram'	'dolichyl-phosphate-mannose-glycolipid alpha-mannosyltransferase (uterus)'	'0.1 dolmanp_U(r,am) + 0.1 m4mpdol_U(r,am) -> 0.1 dolp_U(r,am) + h(r,am) + 0.1 m5mpdol_U(r,am) '	'N-Glycan Biosynthesis'	0	0	0	0	0	0	0	0	0	0	0	0	0	0	0	0	0	0	0	0	0	0	0	0	0	0	0	0	0	0	0	0	0	0	0	0	0	0
'DOLPMT2_Leram'	'dolichyl-phosphate-mannose-glycolipid alpha-mannosyltransferase (liver)'	'0.1 dolmanp_L(r,am) + 0.1 m5mpdol_L(r,am) -> 0.1 dolp_L(r,am) + h(r,am) + 0.1 m6mpdol_L(r,am) '	'N-Glycan Biosynthesis'	0	0	0	0	0	0	0	0	0	0	0	0	0	0	0	0	0	0	0	0	0	0	0	0	0	0	0	0	0	0	0	0	0	0	0	0	0	0
'DOLPMT2_Ueram'	'dolichyl-phosphate-mannose-glycolipid alpha-mannosyltransferase (uterus)'	'0.1 dolmanp_U(r,am) + 0.1 m5mpdol_U(r,am) -> 0.1 dolp_U(r,am) + h(r,am) + 0.1 m6mpdol_U(r,am) '	'N-Glycan Biosynthesis'	0	0	0	0	0	0	0	0	0	0	0	0	0	0	0	0	0	0	0	0	0	0	0	0	0	0	0	0	0	0	0	0	0	0	0	0	0	0
'DOLPMT3_Leram'	'dolichyl-phosphate-mannose-glycolipid alpha-mannosyltransferase (liver)'	'0.1 dolmanp_L(r,am) + 0.1 m6mpdol_L(r,am) -> 0.1 dolp_L(r,am) + h(r,am) + 0.1 m7mpdol_L(r,am) '	'N-Glycan Biosynthesis'	0	0	0	0	0	0	0	0	0	0	0	0	0	0	0	0	0	0	0	0	0	0	0	0	0	0	0	0	0	0	0	0	0	0	0	0	0	0
'DOLPMT3_Ueram'	'dolichyl-phosphate-mannose-glycolipid alpha-mannosyltransferase (uterus)'	'0.1 dolmanp_U(r,am) + 0.1 m6mpdol_U(r,am) -> 0.1 dolp_U(r,am) + h(r,am) + 0.1 m7mpdol_U(r,am) '	'N-Glycan Biosynthesis'	0	0	0	0	0	0	0	0	0	0	0	0	0	0	0	0	0	0	0	0	0	0	0	0	0	0	0	0	0	0	0	0	0	0	0	0	0	0
'DOLPMT4_Leram'	'dolichyl-phosphate-mannose-glycolipid alpha-mannosyltransferase (liver)'	'0.1 dolmanp_L(r,am) + 0.1 m7mpdol_L(r,am) -> 0.1 dolp_L(r,am) + h(r,am) + 0.1 m8mpdol_L(r,am) '	'N-Glycan Biosynthesis'	0	0	0	0	0	0	0	0	0	0	0	0	0	0	0	0	0	0	0	0	0	0	0	0	0	0	0	0	0	0	0	0	0	0	0	0	0	0
'DOLPMT4_Ueram'	'dolichyl-phosphate-mannose-glycolipid alpha-mannosyltransferase (uterus)'	'0.1 dolmanp_U(r,am) + 0.1 m7mpdol_U(r,am) -> 0.1 dolp_U(r,am) + h(r,am) + 0.1 m8mpdol_U(r,am) '	'N-Glycan Biosynthesis'	0	0	0	0	0	0	0	0	0	0	0	0	0	0	0	0	0	0	0	0	0	0	0	0	0	0	0	0	0	0	0	0	0	0	0	0	0	0
'DOLPMT_Lam'	'Dolichyl-phosphate D-mannosyltransferase (liver)'	'0.1 dolp_L(c,am) + gdpmann(c,am) -> 0.1 dolmanp_L(c,am) + gdp(c,am) '	'N-Glycan Biosynthesis'	0	0	0	0	0	0	0	0	0	0	0	0	0	0	0	0	0	0	0	0	0	0	0	0	0	0	0	0	0	0	0	0	0	0	0	0	0	0
'DOLPMT_Uam'	'Dolichyl-phosphate D-mannosyltransferase (uterus)'	'0.1 dolp_U(c,am) + gdpmann(c,am) -> 0.1 dolmanp_U(c,am) + gdp(c,am) '	'N-Glycan Biosynthesis'	0	0	0	0	0	0	0	0	0	0	0	0	0	0	0	0	0	0	0	0	0	0	0	0	0	0	0	0	0	0	0	0	0	0	0	0	0	0
'DOLP_Lteram'	'dolichol phosphate flippase (liver)'	'0.1 dolp_L(r,am) -> 0.1 dolp_L(c,am) '	'N-Glycan Biosynthesis'	0	0	0	0	0	0	0	0	0	0	0	0	0	0	0	0	0	0	0	0	0	0	0	0	0	0	0	0	0	0	0	0	0	0	0	0	0	0
'DOLP_Uteram'	'dolichol phosphate flippase (uterus)'	'0.1 dolp_U(r,am) -> 0.1 dolp_U(c,am) '	'N-Glycan Biosynthesis'	0	0	0	0	0	0	0	0	0	0	0	0	0	0	0	0	0	0	0	0	0	0	0	0	0	0	0	0	0	0	0	0	0	0	0	0	0	0
'DOPABMOam'	'dopamine beta-monooxygenase'	'ascb-L(c,am) + dopa(c,am) + o2(c,am) -> dhdascb(c,am) + h2o(c,am) + nrpphr(c,am) '	'Tyrosine metabolism'	0	0	0	0	0	0	0	0	0	0	0	0	0	0	0	0	0	0	0	0	0	0	0	0	0	0	0	0	0	0	0	0	0	0	0	0	0	0
'DOPAMTam'	'Dopamine:amet O-methyltransferase'	'amet(c,am) + dopa(c,am) -> 3moxtyr(c,am) + ahcys(c,am) + h(c,am) '	'Tyrosine metabolism'	0	0	0	0	0	0	0	0	0	0	0	0	0	0	0	0	0	0	0	0	0	0	0	0	0	0	0	0	0	0	0	0	0	0	0	0	0	0
'DOPASFtam'	'Dopamine 3-0-sulfate transport (diffusion)'	'dopasf(c,am) -> dopasf(e,am) '	'Transport, Extracellular'	0	0	0	0	0	0	0	0	0	0	0	0	0	0	0	0	0	0	0	0	0	0	0	0	0	0	0	0	0	0	0	0	0	0	0	0	0	0
'DOPASULTam'	'Dopamine Sulfotransferase'	'dopa(c,am) + paps(c,am) -> dopasf(c,am) + h(c,am) + pap(c,am) '	'Tyrosine metabolism'	0	0	0	0	0	0	0	0	0	0	0	0	0	0	0	0	0	0	0	0	0	0	0	0	0	0	0	0	0	0	0	0	0	0	0	0	0	0
'DOPAVESSECam'	'Dopamine secretion via secretory vesicle (ATP driven)'	'2 atp(c,am) + 3 dopa(c,am) + 2 h2o(c,am) -> 2 adp(c,am) + 2 h(c,am) + 2 pi(c,am) + 3 dopa(e,am) '	'Transport, Extracellular'	0	0	0	0	0	0	0	0	0	0	0	0	0	0	0	0	0	0	0	0	0	0	0	0	0	0	0	0	0	0	0	0	0	0	0	0	0	0
'DOPAt4[2]ram'	[]	[]	[]	1000	1000	1000	1000	1000	1000	1000	1000	1000	1000	1000	1000	1000	1000	1000	1000	1000	1000	1000	1000	1000	1000	1000	1000	1000	1000	1000	1000	1000	1000	1000	1000	1000	1000	1000	1000	1000	1000
'DOPAtuam'	'Dopamine uniport'	'dopa(e,am) <=> dopa(c,am) '	'Transport, Extracellular'	-1000	-1000	-1000	-1000	-1000	-1000	-1000	-1000	-1000	-1000	-1000	-1000	-1000	-1000	-1000	-1000	-1000	-1000	-1000	-1000	-1000	-1000	-1000	-1000	-1000	-1000	-1000	-1000	-1000	-1000	-1000	-1000	-1000	-1000	-1000	-1000	-1000	-1000
'DPCOAKam'	'dephospho-CoA kinase'	'atp(c,am) + dpcoa(c,am) -> adp(c,am) + coa(c,am) + h(c,am) '	'CoA Biosynthesis'	0	0	0	0	0	0	0	0	0	0	0	0	0	0	0	0	0	0	0	0	0	0	0	0	0	0	0	0	0	0	0	0	0	0	0	0	0	0
'DPCOAPPam'	'pyrophasphatase (dephospho-CoA)'	'dpcoa(c,am) + h2o(c,am) -> amp(c,am) + 2 h(c,am) + pan4p(c,am) '	'CoA Catabolism'	0	0	0	0	0	0	0	0	0	0	0	0	0	0	0	0	0	0	0	0	0	0	0	0	0	0	0	0	0	0	0	0	0	0	0	0	0	0
'DPCOAtlam'	'dephospho-CoA transport from lysosome via diffusion'	'dpcoa(l,am) <=> dpcoa(c,am) '	'Transport, Lysosomal'	0	0	-2.27374e-13	-2.27374e-13	-2.27374e-13	-2.27374e-13	-2.27374e-13	-2.27374e-13	-2.27374e-13	-2.27374e-13	-2.27374e-13	-2.27374e-13	-2.27374e-13	-2.27374e-13	-2.27374e-13	-2.27374e-13	-2.27374e-13	-2.27374e-13	-2.27374e-13	-2.27374e-13	-2.27374e-13	-2.27374e-13	-2.27374e-13	-2.27374e-13	-2.27374e-13	-2.27374e-13	-2.27374e-13	-2.27374e-13	-2.27374e-13	-2.27374e-13	-2.27374e-13	-2.27374e-13	-2.27374e-13	-2.27374e-13	-2.27374e-13	-2.27374e-13	-2.27374e-13	-2.27374e-13
'DPHMBDCmam'	'3-Decaprenyl-4-hydroxy-5-methoxybenzoate decarboxylation'	'3dpdhb_me(m,am) + h(m,am) -> 2dp6mep(m,am) + co2(m,am) '	'Ubiquinone Biosynthesis'	0	0	0	0	0	0	0	0	0	0	0	0	0	0	0	0	0	0	0	0	0	0	0	0	0	0	0	0	0	0	0	0	0	0	0	0	0	0
'DPMVDxam'	'diphosphomevalonate decarboxylase'	'5dpmev(x,am) + atp(x,am) -> adp(x,am) + co2(x,am) + ipdp(x,am) + pi(x,am) '	'Cholesterol Metabolism'	0.00339025	0	0.0446134	0.0446134	0.0446134	0.0446134	0.0446134	0.0446134	0.0446134	0.0446134	0.0446134	0.0446134	0.0446134	0.0446134	0.0446134	0.0446134	0.0446134	0.0446134	0.0446134	0.0446134	0.0446134	0.0446134	0.0446134	0.0446134	0.0446134	0.0446134	0.0446134	0.0446134	0.0446134	0.0446134	0.0446134	0.0446134	0.0446134	0.0446134	0.0446134	0.0446134	0.0446134	0.0446134
'DRIBtam'	'deoxyribose transport via diffusion'	'drib(e,am) <=> drib(c,am) '	'Transport, Extracellular'	0	0	-0.0752087	-0.0752087	-0.0752087	-0.0752087	-0.0752087	-0.0752087	-0.0752087	-0.0752087	-0.0752087	-0.0752087	-0.0752087	-0.0752087	-0.0752087	-0.0752087	-0.0752087	-0.0752087	-0.0752087	-0.0752087	-0.0752087	-0.0752087	-0.0752087	-0.0752087	-0.0752087	-0.0752087	-0.0752087	-0.0752087	-0.0752087	-0.0752087	-0.0752087	-0.0752087	-0.0752087	-0.0752087	-0.0752087	-0.0752087	-0.0752087	-0.0752087
'DRPAam'	'deoxyribose-phosphate aldolase'	'2dr5p(c,am) -> acald(c,am) + g3p(c,am) '	'Pentose Phosphate Pathway'	0	0	0	0	0	0	0	0	0	0	0	0	0	0	0	0	0	0	0	0	0	0	0	0	0	0	0	0	0	0	0	0	0	0	0	0	0	0
'DSATam'	'dihydrosphingosine N-acyltransferase'	'Rtotalcoa(c,am) + sphgn(c,am) -> coa(c,am) + dhcrm_hs(c,am) + h(c,am) '	'Sphingolipid Metabolism'	0.00032126	0	0	0	0	0	0	0	0	0	0	0	0	0	0	0	0	0	0	0	0	0	0	0	0	0	0	0	0	0	0	0	0	0	0	0	0	0
'DTDPtnam'	'dTDP nuclear transport'	'dtdp(c,am) <=> dtdp(n,am) '	'Transport, Nuclear'	1000	1000	-1000	-1000	-1000	-1000	-1000	-1000	-1000	-1000	-1000	-1000	-1000	-1000	-1000	-1000	-1000	-1000	-1000	-1000	-1000	-1000	-1000	-1000	-1000	-1000	-1000	-1000	-1000	-1000	-1000	-1000	-1000	-1000	-1000	-1000	-1000	-1000
'DTMPKam'	'dTMP kinase'	'atp(c,am) + dtmp(c,am) <=> adp(c,am) + dtdp(c,am) '	'Nucleotides'	0	0	4.98176e-10	4.98176e-10	4.98176e-10	4.98176e-10	4.98176e-10	4.98176e-10	4.98176e-10	4.98176e-10	4.98176e-10	4.98176e-10	4.98176e-10	4.98176e-10	4.98176e-10	4.98176e-10	4.98176e-10	4.98176e-10	4.98176e-10	4.98176e-10	4.98176e-10	4.98176e-10	4.98176e-10	4.98176e-10	4.98176e-10	4.98176e-10	4.98176e-10	4.98176e-10	4.98176e-10	4.98176e-10	4.98176e-10	4.98176e-10	4.98176e-10	4.98176e-10	4.98176e-10	4.98176e-10	4.98176e-10	4.98176e-10
'DTTPtnam'	'dTTP diffusion in nucleus'	'dttp(c,am) <=> dttp(n,am) '	'Transport, Nuclear'	-1000	-1000	1000	1000	1000	1000	1000	1000	1000	1000	1000	1000	1000	1000	1000	1000	1000	1000	1000	1000	1000	1000	1000	1000	1000	1000	1000	1000	1000	1000	1000	1000	1000	1000	1000	1000	1000	1000
'DUDPtnam'	'dUDP nuclear transport'	'dudp(c,am) <=> dudp(n,am) '	'Transport, Nuclear'	0	0	0	0	0	0	0	0	0	0	0	0	0	0	0	0	0	0	0	0	0	0	0	0	0	0	0	0	0	0	0	0	0	0	0	0	0	0
'DUMPtnam'	'dUMP nuclear transport'	'dump(c,am) <=> dump(n,am) '	'Transport, Nuclear'	0	0	0	0	0	0	0	0	0	0	0	0	0	0	0	0	0	0	0	0	0	0	0	0	0	0	0	0	0	0	0	0	0	0	0	0	0	0
'DURADam'	'dihydrouracil dehydrogenase (NADP)'	'56dura(c,am) + nadp(c,am) <=> h(c,am) + nadph(c,am) + ura(c,am) '	'Pyrimidine Catabolism'	0	0	-2.27374e-13	-2.27374e-13	-2.27374e-13	-2.27374e-13	-2.27374e-13	-2.27374e-13	-2.27374e-13	-2.27374e-13	-2.27374e-13	-2.27374e-13	-2.27374e-13	-2.27374e-13	-2.27374e-13	-2.27374e-13	-2.27374e-13	-2.27374e-13	-2.27374e-13	-2.27374e-13	-2.27374e-13	-2.27374e-13	-2.27374e-13	-2.27374e-13	-2.27374e-13	-2.27374e-13	-2.27374e-13	-2.27374e-13	-2.27374e-13	-2.27374e-13	-2.27374e-13	-2.27374e-13	-2.27374e-13	-2.27374e-13	-2.27374e-13	-2.27374e-13	-2.27374e-13	-2.27374e-13
'DURAD2am'	'dihydrothymin dehydrogenase (NADP)'	'56dthm(c,am) + nadp(c,am) <=> h(c,am) + nadph(c,am) + thym(c,am) '	'Pyrimidine Catabolism'	0	0	0	0	0	0	0	0	0	0	0	0	0	0	0	0	0	0	0	0	0	0	0	0	0	0	0	0	0	0	0	0	0	0	0	0	0	0
'DURIK1am'	'deoxyuridine kinase (ATP:Deoxyuridine)'	'atp(c,am) + duri(c,am) -> adp(c,am) + dump(c,am) + h(c,am) '	'Nucleotides'	0	0	0	0	0	0	0	0	0	0	0	0	0	0	0	0	0	0	0	0	0	0	0	0	0	0	0	0	0	0	0	0	0	0	0	0	0	0
'DURIK1mam'	'deoxyuridine kinase (ATP:Deoxyuridine), mitochondrial'	'atp(m,am) + duri(m,am) -> adp(m,am) + dump(m,am) + h(m,am) '	'Nucleotides'	0	0	0	0	0	0	0	0	0	0	0	0	0	0	0	0	0	0	0	0	0	0	0	0	0	0	0	0	0	0	0	0	0	0	0	0	0	0
'DURIPPam'	'deoxyuridine phosphorylase'	'duri(c,am) + pi(c,am) <=> 2dr1p(c,am) + ura(c,am) '	'Nucleotides'	0	0	0.0752087	0.0752087	0.0752087	0.0752087	0.0752087	0.0752087	0.0752087	0.0752087	0.0752087	0.0752087	0.0752087	0.0752087	0.0752087	0.0752087	0.0752087	0.0752087	0.0752087	0.0752087	0.0752087	0.0752087	0.0752087	0.0752087	0.0752087	0.0752087	0.0752087	0.0752087	0.0752087	0.0752087	0.0752087	0.0752087	0.0752087	0.0752087	0.0752087	0.0752087	0.0752087	0.0752087
'DURItam'	'deoxyuridine transport via diffusion'	'duri(e,am) <=> duri(c,am) '	'Transport, Extracellular'	0	0	0	0	0	0	0	0	0	0	0	0	0	0	0	0	0	0	0	0	0	0	0	0	0	0	0	0	0	0	0	0	0	0	0	0	0	0
'DURItnam'	'deoxyuridine transport in nucleus'	'duri(c,am) <=> duri(n,am) '	'Transport, Nuclear'	0	0	0	0	0	0	0	0	0	0	0	0	0	0	0	0	0	0	0	0	0	0	0	0	0	0	0	0	0	0	0	0	0	0	0	0	0	0
'DUTPDPmam'	'dUTP diphosphatase'	'dutp(m,am) + h2o(m,am) -> dump(m,am) + h(m,am) + ppi(m,am) '	'Nucleotides'	0	0	0	0	0	0	0	0	0	0	0	0	0	0	0	0	0	0	0	0	0	0	0	0	0	0	0	0	0	0	0	0	0	0	0	0	0	0
'DUTPDPnam'	'dUTP diphosphatase, nuclear'	'dutp(n,am) + h2o(n,am) -> dump(n,am) + h(n,am) + ppi(n,am) '	'Nucleotides'	0	0	0	0	0	0	0	0	0	0	0	0	0	0	0	0	0	0	0	0	0	0	0	0	0	0	0	0	0	0	0	0	0	0	0	0	0	0
'EAFLATOXINteam'	'xenobiotic transport'	'eaflatoxin(e,am) <=> eaflatoxin(c,am) '	'Transport, Extracellular'	0	0	0	0	0	0	0	0	0	0	0	0	0	0	0	0	0	0	0	0	0	0	0	0	0	0	0	0	0	0	0	0	0	0	0	0	0	0
'EBASTINEOHteam'	'xenobiotic transport'	'ebastineoh(e,am) <=> ebastineoh(c,am) '	'Transport, Extracellular'	0	0	0	0	0	0	0	0	0	0	0	0	0	0	0	0	0	0	0	0	0	0	0	0	0	0	0	0	0	0	0	0	0	0	0	0	0	0
'EBASTINEteam'	'xenobiotic transport'	'ebastine(e,am) <=> ebastine(c,am) '	'Transport, Extracellular'	0	0	0	0	0	0	0	0	0	0	0	0	0	0	0	0	0	0	0	0	0	0	0	0	0	0	0	0	0	0	0	0	0	0	0	0	0	0
'EBP1ram'	'3-beta-hydroxysteroid-delta(8),delta(7)-isomerase'	'zymst(r,am) -> chlstol(r,am) '	'Cholesterol Metabolism'	0	0	0.00743556	0.00743556	0.00743556	0.00743556	0.00743556	0.00743556	0.00743556	0.00743556	0.00743556	0.00743556	0.00743556	0.00743556	0.00743556	0.00743556	0.00743556	0.00743556	0.00743556	0.00743556	0.00743556	0.00743556	0.00743556	0.00743556	0.00743556	0.00743556	0.00743556	0.00743556	0.00743556	0.00743556	0.00743556	0.00743556	0.00743556	0.00743556	0.00743556	0.00743556	0.00743556	0.00743556
'EBP2ram'	'3-beta-hydroxysteroid-delta(8),delta(7)-isomerase'	'zymstnl(r,am) -> lthstrl(r,am) '	'Cholesterol Metabolism'	0.000565042	0	0	0	0	0	0	0	0	0	0	0	0	0	0	0	0	0	0	0	0	0	0	0	0	0	0	0	0	0	0	0	0	0	0	0	0	0
'ECOAH12mam'	'3-hydroxyacyl-CoA dehydratase (3-hydroxyisobutyryl-CoA) (mitochondria)'	'2mp2coa(m,am) + h2o(m,am) <=> 3hibutcoa(m,am) '	'Valine, Leucine, and Isoleucine Metabolism'	0.000626959	0	0	0	0	0	0	0	0	0	0	0	0	0	0	0	0	0	0	0	0	0	0	0	0	0	0	0	0	0	0	0	0	0	0	0	0	0
'ECOAH1mam'	'3-hydroxyacyl-CoA dehydratase (3-hydroxybutanoyl-CoA) (mitochondria)'	'3hbcoa(m,am) <=> b2coa(m,am) + h2o(m,am) '	'Tryptophan metabolism'	0	0	0	0	0	0	0	0	0	0	0	0	0	0	0	0	0	0	0	0	0	0	0	0	0	0	0	0	0	0	0	0	0	0	0	0	0	0
'ECOAH1xam'	'3-hydroxyacyl-CoA dehydratase (3-hydroxybutanoyl-CoA) (perioxisome)'	'3hbcoa(x,am) <=> b2coa(x,am) + h2o(x,am) '	'Tryptophan metabolism'	0	0	0	0	0	0	0	0	0	0	0	0	0	0	0	0	0	0	0	0	0	0	0	0	0	0	0	0	0	0	0	0	0	0	0	0	0	0
'ECOAH9mam'	'2-Methylprop-2-enoyl-CoA (2-Methylbut-2-enoyl-CoA), mitochondrial'	'2mb2coa(m,am) + h2o(m,am) <=> 3hmbcoa(m,am) '	'Valine, Leucine, and Isoleucine Metabolism'	0	0	-2.27374e-13	-2.27374e-13	-2.27374e-13	-2.27374e-13	-2.27374e-13	-2.27374e-13	-2.27374e-13	-2.27374e-13	-2.27374e-13	-2.27374e-13	-2.27374e-13	-2.27374e-13	-2.27374e-13	-2.27374e-13	-2.27374e-13	-2.27374e-13	-2.27374e-13	-2.27374e-13	-2.27374e-13	-2.27374e-13	-2.27374e-13	-2.27374e-13	-2.27374e-13	-2.27374e-13	-2.27374e-13	-2.27374e-13	-2.27374e-13	-2.27374e-13	-2.27374e-13	-2.27374e-13	-2.27374e-13	-2.27374e-13	-2.27374e-13	-2.27374e-13	-2.27374e-13	-2.27374e-13
'EGMESTram'	'ecgonine methyl esterase (ER)'	'egme(r,am) + h2o(r,am) -> ecgon(r,am) + h(r,am) + meoh(r,am) '	'Alkaloid biosynthesis II'	0	0	0	0	0	0	0	0	0	0	0	0	0	0	0	0	0	0	0	0	0	0	0	0	0	0	0	0	0	0	0	0	0	0	0	0	0	0
'EHGLATam'	'L-erythro-4-Hydroxyglutamate:2-oxoglutarate aminotransferase'	'akg(c,am) + e4hglu(c,am) -> 4h2oglt(c,am) + glu-L(c,am) '	'Arginine and Proline Metabolism'	0	0	0	0	0	0	0	0	0	0	0	0	0	0	0	0	0	0	0	0	0	0	0	0	0	0	0	0	0	0	0	0	0	0	0	0	0	0
'EHGLAT2mam'	'L-erythro-4-Hydroxyglutamate:2-oxoglutarate aminotransferase 2, mitochondrial'	'e4hglu(m,am) + oaa(m,am) -> 4h2oglt(m,am) + asp-L(m,am) '	'Arginine and Proline Metabolism'	0	0	0	0	0	0	0	0	0	0	0	0	0	0	0	0	0	0	0	0	0	0	0	0	0	0	0	0	0	0	0	0	0	0	0	0	0	0
'EHGLATmam'	'L-erythro-4-Hydroxyglutamate:2-oxoglutarate aminotransferase, mitochondrial'	'akg(m,am) + e4hglu(m,am) -> 4h2oglt(m,am) + glu-L(m,am) '	'Arginine and Proline Metabolism'	0	0	0	0	0	0	0	0	0	0	0	0	0	0	0	0	0	0	0	0	0	0	0	0	0	0	0	0	0	0	0	0	0	0	0	0	0	0
'EICOSTETCPT1am'	'carnitine O-palmitoyltransferase'	'crn(c,am) + eicostetcoa(c,am) -> coa(c,am) + eicostetcrn(c,am) '	'Carnitine shuttle'	0	0	0	0	0	0	0	0	0	0	0	0	0	0	0	0	0	0	0	0	0	0	0	0	0	0	0	0	0	0	0	0	0	0	0	0	0	0
'EICOSTETCPT2am'	'carnitine transferase'	'coa(m,am) + eicostetcrn(m,am) -> crn(m,am) + eicostetcoa(m,am) '	'Carnitine shuttle'	0	0	0	0	0	0	0	0	0	0	0	0	0	0	0	0	0	0	0	0	0	0	0	0	0	0	0	0	0	0	0	0	0	0	0	0	0	0
'EICOSTETCRNtam'	'transport into the mitochondria (carnitine)'	'eicostetcrn(c,am) -> eicostetcrn(m,am) '	'Carnitine shuttle'	0	0	0	0	0	0	0	0	0	0	0	0	0	0	0	0	0	0	0	0	0	0	0	0	0	0	0	0	0	0	0	0	0	0	0	0	0	0
'EICOSTETtam'	'fatty acid transport via diffusion'	'eicostet(e,am) <=> eicostet(c,am) '	'Transport, Extracellular'	0	0	2.27374e-13	2.27374e-13	2.27374e-13	2.27374e-13	2.27374e-13	2.27374e-13	2.27374e-13	2.27374e-13	2.27374e-13	2.27374e-13	2.27374e-13	2.27374e-13	2.27374e-13	2.27374e-13	2.27374e-13	2.27374e-13	2.27374e-13	2.27374e-13	2.27374e-13	2.27374e-13	2.27374e-13	2.27374e-13	2.27374e-13	2.27374e-13	2.27374e-13	2.27374e-13	2.27374e-13	2.27374e-13	2.27374e-13	2.27374e-13	2.27374e-13	2.27374e-13	2.27374e-13	2.27374e-13	2.27374e-13	2.27374e-13
'ELAIDCPT1am'	'carnitine O-palmitoyltransferase'	'crn(c,am) + od2coa(c,am) -> coa(c,am) + elaidcrn(c,am) '	'Carnitine shuttle'	0	0	0	0	0	0	0	0	0	0	0	0	0	0	0	0	0	0	0	0	0	0	0	0	0	0	0	0	0	0	0	0	0	0	0	0	0	0
'ELAIDCPT2am'	'carnitine transferase'	'coa(m,am) + elaidcrn(m,am) -> crn(m,am) + od2coa(m,am) '	'Carnitine shuttle'	0	0	0	0	0	0	0	0	0	0	0	0	0	0	0	0	0	0	0	0	0	0	0	0	0	0	0	0	0	0	0	0	0	0	0	0	0	0
'ELAIDCRNtam'	'transport into the mitochondria (carnitine)'	'elaidcrn(c,am) -> elaidcrn(m,am) '	'Carnitine shuttle'	0	0	0	0	0	0	0	0	0	0	0	0	0	0	0	0	0	0	0	0	0	0	0	0	0	0	0	0	0	0	0	0	0	0	0	0	0	0
'ELAIDtam'	'fatty acid transport via diffusion'	'elaid(e,am) <=> elaid(c,am) '	'Transport, Extracellular'	0	0	0	0	0	0	0	0	0	0	0	0	0	0	0	0	0	0	0	0	0	0	0	0	0	0	0	0	0	0	0	0	0	0	0	0	0	0
'ENGASEam'	'endo-beta-N-acetylglucosaminidase'	'h2o(c,am) + s2l2n2m2m(c,am) -> acgam(c,am) + s2l2n2m2mn(c,am) '	'N-Glycan Degradation'	0	0	0	0	0	0	0	0	0	0	0	0	0	0	0	0	0	0	0	0	0	0	0	0	0	0	0	0	0	0	0	0	0	0	0	0	0	0
'ENGASE2am'	'endo-beta-N-acetylglucosaminidase'	'h2o(c,am) + n2m2nm(c,am) -> acgam(c,am) + n2m2nmn(c,am) '	'N-Glycan Degradation'	0	0	0	0	0	0	0	0	0	0	0	0	0	0	0	0	0	0	0	0	0	0	0	0	0	0	0	0	0	0	0	0	0	0	0	0	0	0
'ENGASE2lyam'	'endo-beta-N-acetylglucosaminidase, lysosomal'	'h2o(l,am) + n2m2nm(l,am) -> acgam(l,am) + n2m2nmn(l,am) '	'N-Glycan Degradation'	0	0	0	0	0	0	0	0	0	0	0	0	0	0	0	0	0	0	0	0	0	0	0	0	0	0	0	0	0	0	0	0	0	0	0	0	0	0
'ENMAN1gam'	'Endomannosidase (glc1man-producing), Golgi apparatus'	'g1m8masn(g,am) + h2o(g,am) -> glc1man(g,am) + m7masnA(g,am) '	'N-Glycan Biosynthesis'	0	0	0	0	0	0	0	0	0	0	0	0	0	0	0	0	0	0	0	0	0	0	0	0	0	0	0	0	0	0	0	0	0	0	0	0	0	0
'ENMAN2gam'	'Endomannosidase (glc2man-producing), Golgi apparatus'	'g2m8masn(g,am) + h2o(g,am) -> glc2man(g,am) + m7masnA(g,am) '	'N-Glycan Biosynthesis'	0	0	0	0	0	0	0	0	0	0	0	0	0	0	0	0	0	0	0	0	0	0	0	0	0	0	0	0	0	0	0	0	0	0	0	0	0	0
'ENMAN3gam'	'Endomannosidase (glc3man-producing), Golgi apparatus'	'g3m8masn(g,am) + h2o(g,am) -> glc3man(g,am) + m7masnA(g,am) '	'N-Glycan Biosynthesis'	0	0	0	0	0	0	0	0	0	0	0	0	0	0	0	0	0	0	0	0	0	0	0	0	0	0	0	0	0	0	0	0	0	0	0	0	0	0
'ENMAN4gam'	'Endomannosidase (m6masnC-producing), Golgi apparatus'	'g1m7masnC(g,am) + h2o(g,am) -> glc1man(g,am) + m6masnC(g,am) '	'N-Glycan Biosynthesis'	0	0	0	0	0	0	0	0	0	0	0	0	0	0	0	0	0	0	0	0	0	0	0	0	0	0	0	0	0	0	0	0	0	0	0	0	0	0
'ENMAN5gam'	'Endomannosidase (m6masnB2-producing), Golgi apparatus'	'g1m7masnB(g,am) + h2o(g,am) -> glc1man(g,am) + m6masnB2(g,am) '	'N-Glycan Biosynthesis'	0	0	0	0	0	0	0	0	0	0	0	0	0	0	0	0	0	0	0	0	0	0	0	0	0	0	0	0	0	0	0	0	0	0	0	0	0	0
'ENMAN6gam'	'Endomannosidase (m5masnB1-producing), Golgi apparatus'	'g1m6masnB1(g,am) + h2o(g,am) -> glc1man(g,am) + m5masnB1(g,am) '	'N-Glycan Biosynthesis'	0	0	0	0	0	0	0	0	0	0	0	0	0	0	0	0	0	0	0	0	0	0	0	0	0	0	0	0	0	0	0	0	0	0	0	0	0	0
'ENOam'	'enolase'	'2pg(c,am) <=> h2o(c,am) + pep(c,am) '	'Glycolysis/Gluconeogenesis'	0.184128	0.0287953	0.416252	0.416252	0.416252	0.416252	0.416252	0.416252	0.416252	0.416252	0.416252	0.416252	0.416252	0.416252	0.416252	0.416252	0.416252	0.416252	0.416252	0.416252	0.416252	0.416252	0.416252	0.416252	0.416252	0.416252	0.416252	0.416252	0.416252	0.416252	0.416252	0.416252	0.416252	0.416252	0.416252	0.416252	0.416252	0.416252
'ESTRADIOLGLCtam'	'estradiol glucuronide transport via bicarbonate countertransport'	'hco3(c,am) + estradiolglc(e,am) <=> estradiolglc(c,am) + hco3(e,am) '	'Transport, Extracellular'	0	0	0	0	0	0	0	0	0	0	0	0	0	0	0	0	0	0	0	0	0	0	0	0	0	0	0	0	0	0	0	0	0	0	0	0	0	0
[truncated: 3,108 more rows]

## Sheet: Reaction activities used in FBA
Reaction	Reaction Name	Reaction Formula	Subsystem	GPR	Active(+)/Inactive(-)
[truncated: 605 more rows]

## Sheet: Phagosomal uptake IMAT BM const
Reaction	Reaction Name	Reaction Formula	Subsystem	Number of carbons	MTB biomass coefficient	iMAT 0%BMPH / 0%BMMtb	iMAT 10%BMPH / 0%BMMtb	iMAT 20%BMPH / 0%BMMtb	iMAT 30%BMPH / 0%BMMtb	iMAT 40%BMPH / 0%BMMtb	iMAT 50%BMPH / 0%BMMtb	iMAT 0%BMPH / 10%BMMtb	iMAT 10%BMPH / 10%BMMtb	iMAT 20%BMPH / 10%BMMtb	iMAT 30%BMPH / 10%BMMtb	iMAT 40%BMPH / 10%BMMtb	iMAT 50%BMPH / 10%BMMtb	iMAT 0%BMPH / 20%BMMtb	iMAT 10%BMPH / 20%BMMtb	iMAT 20%BMPH / 20%BMMtb	iMAT 30%BMPH / 20%BMMtb	iMAT 40%BMPH / 20%BMMtb	iMAT 50%BMPH / 20%BMMtb	iMAT 0%BMPH / 30%BMMtb	iMAT 10%BMPH / 30%BMMtb	iMAT 20%BMPH / 30%BMMtb	iMAT 30%BMPH / 30%BMMtb	iMAT 40%BMPH / 30%BMMtb	iMAT 50%BMPH / 30%BMMtb	iMAT 0%BMPH / 40%BMMtb	iMAT 10%BMPH / 40%BMMtb	iMAT 20%BMPH / 40%BMMtb	iMAT 30%BMPH / 40%BMMtb	iMAT 40%BMPH / 40%BMMtb	iMAT 50%BMPH / 40%BMMtb	iMAT 0%BMPH / 50%BMMtb	iMAT 10%BMPH / 50%BMMtb	iMAT 20%BMPH / 50%BMMtb	iMAT 30%BMPH / 50%BMMtb	iMAT 40%BMPH / 50%BMMtb	iMAT 50%BMPH / 50%BMMtb
[truncated: 70 more rows]

[truncated: 2 more sheets: Phagosomal uptake, add Rv const, Gene essentiality]
