# Supplementary material for: Integration of Metabolomics and Transcriptomics Reveals a Complex Diet of Mycobacterium tuberculosis during Early Macrophage Infection
Source: mSystems. 2017 Aug 22;2(4):e00057-17. doi: 10.1128/mSystems.00057-17 (PMC5566787; doi:10.1128/mSystems.00057-17)
Supplement: TABLE S4 [file sys004172125st10.xlsx]

## Sheet: Description
	Description: Table S4
KEGG RPAIR pathes	Pathes in the KEGG reaction pair (RPAIR) network connected by changing reactions (corresponding gene abs(log2(fold change)>log2(1.5), FDR<0.05 in at least one time point). The pathes are represented as a list of edges. Pathes were calculated with kshortest path algorithm in Matlab.

## Sheet: KEGG RPAIR pathes
Source node	Target node	Gene ID	Gene Name	Gene description	Reversibility	Fold change time 4h	Fold change time 24h	Fold change time 48h	Max fold change
S-Adenosyl-L-homocysteine	S-Adenosyl-L-methionine	Rv0511	hemD	uroporphyrin-III C-methyltransferase	-100	-1.788	-1.628	-2.057	-2.057
S-Adenosyl-L-homocysteine	S-Adenosyl-L-methionine	Rv0558	menH	ubiquinone/menaquinone biosynthesis methyltransferase	-100	-0.955	-1.384	-1.368	-1.384
S-Adenosyl-L-homocysteine	S-Adenosyl-L-methionine	Rv2847c	cysG	multifunctional siroheme synthase	-100	-0.904	-1.234	-1.028	-1.234
S-Adenosyl-L-methionine	L-Methionine	Rv1589	bioB	biotin synthetase	-100	0	1.031	0	1.031
S-Adenosyl-L-methionine	L-Methionine	Rv2388c	hemN	oxygen-independent coproporphyrinogen III oxidase	-100	-1.824	0	-1.532	-1.824
S-Adenosyl-L-methionine	L-Methionine	Rv3138	pflA	pyruvate formate lyase activating protein	-100	0	-1.083	0	-1.083
L-Homocysteine	L-Methionine	Rv1133c	metE	5-methyltetrahydropteroyltriglutamate-homocysteine methyltransferase	0	-1.12	0	0	-1.12
S-Adenosyl-L-homocysteine	S-Adenosyl-L-methionine	Rv0511	hemD	uroporphyrin-III C-methyltransferase	-100	-1.788	-1.628	-2.057	-2.057
S-Adenosyl-L-homocysteine	S-Adenosyl-L-methionine	Rv0558	menH	ubiquinone/menaquinone biosynthesis methyltransferase	-100	-0.955	-1.384	-1.368	-1.384
S-Adenosyl-L-homocysteine	S-Adenosyl-L-methionine	Rv2847c	cysG	multifunctional siroheme synthase	-100	-0.904	-1.234	-1.028	-1.234
S-Adenosyl-L-homocysteine	Adenine	Rv0091	mtn	bifunctional nucleosidase	-100	1.161	2.085	1.94	2.085
Adenine	5'-Methylthioadenosine	Rv0091	mtn	bifunctional nucleosidase	-100	1.161	2.085	1.94	2.085
S-Adenosyl-L-homocysteine	S-Adenosyl-L-methionine	Rv0511	hemD	uroporphyrin-III C-methyltransferase	-100	-1.788	-1.628	-2.057	-2.057
S-Adenosyl-L-homocysteine	S-Adenosyl-L-methionine	Rv0558	menH	ubiquinone/menaquinone biosynthesis methyltransferase	-100	-0.955	-1.384	-1.368	-1.384
S-Adenosyl-L-homocysteine	S-Adenosyl-L-methionine	Rv2847c	cysG	multifunctional siroheme synthase	-100	-0.904	-1.234	-1.028	-1.234
S-Adenosyl-L-homocysteine	Adenine	Rv0091	mtn	bifunctional nucleosidase	-100	1.161	2.085	1.94	2.085
Adenine	5'-Methylthioadenosine	Rv0091	mtn	bifunctional nucleosidase	-100	1.161	2.085	1.94	2.085
5-Methylthio-D-ribose	5'-Methylthioadenosine	Rv0091	mtn	bifunctional nucleosidase	0	1.161	2.085	1.94	2.085
L-Glutamate	2-Oxoglutarate	Rv1600	hisC1	histidinol-phosphate aminotransferase	-100	-0.873	-0.994	0	-0.994
L-Glutamate	2-Oxoglutarate	Rv2589	gabT	4-aminobutyrate aminotransferase	-100	0	-1.096	-0.953	-1.096
L-Glutamate	2-Oxoglutarate	Rv3290c	lat	L-lysine-epsilon aminotransferase	-100	-1.991	-3.824	-4.031	-4.031
2-Oxoglutarate	Succinyl-CoA	Rv0462	lpd	dihydrolipoamide dehydrogenase	0	0.812	0	0.934	0.934
Succinate	Succinyl-CoA	Rv0951	sucC	succinyl-CoA synthetase beta chain	0	0.997	0.928	1.111	1.111
Succinate	Succinyl-CoA	Rv0952	sucD	succinyl-CoA synthetase alpha chain	0	1.421	1.127	1.294	1.421
L-Glutamate	2-Oxoglutarate	Rv1600	hisC1	histidinol-phosphate aminotransferase	-100	-0.873	-0.994	0	-0.994
L-Glutamate	2-Oxoglutarate	Rv2589	gabT	4-aminobutyrate aminotransferase	-100	0	-1.096	-0.953	-1.096
L-Glutamate	2-Oxoglutarate	Rv3290c	lat	L-lysine-epsilon aminotransferase	-100	-1.991	-3.824	-4.031	-4.031
L-Glutamate	THF-L-glutamate	Rv2447c	folC	folylpolyglutamate synthase protein	-100	-0.848	0	0	-0.848
Tetrahydrofolate	THF-L-glutamate	Rv2447c	folC	folylpolyglutamate synthase protein	0	-0.848	0	0	-0.848
Tetrahydrofolate	5,10-Methylenetetrahydrofolate	Rv0462	lpd	dihydrolipoamide dehydrogenase	-100	0.812	0	0.934	0.934
Tetrahydrofolate	5,10-Methylenetetrahydrofolate	Rv1832	gcvB	glycine dehydrogenase	-100	-1.018	-0.982	-1.064	-1.064
Tetrahydrofolate	5,10-Methylenetetrahydrofolate	Rv2211c	gcvT	aminomethyltransferase	1	0.975	1.305	1.321	1.321
Tetrahydrofolate	5,10-Methylenetetrahydrofolate	Rv2225	panB	3-methyl-2-oxobutanoate hydroxymethyltransferase	-100	0	-1.128	-0.936	-1.128
5,10-Methylenetetrahydrofolate	Tetrahydrofolate	Rv2754c	thyX	thymidylate synthase	0	1.611	1.179	1.342	1.611
L-Glutamate	2-Oxoglutarate	Rv1600	hisC1	histidinol-phosphate aminotransferase	-100	-0.873	-0.994	0	-0.994
L-Glutamate	2-Oxoglutarate	Rv2589	gabT	4-aminobutyrate aminotransferase	-100	0	-1.096	-0.953	-1.096
L-Glutamate	2-Oxoglutarate	Rv3290c	lat	L-lysine-epsilon aminotransferase	-100	-1.991	-3.824	-4.031	-4.031
L-Glutamate	THF-L-glutamate	Rv2447c	folC	folylpolyglutamate synthase protein	-100	-0.848	0	0	-0.848
Tetrahydrofolate	THF-L-glutamate	Rv2447c	folC	folylpolyglutamate synthase protein	0	-0.848	0	0	-0.848
10-Formyltetrahydrofolate	Tetrahydrofolate	Rv0389	purT	phosphoribosylglycinamide formyltransferase 2	0	-1.494	0	0	-1.494
10-Formyltetrahydrofolate	Tetrahydrofolate	Rv1406	fmt	methionyl-tRNA formyltransferase	0	-0.937	0	0	-0.937
L-Glutamate	2-Oxoglutarate	Rv1600	hisC1	histidinol-phosphate aminotransferase	-100	-0.873	-0.994	0	-0.994
L-Glutamate	2-Oxoglutarate	Rv2589	gabT	4-aminobutyrate aminotransferase	-100	0	-1.096	-0.953	-1.096
L-Glutamate	2-Oxoglutarate	Rv3290c	lat	L-lysine-epsilon aminotransferase	-100	-1.991	-3.824	-4.031	-4.031
Isocitrate	2-Oxoglutarate	Rv3339c	icd1	isocitrate dehydrogenase	1	-1.05	-1.462	-1.228	-1.462
Isocitrate	Succinate	Rv0467	icl	isocitrate lyase	0	5.067	3.655	3.445	5.067
O-Succinyl-L-homoserine	Succinate	Rv1079	metB	cystathionine gamma-synthase	1	0	1.16	0.922	1.16
O-Succinyl-L-homoserine	L-Homocysteine	Rv1079	metB	cystathionine gamma-synthase	1	0	1.16	0.922	1.16
L-Homocysteine	L-Methionine	Rv1133c	metE	5-methyltetrahydropteroyltriglutamate-homocysteine methyltransferase	0	-1.12	0	0	-1.12
L-Glutamate	2-Oxoglutarate	Rv1600	hisC1	histidinol-phosphate aminotransferase	-100	-0.873	-0.994	0	-0.994
L-Glutamate	2-Oxoglutarate	Rv2589	gabT	4-aminobutyrate aminotransferase	-100	0	-1.096	-0.953	-1.096
L-Glutamate	2-Oxoglutarate	Rv3290c	lat	L-lysine-epsilon aminotransferase	-100	-1.991	-3.824	-4.031	-4.031
2-Oxoglutarate	Succinyl-CoA	Rv0462	lpd	dihydrolipoamide dehydrogenase	0	0.812	0	0.934	0.934
Succinate	Succinyl-CoA	Rv0951	sucC	succinyl-CoA synthetase beta chain	0	0.997	0.928	1.111	1.111
Succinate	Succinyl-CoA	Rv0952	sucD	succinyl-CoA synthetase alpha chain	0	1.421	1.127	1.294	1.421
O-Succinyl-L-homoserine	Succinate	Rv1079	metB	cystathionine gamma-synthase	1	0	1.16	0.922	1.16
O-Succinyl-L-homoserine	L-Homocysteine	Rv1079	metB	cystathionine gamma-synthase	1	0	1.16	0.922	1.16
L-Homocysteine	L-Methionine	Rv1133c	metE	5-methyltetrahydropteroyltriglutamate-homocysteine methyltransferase	0	-1.12	0	0	-1.12
L-Glutamate	2-Oxoglutarate	Rv1600	hisC1	histidinol-phosphate aminotransferase	-100	-0.873	-0.994	0	-0.994
L-Glutamate	2-Oxoglutarate	Rv2589	gabT	4-aminobutyrate aminotransferase	-100	0	-1.096	-0.953	-1.096
L-Glutamate	2-Oxoglutarate	Rv3290c	lat	L-lysine-epsilon aminotransferase	-100	-1.991	-3.824	-4.031	-4.031
Isocitrate	2-Oxoglutarate	Rv3339c	icd1	isocitrate dehydrogenase	1	-1.05	-1.462	-1.228	-1.462
Glyoxylate	Isocitrate	Rv0467	icl	isocitrate lyase	0	5.067	3.655	3.445	5.067
Glycolate	Glyoxylate	Rv1257c	Rv1257c	oxidoreductase	1	-0.893	0	0	-0.893
L-Glutamate	2-Oxoglutarate	Rv1600	hisC1	histidinol-phosphate aminotransferase	-100	-0.873	-0.994	0	-0.994
L-Glutamate	2-Oxoglutarate	Rv2589	gabT	4-aminobutyrate aminotransferase	-100	0	-1.096	-0.953	-1.096
L-Glutamate	2-Oxoglutarate	Rv3290c	lat	L-lysine-epsilon aminotransferase	-100	-1.991	-3.824	-4.031	-4.031
Isocitrate	2-Oxoglutarate	Rv3339c	icd1	isocitrate dehydrogenase	1	-1.05	-1.462	-1.228	-1.462
Isocitrate	Succinate	Rv0467	icl	isocitrate lyase	0	5.067	3.655	3.445	5.067
Fumarate	Succinate	Rv0247c	Rv0247c	succinate dehydrogenase iron-sulfur subunit	0	1.27	1.315	1.368	1.368
Fumarate	Succinate	Rv1553	frdB	fumarate reductase iron-sulfur subunit	0	1.32	0	0	1.32
Fumarate	Succinate	Rv1554	frdC	fumarate reductase membrane anchor subunit	0	1.286	0	0	1.286
Fumarate	Succinate	Rv3317	sdhD	succinate dehydrogenase hydrophobic membrane anchor subunit	0	1.308	1.351	1.17	1.351
Fumarate	Succinate	Rv3318	sdhA	succinate dehydrogenase flavoprotein subunit	0	0.849	0	0	0.849
Fumarate	Succinate	Rv3319	sdhB	succinate dehydrogenase iron-sulphur protein subunit	0	0	0.986	0	0.986
L-Glutamate	2-Oxoglutarate	Rv1600	hisC1	histidinol-phosphate aminotransferase	-100	-0.873	-0.994	0	-0.994
L-Glutamate	2-Oxoglutarate	Rv2589	gabT	4-aminobutyrate aminotransferase	-100	0	-1.096	-0.953	-1.096
L-Glutamate	2-Oxoglutarate	Rv3290c	lat	L-lysine-epsilon aminotransferase	-100	-1.991	-3.824	-4.031	-4.031
2-Oxoglutarate	Succinyl-CoA	Rv0462	lpd	dihydrolipoamide dehydrogenase	0	0.812	0	0.934	0.934
Succinate	Succinyl-CoA	Rv0951	sucC	succinyl-CoA synthetase beta chain	0	0.997	0.928	1.111	1.111
Succinate	Succinyl-CoA	Rv0952	sucD	succinyl-CoA synthetase alpha chain	0	1.421	1.127	1.294	1.421
Fumarate	Succinate	Rv0247c	Rv0247c	succinate dehydrogenase iron-sulfur subunit	0	1.27	1.315	1.368	1.368
Fumarate	Succinate	Rv1553	frdB	fumarate reductase iron-sulfur subunit	0	1.32	0	0	1.32
Fumarate	Succinate	Rv1554	frdC	fumarate reductase membrane anchor subunit	0	1.286	0	0	1.286
Fumarate	Succinate	Rv3317	sdhD	succinate dehydrogenase hydrophobic membrane anchor subunit	0	1.308	1.351	1.17	1.351
Fumarate	Succinate	Rv3318	sdhA	succinate dehydrogenase flavoprotein subunit	0	0.849	0	0	0.849
Fumarate	Succinate	Rv3319	sdhB	succinate dehydrogenase iron-sulphur protein subunit	0	0	0.986	0	0.986
L-Glutamate	2-Oxoglutarate	Rv1600	hisC1	histidinol-phosphate aminotransferase	-100	-0.873	-0.994	0	-0.994
L-Glutamate	2-Oxoglutarate	Rv2589	gabT	4-aminobutyrate aminotransferase	-100	0	-1.096	-0.953	-1.096
L-Glutamate	2-Oxoglutarate	Rv3290c	lat	L-lysine-epsilon aminotransferase	-100	-1.991	-3.824	-4.031	-4.031
Isocitrate	2-Oxoglutarate	Rv3339c	icd1	isocitrate dehydrogenase	1	-1.05	-1.462	-1.228	-1.462
Isocitrate	Succinate	Rv0467	icl	isocitrate lyase	0	5.067	3.655	3.445	5.067
O-Succinyl-L-homoserine	Succinate	Rv1079	metB	cystathionine gamma-synthase	1	0	1.16	0.922	1.16
L-Glutamate	2-Oxoglutarate	Rv1600	hisC1	histidinol-phosphate aminotransferase	-100	-0.873	-0.994	0	-0.994
L-Glutamate	2-Oxoglutarate	Rv2589	gabT	4-aminobutyrate aminotransferase	-100	0	-1.096	-0.953	-1.096
L-Glutamate	2-Oxoglutarate	Rv3290c	lat	L-lysine-epsilon aminotransferase	-100	-1.991	-3.824	-4.031	-4.031
2-Oxoglutarate	Succinyl-CoA	Rv0462	lpd	dihydrolipoamide dehydrogenase	0	0.812	0	0.934	0.934
Succinate	Succinyl-CoA	Rv0951	sucC	succinyl-CoA synthetase beta chain	0	0.997	0.928	1.111	1.111
Succinate	Succinyl-CoA	Rv0952	sucD	succinyl-CoA synthetase alpha chain	0	1.421	1.127	1.294	1.421
O-Succinyl-L-homoserine	Succinate	Rv1079	metB	cystathionine gamma-synthase	1	0	1.16	0.922	1.16
L-Glutamate	2-Oxoglutarate	Rv1600	hisC1	histidinol-phosphate aminotransferase	-100	-0.873	-0.994	0	-0.994
L-Glutamate	2-Oxoglutarate	Rv2589	gabT	4-aminobutyrate aminotransferase	-100	0	-1.096	-0.953	-1.096
L-Glutamate	2-Oxoglutarate	Rv3290c	lat	L-lysine-epsilon aminotransferase	-100	-1.991	-3.824	-4.031	-4.031
(S)-1-Pyrroline-5-carboxylate	L-Glutamate	Rv1187	rocA	pyrroline-5-carboxylate dehydrogenase	0	0	-1.29	-1.383	-1.383
L-Proline	(S)-1-Pyrroline-5-carboxylate	Rv1188	Rv1188	proline dehydrogenase	0	0	0	-1.244	-1.244
L-Glutamate	2-Oxoglutarate	Rv1600	hisC1	histidinol-phosphate aminotransferase	-100	-0.873	-0.994	0	-0.994
L-Glutamate	2-Oxoglutarate	Rv2589	gabT	4-aminobutyrate aminotransferase	-100	0	-1.096	-0.953	-1.096
L-Glutamate	2-Oxoglutarate	Rv3290c	lat	L-lysine-epsilon aminotransferase	-100	-1.991	-3.824	-4.031	-4.031
L-Glutamate	Dihydrofolate	Rv2447c	folC	folylpolyglutamate synthase protein	-100	-0.848	0	0	-0.848
Dihydropteroate	Dihydrofolate	Rv2447c	folC	folylpolyglutamate synthase protein	0	-0.848	0	0	-0.848
4-Aminobenzoate	Dihydropteroate	Rv3608c	folP1	dihydropteroate synthase 1 folp	0	0	0	-1.168	-1.168
L-Glutamate	2-Oxoglutarate	Rv1600	hisC1	histidinol-phosphate aminotransferase	-100	-0.873	-0.994	0	-0.994
L-Glutamate	2-Oxoglutarate	Rv2589	gabT	4-aminobutyrate aminotransferase	-100	0	-1.096	-0.953	-1.096
L-Glutamate	2-Oxoglutarate	Rv3290c	lat	L-lysine-epsilon aminotransferase	-100	-1.991	-3.824	-4.031	-4.031
Glutathione	L-Glutamate	Rv2394	ggtB	gamma-glutamyltranspeptidase precursor	0	-0.909	-1.169	-0.987	-1.169
Glutathione	Cys-Gly	Rv2394	ggtB	gamma-glutamyltranspeptidase precursor	0	-0.909	-1.169	-0.987	-1.169
L-Glutamate	2-Oxoglutarate	Rv1600	hisC1	histidinol-phosphate aminotransferase	-100	-0.873	-0.994	0	-0.994
L-Glutamate	2-Oxoglutarate	Rv2589	gabT	4-aminobutyrate aminotransferase	-100	0	-1.096	-0.953	-1.096
L-Glutamate	2-Oxoglutarate	Rv3290c	lat	L-lysine-epsilon aminotransferase	-100	-1.991	-3.824	-4.031	-4.031
L-Glutamate	L-Glutamine	Rv0808	purF	amidophosphoribosyltransferase	-100	-1.339	-1.853	-1.65	-1.853
L-Glutamate	L-Glutamine	Rv1005c	pabB	para-aminobenzoate synthase component I pabD	-100	-1.275	0	0	-1.275
L-Glutamate	L-Glutamine	Rv1605	hisF	cyclase	-100	-1.475	-1.028	-1.574	-1.574
L-Glutamate	L-Glutamine	Rv1699	pyrG	CTP synthase	-100	0.796	0	0	0.796
L-Glutamate	L-Glutamine	Rv2438c	nadE	glutamine-dependent NAD(+) synthetase	-100	-0.844	-1.136	-0.967	-1.136
L-Glutamate	L-Glutamine	Rv3436c	glmS	glucosamine-fructose-6-phosphate aminotransferase	-100	0.846	0	0	0.846
L-Glutamine	D-Glucosamine 6-phosphate	Rv3436c	glmS	glucosamine-fructose-6-phosphate aminotransferase	0	0.846	0	0	0.846
D-Fructose 6-phosphate	D-Glucosamine 6-phosphate	Rv3436c	glmS	glucosamine-fructose-6-phosphate aminotransferase	0	0.846	0	0	0.846
L-Glutamate	2-Oxoglutarate	Rv1600	hisC1	histidinol-phosphate aminotransferase	-100	-0.873	-0.994	0	-0.994
L-Glutamate	2-Oxoglutarate	Rv2589	gabT	4-aminobutyrate aminotransferase	-100	0	-1.096	-0.953	-1.096
L-Glutamate	2-Oxoglutarate	Rv3290c	lat	L-lysine-epsilon aminotransferase	-100	-1.991	-3.824	-4.031	-4.031
L-Glutamate	L-Glutamine	Rv0808	purF	amidophosphoribosyltransferase	-100	-1.339	-1.853	-1.65	-1.853
L-Glutamate	L-Glutamine	Rv1005c	pabB	para-aminobenzoate synthase component I pabD	-100	-1.275	0	0	-1.275
L-Glutamate	L-Glutamine	Rv1605	hisF	cyclase	-100	-1.475	-1.028	-1.574	-1.574
L-Glutamate	L-Glutamine	Rv1699	pyrG	CTP synthase	-100	0.796	0	0	0.796
L-Glutamate	L-Glutamine	Rv2438c	nadE	glutamine-dependent NAD(+) synthetase	-100	-0.844	-1.136	-0.967	-1.136
L-Glutamate	L-Glutamine	Rv3436c	glmS	glucosamine-fructose-6-phosphate aminotransferase	-100	0.846	0	0	0.846
L-Glutamine	D-Glucosamine 6-phosphate	Rv3436c	glmS	glucosamine-fructose-6-phosphate aminotransferase	0	0.846	0	0	0.846
N-Acetyl-D-glucosamine 6-phosphate	D-Glucosamine 6-phosphate	Rv3332	nagA	N-acetylglucosamine-6-phosphate deacetylase	0	-1.684	-1.34	-1.808	-1.808
L-Glutamate	2-Oxoglutarate	Rv1600	hisC1	histidinol-phosphate aminotransferase	-100	-0.873	-0.994	0	-0.994
L-Glutamate	2-Oxoglutarate	Rv2589	gabT	4-aminobutyrate aminotransferase	-100	0	-1.096	-0.953	-1.096
L-Glutamate	2-Oxoglutarate	Rv3290c	lat	L-lysine-epsilon aminotransferase	-100	-1.991	-3.824	-4.031	-4.031
L-Glutamate	THF-L-glutamate	Rv2447c	folC	folylpolyglutamate synthase protein	-100	-0.848	0	0	-0.848
Tetrahydrofolate	THF-L-glutamate	Rv2447c	folC	folylpolyglutamate synthase protein	0	-0.848	0	0	-0.848
5,10-Methenyltetrahydrofolate	Tetrahydrofolate	Rv0389	purT	phosphoribosylglycinamide formyltransferase 2	1	-1.494	0	0	-1.494
5,10-Methenyltetrahydrofolate	Folinic acid	Rv2211c	gcvT	aminomethyltransferase	1	0.975	1.305	1.321	1.321
L-Glutamate	2-Oxoglutarate	Rv1600	hisC1	histidinol-phosphate aminotransferase	-100	-0.873	-0.994	0	-0.994
L-Glutamate	2-Oxoglutarate	Rv2589	gabT	4-aminobutyrate aminotransferase	-100	0	-1.096	-0.953	-1.096
L-Glutamate	2-Oxoglutarate	Rv3290c	lat	L-lysine-epsilon aminotransferase	-100	-1.991	-3.824	-4.031	-4.031
Isocitrate	2-Oxoglutarate	Rv3339c	icd1	isocitrate dehydrogenase	1	-1.05	-1.462	-1.228	-1.462
Isocitrate	Succinate	Rv0467	icl	isocitrate lyase	0	5.067	3.655	3.445	5.067
L-Glutamate	2-Oxoglutarate	Rv1600	hisC1	histidinol-phosphate aminotransferase	-100	-0.873	-0.994	0	-0.994
L-Glutamate	2-Oxoglutarate	Rv2589	gabT	4-aminobutyrate aminotransferase	-100	0	-1.096	-0.953	-1.096
L-Glutamate	2-Oxoglutarate	Rv3290c	lat	L-lysine-epsilon aminotransferase	-100	-1.991	-3.824	-4.031	-4.031
Isocitrate	2-Oxoglutarate	Rv3339c	icd1	isocitrate dehydrogenase	1	-1.05	-1.462	-1.228	-1.462
Glyoxylate	Isocitrate	Rv0467	icl	isocitrate lyase	0	5.067	3.655	3.445	5.067
L-Glutamate	2-Oxoglutarate	Rv1600	hisC1	histidinol-phosphate aminotransferase	-100	-0.873	-0.994	0	-0.994
L-Glutamate	2-Oxoglutarate	Rv2589	gabT	4-aminobutyrate aminotransferase	-100	0	-1.096	-0.953	-1.096
L-Glutamate	2-Oxoglutarate	Rv3290c	lat	L-lysine-epsilon aminotransferase	-100	-1.991	-3.824	-4.031	-4.031
2-Oxoglutarate	Succinyl-CoA	Rv0462	lpd	dihydrolipoamide dehydrogenase	0	0.812	0	0.934	0.934
(R)-Methylmalonyl-CoA	Succinyl-CoA	Rv1492	mutA	methylmalonyl-CoA mutase small subunit	0	-0.845	-1.198	-1.471	-1.471
L-Glutamate	2-Oxoglutarate	Rv1600	hisC1	histidinol-phosphate aminotransferase	-100	-0.873	-0.994	0	-0.994
L-Glutamate	2-Oxoglutarate	Rv2589	gabT	4-aminobutyrate aminotransferase	-100	0	-1.096	-0.953	-1.096
L-Glutamate	2-Oxoglutarate	Rv3290c	lat	L-lysine-epsilon aminotransferase	-100	-1.991	-3.824	-4.031	-4.031
L-Glutamate	THF-L-glutamate	Rv2447c	folC	folylpolyglutamate synthase protein	-100	-0.848	0	0	-0.848
Tetrahydrofolate	THF-L-glutamate	Rv2447c	folC	folylpolyglutamate synthase protein	0	-0.848	0	0	-0.848
L-Glutamate	2-Oxoglutarate	Rv1600	hisC1	histidinol-phosphate aminotransferase	-100	-0.873	-0.994	0	-0.994
L-Glutamate	2-Oxoglutarate	Rv2589	gabT	4-aminobutyrate aminotransferase	-100	0	-1.096	-0.953	-1.096
L-Glutamate	2-Oxoglutarate	Rv3290c	lat	L-lysine-epsilon aminotransferase	-100	-1.991	-3.824	-4.031	-4.031
Isocitrate	2-Oxoglutarate	Rv3339c	icd1	isocitrate dehydrogenase	1	-1.05	-1.462	-1.228	-1.462
Isocitrate	Succinate	Rv0467	icl	isocitrate lyase	0	5.067	3.655	3.445	5.067
O-Succinyl-L-homoserine	Succinate	Rv1079	metB	cystathionine gamma-synthase	1	0	1.16	0.922	1.16
O-Succinyl-L-homoserine	2-Oxobutanoate	Rv1079	metB	cystathionine gamma-synthase	1	0	1.16	0.922	1.16
L-Glutamate	2-Oxoglutarate	Rv1600	hisC1	histidinol-phosphate aminotransferase	-100	-0.873	-0.994	0	-0.994
L-Glutamate	2-Oxoglutarate	Rv2589	gabT	4-aminobutyrate aminotransferase	-100	0	-1.096	-0.953	-1.096
L-Glutamate	2-Oxoglutarate	Rv3290c	lat	L-lysine-epsilon aminotransferase	-100	-1.991	-3.824	-4.031	-4.031
2-Oxoglutarate	Succinyl-CoA	Rv0462	lpd	dihydrolipoamide dehydrogenase	0	0.812	0	0.934	0.934
Succinate	Succinyl-CoA	Rv0951	sucC	succinyl-CoA synthetase beta chain	0	0.997	0.928	1.111	1.111
Succinate	Succinyl-CoA	Rv0952	sucD	succinyl-CoA synthetase alpha chain	0	1.421	1.127	1.294	1.421
O-Succinyl-L-homoserine	Succinate	Rv1079	metB	cystathionine gamma-synthase	1	0	1.16	0.922	1.16
O-Succinyl-L-homoserine	2-Oxobutanoate	Rv1079	metB	cystathionine gamma-synthase	1	0	1.16	0.922	1.16
L-Glutamate	2-Oxoglutarate	Rv1600	hisC1	histidinol-phosphate aminotransferase	-100	-0.873	-0.994	0	-0.994
L-Glutamate	2-Oxoglutarate	Rv2589	gabT	4-aminobutyrate aminotransferase	-100	0	-1.096	-0.953	-1.096
L-Glutamate	2-Oxoglutarate	Rv3290c	lat	L-lysine-epsilon aminotransferase	-100	-1.991	-3.824	-4.031	-4.031
L-Glutamate	L-Glutamine	Rv0808	purF	amidophosphoribosyltransferase	-100	-1.339	-1.853	-1.65	-1.853
L-Glutamate	L-Glutamine	Rv1005c	pabB	para-aminobenzoate synthase component I pabD	-100	-1.275	0	0	-1.275
L-Glutamate	L-Glutamine	Rv1605	hisF	cyclase	-100	-1.475	-1.028	-1.574	-1.574
L-Glutamate	L-Glutamine	Rv1699	pyrG	CTP synthase	-100	0.796	0	0	0.796
L-Glutamate	L-Glutamine	Rv2438c	nadE	glutamine-dependent NAD(+) synthetase	-100	-0.844	-1.136	-0.967	-1.136
L-Glutamate	L-Glutamine	Rv3436c	glmS	glucosamine-fructose-6-phosphate aminotransferase	-100	0.846	0	0	0.846
L-Glutamine	5-Phosphoribosylamine	Rv0808	purF	amidophosphoribosyltransferase	0	-1.339	-1.853	-1.65	-1.853
5-Phospho-alpha-D-ribose 1-diphosphate	5-Phosphoribosylamine	Rv0808	purF	amidophosphoribosyltransferase	0	-1.339	-1.853	-1.65	-1.853
1-(5-Phospho-D-ribosyl)-ATP	5-Phospho-alpha-D-ribose 1-diphosphate	Rv2121c	hisG	ATP phosphoribosyltransferase	0	1.192	2.062	1.986	2.062
L-Glutamate	2-Oxoglutarate	Rv1600	hisC1	histidinol-phosphate aminotransferase	-100	-0.873	-0.994	0	-0.994
L-Glutamate	2-Oxoglutarate	Rv2589	gabT	4-aminobutyrate aminotransferase	-100	0	-1.096	-0.953	-1.096
L-Glutamate	2-Oxoglutarate	Rv3290c	lat	L-lysine-epsilon aminotransferase	-100	-1.991	-3.824	-4.031	-4.031
L-Glutamate	L-Glutamine	Rv0808	purF	amidophosphoribosyltransferase	-100	-1.339	-1.853	-1.65	-1.853
L-Glutamate	L-Glutamine	Rv1005c	pabB	para-aminobenzoate synthase component I pabD	-100	-1.275	0	0	-1.275
L-Glutamate	L-Glutamine	Rv1605	hisF	cyclase	-100	-1.475	-1.028	-1.574	-1.574
L-Glutamate	L-Glutamine	Rv1699	pyrG	CTP synthase	-100	0.796	0	0	0.796
L-Glutamate	L-Glutamine	Rv2438c	nadE	glutamine-dependent NAD(+) synthetase	-100	-0.844	-1.136	-0.967	-1.136
L-Glutamate	L-Glutamine	Rv3436c	glmS	glucosamine-fructose-6-phosphate aminotransferase	-100	0.846	0	0	0.846
L-Glutamine	5-Phosphoribosylamine	Rv0808	purF	amidophosphoribosyltransferase	0	-1.339	-1.853	-1.65	-1.853
5-Phospho-alpha-D-ribose 1-diphosphate	5-Phosphoribosylamine	Rv0808	purF	amidophosphoribosyltransferase	0	-1.339	-1.853	-1.65	-1.853
L-Glutamate	2-Oxoglutarate	Rv1600	hisC1	histidinol-phosphate aminotransferase	-100	-0.873	-0.994	0	-0.994
L-Glutamate	2-Oxoglutarate	Rv2589	gabT	4-aminobutyrate aminotransferase	-100	0	-1.096	-0.953	-1.096
L-Glutamate	2-Oxoglutarate	Rv3290c	lat	L-lysine-epsilon aminotransferase	-100	-1.991	-3.824	-4.031	-4.031
Isocitrate	2-Oxoglutarate	Rv3339c	icd1	isocitrate dehydrogenase	1	-1.05	-1.462	-1.228	-1.462
Isocitrate	Succinate	Rv0467	icl	isocitrate lyase	0	5.067	3.655	3.445	5.067
O-Succinyl-L-homoserine	Succinate	Rv1079	metB	cystathionine gamma-synthase	1	0	1.16	0.922	1.16
O-Succinyl-L-homoserine	L-Homocysteine	Rv1079	metB	cystathionine gamma-synthase	1	0	1.16	0.922	1.16
L-Glutamate	2-Oxoglutarate	Rv1600	hisC1	histidinol-phosphate aminotransferase	-100	-0.873	-0.994	0	-0.994
L-Glutamate	2-Oxoglutarate	Rv2589	gabT	4-aminobutyrate aminotransferase	-100	0	-1.096	-0.953	-1.096
L-Glutamate	2-Oxoglutarate	Rv3290c	lat	L-lysine-epsilon aminotransferase	-100	-1.991	-3.824	-4.031	-4.031
2-Oxoglutarate	Succinyl-CoA	Rv0462	lpd	dihydrolipoamide dehydrogenase	0	0.812	0	0.934	0.934
Succinate	Succinyl-CoA	Rv0951	sucC	succinyl-CoA synthetase beta chain	0	0.997	0.928	1.111	1.111
Succinate	Succinyl-CoA	Rv0952	sucD	succinyl-CoA synthetase alpha chain	0	1.421	1.127	1.294	1.421
O-Succinyl-L-homoserine	Succinate	Rv1079	metB	cystathionine gamma-synthase	1	0	1.16	0.922	1.16
O-Succinyl-L-homoserine	L-Homocysteine	Rv1079	metB	cystathionine gamma-synthase	1	0	1.16	0.922	1.16
L-Glutamate	2-Oxoglutarate	Rv1600	hisC1	histidinol-phosphate aminotransferase	-100	-0.873	-0.994	0	-0.994
L-Glutamate	2-Oxoglutarate	Rv2589	gabT	4-aminobutyrate aminotransferase	-100	0	-1.096	-0.953	-1.096
L-Glutamate	2-Oxoglutarate	Rv3290c	lat	L-lysine-epsilon aminotransferase	-100	-1.991	-3.824	-4.031	-4.031
Isocitrate	2-Oxoglutarate	Rv3339c	icd1	isocitrate dehydrogenase	1	-1.05	-1.462	-1.228	-1.462
Isocitrate	Oxalosuccinate	Rv3339c	icd1	isocitrate dehydrogenase	1	-1.05	-1.462	-1.228	-1.462
L-Glutamate	2-Oxoglutarate	Rv1600	hisC1	histidinol-phosphate aminotransferase	-100	-0.873	-0.994	0	-0.994
L-Glutamate	2-Oxoglutarate	Rv2589	gabT	4-aminobutyrate aminotransferase	-100	0	-1.096	-0.953	-1.096
L-Glutamate	2-Oxoglutarate	Rv3290c	lat	L-lysine-epsilon aminotransferase	-100	-1.991	-3.824	-4.031	-4.031
Oxalosuccinate	2-Oxoglutarate	Rv3339c	icd1	isocitrate dehydrogenase	1	-1.05	-1.462	-1.228	-1.462
Isocitrate	Oxalosuccinate	Rv3339c	icd1	isocitrate dehydrogenase	1	-1.05	-1.462	-1.228	-1.462
L-Glutamate	2-Oxoglutarate	Rv1600	hisC1	histidinol-phosphate aminotransferase	-100	-0.873	-0.994	0	-0.994
L-Glutamate	2-Oxoglutarate	Rv2589	gabT	4-aminobutyrate aminotransferase	-100	0	-1.096	-0.953	-1.096
L-Glutamate	2-Oxoglutarate	Rv3290c	lat	L-lysine-epsilon aminotransferase	-100	-1.991	-3.824	-4.031	-4.031
L-Glutamate	L-Glutamine	Rv0808	purF	amidophosphoribosyltransferase	-100	-1.339	-1.853	-1.65	-1.853
L-Glutamate	L-Glutamine	Rv1005c	pabB	para-aminobenzoate synthase component I pabD	-100	-1.275	0	0	-1.275
L-Glutamate	L-Glutamine	Rv1605	hisF	cyclase	-100	-1.475	-1.028	-1.574	-1.574
L-Glutamate	L-Glutamine	Rv1699	pyrG	CTP synthase	-100	0.796	0	0	0.796
L-Glutamate	L-Glutamine	Rv2438c	nadE	glutamine-dependent NAD(+) synthetase	-100	-0.844	-1.136	-0.967	-1.136
L-Glutamate	L-Glutamine	Rv3436c	glmS	glucosamine-fructose-6-phosphate aminotransferase	-100	0.846	0	0	0.846
L-Glutamine	D-Glucosamine 6-phosphate	Rv3436c	glmS	glucosamine-fructose-6-phosphate aminotransferase	0	0.846	0	0	0.846
N-Acetyl-D-glucosamine 6-phosphate	D-Glucosamine 6-phosphate	Rv3332	nagA	N-acetylglucosamine-6-phosphate deacetylase	0	-1.684	-1.34	-1.808	-1.808
N-Acetyl-D-glucosamine 6-phosphate	Acetate	Rv3332	nagA	N-acetylglucosamine-6-phosphate deacetylase	-100	-1.684	-1.34	-1.808	-1.808
L-Glutamate	2-Oxoglutarate	Rv1600	hisC1	histidinol-phosphate aminotransferase	-100	-0.873	-0.994	0	-0.994
L-Glutamate	2-Oxoglutarate	Rv2589	gabT	4-aminobutyrate aminotransferase	-100	0	-1.096	-0.953	-1.096
L-Glutamate	2-Oxoglutarate	Rv3290c	lat	L-lysine-epsilon aminotransferase	-100	-1.991	-3.824	-4.031	-4.031
L-Glutamate	Dihydrofolate	Rv2447c	folC	folylpolyglutamate synthase protein	-100	-0.848	0	0	-0.848
Dihydropteroate	Dihydrofolate	Rv2447c	folC	folylpolyglutamate synthase protein	0	-0.848	0	0	-0.848
L-Glutamate	2-Oxoglutarate	Rv1600	hisC1	histidinol-phosphate aminotransferase	-100	-0.873	-0.994	0	-0.994
L-Glutamate	2-Oxoglutarate	Rv2589	gabT	4-aminobutyrate aminotransferase	-100	0	-1.096	-0.953	-1.096
L-Glutamate	2-Oxoglutarate	Rv3290c	lat	L-lysine-epsilon aminotransferase	-100	-1.991	-3.824	-4.031	-4.031
L-Glutamate	N-Acetyl-L-glutamate	Rv1653	argJ	glutamate n-acetyltransferase	0	-1.618	0	0	-1.618
N-Acetyl-L-glutamate	N-Acetyl-L-glutamate 5-phosphate	Rv1654	argB	acetylglutamate kinase	0	-1.041	0	0	-1.041
L-Glutamate	2-Oxoglutarate	Rv1600	hisC1	histidinol-phosphate aminotransferase	-100	-0.873	-0.994	0	-0.994
L-Glutamate	2-Oxoglutarate	Rv2589	gabT	4-aminobutyrate aminotransferase	-100	0	-1.096	-0.953	-1.096
L-Glutamate	2-Oxoglutarate	Rv3290c	lat	L-lysine-epsilon aminotransferase	-100	-1.991	-3.824	-4.031	-4.031
L-Glutamate	Dihydrofolate	Rv2447c	folC	folylpolyglutamate synthase protein	-100	-0.848	0	0	-0.848
Dihydropteroate	Dihydrofolate	Rv2447c	folC	folylpolyglutamate synthase protein	0	-0.848	0	0	-0.848
2-Amino-4-hydroxy-6-hydroxymethyl-7,8-dihydropteridine	Dihydropteroate	Rv3608c	folP1	dihydropteroate synthase 1 folp	0	0	0	-1.168	-1.168
L-Glutamate	2-Oxoglutarate	Rv1600	hisC1	histidinol-phosphate aminotransferase	-100	-0.873	-0.994	0	-0.994
L-Glutamate	2-Oxoglutarate	Rv2589	gabT	4-aminobutyrate aminotransferase	-100	0	-1.096	-0.953	-1.096
L-Glutamate	2-Oxoglutarate	Rv3290c	lat	L-lysine-epsilon aminotransferase	-100	-1.991	-3.824	-4.031	-4.031
L-Glutamate 5-semialdehyde	L-Glutamate	Rv1187	rocA	pyrroline-5-carboxylate dehydrogenase	0	0	-1.29	-1.383	-1.383
L-Glutamyl 5-phosphate	L-Glutamate 5-semialdehyde	Rv2427c	proA	gamma-glutamyl phosphate reductase protein	0	-1.034	0	0	-1.034
L-Glutamate	2-Oxoglutarate	Rv1600	hisC1	histidinol-phosphate aminotransferase	-100	-0.873	-0.994	0	-0.994
L-Glutamate	2-Oxoglutarate	Rv2589	gabT	4-aminobutyrate aminotransferase	-100	0	-1.096	-0.953	-1.096
L-Glutamate	2-Oxoglutarate	Rv3290c	lat	L-lysine-epsilon aminotransferase	-100	-1.991	-3.824	-4.031	-4.031
L-Glutamate	N-Acetyl-L-glutamate	Rv1653	argJ	glutamate n-acetyltransferase	0	-1.618	0	0	-1.618
N-Acetyl-L-glutamate	N-Acetyl-L-glutamate 5-phosphate	Rv1654	argB	acetylglutamate kinase	0	-1.041	0	0	-1.041
N-Acetyl-L-glutamate 5-semialdehyde	N-Acetyl-L-glutamate 5-phosphate	Rv1652	argC	N-acetl-gamma-glutamyl-phoshate reductase	0	-1.85	0	0	-1.85
L-Glutamate	2-Oxoglutarate	Rv1600	hisC1	histidinol-phosphate aminotransferase	-100	-0.873	-0.994	0	-0.994
L-Glutamate	2-Oxoglutarate	Rv2589	gabT	4-aminobutyrate aminotransferase	-100	0	-1.096	-0.953	-1.096
L-Glutamate	2-Oxoglutarate	Rv3290c	lat	L-lysine-epsilon aminotransferase	-100	-1.991	-3.824	-4.031	-4.031
L-Glutamate	Dihydrofolate	Rv2447c	folC	folylpolyglutamate synthase protein	-100	-0.848	0	0	-0.848
Dihydropteroate	Dihydrofolate	Rv2447c	folC	folylpolyglutamate synthase protein	0	-0.848	0	0	-0.848
2-Amino-4-hydroxy-6-hydroxymethyl-7,8-dihydropteridine	Dihydropteroate	Rv3608c	folP1	dihydropteroate synthase 1 folp	0	0	0	-1.168	-1.168
2-Amino-4-hydroxy-6-(D-erythro-1,2,3-trihydroxypropyl)-7,8-dihydropteridine	2-Amino-4-hydroxy-6-hydroxymethyl-7,8-dihydropteridine	Rv3607c	folB	dihydroneopterin aldolase	0	-1.013	0	0	-1.013
2-Amino-4-hydroxy-6-(D-erythro-1,2,3-trihydroxypropyl)-7,8-dihydropteridine	Glycolaldehyde	Rv3607c	folB	dihydroneopterin aldolase	0	-1.013	0	0	-1.013
L-Glutamate	2-Oxoglutarate	Rv1600	hisC1	histidinol-phosphate aminotransferase	-100	-0.873	-0.994	0	-0.994
L-Glutamate	2-Oxoglutarate	Rv2589	gabT	4-aminobutyrate aminotransferase	-100	0	-1.096	-0.953	-1.096
L-Glutamate	2-Oxoglutarate	Rv3290c	lat	L-lysine-epsilon aminotransferase	-100	-1.991	-3.824	-4.031	-4.031
L-Glutamate	Dihydrofolate	Rv2447c	folC	folylpolyglutamate synthase protein	-100	-0.848	0	0	-0.848
Dihydropteroate	Dihydrofolate	Rv2447c	folC	folylpolyglutamate synthase protein	0	-0.848	0	0	-0.848
2-Amino-4-hydroxy-6-hydroxymethyl-7,8-dihydropteridine	Dihydropteroate	Rv3608c	folP1	dihydropteroate synthase 1 folp	0	0	0	-1.168	-1.168
2-Amino-4-hydroxy-6-(D-erythro-1,2,3-trihydroxypropyl)-7,8-dihydropteridine	2-Amino-4-hydroxy-6-hydroxymethyl-7,8-dihydropteridine	Rv3607c	folB	dihydroneopterin aldolase	0	-1.013	0	0	-1.013
L-Glutamate	2-Oxoglutarate	Rv1600	hisC1	histidinol-phosphate aminotransferase	-100	-0.873	-0.994	0	-0.994
L-Glutamate	2-Oxoglutarate	Rv2589	gabT	4-aminobutyrate aminotransferase	-100	0	-1.096	-0.953	-1.096
L-Glutamate	2-Oxoglutarate	Rv3290c	lat	L-lysine-epsilon aminotransferase	-100	-1.991	-3.824	-4.031	-4.031
R-S-Glutathione	L-Glutamate	Rv2394	ggtB	gamma-glutamyltranspeptidase precursor	1	-0.909	-1.169	-0.987	-1.169
R-S-Glutathione	R-S-Cysteinylglycine	Rv2394	ggtB	gamma-glutamyltranspeptidase precursor	1	-0.909	-1.169	-0.987	-1.169
L-Glutamate	2-Oxoglutarate	Rv1600	hisC1	histidinol-phosphate aminotransferase	-100	-0.873	-0.994	0	-0.994
L-Glutamate	2-Oxoglutarate	Rv2589	gabT	4-aminobutyrate aminotransferase	-100	0	-1.096	-0.953	-1.096
L-Glutamate	2-Oxoglutarate	Rv3290c	lat	L-lysine-epsilon aminotransferase	-100	-1.991	-3.824	-4.031	-4.031
L-Glutamate	gamma-Glutamyl-beta-cyanoalanine	Rv2394	ggtB	gamma-glutamyltranspeptidase precursor	-100	-0.909	-1.169	-0.987	-1.169
3-Cyano-L-alanine	gamma-Glutamyl-beta-cyanoalanine	Rv2394	ggtB	gamma-glutamyltranspeptidase precursor	1	-0.909	-1.169	-0.987	-1.169
L-Glutamate	2-Oxoglutarate	Rv1600	hisC1	histidinol-phosphate aminotransferase	-100	-0.873	-0.994	0	-0.994
L-Glutamate	2-Oxoglutarate	Rv2589	gabT	4-aminobutyrate aminotransferase	-100	0	-1.096	-0.953	-1.096
L-Glutamate	2-Oxoglutarate	Rv3290c	lat	L-lysine-epsilon aminotransferase	-100	-1.991	-3.824	-4.031	-4.031
L-Glutamate	L-Glutamine	Rv0808	purF	amidophosphoribosyltransferase	-100	-1.339	-1.853	-1.65	-1.853
L-Glutamate	L-Glutamine	Rv1005c	pabB	para-aminobenzoate synthase component I pabD	-100	-1.275	0	0	-1.275
L-Glutamate	L-Glutamine	Rv1605	hisF	cyclase	-100	-1.475	-1.028	-1.574	-1.574
L-Glutamate	L-Glutamine	Rv1699	pyrG	CTP synthase	-100	0.796	0	0	0.796
L-Glutamate	L-Glutamine	Rv2438c	nadE	glutamine-dependent NAD(+) synthetase	-100	-0.844	-1.136	-0.967	-1.136
L-Glutamate	L-Glutamine	Rv3436c	glmS	glucosamine-fructose-6-phosphate aminotransferase	-100	0.846	0	0	0.846
L-Glutamine	5-Phosphoribosylamine	Rv0808	purF	amidophosphoribosyltransferase	0	-1.339	-1.853	-1.65	-1.853
5-Phospho-alpha-D-ribose 1-diphosphate	5-Phosphoribosylamine	Rv0808	purF	amidophosphoribosyltransferase	0	-1.339	-1.853	-1.65	-1.853
1-(5-Phospho-D-ribosyl)-ATP	5-Phospho-alpha-D-ribose 1-diphosphate	Rv2121c	hisG	ATP phosphoribosyltransferase	0	1.192	2.062	1.986	2.062
1-(5-Phospho-D-ribosyl)-ATP	Phosphoribosyl-AMP	Rv2122c	hisE	phosphoribosyl-AMP pyrophosphatase	0	2.361	1.716	3.122	3.122
L-Glutamate	2-Oxoglutarate	Rv1600	hisC1	histidinol-phosphate aminotransferase	-100	-0.873	-0.994	0	-0.994
L-Glutamate	2-Oxoglutarate	Rv2589	gabT	4-aminobutyrate aminotransferase	-100	0	-1.096	-0.953	-1.096
L-Glutamate	2-Oxoglutarate	Rv3290c	lat	L-lysine-epsilon aminotransferase	-100	-1.991	-3.824	-4.031	-4.031
Isocitrate	2-Oxoglutarate	Rv3339c	icd1	isocitrate dehydrogenase	1	-1.05	-1.462	-1.228	-1.462
Isocitrate	Succinate	Rv0467	icl	isocitrate lyase	0	5.067	3.655	3.445	5.067
O-Succinyl-L-homoserine	Succinate	Rv1079	metB	cystathionine gamma-synthase	1	0	1.16	0.922	1.16
O-Succinyl-L-homoserine	L-Homocysteine	Rv1079	metB	cystathionine gamma-synthase	1	0	1.16	0.922	1.16
L-Homocysteine	L-Methionine	Rv1133c	metE	5-methyltetrahydropteroyltriglutamate-homocysteine methyltransferase	0	-1.12	0	0	-1.12
S-Adenosyl-L-methionine	L-Methionine	Rv1589	bioB	biotin synthetase	-100	0	1.031	0	1.031
S-Adenosyl-L-methionine	L-Methionine	Rv2388c	hemN	oxygen-independent coproporphyrinogen III oxidase	-100	-1.824	0	-1.532	-1.824
S-Adenosyl-L-methionine	L-Methionine	Rv3138	pflA	pyruvate formate lyase activating protein	-100	0	-1.083	0	-1.083
L-Glutamate	2-Oxoglutarate	Rv1600	hisC1	histidinol-phosphate aminotransferase	-100	-0.873	-0.994	0	-0.994
L-Glutamate	2-Oxoglutarate	Rv2589	gabT	4-aminobutyrate aminotransferase	-100	0	-1.096	-0.953	-1.096
L-Glutamate	2-Oxoglutarate	Rv3290c	lat	L-lysine-epsilon aminotransferase	-100	-1.991	-3.824	-4.031	-4.031
2-Oxoglutarate	Succinyl-CoA	Rv0462	lpd	dihydrolipoamide dehydrogenase	0	0.812	0	0.934	0.934
Succinate	Succinyl-CoA	Rv0951	sucC	succinyl-CoA synthetase beta chain	0	0.997	0.928	1.111	1.111
Succinate	Succinyl-CoA	Rv0952	sucD	succinyl-CoA synthetase alpha chain	0	1.421	1.127	1.294	1.421
O-Succinyl-L-homoserine	Succinate	Rv1079	metB	cystathionine gamma-synthase	1	0	1.16	0.922	1.16
O-Succinyl-L-homoserine	L-Homocysteine	Rv1079	metB	cystathionine gamma-synthase	1	0	1.16	0.922	1.16
L-Homocysteine	L-Methionine	Rv1133c	metE	5-methyltetrahydropteroyltriglutamate-homocysteine methyltransferase	0	-1.12	0	0	-1.12
S-Adenosyl-L-methionine	L-Methionine	Rv1589	bioB	biotin synthetase	-100	0	1.031	0	1.031
S-Adenosyl-L-methionine	L-Methionine	Rv2388c	hemN	oxygen-independent coproporphyrinogen III oxidase	-100	-1.824	0	-1.532	-1.824
S-Adenosyl-L-methionine	L-Methionine	Rv3138	pflA	pyruvate formate lyase activating protein	-100	0	-1.083	0	-1.083
L-Glutamate	2-Oxoglutarate	Rv1600	hisC1	histidinol-phosphate aminotransferase	-100	-0.873	-0.994	0	-0.994
L-Glutamate	2-Oxoglutarate	Rv2589	gabT	4-aminobutyrate aminotransferase	-100	0	-1.096	-0.953	-1.096
L-Glutamate	2-Oxoglutarate	Rv3290c	lat	L-lysine-epsilon aminotransferase	-100	-1.991	-3.824	-4.031	-4.031
L-Glutamate	THF-L-glutamate	Rv2447c	folC	folylpolyglutamate synthase protein	-100	-0.848	0	0	-0.848
Tetrahydrofolate	THF-L-glutamate	Rv2447c	folC	folylpolyglutamate synthase protein	0	-0.848	0	0	-0.848
5,10-Methenyltetrahydrofolate	Tetrahydrofolate	Rv0389	purT	phosphoribosylglycinamide formyltransferase 2	1	-1.494	0	0	-1.494
L-Glutamate	2-Oxoglutarate	Rv1600	hisC1	histidinol-phosphate aminotransferase	-100	-0.873	-0.994	0	-0.994
L-Glutamate	2-Oxoglutarate	Rv2589	gabT	4-aminobutyrate aminotransferase	-100	0	-1.096	-0.953	-1.096
L-Glutamate	2-Oxoglutarate	Rv3290c	lat	L-lysine-epsilon aminotransferase	-100	-1.991	-3.824	-4.031	-4.031
L-Glutamate	L-Glutamine	Rv0808	purF	amidophosphoribosyltransferase	-100	-1.339	-1.853	-1.65	-1.853
L-Glutamate	L-Glutamine	Rv1005c	pabB	para-aminobenzoate synthase component I pabD	-100	-1.275	0	0	-1.275
L-Glutamate	L-Glutamine	Rv1605	hisF	cyclase	-100	-1.475	-1.028	-1.574	-1.574
L-Glutamate	L-Glutamine	Rv1699	pyrG	CTP synthase	-100	0.796	0	0	0.796
L-Glutamate	L-Glutamine	Rv2438c	nadE	glutamine-dependent NAD(+) synthetase	-100	-0.844	-1.136	-0.967	-1.136
L-Glutamate	L-Glutamine	Rv3436c	glmS	glucosamine-fructose-6-phosphate aminotransferase	-100	0.846	0	0	0.846
L-Glutamine	D-Glucosamine 6-phosphate	Rv3436c	glmS	glucosamine-fructose-6-phosphate aminotransferase	0	0.846	0	0	0.846
L-Glutamate	2-Oxoglutarate	Rv1600	hisC1	histidinol-phosphate aminotransferase	-100	-0.873	-0.994	0	-0.994
L-Glutamate	2-Oxoglutarate	Rv2589	gabT	4-aminobutyrate aminotransferase	-100	0	-1.096	-0.953	-1.096
L-Glutamate	2-Oxoglutarate	Rv3290c	lat	L-lysine-epsilon aminotransferase	-100	-1.991	-3.824	-4.031	-4.031
L-Glutamate	L-Glutamine	Rv0808	purF	amidophosphoribosyltransferase	-100	-1.339	-1.853	-1.65	-1.853
L-Glutamate	L-Glutamine	Rv1005c	pabB	para-aminobenzoate synthase component I pabD	-100	-1.275	0	0	-1.275
L-Glutamate	L-Glutamine	Rv1605	hisF	cyclase	-100	-1.475	-1.028	-1.574	-1.574
L-Glutamate	L-Glutamine	Rv1699	pyrG	CTP synthase	-100	0.796	0	0	0.796
L-Glutamate	L-Glutamine	Rv2438c	nadE	glutamine-dependent NAD(+) synthetase	-100	-0.844	-1.136	-0.967	-1.136
L-Glutamate	L-Glutamine	Rv3436c	glmS	glucosamine-fructose-6-phosphate aminotransferase	-100	0.846	0	0	0.846
L-Glutamine	5-Phosphoribosylamine	Rv0808	purF	amidophosphoribosyltransferase	0	-1.339	-1.853	-1.65	-1.853
L-Glutamate	2-Oxoglutarate	Rv1600	hisC1	histidinol-phosphate aminotransferase	-100	-0.873	-0.994	0	-0.994
L-Glutamate	2-Oxoglutarate	Rv2589	gabT	4-aminobutyrate aminotransferase	-100	0	-1.096	-0.953	-1.096
L-Glutamate	2-Oxoglutarate	Rv3290c	lat	L-lysine-epsilon aminotransferase	-100	-1.991	-3.824	-4.031	-4.031
Isocitrate	2-Oxoglutarate	Rv3339c	icd1	isocitrate dehydrogenase	1	-1.05	-1.462	-1.228	-1.462
Isocitrate	Succinate	Rv0467	icl	isocitrate lyase	0	5.067	3.655	3.445	5.067
O-Succinyl-L-homoserine	Succinate	Rv1079	metB	cystathionine gamma-synthase	1	0	1.16	0.922	1.16
O-Succinyl-L-homoserine	Cystathionine	Rv1079	metB	cystathionine gamma-synthase	-100	0	1.16	0.922	1.16
L-Glutamate	2-Oxoglutarate	Rv1600	hisC1	histidinol-phosphate aminotransferase	-100	-0.873	-0.994	0	-0.994
L-Glutamate	2-Oxoglutarate	Rv2589	gabT	4-aminobutyrate aminotransferase	-100	0	-1.096	-0.953	-1.096
L-Glutamate	2-Oxoglutarate	Rv3290c	lat	L-lysine-epsilon aminotransferase	-100	-1.991	-3.824	-4.031	-4.031
2-Oxoglutarate	Succinyl-CoA	Rv0462	lpd	dihydrolipoamide dehydrogenase	0	0.812	0	0.934	0.934
Succinate	Succinyl-CoA	Rv0951	sucC	succinyl-CoA synthetase beta chain	0	0.997	0.928	1.111	1.111
Succinate	Succinyl-CoA	Rv0952	sucD	succinyl-CoA synthetase alpha chain	0	1.421	1.127	1.294	1.421
O-Succinyl-L-homoserine	Succinate	Rv1079	metB	cystathionine gamma-synthase	1	0	1.16	0.922	1.16
O-Succinyl-L-homoserine	Cystathionine	Rv1079	metB	cystathionine gamma-synthase	-100	0	1.16	0.922	1.16
L-Glutamate	2-Oxoglutarate	Rv1600	hisC1	histidinol-phosphate aminotransferase	-100	-0.873	-0.994	0	-0.994
L-Glutamate	2-Oxoglutarate	Rv2589	gabT	4-aminobutyrate aminotransferase	-100	0	-1.096	-0.953	-1.096
L-Glutamate	2-Oxoglutarate	Rv3290c	lat	L-lysine-epsilon aminotransferase	-100	-1.991	-3.824	-4.031	-4.031
Isocitrate	2-Oxoglutarate	Rv3339c	icd1	isocitrate dehydrogenase	1	-1.05	-1.462	-1.228	-1.462
Isocitrate	Succinate	Rv0467	icl	isocitrate lyase	0	5.067	3.655	3.445	5.067
O-Succinyl-L-homoserine	Succinate	Rv1079	metB	cystathionine gamma-synthase	1	0	1.16	0.922	1.16
L-Cystathionine	O-Succinyl-L-homoserine	Rv1079	metB	cystathionine gamma-synthase	1	0	1.16	0.922	1.16
L-Glutamate	2-Oxoglutarate	Rv1600	hisC1	histidinol-phosphate aminotransferase	-100	-0.873	-0.994	0	-0.994
L-Glutamate	2-Oxoglutarate	Rv2589	gabT	4-aminobutyrate aminotransferase	-100	0	-1.096	-0.953	-1.096
L-Glutamate	2-Oxoglutarate	Rv3290c	lat	L-lysine-epsilon aminotransferase	-100	-1.991	-3.824	-4.031	-4.031
2-Oxoglutarate	Succinyl-CoA	Rv0462	lpd	dihydrolipoamide dehydrogenase	0	0.812	0	0.934	0.934
Succinate	Succinyl-CoA	Rv0951	sucC	succinyl-CoA synthetase beta chain	0	0.997	0.928	1.111	1.111
Succinate	Succinyl-CoA	Rv0952	sucD	succinyl-CoA synthetase alpha chain	0	1.421	1.127	1.294	1.421
O-Succinyl-L-homoserine	Succinate	Rv1079	metB	cystathionine gamma-synthase	1	0	1.16	0.922	1.16
L-Cystathionine	O-Succinyl-L-homoserine	Rv1079	metB	cystathionine gamma-synthase	1	0	1.16	0.922	1.16
L-Glutamate	2-Oxoglutarate	Rv1600	hisC1	histidinol-phosphate aminotransferase	-100	-0.873	-0.994	0	-0.994
L-Glutamate	2-Oxoglutarate	Rv2589	gabT	4-aminobutyrate aminotransferase	-100	0	-1.096	-0.953	-1.096
L-Glutamate	2-Oxoglutarate	Rv3290c	lat	L-lysine-epsilon aminotransferase	-100	-1.991	-3.824	-4.031	-4.031
L-Glutamate	gamma-Glutamyl-beta-aminopropiononitrile	Rv2394	ggtB	gamma-glutamyltranspeptidase precursor	-100	-0.909	-1.169	-0.987	-1.169
3-Aminopropiononitrile	gamma-Glutamyl-beta-aminopropiononitrile	Rv2394	ggtB	gamma-glutamyltranspeptidase precursor	1	-0.909	-1.169	-0.987	-1.169
Adenosine 3',5'-bisphosphate	3'-Phosphoadenylyl sulfate	Rv2392	cysH	3-phosphoadenosine 5-phosphosulfate reductase	-100	-1.624	-1.79	-2.057	-2.057
Adenylyl sulfate	3'-Phosphoadenylyl sulfate	Rv1286	cysN	bifunctional sulfate adenyltransferase/adenylylsulfate kinase cysN/cysC	0	0	-1.066	0	-1.066
3'-Phosphoadenylyl sulfate	Adenylyl sulfate	Rv2131c	cysQ	monophosphatase	0	-1.54	-1.867	-2.015	-2.015
Sulfate	Adenylyl sulfate	Rv1285	cysD	sulfate adenylyltransferase subunit 2	0	-2.057	-1.922	-1.97	-2.057
Sulfate	Adenylyl sulfate	Rv1286	cysN	bifunctional sulfate adenyltransferase/adenylylsulfate kinase cysN/cysC	0	0	-1.066	0	-1.066
Pyruvate	L-Alanine	Rv2780	ald	40 kda secreted L-alanine dehydrogenase	0	-3.297	-4.402	-4.266	-4.402
Pyruvate	L-Cystathionine	Rv2294	Rv2294	aminotransferase	-100	0	1.373	1.432	1.432
L-Cystathionine	O-Succinyl-L-homoserine	Rv1079	metB	cystathionine gamma-synthase	1	0	1.16	0.922	1.16
O-Succinyl-L-homoserine	Succinate	Rv1079	metB	cystathionine gamma-synthase	1	0	1.16	0.922	1.16
Succinate	Succinyl-CoA	Rv0951	sucC	succinyl-CoA synthetase beta chain	0	0.997	0.928	1.111	1.111
Succinate	Succinyl-CoA	Rv0952	sucD	succinyl-CoA synthetase alpha chain	0	1.421	1.127	1.294	1.421
Pyruvate	L-Alanine	Rv2780	ald	40 kda secreted L-alanine dehydrogenase	0	-3.297	-4.402	-4.266	-4.402
L-Cysteine	Pyruvate	Rv2294	Rv2294	aminotransferase	0	0	1.373	1.432	1.432
O-Acetyl-L-serine	L-Cysteine	Rv0848	cysK2	cysteine synthase A	1	-1.209	-1.278	0	-1.278
O-Acetyl-L-serine	L-Cysteine	Rv1336	cysM	cysteine synthase B	1	0	0	-1.134	-1.134
O-Acetyl-L-serine	L-Cysteine	Rv3684	Rv3684	lyase	1	0	-0.954	0	-0.954
O-Acetyl-L-serine	Acetate	Rv0848	cysK2	cysteine synthase A	0	-1.209	-1.278	0	-1.278
O-Acetyl-L-serine	Acetate	Rv1336	cysM	cysteine synthase B	0	0	0	-1.134	-1.134
O-Acetyl-L-serine	Acetate	Rv3684	Rv3684	lyase	0	0	-0.954	0	-0.954
Pyruvate	L-Alanine	Rv2780	ald	40 kda secreted L-alanine dehydrogenase	0	-3.297	-4.402	-4.266	-4.402
Pyruvate	2-(alpha-Hydroxyethyl)thiamine diphosphate	Rv2496c	pdhB	pyruvate dehydrogenase E1 component beta subunit	0	-0.867	0	0	-0.867
Pyruvate	2-(alpha-Hydroxyethyl)thiamine diphosphate	Rv2497c	pdhA	pyruvate dehydrogenase E1 component alpha subunit	0	-1.057	-1.216	-1.327	-1.327
Thiamin diphosphate	2-(alpha-Hydroxyethyl)thiamine diphosphate	Rv2496c	pdhB	pyruvate dehydrogenase E1 component beta subunit	0	-0.867	0	0	-0.867
Thiamin diphosphate	2-(alpha-Hydroxyethyl)thiamine diphosphate	Rv2497c	pdhA	pyruvate dehydrogenase E1 component alpha subunit	0	-1.057	-1.216	-1.327	-1.327
Pyruvate	L-Alanine	Rv2780	ald	40 kda secreted L-alanine dehydrogenase	0	-3.297	-4.402	-4.266	-4.402
Pyruvate	L-Cystathionine	Rv2294	Rv2294	aminotransferase	-100	0	1.373	1.432	1.432
L-Cystathionine	L-Homocysteine	Rv2294	Rv2294	aminotransferase	1	0	1.373	1.432	1.432
L-Homocysteine	L-Methionine	Rv1133c	metE	5-methyltetrahydropteroyltriglutamate-homocysteine methyltransferase	0	-1.12	0	0	-1.12
Pyruvate	L-Alanine	Rv2780	ald	40 kda secreted L-alanine dehydrogenase	0	-3.297	-4.402	-4.266	-4.402
4-Hydroxy-2-oxopentanoate	Pyruvate	Rv3534c	Rv3534c	4-hydroxy-2-oxovalerate aldolase	0	0.932	0	0	0.932
Acetaldehyde	4-Hydroxy-2-oxopentanoate	Rv3534c	Rv3534c	4-hydroxy-2-oxovalerate aldolase	0	0.932	0	0	0.932
Acetaldehyde	Acetate	Rv0223c	Rv0223c	aldehyde dehydrogenase	0	2.044	1.359	1.231	2.044
Acetaldehyde	Acetate	Rv0458	Rv0458	aldehyde dehydrogenase	0	-0.952	0	-1.026	-1.026
Pyruvate	L-Alanine	Rv2780	ald	40 kda secreted L-alanine dehydrogenase	0	-3.297	-4.402	-4.266	-4.402
Pyruvate	L-Cystathionine	Rv2294	Rv2294	aminotransferase	-100	0	1.373	1.432	1.432
L-Cystathionine	O-Succinyl-L-homoserine	Rv1079	metB	cystathionine gamma-synthase	1	0	1.16	0.922	1.16
O-Succinyl-L-homoserine	Succinate	Rv1079	metB	cystathionine gamma-synthase	1	0	1.16	0.922	1.16
Pyruvate	L-Alanine	Rv2780	ald	40 kda secreted L-alanine dehydrogenase	0	-3.297	-4.402	-4.266	-4.402
Pyruvate	L-Cystathionine	Rv2294	Rv2294	aminotransferase	-100	0	1.373	1.432	1.432
O-Acetyl-L-homoserine	L-Cystathionine	Rv1079	metB	cystathionine gamma-synthase	0	0	1.16	0.922	1.16
O-Acetyl-L-homoserine	Acetate	Rv1079	metB	cystathionine gamma-synthase	-100	0	1.16	0.922	1.16
Pyruvate	L-Alanine	Rv2780	ald	40 kda secreted L-alanine dehydrogenase	0	-3.297	-4.402	-4.266	-4.402
Pyruvate	L-Selenocystathionine	Rv2294	Rv2294	aminotransferase	-100	0	1.373	1.432	1.432
L-Selenocysteine	L-Selenocystathionine	Rv1079	metB	cystathionine gamma-synthase	1	0	1.16	0.922	1.16
Pyruvate	L-Alanine	Rv2780	ald	40 kda secreted L-alanine dehydrogenase	0	-3.297	-4.402	-4.266	-4.402
L-Cysteine	Pyruvate	Rv2294	Rv2294	aminotransferase	0	0	1.373	1.432	1.432
L-Cysteine	L-Cystathionine	Rv1079	metB	cystathionine gamma-synthase	-100	0	1.16	0.922	1.16
Pyruvate	L-Alanine	Rv2780	ald	40 kda secreted L-alanine dehydrogenase	0	-3.297	-4.402	-4.266	-4.402
Pyruvate	L-Cystathionine	Rv2294	Rv2294	aminotransferase	-100	0	1.373	1.432	1.432
L-Cysteine	L-Cystathionine	Rv1079	metB	cystathionine gamma-synthase	-100	0	1.16	0.922	1.16
Pyruvate	L-Alanine	Rv2780	ald	40 kda secreted L-alanine dehydrogenase	0	-3.297	-4.402	-4.266	-4.402
4-Hydroxy-2-oxopentanoate	Pyruvate	Rv3534c	Rv3534c	4-hydroxy-2-oxovalerate aldolase	0	0.932	0	0	0.932
Acetaldehyde	4-Hydroxy-2-oxopentanoate	Rv3534c	Rv3534c	4-hydroxy-2-oxovalerate aldolase	0	0.932	0	0	0.932
Ethanol	Acetaldehyde	Rv0761c	adhB	zinc-type alcohol dehydrogenase NAD dependent	0	1.746	1.816	1.565	1.816
Ethanol	Acetaldehyde	Rv3086	adhD	zinc-type alcohol dehydrogenase	0	-1.588	-1.429	-1.809	-1.809
Pyruvate	L-Alanine	Rv2780	ald	40 kda secreted L-alanine dehydrogenase	0	-3.297	-4.402	-4.266	-4.402
L-Cysteine	Pyruvate	Rv2294	Rv2294	aminotransferase	0	0	1.373	1.432	1.432
L-Cysteine	(R)-4'-Phosphopantothenoyl-L-cysteine	Rv1391	dfp	DNA/pantothenate metabolism flavoprotein	0	-0.862	-1.227	-1.289	-1.289
Pyruvate	L-Alanine	Rv2780	ald	40 kda secreted L-alanine dehydrogenase	0	-3.297	-4.402	-4.266	-4.402
L-Cysteine	Pyruvate	Rv2294	Rv2294	aminotransferase	0	0	1.373	1.432	1.432
L-Cysteine	(R)-4'-Phosphopantothenoyl-L-cysteine	Rv1391	dfp	DNA/pantothenate metabolism flavoprotein	0	-0.862	-1.227	-1.289	-1.289
D-4'-Phosphopantothenate	(R)-4'-Phosphopantothenoyl-L-cysteine	Rv1391	dfp	DNA/pantothenate metabolism flavoprotein	0	-0.862	-1.227	-1.289	-1.289
Pyruvate	L-Alanine	Rv2780	ald	40 kda secreted L-alanine dehydrogenase	0	-3.297	-4.402	-4.266	-4.402
Pyruvate	L-Cystathionine	Rv2294	Rv2294	aminotransferase	-100	0	1.373	1.432	1.432
L-Cystathionine	O-Succinyl-L-homoserine	Rv1079	metB	cystathionine gamma-synthase	1	0	1.16	0.922	1.16
O-Succinyl-L-homoserine	Succinate	Rv1079	metB	cystathionine gamma-synthase	1	0	1.16	0.922	1.16
Succinate	Succinyl-CoA	Rv0951	sucC	succinyl-CoA synthetase beta chain	0	0.997	0.928	1.111	1.111
Succinate	Succinyl-CoA	Rv0952	sucD	succinyl-CoA synthetase alpha chain	0	1.421	1.127	1.294	1.421
2-Oxoglutarate	Succinyl-CoA	Rv0462	lpd	dihydrolipoamide dehydrogenase	0	0.812	0	0.934	0.934
Pyruvate	L-Alanine	Rv2780	ald	40 kda secreted L-alanine dehydrogenase	0	-3.297	-4.402	-4.266	-4.402
L-Cysteine	Pyruvate	Rv2294	Rv2294	aminotransferase	0	0	1.373	1.432	1.432
O-Acetyl-L-serine	L-Cysteine	Rv0848	cysK2	cysteine synthase A	1	-1.209	-1.278	0	-1.278
O-Acetyl-L-serine	L-Cysteine	Rv1336	cysM	cysteine synthase B	1	0	0	-1.134	-1.134
O-Acetyl-L-serine	L-Cysteine	Rv3684	Rv3684	lyase	1	0	-0.954	0	-0.954
O-Acetyl-L-serine	Acetate	Rv0848	cysK2	cysteine synthase A	0	-1.209	-1.278	0	-1.278
O-Acetyl-L-serine	Acetate	Rv1336	cysM	cysteine synthase B	0	0	0	-1.134	-1.134
O-Acetyl-L-serine	Acetate	Rv3684	Rv3684	lyase	0	0	-0.954	0	-0.954
N-Acetyl-D-glucosamine 6-phosphate	Acetate	Rv3332	nagA	N-acetylglucosamine-6-phosphate deacetylase	-100	-1.684	-1.34	-1.808	-1.808
N-Acetyl-D-glucosamine 6-phosphate	D-Glucosamine 6-phosphate	Rv3332	nagA	N-acetylglucosamine-6-phosphate deacetylase	0	-1.684	-1.34	-1.808	-1.808
D-Fructose 6-phosphate	D-Glucosamine 6-phosphate	Rv3436c	glmS	glucosamine-fructose-6-phosphate aminotransferase	0	0.846	0	0	0.846
Pyruvate	L-Alanine	Rv2780	ald	40 kda secreted L-alanine dehydrogenase	0	-3.297	-4.402	-4.266	-4.402
Pyruvate	L-Cystathionine	Rv2294	Rv2294	aminotransferase	-100	0	1.373	1.432	1.432
O-Acetyl-L-homoserine	L-Cystathionine	Rv1079	metB	cystathionine gamma-synthase	0	0	1.16	0.922	1.16
O-Acetyl-L-homoserine	Acetate	Rv1079	metB	cystathionine gamma-synthase	-100	0	1.16	0.922	1.16
N-Acetyl-D-glucosamine 6-phosphate	Acetate	Rv3332	nagA	N-acetylglucosamine-6-phosphate deacetylase	-100	-1.684	-1.34	-1.808	-1.808
N-Acetyl-D-glucosamine 6-phosphate	D-Glucosamine 6-phosphate	Rv3332	nagA	N-acetylglucosamine-6-phosphate deacetylase	0	-1.684	-1.34	-1.808	-1.808
D-Fructose 6-phosphate	D-Glucosamine 6-phosphate	Rv3436c	glmS	glucosamine-fructose-6-phosphate aminotransferase	0	0.846	0	0	0.846
Pyruvate	L-Alanine	Rv2780	ald	40 kda secreted L-alanine dehydrogenase	0	-3.297	-4.402	-4.266	-4.402
4-Hydroxy-2-oxopentanoate	Pyruvate	Rv3534c	Rv3534c	4-hydroxy-2-oxovalerate aldolase	0	0.932	0	0	0.932
Acetaldehyde	4-Hydroxy-2-oxopentanoate	Rv3534c	Rv3534c	4-hydroxy-2-oxovalerate aldolase	0	0.932	0	0	0.932
Acetaldehyde	Acetate	Rv0223c	Rv0223c	aldehyde dehydrogenase	0	2.044	1.359	1.231	2.044
Acetaldehyde	Acetate	Rv0458	Rv0458	aldehyde dehydrogenase	0	-0.952	0	-1.026	-1.026
N-Acetyl-D-glucosamine 6-phosphate	Acetate	Rv3332	nagA	N-acetylglucosamine-6-phosphate deacetylase	-100	-1.684	-1.34	-1.808	-1.808
N-Acetyl-D-glucosamine 6-phosphate	D-Glucosamine 6-phosphate	Rv3332	nagA	N-acetylglucosamine-6-phosphate deacetylase	0	-1.684	-1.34	-1.808	-1.808
D-Fructose 6-phosphate	D-Glucosamine 6-phosphate	Rv3436c	glmS	glucosamine-fructose-6-phosphate aminotransferase	0	0.846	0	0	0.846
Pyruvate	L-Alanine	Rv2780	ald	40 kda secreted L-alanine dehydrogenase	0	-3.297	-4.402	-4.266	-4.402
Pyruvate	L-Cystathionine	Rv2294	Rv2294	aminotransferase	-100	0	1.373	1.432	1.432
O-Acetyl-L-homoserine	L-Cystathionine	Rv1079	metB	cystathionine gamma-synthase	0	0	1.16	0.922	1.16
O-Acetyl-L-homoserine	Acetate	Rv1079	metB	cystathionine gamma-synthase	-100	0	1.16	0.922	1.16
N-Acetyl-D-glucosamine 6-phosphate	Acetate	Rv3332	nagA	N-acetylglucosamine-6-phosphate deacetylase	-100	-1.684	-1.34	-1.808	-1.808
N-Acetyl-D-glucosamine 6-phosphate	D-Glucosamine 6-phosphate	Rv3332	nagA	N-acetylglucosamine-6-phosphate deacetylase	0	-1.684	-1.34	-1.808	-1.808
Pyruvate	L-Alanine	Rv2780	ald	40 kda secreted L-alanine dehydrogenase	0	-3.297	-4.402	-4.266	-4.402
L-Cysteine	Pyruvate	Rv2294	Rv2294	aminotransferase	0	0	1.373	1.432	1.432
O-Acetyl-L-serine	L-Cysteine	Rv0848	cysK2	cysteine synthase A	1	-1.209	-1.278	0	-1.278
O-Acetyl-L-serine	L-Cysteine	Rv1336	cysM	cysteine synthase B	1	0	0	-1.134	-1.134
O-Acetyl-L-serine	L-Cysteine	Rv3684	Rv3684	lyase	1	0	-0.954	0	-0.954
O-Acetyl-L-serine	Acetate	Rv0848	cysK2	cysteine synthase A	0	-1.209	-1.278	0	-1.278
O-Acetyl-L-serine	Acetate	Rv1336	cysM	cysteine synthase B	0	0	0	-1.134	-1.134
O-Acetyl-L-serine	Acetate	Rv3684	Rv3684	lyase	0	0	-0.954	0	-0.954
N-Acetyl-D-glucosamine 6-phosphate	Acetate	Rv3332	nagA	N-acetylglucosamine-6-phosphate deacetylase	-100	-1.684	-1.34	-1.808	-1.808
N-Acetyl-D-glucosamine 6-phosphate	D-Glucosamine 6-phosphate	Rv3332	nagA	N-acetylglucosamine-6-phosphate deacetylase	0	-1.684	-1.34	-1.808	-1.808
Pyruvate	L-Alanine	Rv2780	ald	40 kda secreted L-alanine dehydrogenase	0	-3.297	-4.402	-4.266	-4.402
4-Hydroxy-2-oxopentanoate	Pyruvate	Rv3534c	Rv3534c	4-hydroxy-2-oxovalerate aldolase	0	0.932	0	0	0.932
Acetaldehyde	4-Hydroxy-2-oxopentanoate	Rv3534c	Rv3534c	4-hydroxy-2-oxovalerate aldolase	0	0.932	0	0	0.932
Acetaldehyde	Acetate	Rv0223c	Rv0223c	aldehyde dehydrogenase	0	2.044	1.359	1.231	2.044
Acetaldehyde	Acetate	Rv0458	Rv0458	aldehyde dehydrogenase	0	-0.952	0	-1.026	-1.026
N-Acetyl-D-glucosamine 6-phosphate	Acetate	Rv3332	nagA	N-acetylglucosamine-6-phosphate deacetylase	-100	-1.684	-1.34	-1.808	-1.808
N-Acetyl-D-glucosamine 6-phosphate	D-Glucosamine 6-phosphate	Rv3332	nagA	N-acetylglucosamine-6-phosphate deacetylase	0	-1.684	-1.34	-1.808	-1.808
Pyruvate	L-Alanine	Rv2780	ald	40 kda secreted L-alanine dehydrogenase	0	-3.297	-4.402	-4.266	-4.402
Pyruvate	2-(alpha-Hydroxyethyl)thiamine diphosphate	Rv2496c	pdhB	pyruvate dehydrogenase E1 component beta subunit	0	-0.867	0	0	-0.867
Pyruvate	2-(alpha-Hydroxyethyl)thiamine diphosphate	Rv2497c	pdhA	pyruvate dehydrogenase E1 component alpha subunit	0	-1.057	-1.216	-1.327	-1.327
Thiamin diphosphate	2-(alpha-Hydroxyethyl)thiamine diphosphate	Rv2496c	pdhB	pyruvate dehydrogenase E1 component beta subunit	0	-0.867	0	0	-0.867
Thiamin diphosphate	2-(alpha-Hydroxyethyl)thiamine diphosphate	Rv2497c	pdhA	pyruvate dehydrogenase E1 component alpha subunit	0	-1.057	-1.216	-1.327	-1.327
Thiamin monophosphate	Thiamin diphosphate	Rv2977c	thiL	thiamine-monophosphate kinase	0	0	0	-1.041	-1.041
Pyruvate	L-Alanine	Rv2780	ald	40 kda secreted L-alanine dehydrogenase	0	-3.297	-4.402	-4.266	-4.402
Pyruvate	L-Cystathionine	Rv2294	Rv2294	aminotransferase	-100	0	1.373	1.432	1.432
L-Cystathionine	L-Homocysteine	Rv2294	Rv2294	aminotransferase	1	0	1.373	1.432	1.432
Pyruvate	L-Alanine	Rv2780	ald	40 kda secreted L-alanine dehydrogenase	0	-3.297	-4.402	-4.266	-4.402
Pyruvate	L-Selenocystathionine	Rv2294	Rv2294	aminotransferase	-100	0	1.373	1.432	1.432
L-Selenocystathionine	Selenohomocysteine	Rv2294	Rv2294	aminotransferase	1	0	1.373	1.432	1.432
Pyruvate	L-Alanine	Rv2780	ald	40 kda secreted L-alanine dehydrogenase	0	-3.297	-4.402	-4.266	-4.402
L-Cysteine	Pyruvate	Rv2294	Rv2294	aminotransferase	0	0	1.373	1.432	1.432
Pyruvate	L-Alanine	Rv2780	ald	40 kda secreted L-alanine dehydrogenase	0	-3.297	-4.402	-4.266	-4.402
Pyruvate	L-Cystathionine	Rv2294	Rv2294	aminotransferase	-100	0	1.373	1.432	1.432
L-Cystathionine	O-Succinyl-L-homoserine	Rv1079	metB	cystathionine gamma-synthase	1	0	1.16	0.922	1.16
O-Succinyl-L-homoserine	Succinate	Rv1079	metB	cystathionine gamma-synthase	1	0	1.16	0.922	1.16
Isocitrate	Succinate	Rv0467	icl	isocitrate lyase	0	5.067	3.655	3.445	5.067
Pyruvate	L-Alanine	Rv2780	ald	40 kda secreted L-alanine dehydrogenase	0	-3.297	-4.402	-4.266	-4.402
4-Hydroxy-2-oxopentanoate	Pyruvate	Rv3534c	Rv3534c	4-hydroxy-2-oxovalerate aldolase	0	0.932	0	0	0.932
Acetaldehyde	4-Hydroxy-2-oxopentanoate	Rv3534c	Rv3534c	4-hydroxy-2-oxovalerate aldolase	0	0.932	0	0	0.932
Pyruvate	L-Alanine	Rv2780	ald	40 kda secreted L-alanine dehydrogenase	0	-3.297	-4.402	-4.266	-4.402
Pyruvate	L-Cystathionine	Rv2294	Rv2294	aminotransferase	-100	0	1.373	1.432	1.432
L-Cystathionine	O-Succinyl-L-homoserine	Rv1079	metB	cystathionine gamma-synthase	1	0	1.16	0.922	1.16
O-Succinyl-L-homoserine	Succinate	Rv1079	metB	cystathionine gamma-synthase	1	0	1.16	0.922	1.16
Succinate	Succinyl-CoA	Rv0951	sucC	succinyl-CoA synthetase beta chain	0	0.997	0.928	1.111	1.111
Succinate	Succinyl-CoA	Rv0952	sucD	succinyl-CoA synthetase alpha chain	0	1.421	1.127	1.294	1.421
(R)-Methylmalonyl-CoA	Succinyl-CoA	Rv1492	mutA	methylmalonyl-CoA mutase small subunit	0	-0.845	-1.198	-1.471	-1.471
Pyruvate	L-Alanine	Rv2780	ald	40 kda secreted L-alanine dehydrogenase	0	-3.297	-4.402	-4.266	-4.402
Pyruvate	L-Cystathionine	Rv2294	Rv2294	aminotransferase	-100	0	1.373	1.432	1.432
L-Cystathionine	O-Succinyl-L-homoserine	Rv1079	metB	cystathionine gamma-synthase	1	0	1.16	0.922	1.16
O-Succinyl-L-homoserine	2-Oxobutanoate	Rv1079	metB	cystathionine gamma-synthase	1	0	1.16	0.922	1.16
Pyruvate	L-Alanine	Rv2780	ald	40 kda secreted L-alanine dehydrogenase	0	-3.297	-4.402	-4.266	-4.402
4-Hydroxy-2-oxopentanoate	Pyruvate	Rv3534c	Rv3534c	4-hydroxy-2-oxovalerate aldolase	0	0.932	0	0	0.932
Acetaldehyde	4-Hydroxy-2-oxopentanoate	Rv3534c	Rv3534c	4-hydroxy-2-oxovalerate aldolase	0	0.932	0	0	0.932
Acetaldehyde	2-Deoxy-D-ribose 5-phosphate	Rv0478	deoC	deoxyribose-phosphate aldolase	-100	-1.107	-1.035	-1.221	-1.221
Pyruvate	L-Alanine	Rv2780	ald	40 kda secreted L-alanine dehydrogenase	0	-3.297	-4.402	-4.266	-4.402
4-Hydroxy-2-oxopentanoate	Pyruvate	Rv3534c	Rv3534c	4-hydroxy-2-oxovalerate aldolase	0	0.932	0	0	0.932
Acetaldehyde	4-Hydroxy-2-oxopentanoate	Rv3534c	Rv3534c	4-hydroxy-2-oxovalerate aldolase	0	0.932	0	0	0.932
Acetaldehyde	2-Deoxy-D-ribose 5-phosphate	Rv0478	deoC	deoxyribose-phosphate aldolase	-100	-1.107	-1.035	-1.221	-1.221
2-Deoxy-D-ribose 5-phosphate	D-Glyceraldehyde 3-phosphate	Rv0478	deoC	deoxyribose-phosphate aldolase	0	-1.107	-1.035	-1.221	-1.221
Pyruvate	L-Alanine	Rv2780	ald	40 kda secreted L-alanine dehydrogenase	0	-3.297	-4.402	-4.266	-4.402
L-Cysteine	Pyruvate	Rv2294	Rv2294	aminotransferase	0	0	1.373	1.432	1.432
Pyruvate	L-Alanine	Rv2780	ald	40 kda secreted L-alanine dehydrogenase	0	-3.297	-4.402	-4.266	-4.402
Pyruvate	L-Cystathionine	Rv2294	Rv2294	aminotransferase	-100	0	1.373	1.432	1.432
L-Cystathionine	L-Homocysteine	Rv2294	Rv2294	aminotransferase	1	0	1.373	1.432	1.432
Pyruvate	L-Alanine	Rv2780	ald	40 kda secreted L-alanine dehydrogenase	0	-3.297	-4.402	-4.266	-4.402
Pyruvate	L-Cystathionine	Rv2294	Rv2294	aminotransferase	-100	0	1.373	1.432	1.432
L-Cystathionine	L-Homocysteine	Rv2294	Rv2294	aminotransferase	1	0	1.373	1.432	1.432
O-Succinyl-L-homoserine	L-Homocysteine	Rv1079	metB	cystathionine gamma-synthase	1	0	1.16	0.922	1.16
Pyruvate	L-Alanine	Rv2780	ald	40 kda secreted L-alanine dehydrogenase	0	-3.297	-4.402	-4.266	-4.402
Pyruvate	L-Cystathionine	Rv2294	Rv2294	aminotransferase	-100	0	1.373	1.432	1.432
L-Cystathionine	O-Succinyl-L-homoserine	Rv1079	metB	cystathionine gamma-synthase	1	0	1.16	0.922	1.16
O-Succinyl-L-homoserine	L-Homocysteine	Rv1079	metB	cystathionine gamma-synthase	1	0	1.16	0.922	1.16
Pyruvate	L-Alanine	Rv2780	ald	40 kda secreted L-alanine dehydrogenase	0	-3.297	-4.402	-4.266	-4.402
Pyruvate	L-Cystathionine	Rv2294	Rv2294	aminotransferase	-100	0	1.373	1.432	1.432
O-Acetyl-L-homoserine	L-Cystathionine	Rv1079	metB	cystathionine gamma-synthase	0	0	1.16	0.922	1.16
L-Homoserine	O-Acetyl-L-homoserine	Rv3341	metA	homoserine O-acetyltransferase	0	-0.892	0	0	-0.892
O-Phospho-L-homoserine	L-Homoserine	Rv1296	thrB	homoserine kinase	0	-0.897	0	0	-0.897
Pyruvate	L-Alanine	Rv2780	ald	40 kda secreted L-alanine dehydrogenase	0	-3.297	-4.402	-4.266	-4.402
Pyruvate	L-Cystathionine	Rv2294	Rv2294	aminotransferase	-100	0	1.373	1.432	1.432
O-Acetyl-L-homoserine	L-Cystathionine	Rv1079	metB	cystathionine gamma-synthase	0	0	1.16	0.922	1.16
L-Homoserine	O-Acetyl-L-homoserine	Rv3341	metA	homoserine O-acetyltransferase	0	-0.892	0	0	-0.892
Pyruvate	L-Alanine	Rv2780	ald	40 kda secreted L-alanine dehydrogenase	0	-3.297	-4.402	-4.266	-4.402
Pyruvate	L-Cystathionine	Rv2294	Rv2294	aminotransferase	-100	0	1.373	1.432	1.432
O-Acetyl-L-homoserine	L-Cystathionine	Rv1079	metB	cystathionine gamma-synthase	0	0	1.16	0.922	1.16
O-Acetyl-L-homoserine	Acetate	Rv1079	metB	cystathionine gamma-synthase	-100	0	1.16	0.922	1.16
N-Acetyl-D-glucosamine 6-phosphate	Acetate	Rv3332	nagA	N-acetylglucosamine-6-phosphate deacetylase	-100	-1.684	-1.34	-1.808	-1.808
Pyruvate	L-Alanine	Rv2780	ald	40 kda secreted L-alanine dehydrogenase	0	-3.297	-4.402	-4.266	-4.402
L-Cysteine	Pyruvate	Rv2294	Rv2294	aminotransferase	0	0	1.373	1.432	1.432
O-Acetyl-L-serine	L-Cysteine	Rv0848	cysK2	cysteine synthase A	1	-1.209	-1.278	0	-1.278
O-Acetyl-L-serine	L-Cysteine	Rv1336	cysM	cysteine synthase B	1	0	0	-1.134	-1.134
O-Acetyl-L-serine	L-Cysteine	Rv3684	Rv3684	lyase	1	0	-0.954	0	-0.954
O-Acetyl-L-serine	Acetate	Rv0848	cysK2	cysteine synthase A	0	-1.209	-1.278	0	-1.278
O-Acetyl-L-serine	Acetate	Rv1336	cysM	cysteine synthase B	0	0	0	-1.134	-1.134
O-Acetyl-L-serine	Acetate	Rv3684	Rv3684	lyase	0	0	-0.954	0	-0.954
N-Acetyl-D-glucosamine 6-phosphate	Acetate	Rv3332	nagA	N-acetylglucosamine-6-phosphate deacetylase	-100	-1.684	-1.34	-1.808	-1.808
Pyruvate	L-Alanine	Rv2780	ald	40 kda secreted L-alanine dehydrogenase	0	-3.297	-4.402	-4.266	-4.402
4-Hydroxy-2-oxopentanoate	Pyruvate	Rv3534c	Rv3534c	4-hydroxy-2-oxovalerate aldolase	0	0.932	0	0	0.932
Acetaldehyde	4-Hydroxy-2-oxopentanoate	Rv3534c	Rv3534c	4-hydroxy-2-oxovalerate aldolase	0	0.932	0	0	0.932
Acetaldehyde	Acetate	Rv0223c	Rv0223c	aldehyde dehydrogenase	0	2.044	1.359	1.231	2.044
Acetaldehyde	Acetate	Rv0458	Rv0458	aldehyde dehydrogenase	0	-0.952	0	-1.026	-1.026
N-Acetyl-D-glucosamine 6-phosphate	Acetate	Rv3332	nagA	N-acetylglucosamine-6-phosphate deacetylase	-100	-1.684	-1.34	-1.808	-1.808
Pyruvate	L-Alanine	Rv2780	ald	40 kda secreted L-alanine dehydrogenase	0	-3.297	-4.402	-4.266	-4.402
Pyruvate	(2S,4S)-4-Hydroxy-2,3,4,5-tetrahydrodipicolinate	Rv2753c	dapA	dihydrodipicolinate synthase	0	-1.118	-1.442	-1.198	-1.442
L-Aspartate 4-semialdehyde	(2S,4S)-4-Hydroxy-2,3,4,5-tetrahydrodipicolinate	Rv2753c	dapA	dihydrodipicolinate synthase	0	-1.118	-1.442	-1.198	-1.442
4-Phospho-L-aspartate	L-Aspartate 4-semialdehyde	Rv3708c	asd	aspartate-semialdehyde dehydrogenase	0	-0.925	0	0	-0.925
Pyruvate	L-Alanine	Rv2780	ald	40 kda secreted L-alanine dehydrogenase	0	-3.297	-4.402	-4.266	-4.402
L-Cysteine	Pyruvate	Rv2294	Rv2294	aminotransferase	0	0	1.373	1.432	1.432
L-Cysteine	Cystathionine	Rv1079	metB	cystathionine gamma-synthase	-100	0	1.16	0.922	1.16
Pyruvate	L-Alanine	Rv2780	ald	40 kda secreted L-alanine dehydrogenase	0	-3.297	-4.402	-4.266	-4.402
4-Hydroxy-2-oxopentanoate	Pyruvate	Rv3534c	Rv3534c	4-hydroxy-2-oxovalerate aldolase	0	0.932	0	0	0.932
2-Hydroxy-2,4-pentadienoate	4-Hydroxy-2-oxopentanoate	Rv3536c	Rv3536c	hydratase	0	1.177	0	0	1.177
Pyruvate	L-Alanine	Rv2780	ald	40 kda secreted L-alanine dehydrogenase	0	-3.297	-4.402	-4.266	-4.402
L-Cysteine	Pyruvate	Rv2294	Rv2294	aminotransferase	0	0	1.373	1.432	1.432
L-Cysteine	(R)-4'-Phosphopantothenoyl-L-cysteine	Rv1391	dfp	DNA/pantothenate metabolism flavoprotein	0	-0.862	-1.227	-1.289	-1.289
(R)-4'-Phosphopantothenoyl-L-cysteine	Pantetheine 4'-phosphate	Rv1391	dfp	DNA/pantothenate metabolism flavoprotein	0	-0.862	-1.227	-1.289	-1.289
Pantetheine	Pantetheine 4'-phosphate	Rv1092c	coaA	pantothenate kinase	0	-1.06	-1.675	0	-1.675
Pyruvate	L-Alanine	Rv2780	ald	40 kda secreted L-alanine dehydrogenase	0	-3.297	-4.402	-4.266	-4.402
L-Cysteine	Pyruvate	Rv2294	Rv2294	aminotransferase	0	0	1.373	1.432	1.432
L-Cysteine	(R)-4'-Phosphopantothenoyl-L-cysteine	Rv1391	dfp	DNA/pantothenate metabolism flavoprotein	0	-0.862	-1.227	-1.289	-1.289
D-4'-Phosphopantothenate	(R)-4'-Phosphopantothenoyl-L-cysteine	Rv1391	dfp	DNA/pantothenate metabolism flavoprotein	0	-0.862	-1.227	-1.289	-1.289
Pantothenate	D-4'-Phosphopantothenate	Rv1092c	coaA	pantothenate kinase	0	-1.06	-1.675	0	-1.675
Pyruvate	L-Alanine	Rv2780	ald	40 kda secreted L-alanine dehydrogenase	0	-3.297	-4.402	-4.266	-4.402
L-Alanine	L-Alanyl-tRNA	Rv2555c	alaS	alanyl-tRNA synthetase	0	-1.084	-1.35	-1.455	-1.455
L-Alanyl-tRNA	tRNA(Ala)	Rv2555c	alaS	alanyl-tRNA synthetase	-100	-1.084	-1.35	-1.455	-1.455
Pyruvate	L-Alanine	Rv2780	ald	40 kda secreted L-alanine dehydrogenase	0	-3.297	-4.402	-4.266	-4.402
L-Cysteine	Pyruvate	Rv2294	Rv2294	aminotransferase	0	0	1.373	1.432	1.432
O-Acetyl-L-serine	L-Cysteine	Rv0848	cysK2	cysteine synthase A	1	-1.209	-1.278	0	-1.278
O-Acetyl-L-serine	L-Cysteine	Rv1336	cysM	cysteine synthase B	1	0	0	-1.134	-1.134
O-Acetyl-L-serine	L-Cysteine	Rv3684	Rv3684	lyase	1	0	-0.954	0	-0.954
O-Acetyl-L-serine	S-Sulfo-L-cysteine	Rv1336	cysM	cysteine synthase B	1	0	0	-1.134	-1.134
Pyruvate	L-Alanine	Rv2780	ald	40 kda secreted L-alanine dehydrogenase	0	-3.297	-4.402	-4.266	-4.402
L-Alanine	UDP-N-acetylmuramoyl-L-alanine	Rv2152c	murC	UDP-N-acetylmuramate-alanine ligase	-100	-0.889	0	-0.993	-0.993
UDP-N-acetylmuramate	UDP-N-acetylmuramoyl-L-alanine	Rv2152c	murC	UDP-N-acetylmuramate-alanine ligase	0	-0.889	0	-0.993	-0.993
Pyruvate	L-Alanine	Rv2780	ald	40 kda secreted L-alanine dehydrogenase	0	-3.297	-4.402	-4.266	-4.402
L-Cysteine	Pyruvate	Rv2294	Rv2294	aminotransferase	0	0	1.373	1.432	1.432
L-Cysteine	(R)-4'-Phosphopantothenoyl-L-cysteine	Rv1391	dfp	DNA/pantothenate metabolism flavoprotein	0	-0.862	-1.227	-1.289	-1.289
(R)-4'-Phosphopantothenoyl-L-cysteine	Pantetheine 4'-phosphate	Rv1391	dfp	DNA/pantothenate metabolism flavoprotein	0	-0.862	-1.227	-1.289	-1.289
Pyruvate	L-Alanine	Rv2780	ald	40 kda secreted L-alanine dehydrogenase	0	-3.297	-4.402	-4.266	-4.402
Pyruvate	L-Cystathionine	Rv2294	Rv2294	aminotransferase	-100	0	1.373	1.432	1.432
L-Cystathionine	L-Homocysteine	Rv2294	Rv2294	aminotransferase	1	0	1.373	1.432	1.432
L-Homocysteine	L-Methionine	Rv1133c	metE	5-methyltetrahydropteroyltriglutamate-homocysteine methyltransferase	0	-1.12	0	0	-1.12
S-Adenosyl-L-methionine	L-Methionine	Rv1589	bioB	biotin synthetase	-100	0	1.031	0	1.031
S-Adenosyl-L-methionine	L-Methionine	Rv2388c	hemN	oxygen-independent coproporphyrinogen III oxidase	-100	-1.824	0	-1.532	-1.824
S-Adenosyl-L-methionine	L-Methionine	Rv3138	pflA	pyruvate formate lyase activating protein	-100	0	-1.083	0	-1.083
Pyruvate	L-Alanine	Rv2780	ald	40 kda secreted L-alanine dehydrogenase	0	-3.297	-4.402	-4.266	-4.402
L-Cysteine	Pyruvate	Rv2294	Rv2294	aminotransferase	0	0	1.373	1.432	1.432
L-Cysteine	(R)-4'-Phosphopantothenoyl-L-cysteine	Rv1391	dfp	DNA/pantothenate metabolism flavoprotein	0	-0.862	-1.227	-1.289	-1.289
N-((R)-Pantothenoyl)-L-cysteine	(R)-4'-Phosphopantothenoyl-L-cysteine	Rv1092c	coaA	pantothenate kinase	0	-1.06	-1.675	0	-1.675
Pyruvate	L-Alanine	Rv2780	ald	40 kda secreted L-alanine dehydrogenase	0	-3.297	-4.402	-4.266	-4.402
4-Hydroxy-2-oxopentanoate	Pyruvate	Rv3534c	Rv3534c	4-hydroxy-2-oxovalerate aldolase	0	0.932	0	0	0.932
Acetaldehyde	4-Hydroxy-2-oxopentanoate	Rv3534c	Rv3534c	4-hydroxy-2-oxovalerate aldolase	0	0.932	0	0	0.932
Acetaldehyde	Acetyl-CoA	Rv3535c	Rv3535c	acetaldehyde dehydrogenase	0	1.415	0	0	1.415
Pyruvate	L-Alanine	Rv2780	ald	40 kda secreted L-alanine dehydrogenase	0	-3.297	-4.402	-4.266	-4.402
L-Cysteine	Pyruvate	Rv2294	Rv2294	aminotransferase	0	0	1.373	1.432	1.432
O-Acetyl-L-serine	L-Cysteine	Rv0848	cysK2	cysteine synthase A	1	-1.209	-1.278	0	-1.278
O-Acetyl-L-serine	L-Cysteine	Rv1336	cysM	cysteine synthase B	1	0	0	-1.134	-1.134
O-Acetyl-L-serine	L-Cysteine	Rv3684	Rv3684	lyase	1	0	-0.954	0	-0.954
Pyruvate	L-Alanine	Rv2780	ald	40 kda secreted L-alanine dehydrogenase	0	-3.297	-4.402	-4.266	-4.402
L-Cysteine	Pyruvate	Rv2294	Rv2294	aminotransferase	0	0	1.373	1.432	1.432
L-Cysteine	Cystathionine	Rv1079	metB	cystathionine gamma-synthase	-100	0	1.16	0.922	1.16
O-Succinyl-L-homoserine	Cystathionine	Rv1079	metB	cystathionine gamma-synthase	-100	0	1.16	0.922	1.16
Pyruvate	L-Alanine	Rv2780	ald	40 kda secreted L-alanine dehydrogenase	0	-3.297	-4.402	-4.266	-4.402
Pyruvate	L-Cystathionine	Rv2294	Rv2294	aminotransferase	-100	0	1.373	1.432	1.432
L-Cystathionine	O-Succinyl-L-homoserine	Rv1079	metB	cystathionine gamma-synthase	1	0	1.16	0.922	1.16
O-Succinyl-L-homoserine	Cystathionine	Rv1079	metB	cystathionine gamma-synthase	-100	0	1.16	0.922	1.16
Pyruvate	L-Alanine	Rv2780	ald	40 kda secreted L-alanine dehydrogenase	0	-3.297	-4.402	-4.266	-4.402
Pyruvate	L-Cystathionine	Rv2294	Rv2294	aminotransferase	-100	0	1.373	1.432	1.432
O-Acetyl-L-homoserine	L-Cystathionine	Rv1079	metB	cystathionine gamma-synthase	0	0	1.16	0.922	1.16
Pyruvate	L-Alanine	Rv2780	ald	40 kda secreted L-alanine dehydrogenase	0	-3.297	-4.402	-4.266	-4.402
Pyruvate	L-Cystathionine	Rv2294	Rv2294	aminotransferase	-100	0	1.373	1.432	1.432
L-Cystathionine	O-Succinyl-L-homoserine	Rv1079	metB	cystathionine gamma-synthase	1	0	1.16	0.922	1.16
Pyruvate	L-Alanine	Rv2780	ald	40 kda secreted L-alanine dehydrogenase	0	-3.297	-4.402	-4.266	-4.402
Pyruvate	Isochorismate	Rv2386c	mbtI	isochorismate synthase	-100	0	2.909	4.213	4.213
Isochorismate	Salicylate	Rv2386c	mbtI	isochorismate synthase	0	0	2.909	4.213	4.213
Pyruvate	L-Alanine	Rv2780	ald	40 kda secreted L-alanine dehydrogenase	0	-3.297	-4.402	-4.266	-4.402
Pyruvate	2-(alpha-Hydroxyethyl)thiamine diphosphate	Rv2496c	pdhB	pyruvate dehydrogenase E1 component beta subunit	0	-0.867	0	0	-0.867
Pyruvate	2-(alpha-Hydroxyethyl)thiamine diphosphate	Rv2497c	pdhA	pyruvate dehydrogenase E1 component alpha subunit	0	-1.057	-1.216	-1.327	-1.327
Pyruvate	L-Alanine	Rv2780	ald	40 kda secreted L-alanine dehydrogenase	0	-3.297	-4.402	-4.266	-4.402
Pyruvate	2-(alpha-Hydroxyethyl)thiamine diphosphate	Rv2496c	pdhB	pyruvate dehydrogenase E1 component beta subunit	0	-0.867	0	0	-0.867
Pyruvate	2-(alpha-Hydroxyethyl)thiamine diphosphate	Rv2497c	pdhA	pyruvate dehydrogenase E1 component alpha subunit	0	-1.057	-1.216	-1.327	-1.327
Pyruvate	L-Alanine	Rv2780	ald	40 kda secreted L-alanine dehydrogenase	0	-3.297	-4.402	-4.266	-4.402
Pyruvate	L-Selenocystathionine	Rv2294	Rv2294	aminotransferase	-100	0	1.373	1.432	1.432
L-Selenocystathionine	Selenohomocysteine	Rv2294	Rv2294	aminotransferase	1	0	1.373	1.432	1.432
Selenohomocysteine	L-Selenomethionine	Rv1133c	metE	5-methyltetrahydropteroyltriglutamate-homocysteine methyltransferase	0	-1.12	0	0	-1.12
Pyruvate	L-Alanine	Rv2780	ald	40 kda secreted L-alanine dehydrogenase	0	-3.297	-4.402	-4.266	-4.402
Pyruvate	L-Cystine	Rv2294	Rv2294	aminotransferase	-100	0	1.373	1.432	1.432
L-Cystine	Thiocysteine	Rv2294	Rv2294	aminotransferase	0	0	1.373	1.432	1.432
Pyruvate	L-Alanine	Rv2780	ald	40 kda secreted L-alanine dehydrogenase	0	-3.297	-4.402	-4.266	-4.402
4-Hydroxy-2-oxopentanoate	Pyruvate	Rv3534c	Rv3534c	4-hydroxy-2-oxovalerate aldolase	0	0.932	0	0	0.932
Acetaldehyde	4-Hydroxy-2-oxopentanoate	Rv3534c	Rv3534c	4-hydroxy-2-oxovalerate aldolase	0	0.932	0	0	0.932
Acetaldehyde	Ethylnitronate	Rv2781c	Rv2781c	alanine rich oxidoreductase	-100	-3.205	-3.136	-3.175	-3.205
Pyruvate	L-Alanine	Rv2780	ald	40 kda secreted L-alanine dehydrogenase	0	-3.297	-4.402	-4.266	-4.402
Pyruvate	(2S,4S)-4-Hydroxy-2,3,4,5-tetrahydrodipicolinate	Rv2753c	dapA	dihydrodipicolinate synthase	0	-1.118	-1.442	-1.198	-1.442
L-Aspartate 4-semialdehyde	(2S,4S)-4-Hydroxy-2,3,4,5-tetrahydrodipicolinate	Rv2753c	dapA	dihydrodipicolinate synthase	0	-1.118	-1.442	-1.198	-1.442
L-Glutamate	L-Glutamine	Rv0808	purF	amidophosphoribosyltransferase	-100	-1.339	-1.853	-1.65	-1.853
L-Glutamate	L-Glutamine	Rv1005c	pabB	para-aminobenzoate synthase component I pabD	-100	-1.275	0	0	-1.275
L-Glutamate	L-Glutamine	Rv1605	hisF	cyclase	-100	-1.475	-1.028	-1.574	-1.574
L-Glutamate	L-Glutamine	Rv1699	pyrG	CTP synthase	-100	0.796	0	0	0.796
L-Glutamate	L-Glutamine	Rv2438c	nadE	glutamine-dependent NAD(+) synthetase	-100	-0.844	-1.136	-0.967	-1.136
L-Glutamate	L-Glutamine	Rv3436c	glmS	glucosamine-fructose-6-phosphate aminotransferase	-100	0.846	0	0	0.846
L-Glutamate	2-Oxoglutarate	Rv1600	hisC1	histidinol-phosphate aminotransferase	-100	-0.873	-0.994	0	-0.994
L-Glutamate	2-Oxoglutarate	Rv2589	gabT	4-aminobutyrate aminotransferase	-100	0	-1.096	-0.953	-1.096
L-Glutamate	2-Oxoglutarate	Rv3290c	lat	L-lysine-epsilon aminotransferase	-100	-1.991	-3.824	-4.031	-4.031
2-Oxoglutarate	Succinyl-CoA	Rv0462	lpd	dihydrolipoamide dehydrogenase	0	0.812	0	0.934	0.934
Succinate	Succinyl-CoA	Rv0951	sucC	succinyl-CoA synthetase beta chain	0	0.997	0.928	1.111	1.111
Succinate	Succinyl-CoA	Rv0952	sucD	succinyl-CoA synthetase alpha chain	0	1.421	1.127	1.294	1.421
L-Glutamate	L-Glutamine	Rv0808	purF	amidophosphoribosyltransferase	-100	-1.339	-1.853	-1.65	-1.853
L-Glutamate	L-Glutamine	Rv1005c	pabB	para-aminobenzoate synthase component I pabD	-100	-1.275	0	0	-1.275
L-Glutamate	L-Glutamine	Rv1605	hisF	cyclase	-100	-1.475	-1.028	-1.574	-1.574
L-Glutamate	L-Glutamine	Rv1699	pyrG	CTP synthase	-100	0.796	0	0	0.796
L-Glutamate	L-Glutamine	Rv2438c	nadE	glutamine-dependent NAD(+) synthetase	-100	-0.844	-1.136	-0.967	-1.136
L-Glutamate	L-Glutamine	Rv3436c	glmS	glucosamine-fructose-6-phosphate aminotransferase	-100	0.846	0	0	0.846
L-Glutamine	D-Glucosamine 6-phosphate	Rv3436c	glmS	glucosamine-fructose-6-phosphate aminotransferase	0	0.846	0	0	0.846
N-Acetyl-D-glucosamine 6-phosphate	D-Glucosamine 6-phosphate	Rv3332	nagA	N-acetylglucosamine-6-phosphate deacetylase	0	-1.684	-1.34	-1.808	-1.808
N-Acetyl-D-glucosamine 6-phosphate	Acetate	Rv3332	nagA	N-acetylglucosamine-6-phosphate deacetylase	-100	-1.684	-1.34	-1.808	-1.808
O-Acetyl-L-serine	Acetate	Rv0848	cysK2	cysteine synthase A	0	-1.209	-1.278	0	-1.278
O-Acetyl-L-serine	Acetate	Rv1336	cysM	cysteine synthase B	0	0	0	-1.134	-1.134
O-Acetyl-L-serine	Acetate	Rv3684	Rv3684	lyase	0	0	-0.954	0	-0.954
L-Glutamate	L-Glutamine	Rv0808	purF	amidophosphoribosyltransferase	-100	-1.339	-1.853	-1.65	-1.853
L-Glutamate	L-Glutamine	Rv1005c	pabB	para-aminobenzoate synthase component I pabD	-100	-1.275	0	0	-1.275
L-Glutamate	L-Glutamine	Rv1605	hisF	cyclase	-100	-1.475	-1.028	-1.574	-1.574
L-Glutamate	L-Glutamine	Rv1699	pyrG	CTP synthase	-100	0.796	0	0	0.796
L-Glutamate	L-Glutamine	Rv2438c	nadE	glutamine-dependent NAD(+) synthetase	-100	-0.844	-1.136	-0.967	-1.136
L-Glutamate	L-Glutamine	Rv3436c	glmS	glucosamine-fructose-6-phosphate aminotransferase	-100	0.846	0	0	0.846
L-Glutamate	THF-L-glutamate	Rv2447c	folC	folylpolyglutamate synthase protein	-100	-0.848	0	0	-0.848
Tetrahydrofolate	THF-L-glutamate	Rv2447c	folC	folylpolyglutamate synthase protein	0	-0.848	0	0	-0.848
Tetrahydrofolate	5,10-Methylenetetrahydrofolate	Rv0462	lpd	dihydrolipoamide dehydrogenase	-100	0.812	0	0.934	0.934
Tetrahydrofolate	5,10-Methylenetetrahydrofolate	Rv1832	gcvB	glycine dehydrogenase	-100	-1.018	-0.982	-1.064	-1.064
Tetrahydrofolate	5,10-Methylenetetrahydrofolate	Rv2211c	gcvT	aminomethyltransferase	1	0.975	1.305	1.321	1.321
Tetrahydrofolate	5,10-Methylenetetrahydrofolate	Rv2225	panB	3-methyl-2-oxobutanoate hydroxymethyltransferase	-100	0	-1.128	-0.936	-1.128
5,10-Methylenetetrahydrofolate	Tetrahydrofolate	Rv2754c	thyX	thymidylate synthase	0	1.611	1.179	1.342	1.611
L-Glutamate	L-Glutamine	Rv0808	purF	amidophosphoribosyltransferase	-100	-1.339	-1.853	-1.65	-1.853
L-Glutamate	L-Glutamine	Rv1005c	pabB	para-aminobenzoate synthase component I pabD	-100	-1.275	0	0	-1.275
L-Glutamate	L-Glutamine	Rv1605	hisF	cyclase	-100	-1.475	-1.028	-1.574	-1.574
L-Glutamate	L-Glutamine	Rv1699	pyrG	CTP synthase	-100	0.796	0	0	0.796
L-Glutamate	L-Glutamine	Rv2438c	nadE	glutamine-dependent NAD(+) synthetase	-100	-0.844	-1.136	-0.967	-1.136
L-Glutamate	L-Glutamine	Rv3436c	glmS	glucosamine-fructose-6-phosphate aminotransferase	-100	0.846	0	0	0.846
L-Glutamate	THF-L-glutamate	Rv2447c	folC	folylpolyglutamate synthase protein	-100	-0.848	0	0	-0.848
Tetrahydrofolate	THF-L-glutamate	Rv2447c	folC	folylpolyglutamate synthase protein	0	-0.848	0	0	-0.848
10-Formyltetrahydrofolate	Tetrahydrofolate	Rv0389	purT	phosphoribosylglycinamide formyltransferase 2	0	-1.494	0	0	-1.494
10-Formyltetrahydrofolate	Tetrahydrofolate	Rv1406	fmt	methionyl-tRNA formyltransferase	0	-0.937	0	0	-0.937
L-Glutamate	L-Glutamine	Rv0808	purF	amidophosphoribosyltransferase	-100	-1.339	-1.853	-1.65	-1.853
L-Glutamate	L-Glutamine	Rv1005c	pabB	para-aminobenzoate synthase component I pabD	-100	-1.275	0	0	-1.275
L-Glutamate	L-Glutamine	Rv1605	hisF	cyclase	-100	-1.475	-1.028	-1.574	-1.574
L-Glutamate	L-Glutamine	Rv1699	pyrG	CTP synthase	-100	0.796	0	0	0.796
L-Glutamate	L-Glutamine	Rv2438c	nadE	glutamine-dependent NAD(+) synthetase	-100	-0.844	-1.136	-0.967	-1.136
L-Glutamate	L-Glutamine	Rv3436c	glmS	glucosamine-fructose-6-phosphate aminotransferase	-100	0.846	0	0	0.846
L-Glutamate	2-Oxoglutarate	Rv1600	hisC1	histidinol-phosphate aminotransferase	-100	-0.873	-0.994	0	-0.994
L-Glutamate	2-Oxoglutarate	Rv2589	gabT	4-aminobutyrate aminotransferase	-100	0	-1.096	-0.953	-1.096
L-Glutamate	2-Oxoglutarate	Rv3290c	lat	L-lysine-epsilon aminotransferase	-100	-1.991	-3.824	-4.031	-4.031
Isocitrate	2-Oxoglutarate	Rv3339c	icd1	isocitrate dehydrogenase	1	-1.05	-1.462	-1.228	-1.462
Glyoxylate	Isocitrate	Rv0467	icl	isocitrate lyase	0	5.067	3.655	3.445	5.067
Glycolate	Glyoxylate	Rv1257c	Rv1257c	oxidoreductase	1	-0.893	0	0	-0.893
L-Glutamate	L-Glutamine	Rv0808	purF	amidophosphoribosyltransferase	-100	-1.339	-1.853	-1.65	-1.853
L-Glutamate	L-Glutamine	Rv1005c	pabB	para-aminobenzoate synthase component I pabD	-100	-1.275	0	0	-1.275
L-Glutamate	L-Glutamine	Rv1605	hisF	cyclase	-100	-1.475	-1.028	-1.574	-1.574
L-Glutamate	L-Glutamine	Rv1699	pyrG	CTP synthase	-100	0.796	0	0	0.796
L-Glutamate	L-Glutamine	Rv2438c	nadE	glutamine-dependent NAD(+) synthetase	-100	-0.844	-1.136	-0.967	-1.136
L-Glutamate	L-Glutamine	Rv3436c	glmS	glucosamine-fructose-6-phosphate aminotransferase	-100	0.846	0	0	0.846
L-Glutamate	2-Oxoglutarate	Rv1600	hisC1	histidinol-phosphate aminotransferase	-100	-0.873	-0.994	0	-0.994
L-Glutamate	2-Oxoglutarate	Rv2589	gabT	4-aminobutyrate aminotransferase	-100	0	-1.096	-0.953	-1.096
L-Glutamate	2-Oxoglutarate	Rv3290c	lat	L-lysine-epsilon aminotransferase	-100	-1.991	-3.824	-4.031	-4.031
Isocitrate	2-Oxoglutarate	Rv3339c	icd1	isocitrate dehydrogenase	1	-1.05	-1.462	-1.228	-1.462
Isocitrate	Succinate	Rv0467	icl	isocitrate lyase	0	5.067	3.655	3.445	5.067
Fumarate	Succinate	Rv0247c	Rv0247c	succinate dehydrogenase iron-sulfur subunit	0	1.27	1.315	1.368	1.368
Fumarate	Succinate	Rv1553	frdB	fumarate reductase iron-sulfur subunit	0	1.32	0	0	1.32
Fumarate	Succinate	Rv1554	frdC	fumarate reductase membrane anchor subunit	0	1.286	0	0	1.286
Fumarate	Succinate	Rv3317	sdhD	succinate dehydrogenase hydrophobic membrane anchor subunit	0	1.308	1.351	1.17	1.351
Fumarate	Succinate	Rv3318	sdhA	succinate dehydrogenase flavoprotein subunit	0	0.849	0	0	0.849
Fumarate	Succinate	Rv3319	sdhB	succinate dehydrogenase iron-sulphur protein subunit	0	0	0.986	0	0.986
L-Glutamate	L-Glutamine	Rv0808	purF	amidophosphoribosyltransferase	-100	-1.339	-1.853	-1.65	-1.853
L-Glutamate	L-Glutamine	Rv1005c	pabB	para-aminobenzoate synthase component I pabD	-100	-1.275	0	0	-1.275
L-Glutamate	L-Glutamine	Rv1605	hisF	cyclase	-100	-1.475	-1.028	-1.574	-1.574
L-Glutamate	L-Glutamine	Rv1699	pyrG	CTP synthase	-100	0.796	0	0	0.796
L-Glutamate	L-Glutamine	Rv2438c	nadE	glutamine-dependent NAD(+) synthetase	-100	-0.844	-1.136	-0.967	-1.136
L-Glutamate	L-Glutamine	Rv3436c	glmS	glucosamine-fructose-6-phosphate aminotransferase	-100	0.846	0	0	0.846
L-Glutamate	2-Oxoglutarate	Rv1600	hisC1	histidinol-phosphate aminotransferase	-100	-0.873	-0.994	0	-0.994
L-Glutamate	2-Oxoglutarate	Rv2589	gabT	4-aminobutyrate aminotransferase	-100	0	-1.096	-0.953	-1.096
L-Glutamate	2-Oxoglutarate	Rv3290c	lat	L-lysine-epsilon aminotransferase	-100	-1.991	-3.824	-4.031	-4.031
2-Oxoglutarate	Succinyl-CoA	Rv0462	lpd	dihydrolipoamide dehydrogenase	0	0.812	0	0.934	0.934
Succinate	Succinyl-CoA	Rv0951	sucC	succinyl-CoA synthetase beta chain	0	0.997	0.928	1.111	1.111
Succinate	Succinyl-CoA	Rv0952	sucD	succinyl-CoA synthetase alpha chain	0	1.421	1.127	1.294	1.421
Fumarate	Succinate	Rv0247c	Rv0247c	succinate dehydrogenase iron-sulfur subunit	0	1.27	1.315	1.368	1.368
Fumarate	Succinate	Rv1553	frdB	fumarate reductase iron-sulfur subunit	0	1.32	0	0	1.32
Fumarate	Succinate	Rv1554	frdC	fumarate reductase membrane anchor subunit	0	1.286	0	0	1.286
Fumarate	Succinate	Rv3317	sdhD	succinate dehydrogenase hydrophobic membrane anchor subunit	0	1.308	1.351	1.17	1.351
Fumarate	Succinate	Rv3318	sdhA	succinate dehydrogenase flavoprotein subunit	0	0.849	0	0	0.849
Fumarate	Succinate	Rv3319	sdhB	succinate dehydrogenase iron-sulphur protein subunit	0	0	0.986	0	0.986
L-Glutamate	L-Glutamine	Rv0808	purF	amidophosphoribosyltransferase	-100	-1.339	-1.853	-1.65	-1.853
L-Glutamate	L-Glutamine	Rv1005c	pabB	para-aminobenzoate synthase component I pabD	-100	-1.275	0	0	-1.275
L-Glutamate	L-Glutamine	Rv1605	hisF	cyclase	-100	-1.475	-1.028	-1.574	-1.574
L-Glutamate	L-Glutamine	Rv1699	pyrG	CTP synthase	-100	0.796	0	0	0.796
L-Glutamate	L-Glutamine	Rv2438c	nadE	glutamine-dependent NAD(+) synthetase	-100	-0.844	-1.136	-0.967	-1.136
L-Glutamate	L-Glutamine	Rv3436c	glmS	glucosamine-fructose-6-phosphate aminotransferase	-100	0.846	0	0	0.846
L-Glutamine	D-Glucosamine 6-phosphate	Rv3436c	glmS	glucosamine-fructose-6-phosphate aminotransferase	0	0.846	0	0	0.846
N-Acetyl-D-glucosamine 6-phosphate	D-Glucosamine 6-phosphate	Rv3332	nagA	N-acetylglucosamine-6-phosphate deacetylase	0	-1.684	-1.34	-1.808	-1.808
N-Acetyl-D-glucosamine 6-phosphate	Acetate	Rv3332	nagA	N-acetylglucosamine-6-phosphate deacetylase	-100	-1.684	-1.34	-1.808	-1.808
Acetaldehyde	Acetate	Rv0223c	Rv0223c	aldehyde dehydrogenase	0	2.044	1.359	1.231	2.044
Acetaldehyde	Acetate	Rv0458	Rv0458	aldehyde dehydrogenase	0	-0.952	0	-1.026	-1.026
L-Glutamate	L-Glutamine	Rv0808	purF	amidophosphoribosyltransferase	-100	-1.339	-1.853	-1.65	-1.853
L-Glutamate	L-Glutamine	Rv1005c	pabB	para-aminobenzoate synthase component I pabD	-100	-1.275	0	0	-1.275
L-Glutamate	L-Glutamine	Rv1605	hisF	cyclase	-100	-1.475	-1.028	-1.574	-1.574
L-Glutamate	L-Glutamine	Rv1699	pyrG	CTP synthase	-100	0.796	0	0	0.796
L-Glutamate	L-Glutamine	Rv2438c	nadE	glutamine-dependent NAD(+) synthetase	-100	-0.844	-1.136	-0.967	-1.136
L-Glutamate	L-Glutamine	Rv3436c	glmS	glucosamine-fructose-6-phosphate aminotransferase	-100	0.846	0	0	0.846
L-Glutamate	2-Oxoglutarate	Rv1600	hisC1	histidinol-phosphate aminotransferase	-100	-0.873	-0.994	0	-0.994
L-Glutamate	2-Oxoglutarate	Rv2589	gabT	4-aminobutyrate aminotransferase	-100	0	-1.096	-0.953	-1.096
L-Glutamate	2-Oxoglutarate	Rv3290c	lat	L-lysine-epsilon aminotransferase	-100	-1.991	-3.824	-4.031	-4.031
Isocitrate	2-Oxoglutarate	Rv3339c	icd1	isocitrate dehydrogenase	1	-1.05	-1.462	-1.228	-1.462
Isocitrate	Succinate	Rv0467	icl	isocitrate lyase	0	5.067	3.655	3.445	5.067
O-Succinyl-L-homoserine	Succinate	Rv1079	metB	cystathionine gamma-synthase	1	0	1.16	0.922	1.16
L-Glutamate	L-Glutamine	Rv0808	purF	amidophosphoribosyltransferase	-100	-1.339	-1.853	-1.65	-1.853
L-Glutamate	L-Glutamine	Rv1005c	pabB	para-aminobenzoate synthase component I pabD	-100	-1.275	0	0	-1.275
L-Glutamate	L-Glutamine	Rv1605	hisF	cyclase	-100	-1.475	-1.028	-1.574	-1.574
L-Glutamate	L-Glutamine	Rv1699	pyrG	CTP synthase	-100	0.796	0	0	0.796
L-Glutamate	L-Glutamine	Rv2438c	nadE	glutamine-dependent NAD(+) synthetase	-100	-0.844	-1.136	-0.967	-1.136
L-Glutamate	L-Glutamine	Rv3436c	glmS	glucosamine-fructose-6-phosphate aminotransferase	-100	0.846	0	0	0.846
L-Glutamate	2-Oxoglutarate	Rv1600	hisC1	histidinol-phosphate aminotransferase	-100	-0.873	-0.994	0	-0.994
L-Glutamate	2-Oxoglutarate	Rv2589	gabT	4-aminobutyrate aminotransferase	-100	0	-1.096	-0.953	-1.096
L-Glutamate	2-Oxoglutarate	Rv3290c	lat	L-lysine-epsilon aminotransferase	-100	-1.991	-3.824	-4.031	-4.031
2-Oxoglutarate	Succinyl-CoA	Rv0462	lpd	dihydrolipoamide dehydrogenase	0	0.812	0	0.934	0.934
Succinate	Succinyl-CoA	Rv0951	sucC	succinyl-CoA synthetase beta chain	0	0.997	0.928	1.111	1.111
Succinate	Succinyl-CoA	Rv0952	sucD	succinyl-CoA synthetase alpha chain	0	1.421	1.127	1.294	1.421
O-Succinyl-L-homoserine	Succinate	Rv1079	metB	cystathionine gamma-synthase	1	0	1.16	0.922	1.16
L-Glutamate	L-Glutamine	Rv0808	purF	amidophosphoribosyltransferase	-100	-1.339	-1.853	-1.65	-1.853
L-Glutamate	L-Glutamine	Rv1005c	pabB	para-aminobenzoate synthase component I pabD	-100	-1.275	0	0	-1.275
L-Glutamate	L-Glutamine	Rv1605	hisF	cyclase	-100	-1.475	-1.028	-1.574	-1.574
L-Glutamate	L-Glutamine	Rv1699	pyrG	CTP synthase	-100	0.796	0	0	0.796
L-Glutamate	L-Glutamine	Rv2438c	nadE	glutamine-dependent NAD(+) synthetase	-100	-0.844	-1.136	-0.967	-1.136
L-Glutamate	L-Glutamine	Rv3436c	glmS	glucosamine-fructose-6-phosphate aminotransferase	-100	0.846	0	0	0.846
L-Glutamine	D-Glucosamine 6-phosphate	Rv3436c	glmS	glucosamine-fructose-6-phosphate aminotransferase	0	0.846	0	0	0.846
N-Acetyl-D-glucosamine 6-phosphate	D-Glucosamine 6-phosphate	Rv3332	nagA	N-acetylglucosamine-6-phosphate deacetylase	0	-1.684	-1.34	-1.808	-1.808
N-Acetyl-D-glucosamine 6-phosphate	Acetate	Rv3332	nagA	N-acetylglucosamine-6-phosphate deacetylase	-100	-1.684	-1.34	-1.808	-1.808
O-Acetyl-L-homoserine	Acetate	Rv1079	metB	cystathionine gamma-synthase	-100	0	1.16	0.922	1.16
L-Glutamate	L-Glutamine	Rv0808	purF	amidophosphoribosyltransferase	-100	-1.339	-1.853	-1.65	-1.853
L-Glutamate	L-Glutamine	Rv1005c	pabB	para-aminobenzoate synthase component I pabD	-100	-1.275	0	0	-1.275
L-Glutamate	L-Glutamine	Rv1605	hisF	cyclase	-100	-1.475	-1.028	-1.574	-1.574
L-Glutamate	L-Glutamine	Rv1699	pyrG	CTP synthase	-100	0.796	0	0	0.796
L-Glutamate	L-Glutamine	Rv2438c	nadE	glutamine-dependent NAD(+) synthetase	-100	-0.844	-1.136	-0.967	-1.136
L-Glutamate	L-Glutamine	Rv3436c	glmS	glucosamine-fructose-6-phosphate aminotransferase	-100	0.846	0	0	0.846
(S)-1-Pyrroline-5-carboxylate	L-Glutamate	Rv1187	rocA	pyrroline-5-carboxylate dehydrogenase	0	0	-1.29	-1.383	-1.383
L-Proline	(S)-1-Pyrroline-5-carboxylate	Rv1188	Rv1188	proline dehydrogenase	0	0	0	-1.244	-1.244
L-Glutamate	L-Glutamine	Rv0808	purF	amidophosphoribosyltransferase	-100	-1.339	-1.853	-1.65	-1.853
L-Glutamate	L-Glutamine	Rv1005c	pabB	para-aminobenzoate synthase component I pabD	-100	-1.275	0	0	-1.275
L-Glutamate	L-Glutamine	Rv1605	hisF	cyclase	-100	-1.475	-1.028	-1.574	-1.574
L-Glutamate	L-Glutamine	Rv1699	pyrG	CTP synthase	-100	0.796	0	0	0.796
L-Glutamate	L-Glutamine	Rv2438c	nadE	glutamine-dependent NAD(+) synthetase	-100	-0.844	-1.136	-0.967	-1.136
L-Glutamate	L-Glutamine	Rv3436c	glmS	glucosamine-fructose-6-phosphate aminotransferase	-100	0.846	0	0	0.846
L-Glutamine	D-Glucosamine 6-phosphate	Rv3436c	glmS	glucosamine-fructose-6-phosphate aminotransferase	0	0.846	0	0	0.846
N-Acetyl-D-glucosamine 6-phosphate	D-Glucosamine 6-phosphate	Rv3332	nagA	N-acetylglucosamine-6-phosphate deacetylase	0	-1.684	-1.34	-1.808	-1.808
N-Acetyl-D-glucosamine 6-phosphate	Acetate	Rv3332	nagA	N-acetylglucosamine-6-phosphate deacetylase	-100	-1.684	-1.34	-1.808	-1.808
Acetaldehyde	Acetate	Rv0223c	Rv0223c	aldehyde dehydrogenase	0	2.044	1.359	1.231	2.044
Acetaldehyde	Acetate	Rv0458	Rv0458	aldehyde dehydrogenase	0	-0.952	0	-1.026	-1.026
Ethanol	Acetaldehyde	Rv0761c	adhB	zinc-type alcohol dehydrogenase NAD dependent	0	1.746	1.816	1.565	1.816
Ethanol	Acetaldehyde	Rv3086	adhD	zinc-type alcohol dehydrogenase	0	-1.588	-1.429	-1.809	-1.809
L-Glutamate	L-Glutamine	Rv0808	purF	amidophosphoribosyltransferase	-100	-1.339	-1.853	-1.65	-1.853
L-Glutamate	L-Glutamine	Rv1005c	pabB	para-aminobenzoate synthase component I pabD	-100	-1.275	0	0	-1.275
L-Glutamate	L-Glutamine	Rv1605	hisF	cyclase	-100	-1.475	-1.028	-1.574	-1.574
L-Glutamate	L-Glutamine	Rv1699	pyrG	CTP synthase	-100	0.796	0	0	0.796
L-Glutamate	L-Glutamine	Rv2438c	nadE	glutamine-dependent NAD(+) synthetase	-100	-0.844	-1.136	-0.967	-1.136
L-Glutamate	L-Glutamine	Rv3436c	glmS	glucosamine-fructose-6-phosphate aminotransferase	-100	0.846	0	0	0.846
L-Glutamate	2-Oxoglutarate	Rv1600	hisC1	histidinol-phosphate aminotransferase	-100	-0.873	-0.994	0	-0.994
L-Glutamate	2-Oxoglutarate	Rv2589	gabT	4-aminobutyrate aminotransferase	-100	0	-1.096	-0.953	-1.096
L-Glutamate	2-Oxoglutarate	Rv3290c	lat	L-lysine-epsilon aminotransferase	-100	-1.991	-3.824	-4.031	-4.031
2-Oxoglutarate	Succinyl-CoA	Rv0462	lpd	dihydrolipoamide dehydrogenase	0	0.812	0	0.934	0.934
L-Glutamate	L-Glutamine	Rv0808	purF	amidophosphoribosyltransferase	-100	-1.339	-1.853	-1.65	-1.853
L-Glutamate	L-Glutamine	Rv1005c	pabB	para-aminobenzoate synthase component I pabD	-100	-1.275	0	0	-1.275
L-Glutamate	L-Glutamine	Rv1605	hisF	cyclase	-100	-1.475	-1.028	-1.574	-1.574
L-Glutamate	L-Glutamine	Rv1699	pyrG	CTP synthase	-100	0.796	0	0	0.796
L-Glutamate	L-Glutamine	Rv2438c	nadE	glutamine-dependent NAD(+) synthetase	-100	-0.844	-1.136	-0.967	-1.136
L-Glutamate	L-Glutamine	Rv3436c	glmS	glucosamine-fructose-6-phosphate aminotransferase	-100	0.846	0	0	0.846
L-Glutamate	2-Oxoglutarate	Rv1600	hisC1	histidinol-phosphate aminotransferase	-100	-0.873	-0.994	0	-0.994
L-Glutamate	2-Oxoglutarate	Rv2589	gabT	4-aminobutyrate aminotransferase	-100	0	-1.096	-0.953	-1.096
L-Glutamate	2-Oxoglutarate	Rv3290c	lat	L-lysine-epsilon aminotransferase	-100	-1.991	-3.824	-4.031	-4.031
Isocitrate	2-Oxoglutarate	Rv3339c	icd1	isocitrate dehydrogenase	1	-1.05	-1.462	-1.228	-1.462
L-Glutamate	L-Glutamine	Rv0808	purF	amidophosphoribosyltransferase	-100	-1.339	-1.853	-1.65	-1.853
L-Glutamate	L-Glutamine	Rv1005c	pabB	para-aminobenzoate synthase component I pabD	-100	-1.275	0	0	-1.275
L-Glutamate	L-Glutamine	Rv1605	hisF	cyclase	-100	-1.475	-1.028	-1.574	-1.574
L-Glutamate	L-Glutamine	Rv1699	pyrG	CTP synthase	-100	0.796	0	0	0.796
L-Glutamate	L-Glutamine	Rv2438c	nadE	glutamine-dependent NAD(+) synthetase	-100	-0.844	-1.136	-0.967	-1.136
L-Glutamate	L-Glutamine	Rv3436c	glmS	glucosamine-fructose-6-phosphate aminotransferase	-100	0.846	0	0	0.846
L-Glutamate	Dihydrofolate	Rv2447c	folC	folylpolyglutamate synthase protein	-100	-0.848	0	0	-0.848
Dihydropteroate	Dihydrofolate	Rv2447c	folC	folylpolyglutamate synthase protein	0	-0.848	0	0	-0.848
4-Aminobenzoate	Dihydropteroate	Rv3608c	folP1	dihydropteroate synthase 1 folp	0	0	0	-1.168	-1.168
L-Glutamate	L-Glutamine	Rv0808	purF	amidophosphoribosyltransferase	-100	-1.339	-1.853	-1.65	-1.853
L-Glutamate	L-Glutamine	Rv1005c	pabB	para-aminobenzoate synthase component I pabD	-100	-1.275	0	0	-1.275
L-Glutamate	L-Glutamine	Rv1605	hisF	cyclase	-100	-1.475	-1.028	-1.574	-1.574
L-Glutamate	L-Glutamine	Rv1699	pyrG	CTP synthase	-100	0.796	0	0	0.796
L-Glutamate	L-Glutamine	Rv2438c	nadE	glutamine-dependent NAD(+) synthetase	-100	-0.844	-1.136	-0.967	-1.136
L-Glutamate	L-Glutamine	Rv3436c	glmS	glucosamine-fructose-6-phosphate aminotransferase	-100	0.846	0	0	0.846
Glutathione	L-Glutamate	Rv2394	ggtB	gamma-glutamyltranspeptidase precursor	0	-0.909	-1.169	-0.987	-1.169
Glutathione	Cys-Gly	Rv2394	ggtB	gamma-glutamyltranspeptidase precursor	0	-0.909	-1.169	-0.987	-1.169
L-Glutamate	L-Glutamine	Rv0808	purF	amidophosphoribosyltransferase	-100	-1.339	-1.853	-1.65	-1.853
L-Glutamate	L-Glutamine	Rv1005c	pabB	para-aminobenzoate synthase component I pabD	-100	-1.275	0	0	-1.275
L-Glutamate	L-Glutamine	Rv1605	hisF	cyclase	-100	-1.475	-1.028	-1.574	-1.574
L-Glutamate	L-Glutamine	Rv1699	pyrG	CTP synthase	-100	0.796	0	0	0.796
L-Glutamate	L-Glutamine	Rv2438c	nadE	glutamine-dependent NAD(+) synthetase	-100	-0.844	-1.136	-0.967	-1.136
L-Glutamate	L-Glutamine	Rv3436c	glmS	glucosamine-fructose-6-phosphate aminotransferase	-100	0.846	0	0	0.846
L-Glutamine	D-Glucosamine 6-phosphate	Rv3436c	glmS	glucosamine-fructose-6-phosphate aminotransferase	0	0.846	0	0	0.846
D-Fructose 6-phosphate	D-Glucosamine 6-phosphate	Rv3436c	glmS	glucosamine-fructose-6-phosphate aminotransferase	0	0.846	0	0	0.846
L-Glutamate	L-Glutamine	Rv0808	purF	amidophosphoribosyltransferase	-100	-1.339	-1.853	-1.65	-1.853
L-Glutamate	L-Glutamine	Rv1005c	pabB	para-aminobenzoate synthase component I pabD	-100	-1.275	0	0	-1.275
L-Glutamate	L-Glutamine	Rv1605	hisF	cyclase	-100	-1.475	-1.028	-1.574	-1.574
L-Glutamate	L-Glutamine	Rv1699	pyrG	CTP synthase	-100	0.796	0	0	0.796
L-Glutamate	L-Glutamine	Rv2438c	nadE	glutamine-dependent NAD(+) synthetase	-100	-0.844	-1.136	-0.967	-1.136
L-Glutamate	L-Glutamine	Rv3436c	glmS	glucosamine-fructose-6-phosphate aminotransferase	-100	0.846	0	0	0.846
L-Glutamine	D-Glucosamine 6-phosphate	Rv3436c	glmS	glucosamine-fructose-6-phosphate aminotransferase	0	0.846	0	0	0.846
N-Acetyl-D-glucosamine 6-phosphate	D-Glucosamine 6-phosphate	Rv3332	nagA	N-acetylglucosamine-6-phosphate deacetylase	0	-1.684	-1.34	-1.808	-1.808
L-Glutamate	L-Glutamine	Rv0808	purF	amidophosphoribosyltransferase	-100	-1.339	-1.853	-1.65	-1.853
L-Glutamate	L-Glutamine	Rv1005c	pabB	para-aminobenzoate synthase component I pabD	-100	-1.275	0	0	-1.275
L-Glutamate	L-Glutamine	Rv1605	hisF	cyclase	-100	-1.475	-1.028	-1.574	-1.574
L-Glutamate	L-Glutamine	Rv1699	pyrG	CTP synthase	-100	0.796	0	0	0.796
L-Glutamate	L-Glutamine	Rv2438c	nadE	glutamine-dependent NAD(+) synthetase	-100	-0.844	-1.136	-0.967	-1.136
L-Glutamate	L-Glutamine	Rv3436c	glmS	glucosamine-fructose-6-phosphate aminotransferase	-100	0.846	0	0	0.846
L-Glutamate	THF-L-glutamate	Rv2447c	folC	folylpolyglutamate synthase protein	-100	-0.848	0	0	-0.848
Tetrahydrofolate	THF-L-glutamate	Rv2447c	folC	folylpolyglutamate synthase protein	0	-0.848	0	0	-0.848
5,10-Methenyltetrahydrofolate	Tetrahydrofolate	Rv0389	purT	phosphoribosylglycinamide formyltransferase 2	1	-1.494	0	0	-1.494
5,10-Methenyltetrahydrofolate	Folinic acid	Rv2211c	gcvT	aminomethyltransferase	1	0.975	1.305	1.321	1.321
L-Glutamate	L-Glutamine	Rv0808	purF	amidophosphoribosyltransferase	-100	-1.339	-1.853	-1.65	-1.853
L-Glutamate	L-Glutamine	Rv1005c	pabB	para-aminobenzoate synthase component I pabD	-100	-1.275	0	0	-1.275
L-Glutamate	L-Glutamine	Rv1605	hisF	cyclase	-100	-1.475	-1.028	-1.574	-1.574
L-Glutamate	L-Glutamine	Rv1699	pyrG	CTP synthase	-100	0.796	0	0	0.796
L-Glutamate	L-Glutamine	Rv2438c	nadE	glutamine-dependent NAD(+) synthetase	-100	-0.844	-1.136	-0.967	-1.136
L-Glutamate	L-Glutamine	Rv3436c	glmS	glucosamine-fructose-6-phosphate aminotransferase	-100	0.846	0	0	0.846
L-Glutamate	2-Oxoglutarate	Rv1600	hisC1	histidinol-phosphate aminotransferase	-100	-0.873	-0.994	0	-0.994
L-Glutamate	2-Oxoglutarate	Rv2589	gabT	4-aminobutyrate aminotransferase	-100	0	-1.096	-0.953	-1.096
L-Glutamate	2-Oxoglutarate	Rv3290c	lat	L-lysine-epsilon aminotransferase	-100	-1.991	-3.824	-4.031	-4.031
Isocitrate	2-Oxoglutarate	Rv3339c	icd1	isocitrate dehydrogenase	1	-1.05	-1.462	-1.228	-1.462
Isocitrate	Succinate	Rv0467	icl	isocitrate lyase	0	5.067	3.655	3.445	5.067
L-Glutamate	L-Glutamine	Rv0808	purF	amidophosphoribosyltransferase	-100	-1.339	-1.853	-1.65	-1.853
L-Glutamate	L-Glutamine	Rv1005c	pabB	para-aminobenzoate synthase component I pabD	-100	-1.275	0	0	-1.275
L-Glutamate	L-Glutamine	Rv1605	hisF	cyclase	-100	-1.475	-1.028	-1.574	-1.574
L-Glutamate	L-Glutamine	Rv1699	pyrG	CTP synthase	-100	0.796	0	0	0.796
L-Glutamate	L-Glutamine	Rv2438c	nadE	glutamine-dependent NAD(+) synthetase	-100	-0.844	-1.136	-0.967	-1.136
L-Glutamate	L-Glutamine	Rv3436c	glmS	glucosamine-fructose-6-phosphate aminotransferase	-100	0.846	0	0	0.846
L-Glutamate	2-Oxoglutarate	Rv1600	hisC1	histidinol-phosphate aminotransferase	-100	-0.873	-0.994	0	-0.994
L-Glutamate	2-Oxoglutarate	Rv2589	gabT	4-aminobutyrate aminotransferase	-100	0	-1.096	-0.953	-1.096
L-Glutamate	2-Oxoglutarate	Rv3290c	lat	L-lysine-epsilon aminotransferase	-100	-1.991	-3.824	-4.031	-4.031
Isocitrate	2-Oxoglutarate	Rv3339c	icd1	isocitrate dehydrogenase	1	-1.05	-1.462	-1.228	-1.462
Glyoxylate	Isocitrate	Rv0467	icl	isocitrate lyase	0	5.067	3.655	3.445	5.067
L-Glutamate	L-Glutamine	Rv0808	purF	amidophosphoribosyltransferase	-100	-1.339	-1.853	-1.65	-1.853
L-Glutamate	L-Glutamine	Rv1005c	pabB	para-aminobenzoate synthase component I pabD	-100	-1.275	0	0	-1.275
L-Glutamate	L-Glutamine	Rv1605	hisF	cyclase	-100	-1.475	-1.028	-1.574	-1.574
L-Glutamate	L-Glutamine	Rv1699	pyrG	CTP synthase	-100	0.796	0	0	0.796
L-Glutamate	L-Glutamine	Rv2438c	nadE	glutamine-dependent NAD(+) synthetase	-100	-0.844	-1.136	-0.967	-1.136
L-Glutamate	L-Glutamine	Rv3436c	glmS	glucosamine-fructose-6-phosphate aminotransferase	-100	0.846	0	0	0.846
L-Glutamine	D-Glucosamine 6-phosphate	Rv3436c	glmS	glucosamine-fructose-6-phosphate aminotransferase	0	0.846	0	0	0.846
N-Acetyl-D-glucosamine 6-phosphate	D-Glucosamine 6-phosphate	Rv3332	nagA	N-acetylglucosamine-6-phosphate deacetylase	0	-1.684	-1.34	-1.808	-1.808
N-Acetyl-D-glucosamine 6-phosphate	Acetate	Rv3332	nagA	N-acetylglucosamine-6-phosphate deacetylase	-100	-1.684	-1.34	-1.808	-1.808
Acetaldehyde	Acetate	Rv0223c	Rv0223c	aldehyde dehydrogenase	0	2.044	1.359	1.231	2.044
Acetaldehyde	Acetate	Rv0458	Rv0458	aldehyde dehydrogenase	0	-0.952	0	-1.026	-1.026
Acetaldehyde	4-Hydroxy-2-oxopentanoate	Rv3534c	Rv3534c	4-hydroxy-2-oxovalerate aldolase	0	0.932	0	0	0.932
L-Glutamate	L-Glutamine	Rv0808	purF	amidophosphoribosyltransferase	-100	-1.339	-1.853	-1.65	-1.853
L-Glutamate	L-Glutamine	Rv1005c	pabB	para-aminobenzoate synthase component I pabD	-100	-1.275	0	0	-1.275
L-Glutamate	L-Glutamine	Rv1605	hisF	cyclase	-100	-1.475	-1.028	-1.574	-1.574
L-Glutamate	L-Glutamine	Rv1699	pyrG	CTP synthase	-100	0.796	0	0	0.796
L-Glutamate	L-Glutamine	Rv2438c	nadE	glutamine-dependent NAD(+) synthetase	-100	-0.844	-1.136	-0.967	-1.136
L-Glutamate	L-Glutamine	Rv3436c	glmS	glucosamine-fructose-6-phosphate aminotransferase	-100	0.846	0	0	0.846
L-Glutamate	2-Oxoglutarate	Rv1600	hisC1	histidinol-phosphate aminotransferase	-100	-0.873	-0.994	0	-0.994
L-Glutamate	2-Oxoglutarate	Rv2589	gabT	4-aminobutyrate aminotransferase	-100	0	-1.096	-0.953	-1.096
L-Glutamate	2-Oxoglutarate	Rv3290c	lat	L-lysine-epsilon aminotransferase	-100	-1.991	-3.824	-4.031	-4.031
2-Oxoglutarate	Succinyl-CoA	Rv0462	lpd	dihydrolipoamide dehydrogenase	0	0.812	0	0.934	0.934
(R)-Methylmalonyl-CoA	Succinyl-CoA	Rv1492	mutA	methylmalonyl-CoA mutase small subunit	0	-0.845	-1.198	-1.471	-1.471
L-Glutamate	L-Glutamine	Rv0808	purF	amidophosphoribosyltransferase	-100	-1.339	-1.853	-1.65	-1.853
L-Glutamate	L-Glutamine	Rv1005c	pabB	para-aminobenzoate synthase component I pabD	-100	-1.275	0	0	-1.275
L-Glutamate	L-Glutamine	Rv1605	hisF	cyclase	-100	-1.475	-1.028	-1.574	-1.574
L-Glutamate	L-Glutamine	Rv1699	pyrG	CTP synthase	-100	0.796	0	0	0.796
L-Glutamate	L-Glutamine	Rv2438c	nadE	glutamine-dependent NAD(+) synthetase	-100	-0.844	-1.136	-0.967	-1.136
L-Glutamate	L-Glutamine	Rv3436c	glmS	glucosamine-fructose-6-phosphate aminotransferase	-100	0.846	0	0	0.846
L-Glutamate	THF-L-glutamate	Rv2447c	folC	folylpolyglutamate synthase protein	-100	-0.848	0	0	-0.848
Tetrahydrofolate	THF-L-glutamate	Rv2447c	folC	folylpolyglutamate synthase protein	0	-0.848	0	0	-0.848
L-Glutamate	L-Glutamine	Rv0808	purF	amidophosphoribosyltransferase	-100	-1.339	-1.853	-1.65	-1.853
L-Glutamate	L-Glutamine	Rv1005c	pabB	para-aminobenzoate synthase component I pabD	-100	-1.275	0	0	-1.275
L-Glutamate	L-Glutamine	Rv1605	hisF	cyclase	-100	-1.475	-1.028	-1.574	-1.574
L-Glutamate	L-Glutamine	Rv1699	pyrG	CTP synthase	-100	0.796	0	0	0.796
L-Glutamate	L-Glutamine	Rv2438c	nadE	glutamine-dependent NAD(+) synthetase	-100	-0.844	-1.136	-0.967	-1.136
L-Glutamate	L-Glutamine	Rv3436c	glmS	glucosamine-fructose-6-phosphate aminotransferase	-100	0.846	0	0	0.846
L-Glutamate	2-Oxoglutarate	Rv1600	hisC1	histidinol-phosphate aminotransferase	-100	-0.873	-0.994	0	-0.994
L-Glutamate	2-Oxoglutarate	Rv2589	gabT	4-aminobutyrate aminotransferase	-100	0	-1.096	-0.953	-1.096
L-Glutamate	2-Oxoglutarate	Rv3290c	lat	L-lysine-epsilon aminotransferase	-100	-1.991	-3.824	-4.031	-4.031
2-Oxoglutarate	Succinyl-CoA	Rv0462	lpd	dihydrolipoamide dehydrogenase	0	0.812	0	0.934	0.934
Succinate	Succinyl-CoA	Rv0951	sucC	succinyl-CoA synthetase beta chain	0	0.997	0.928	1.111	1.111
Succinate	Succinyl-CoA	Rv0952	sucD	succinyl-CoA synthetase alpha chain	0	1.421	1.127	1.294	1.421
O-Succinyl-L-homoserine	Succinate	Rv1079	metB	cystathionine gamma-synthase	1	0	1.16	0.922	1.16
O-Succinyl-L-homoserine	2-Oxobutanoate	Rv1079	metB	cystathionine gamma-synthase	1	0	1.16	0.922	1.16
L-Glutamate	L-Glutamine	Rv0808	purF	amidophosphoribosyltransferase	-100	-1.339	-1.853	-1.65	-1.853
L-Glutamate	L-Glutamine	Rv1005c	pabB	para-aminobenzoate synthase component I pabD	-100	-1.275	0	0	-1.275
L-Glutamate	L-Glutamine	Rv1605	hisF	cyclase	-100	-1.475	-1.028	-1.574	-1.574
L-Glutamate	L-Glutamine	Rv1699	pyrG	CTP synthase	-100	0.796	0	0	0.796
L-Glutamate	L-Glutamine	Rv2438c	nadE	glutamine-dependent NAD(+) synthetase	-100	-0.844	-1.136	-0.967	-1.136
L-Glutamate	L-Glutamine	Rv3436c	glmS	glucosamine-fructose-6-phosphate aminotransferase	-100	0.846	0	0	0.846
L-Glutamate	2-Oxoglutarate	Rv1600	hisC1	histidinol-phosphate aminotransferase	-100	-0.873	-0.994	0	-0.994
L-Glutamate	2-Oxoglutarate	Rv2589	gabT	4-aminobutyrate aminotransferase	-100	0	-1.096	-0.953	-1.096
L-Glutamate	2-Oxoglutarate	Rv3290c	lat	L-lysine-epsilon aminotransferase	-100	-1.991	-3.824	-4.031	-4.031
Isocitrate	2-Oxoglutarate	Rv3339c	icd1	isocitrate dehydrogenase	1	-1.05	-1.462	-1.228	-1.462
Isocitrate	Succinate	Rv0467	icl	isocitrate lyase	0	5.067	3.655	3.445	5.067
O-Succinyl-L-homoserine	Succinate	Rv1079	metB	cystathionine gamma-synthase	1	0	1.16	0.922	1.16
O-Succinyl-L-homoserine	2-Oxobutanoate	Rv1079	metB	cystathionine gamma-synthase	1	0	1.16	0.922	1.16
L-Glutamate	L-Glutamine	Rv0808	purF	amidophosphoribosyltransferase	-100	-1.339	-1.853	-1.65	-1.853
L-Glutamate	L-Glutamine	Rv1005c	pabB	para-aminobenzoate synthase component I pabD	-100	-1.275	0	0	-1.275
L-Glutamate	L-Glutamine	Rv1605	hisF	cyclase	-100	-1.475	-1.028	-1.574	-1.574
L-Glutamate	L-Glutamine	Rv1699	pyrG	CTP synthase	-100	0.796	0	0	0.796
L-Glutamate	L-Glutamine	Rv2438c	nadE	glutamine-dependent NAD(+) synthetase	-100	-0.844	-1.136	-0.967	-1.136
L-Glutamate	L-Glutamine	Rv3436c	glmS	glucosamine-fructose-6-phosphate aminotransferase	-100	0.846	0	0	0.846
L-Glutamine	D-Glucosamine 6-phosphate	Rv3436c	glmS	glucosamine-fructose-6-phosphate aminotransferase	0	0.846	0	0	0.846
N-Acetyl-D-glucosamine 6-phosphate	D-Glucosamine 6-phosphate	Rv3332	nagA	N-acetylglucosamine-6-phosphate deacetylase	0	-1.684	-1.34	-1.808	-1.808
N-Acetyl-D-glucosamine 6-phosphate	Acetate	Rv3332	nagA	N-acetylglucosamine-6-phosphate deacetylase	-100	-1.684	-1.34	-1.808	-1.808
Acetaldehyde	Acetate	Rv0223c	Rv0223c	aldehyde dehydrogenase	0	2.044	1.359	1.231	2.044
Acetaldehyde	Acetate	Rv0458	Rv0458	aldehyde dehydrogenase	0	-0.952	0	-1.026	-1.026
Acetaldehyde	2-Deoxy-D-ribose 5-phosphate	Rv0478	deoC	deoxyribose-phosphate aldolase	-100	-1.107	-1.035	-1.221	-1.221
L-Glutamate	L-Glutamine	Rv0808	purF	amidophosphoribosyltransferase	-100	-1.339	-1.853	-1.65	-1.853
L-Glutamate	L-Glutamine	Rv1005c	pabB	para-aminobenzoate synthase component I pabD	-100	-1.275	0	0	-1.275
L-Glutamate	L-Glutamine	Rv1605	hisF	cyclase	-100	-1.475	-1.028	-1.574	-1.574
L-Glutamate	L-Glutamine	Rv1699	pyrG	CTP synthase	-100	0.796	0	0	0.796
L-Glutamate	L-Glutamine	Rv2438c	nadE	glutamine-dependent NAD(+) synthetase	-100	-0.844	-1.136	-0.967	-1.136
L-Glutamate	L-Glutamine	Rv3436c	glmS	glucosamine-fructose-6-phosphate aminotransferase	-100	0.846	0	0	0.846
L-Glutamine	5-Phosphoribosylamine	Rv0808	purF	amidophosphoribosyltransferase	0	-1.339	-1.853	-1.65	-1.853
5-Phospho-alpha-D-ribose 1-diphosphate	5-Phosphoribosylamine	Rv0808	purF	amidophosphoribosyltransferase	0	-1.339	-1.853	-1.65	-1.853
1-(5-Phospho-D-ribosyl)-ATP	5-Phospho-alpha-D-ribose 1-diphosphate	Rv2121c	hisG	ATP phosphoribosyltransferase	0	1.192	2.062	1.986	2.062
L-Glutamate	L-Glutamine	Rv0808	purF	amidophosphoribosyltransferase	-100	-1.339	-1.853	-1.65	-1.853
L-Glutamate	L-Glutamine	Rv1005c	pabB	para-aminobenzoate synthase component I pabD	-100	-1.275	0	0	-1.275
L-Glutamate	L-Glutamine	Rv1605	hisF	cyclase	-100	-1.475	-1.028	-1.574	-1.574
L-Glutamate	L-Glutamine	Rv1699	pyrG	CTP synthase	-100	0.796	0	0	0.796
L-Glutamate	L-Glutamine	Rv2438c	nadE	glutamine-dependent NAD(+) synthetase	-100	-0.844	-1.136	-0.967	-1.136
L-Glutamate	L-Glutamine	Rv3436c	glmS	glucosamine-fructose-6-phosphate aminotransferase	-100	0.846	0	0	0.846
L-Glutamine	5-Phosphoribosylamine	Rv0808	purF	amidophosphoribosyltransferase	0	-1.339	-1.853	-1.65	-1.853
5-Phospho-alpha-D-ribose 1-diphosphate	5-Phosphoribosylamine	Rv0808	purF	amidophosphoribosyltransferase	0	-1.339	-1.853	-1.65	-1.853
L-Glutamate	L-Glutamine	Rv0808	purF	amidophosphoribosyltransferase	-100	-1.339	-1.853	-1.65	-1.853
L-Glutamate	L-Glutamine	Rv1005c	pabB	para-aminobenzoate synthase component I pabD	-100	-1.275	0	0	-1.275
L-Glutamate	L-Glutamine	Rv1605	hisF	cyclase	-100	-1.475	-1.028	-1.574	-1.574
L-Glutamate	L-Glutamine	Rv1699	pyrG	CTP synthase	-100	0.796	0	0	0.796
L-Glutamate	L-Glutamine	Rv2438c	nadE	glutamine-dependent NAD(+) synthetase	-100	-0.844	-1.136	-0.967	-1.136
L-Glutamate	L-Glutamine	Rv3436c	glmS	glucosamine-fructose-6-phosphate aminotransferase	-100	0.846	0	0	0.846
L-Glutamate	2-Oxoglutarate	Rv1600	hisC1	histidinol-phosphate aminotransferase	-100	-0.873	-0.994	0	-0.994
L-Glutamate	2-Oxoglutarate	Rv2589	gabT	4-aminobutyrate aminotransferase	-100	0	-1.096	-0.953	-1.096
L-Glutamate	2-Oxoglutarate	Rv3290c	lat	L-lysine-epsilon aminotransferase	-100	-1.991	-3.824	-4.031	-4.031
2-Oxoglutarate	Succinyl-CoA	Rv0462	lpd	dihydrolipoamide dehydrogenase	0	0.812	0	0.934	0.934
Succinate	Succinyl-CoA	Rv0951	sucC	succinyl-CoA synthetase beta chain	0	0.997	0.928	1.111	1.111
Succinate	Succinyl-CoA	Rv0952	sucD	succinyl-CoA synthetase alpha chain	0	1.421	1.127	1.294	1.421
O-Succinyl-L-homoserine	Succinate	Rv1079	metB	cystathionine gamma-synthase	1	0	1.16	0.922	1.16
O-Succinyl-L-homoserine	L-Homocysteine	Rv1079	metB	cystathionine gamma-synthase	1	0	1.16	0.922	1.16
L-Glutamate	L-Glutamine	Rv0808	purF	amidophosphoribosyltransferase	-100	-1.339	-1.853	-1.65	-1.853
L-Glutamate	L-Glutamine	Rv1005c	pabB	para-aminobenzoate synthase component I pabD	-100	-1.275	0	0	-1.275
L-Glutamate	L-Glutamine	Rv1605	hisF	cyclase	-100	-1.475	-1.028	-1.574	-1.574
L-Glutamate	L-Glutamine	Rv1699	pyrG	CTP synthase	-100	0.796	0	0	0.796
L-Glutamate	L-Glutamine	Rv2438c	nadE	glutamine-dependent NAD(+) synthetase	-100	-0.844	-1.136	-0.967	-1.136
L-Glutamate	L-Glutamine	Rv3436c	glmS	glucosamine-fructose-6-phosphate aminotransferase	-100	0.846	0	0	0.846
L-Glutamate	2-Oxoglutarate	Rv1600	hisC1	histidinol-phosphate aminotransferase	-100	-0.873	-0.994	0	-0.994
L-Glutamate	2-Oxoglutarate	Rv2589	gabT	4-aminobutyrate aminotransferase	-100	0	-1.096	-0.953	-1.096
L-Glutamate	2-Oxoglutarate	Rv3290c	lat	L-lysine-epsilon aminotransferase	-100	-1.991	-3.824	-4.031	-4.031
Isocitrate	2-Oxoglutarate	Rv3339c	icd1	isocitrate dehydrogenase	1	-1.05	-1.462	-1.228	-1.462
Isocitrate	Succinate	Rv0467	icl	isocitrate lyase	0	5.067	3.655	3.445	5.067
O-Succinyl-L-homoserine	Succinate	Rv1079	metB	cystathionine gamma-synthase	1	0	1.16	0.922	1.16
O-Succinyl-L-homoserine	L-Homocysteine	Rv1079	metB	cystathionine gamma-synthase	1	0	1.16	0.922	1.16
L-Glutamate	L-Glutamine	Rv0808	purF	amidophosphoribosyltransferase	-100	-1.339	-1.853	-1.65	-1.853
L-Glutamate	L-Glutamine	Rv1005c	pabB	para-aminobenzoate synthase component I pabD	-100	-1.275	0	0	-1.275
L-Glutamate	L-Glutamine	Rv1605	hisF	cyclase	-100	-1.475	-1.028	-1.574	-1.574
L-Glutamate	L-Glutamine	Rv1699	pyrG	CTP synthase	-100	0.796	0	0	0.796
L-Glutamate	L-Glutamine	Rv2438c	nadE	glutamine-dependent NAD(+) synthetase	-100	-0.844	-1.136	-0.967	-1.136
L-Glutamate	L-Glutamine	Rv3436c	glmS	glucosamine-fructose-6-phosphate aminotransferase	-100	0.846	0	0	0.846
L-Glutamine	D-Glucosamine 6-phosphate	Rv3436c	glmS	glucosamine-fructose-6-phosphate aminotransferase	0	0.846	0	0	0.846
N-Acetyl-D-glucosamine 6-phosphate	D-Glucosamine 6-phosphate	Rv3332	nagA	N-acetylglucosamine-6-phosphate deacetylase	0	-1.684	-1.34	-1.808	-1.808
N-Acetyl-D-glucosamine 6-phosphate	Acetate	Rv3332	nagA	N-acetylglucosamine-6-phosphate deacetylase	-100	-1.684	-1.34	-1.808	-1.808
O-Acetyl-L-homoserine	Acetate	Rv1079	metB	cystathionine gamma-synthase	-100	0	1.16	0.922	1.16
L-Homoserine	O-Acetyl-L-homoserine	Rv3341	metA	homoserine O-acetyltransferase	0	-0.892	0	0	-0.892
O-Phospho-L-homoserine	L-Homoserine	Rv1296	thrB	homoserine kinase	0	-0.897	0	0	-0.897
L-Glutamate	L-Glutamine	Rv0808	purF	amidophosphoribosyltransferase	-100	-1.339	-1.853	-1.65	-1.853
L-Glutamate	L-Glutamine	Rv1005c	pabB	para-aminobenzoate synthase component I pabD	-100	-1.275	0	0	-1.275
L-Glutamate	L-Glutamine	Rv1605	hisF	cyclase	-100	-1.475	-1.028	-1.574	-1.574
L-Glutamate	L-Glutamine	Rv1699	pyrG	CTP synthase	-100	0.796	0	0	0.796
L-Glutamate	L-Glutamine	Rv2438c	nadE	glutamine-dependent NAD(+) synthetase	-100	-0.844	-1.136	-0.967	-1.136
L-Glutamate	L-Glutamine	Rv3436c	glmS	glucosamine-fructose-6-phosphate aminotransferase	-100	0.846	0	0	0.846
L-Glutamine	D-Glucosamine 6-phosphate	Rv3436c	glmS	glucosamine-fructose-6-phosphate aminotransferase	0	0.846	0	0	0.846
N-Acetyl-D-glucosamine 6-phosphate	D-Glucosamine 6-phosphate	Rv3332	nagA	N-acetylglucosamine-6-phosphate deacetylase	0	-1.684	-1.34	-1.808	-1.808
N-Acetyl-D-glucosamine 6-phosphate	Acetate	Rv3332	nagA	N-acetylglucosamine-6-phosphate deacetylase	-100	-1.684	-1.34	-1.808	-1.808
O-Acetyl-L-homoserine	Acetate	Rv1079	metB	cystathionine gamma-synthase	-100	0	1.16	0.922	1.16
L-Homoserine	O-Acetyl-L-homoserine	Rv3341	metA	homoserine O-acetyltransferase	0	-0.892	0	0	-0.892
L-Glutamate	L-Glutamine	Rv0808	purF	amidophosphoribosyltransferase	-100	-1.339	-1.853	-1.65	-1.853
L-Glutamate	L-Glutamine	Rv1005c	pabB	para-aminobenzoate synthase component I pabD	-100	-1.275	0	0	-1.275
L-Glutamate	L-Glutamine	Rv1605	hisF	cyclase	-100	-1.475	-1.028	-1.574	-1.574
L-Glutamate	L-Glutamine	Rv1699	pyrG	CTP synthase	-100	0.796	0	0	0.796
L-Glutamate	L-Glutamine	Rv2438c	nadE	glutamine-dependent NAD(+) synthetase	-100	-0.844	-1.136	-0.967	-1.136
L-Glutamate	L-Glutamine	Rv3436c	glmS	glucosamine-fructose-6-phosphate aminotransferase	-100	0.846	0	0	0.846
L-Glutamate	2-Oxoglutarate	Rv1600	hisC1	histidinol-phosphate aminotransferase	-100	-0.873	-0.994	0	-0.994
L-Glutamate	2-Oxoglutarate	Rv2589	gabT	4-aminobutyrate aminotransferase	-100	0	-1.096	-0.953	-1.096
L-Glutamate	2-Oxoglutarate	Rv3290c	lat	L-lysine-epsilon aminotransferase	-100	-1.991	-3.824	-4.031	-4.031
Oxalosuccinate	2-Oxoglutarate	Rv3339c	icd1	isocitrate dehydrogenase	1	-1.05	-1.462	-1.228	-1.462
Isocitrate	Oxalosuccinate	Rv3339c	icd1	isocitrate dehydrogenase	1	-1.05	-1.462	-1.228	-1.462
L-Glutamate	L-Glutamine	Rv0808	purF	amidophosphoribosyltransferase	-100	-1.339	-1.853	-1.65	-1.853
L-Glutamate	L-Glutamine	Rv1005c	pabB	para-aminobenzoate synthase component I pabD	-100	-1.275	0	0	-1.275
L-Glutamate	L-Glutamine	Rv1605	hisF	cyclase	-100	-1.475	-1.028	-1.574	-1.574
L-Glutamate	L-Glutamine	Rv1699	pyrG	CTP synthase	-100	0.796	0	0	0.796
L-Glutamate	L-Glutamine	Rv2438c	nadE	glutamine-dependent NAD(+) synthetase	-100	-0.844	-1.136	-0.967	-1.136
L-Glutamate	L-Glutamine	Rv3436c	glmS	glucosamine-fructose-6-phosphate aminotransferase	-100	0.846	0	0	0.846
L-Glutamate	2-Oxoglutarate	Rv1600	hisC1	histidinol-phosphate aminotransferase	-100	-0.873	-0.994	0	-0.994
L-Glutamate	2-Oxoglutarate	Rv2589	gabT	4-aminobutyrate aminotransferase	-100	0	-1.096	-0.953	-1.096
L-Glutamate	2-Oxoglutarate	Rv3290c	lat	L-lysine-epsilon aminotransferase	-100	-1.991	-3.824	-4.031	-4.031
Isocitrate	2-Oxoglutarate	Rv3339c	icd1	isocitrate dehydrogenase	1	-1.05	-1.462	-1.228	-1.462
Isocitrate	Oxalosuccinate	Rv3339c	icd1	isocitrate dehydrogenase	1	-1.05	-1.462	-1.228	-1.462
L-Glutamate	L-Glutamine	Rv0808	purF	amidophosphoribosyltransferase	-100	-1.339	-1.853	-1.65	-1.853
L-Glutamate	L-Glutamine	Rv1005c	pabB	para-aminobenzoate synthase component I pabD	-100	-1.275	0	0	-1.275
L-Glutamate	L-Glutamine	Rv1605	hisF	cyclase	-100	-1.475	-1.028	-1.574	-1.574
L-Glutamate	L-Glutamine	Rv1699	pyrG	CTP synthase	-100	0.796	0	0	0.796
L-Glutamate	L-Glutamine	Rv2438c	nadE	glutamine-dependent NAD(+) synthetase	-100	-0.844	-1.136	-0.967	-1.136
L-Glutamate	L-Glutamine	Rv3436c	glmS	glucosamine-fructose-6-phosphate aminotransferase	-100	0.846	0	0	0.846
L-Glutamine	D-Glucosamine 6-phosphate	Rv3436c	glmS	glucosamine-fructose-6-phosphate aminotransferase	0	0.846	0	0	0.846
N-Acetyl-D-glucosamine 6-phosphate	D-Glucosamine 6-phosphate	Rv3332	nagA	N-acetylglucosamine-6-phosphate deacetylase	0	-1.684	-1.34	-1.808	-1.808
N-Acetyl-D-glucosamine 6-phosphate	Acetate	Rv3332	nagA	N-acetylglucosamine-6-phosphate deacetylase	-100	-1.684	-1.34	-1.808	-1.808
L-Glutamate	L-Glutamine	Rv0808	purF	amidophosphoribosyltransferase	-100	-1.339	-1.853	-1.65	-1.853
L-Glutamate	L-Glutamine	Rv1005c	pabB	para-aminobenzoate synthase component I pabD	-100	-1.275	0	0	-1.275
L-Glutamate	L-Glutamine	Rv1605	hisF	cyclase	-100	-1.475	-1.028	-1.574	-1.574
L-Glutamate	L-Glutamine	Rv1699	pyrG	CTP synthase	-100	0.796	0	0	0.796
L-Glutamate	L-Glutamine	Rv2438c	nadE	glutamine-dependent NAD(+) synthetase	-100	-0.844	-1.136	-0.967	-1.136
L-Glutamate	L-Glutamine	Rv3436c	glmS	glucosamine-fructose-6-phosphate aminotransferase	-100	0.846	0	0	0.846
L-Glutamate	Dihydrofolate	Rv2447c	folC	folylpolyglutamate synthase protein	-100	-0.848	0	0	-0.848
Dihydropteroate	Dihydrofolate	Rv2447c	folC	folylpolyglutamate synthase protein	0	-0.848	0	0	-0.848
L-Glutamate	L-Glutamine	Rv0808	purF	amidophosphoribosyltransferase	-100	-1.339	-1.853	-1.65	-1.853
L-Glutamate	L-Glutamine	Rv1005c	pabB	para-aminobenzoate synthase component I pabD	-100	-1.275	0	0	-1.275
L-Glutamate	L-Glutamine	Rv1605	hisF	cyclase	-100	-1.475	-1.028	-1.574	-1.574
L-Glutamate	L-Glutamine	Rv1699	pyrG	CTP synthase	-100	0.796	0	0	0.796
L-Glutamate	L-Glutamine	Rv2438c	nadE	glutamine-dependent NAD(+) synthetase	-100	-0.844	-1.136	-0.967	-1.136
L-Glutamate	L-Glutamine	Rv3436c	glmS	glucosamine-fructose-6-phosphate aminotransferase	-100	0.846	0	0	0.846
L-Glutamate	N-Acetyl-L-glutamate	Rv1653	argJ	glutamate n-acetyltransferase	0	-1.618	0	0	-1.618
N-Acetyl-L-glutamate	N-Acetyl-L-glutamate 5-phosphate	Rv1654	argB	acetylglutamate kinase	0	-1.041	0	0	-1.041
L-Glutamate	L-Glutamine	Rv0808	purF	amidophosphoribosyltransferase	-100	-1.339	-1.853	-1.65	-1.853
L-Glutamate	L-Glutamine	Rv1005c	pabB	para-aminobenzoate synthase component I pabD	-100	-1.275	0	0	-1.275
L-Glutamate	L-Glutamine	Rv1605	hisF	cyclase	-100	-1.475	-1.028	-1.574	-1.574
L-Glutamate	L-Glutamine	Rv1699	pyrG	CTP synthase	-100	0.796	0	0	0.796
L-Glutamate	L-Glutamine	Rv2438c	nadE	glutamine-dependent NAD(+) synthetase	-100	-0.844	-1.136	-0.967	-1.136
L-Glutamate	L-Glutamine	Rv3436c	glmS	glucosamine-fructose-6-phosphate aminotransferase	-100	0.846	0	0	0.846
L-Glutamate	Dihydrofolate	Rv2447c	folC	folylpolyglutamate synthase protein	-100	-0.848	0	0	-0.848
Dihydropteroate	Dihydrofolate	Rv2447c	folC	folylpolyglutamate synthase protein	0	-0.848	0	0	-0.848
2-Amino-4-hydroxy-6-hydroxymethyl-7,8-dihydropteridine	Dihydropteroate	Rv3608c	folP1	dihydropteroate synthase 1 folp	0	0	0	-1.168	-1.168
L-Glutamate	L-Glutamine	Rv0808	purF	amidophosphoribosyltransferase	-100	-1.339	-1.853	-1.65	-1.853
L-Glutamate	L-Glutamine	Rv1005c	pabB	para-aminobenzoate synthase component I pabD	-100	-1.275	0	0	-1.275
L-Glutamate	L-Glutamine	Rv1605	hisF	cyclase	-100	-1.475	-1.028	-1.574	-1.574
L-Glutamate	L-Glutamine	Rv1699	pyrG	CTP synthase	-100	0.796	0	0	0.796
L-Glutamate	L-Glutamine	Rv2438c	nadE	glutamine-dependent NAD(+) synthetase	-100	-0.844	-1.136	-0.967	-1.136
L-Glutamate	L-Glutamine	Rv3436c	glmS	glucosamine-fructose-6-phosphate aminotransferase	-100	0.846	0	0	0.846
L-Glutamate 5-semialdehyde	L-Glutamate	Rv1187	rocA	pyrroline-5-carboxylate dehydrogenase	0	0	-1.29	-1.383	-1.383
L-Glutamyl 5-phosphate	L-Glutamate 5-semialdehyde	Rv2427c	proA	gamma-glutamyl phosphate reductase protein	0	-1.034	0	0	-1.034
L-Glutamate	L-Glutamine	Rv0808	purF	amidophosphoribosyltransferase	-100	-1.339	-1.853	-1.65	-1.853
L-Glutamate	L-Glutamine	Rv1005c	pabB	para-aminobenzoate synthase component I pabD	-100	-1.275	0	0	-1.275
L-Glutamate	L-Glutamine	Rv1605	hisF	cyclase	-100	-1.475	-1.028	-1.574	-1.574
L-Glutamate	L-Glutamine	Rv1699	pyrG	CTP synthase	-100	0.796	0	0	0.796
L-Glutamate	L-Glutamine	Rv2438c	nadE	glutamine-dependent NAD(+) synthetase	-100	-0.844	-1.136	-0.967	-1.136
L-Glutamate	L-Glutamine	Rv3436c	glmS	glucosamine-fructose-6-phosphate aminotransferase	-100	0.846	0	0	0.846
L-Glutamate	N-Acetyl-L-glutamate	Rv1653	argJ	glutamate n-acetyltransferase	0	-1.618	0	0	-1.618
N-Acetyl-L-glutamate	N-Acetyl-L-glutamate 5-phosphate	Rv1654	argB	acetylglutamate kinase	0	-1.041	0	0	-1.041
N-Acetyl-L-glutamate 5-semialdehyde	N-Acetyl-L-glutamate 5-phosphate	Rv1652	argC	N-acetl-gamma-glutamyl-phoshate reductase	0	-1.85	0	0	-1.85
L-Glutamate	L-Glutamine	Rv0808	purF	amidophosphoribosyltransferase	-100	-1.339	-1.853	-1.65	-1.853
L-Glutamate	L-Glutamine	Rv1005c	pabB	para-aminobenzoate synthase component I pabD	-100	-1.275	0	0	-1.275
L-Glutamate	L-Glutamine	Rv1605	hisF	cyclase	-100	-1.475	-1.028	-1.574	-1.574
L-Glutamate	L-Glutamine	Rv1699	pyrG	CTP synthase	-100	0.796	0	0	0.796
L-Glutamate	L-Glutamine	Rv2438c	nadE	glutamine-dependent NAD(+) synthetase	-100	-0.844	-1.136	-0.967	-1.136
L-Glutamate	L-Glutamine	Rv3436c	glmS	glucosamine-fructose-6-phosphate aminotransferase	-100	0.846	0	0	0.846
L-Glutamate	Dihydrofolate	Rv2447c	folC	folylpolyglutamate synthase protein	-100	-0.848	0	0	-0.848
Dihydropteroate	Dihydrofolate	Rv2447c	folC	folylpolyglutamate synthase protein	0	-0.848	0	0	-0.848
2-Amino-4-hydroxy-6-hydroxymethyl-7,8-dihydropteridine	Dihydropteroate	Rv3608c	folP1	dihydropteroate synthase 1 folp	0	0	0	-1.168	-1.168
2-Amino-4-hydroxy-6-(D-erythro-1,2,3-trihydroxypropyl)-7,8-dihydropteridine	2-Amino-4-hydroxy-6-hydroxymethyl-7,8-dihydropteridine	Rv3607c	folB	dihydroneopterin aldolase	0	-1.013	0	0	-1.013
2-Amino-4-hydroxy-6-(D-erythro-1,2,3-trihydroxypropyl)-7,8-dihydropteridine	Glycolaldehyde	Rv3607c	folB	dihydroneopterin aldolase	0	-1.013	0	0	-1.013
L-Glutamate	L-Glutamine	Rv0808	purF	amidophosphoribosyltransferase	-100	-1.339	-1.853	-1.65	-1.853
L-Glutamate	L-Glutamine	Rv1005c	pabB	para-aminobenzoate synthase component I pabD	-100	-1.275	0	0	-1.275
L-Glutamate	L-Glutamine	Rv1605	hisF	cyclase	-100	-1.475	-1.028	-1.574	-1.574
L-Glutamate	L-Glutamine	Rv1699	pyrG	CTP synthase	-100	0.796	0	0	0.796
L-Glutamate	L-Glutamine	Rv2438c	nadE	glutamine-dependent NAD(+) synthetase	-100	-0.844	-1.136	-0.967	-1.136
L-Glutamate	L-Glutamine	Rv3436c	glmS	glucosamine-fructose-6-phosphate aminotransferase	-100	0.846	0	0	0.846
L-Glutamate	Dihydrofolate	Rv2447c	folC	folylpolyglutamate synthase protein	-100	-0.848	0	0	-0.848
Dihydropteroate	Dihydrofolate	Rv2447c	folC	folylpolyglutamate synthase protein	0	-0.848	0	0	-0.848
2-Amino-4-hydroxy-6-hydroxymethyl-7,8-dihydropteridine	Dihydropteroate	Rv3608c	folP1	dihydropteroate synthase 1 folp	0	0	0	-1.168	-1.168
2-Amino-4-hydroxy-6-(D-erythro-1,2,3-trihydroxypropyl)-7,8-dihydropteridine	2-Amino-4-hydroxy-6-hydroxymethyl-7,8-dihydropteridine	Rv3607c	folB	dihydroneopterin aldolase	0	-1.013	0	0	-1.013
L-Glutamate	L-Glutamine	Rv0808	purF	amidophosphoribosyltransferase	-100	-1.339	-1.853	-1.65	-1.853
L-Glutamate	L-Glutamine	Rv1005c	pabB	para-aminobenzoate synthase component I pabD	-100	-1.275	0	0	-1.275
L-Glutamate	L-Glutamine	Rv1605	hisF	cyclase	-100	-1.475	-1.028	-1.574	-1.574
L-Glutamate	L-Glutamine	Rv1699	pyrG	CTP synthase	-100	0.796	0	0	0.796
L-Glutamate	L-Glutamine	Rv2438c	nadE	glutamine-dependent NAD(+) synthetase	-100	-0.844	-1.136	-0.967	-1.136
L-Glutamate	L-Glutamine	Rv3436c	glmS	glucosamine-fructose-6-phosphate aminotransferase	-100	0.846	0	0	0.846
R-S-Glutathione	L-Glutamate	Rv2394	ggtB	gamma-glutamyltranspeptidase precursor	1	-0.909	-1.169	-0.987	-1.169
R-S-Glutathione	R-S-Cysteinylglycine	Rv2394	ggtB	gamma-glutamyltranspeptidase precursor	1	-0.909	-1.169	-0.987	-1.169
L-Glutamate	L-Glutamine	Rv0808	purF	amidophosphoribosyltransferase	-100	-1.339	-1.853	-1.65	-1.853
L-Glutamate	L-Glutamine	Rv1005c	pabB	para-aminobenzoate synthase component I pabD	-100	-1.275	0	0	-1.275
L-Glutamate	L-Glutamine	Rv1605	hisF	cyclase	-100	-1.475	-1.028	-1.574	-1.574
L-Glutamate	L-Glutamine	Rv1699	pyrG	CTP synthase	-100	0.796	0	0	0.796
L-Glutamate	L-Glutamine	Rv2438c	nadE	glutamine-dependent NAD(+) synthetase	-100	-0.844	-1.136	-0.967	-1.136
L-Glutamate	L-Glutamine	Rv3436c	glmS	glucosamine-fructose-6-phosphate aminotransferase	-100	0.846	0	0	0.846
L-Glutamate	gamma-Glutamyl-beta-cyanoalanine	Rv2394	ggtB	gamma-glutamyltranspeptidase precursor	-100	-0.909	-1.169	-0.987	-1.169
3-Cyano-L-alanine	gamma-Glutamyl-beta-cyanoalanine	Rv2394	ggtB	gamma-glutamyltranspeptidase precursor	1	-0.909	-1.169	-0.987	-1.169
L-Glutamate	L-Glutamine	Rv0808	purF	amidophosphoribosyltransferase	-100	-1.339	-1.853	-1.65	-1.853
L-Glutamate	L-Glutamine	Rv1005c	pabB	para-aminobenzoate synthase component I pabD	-100	-1.275	0	0	-1.275
L-Glutamate	L-Glutamine	Rv1605	hisF	cyclase	-100	-1.475	-1.028	-1.574	-1.574
L-Glutamate	L-Glutamine	Rv1699	pyrG	CTP synthase	-100	0.796	0	0	0.796
L-Glutamate	L-Glutamine	Rv2438c	nadE	glutamine-dependent NAD(+) synthetase	-100	-0.844	-1.136	-0.967	-1.136
L-Glutamate	L-Glutamine	Rv3436c	glmS	glucosamine-fructose-6-phosphate aminotransferase	-100	0.846	0	0	0.846
L-Glutamine	5-Phosphoribosylamine	Rv0808	purF	amidophosphoribosyltransferase	0	-1.339	-1.853	-1.65	-1.853
5-Phospho-alpha-D-ribose 1-diphosphate	5-Phosphoribosylamine	Rv0808	purF	amidophosphoribosyltransferase	0	-1.339	-1.853	-1.65	-1.853
1-(5-Phospho-D-ribosyl)-ATP	5-Phospho-alpha-D-ribose 1-diphosphate	Rv2121c	hisG	ATP phosphoribosyltransferase	0	1.192	2.062	1.986	2.062
1-(5-Phospho-D-ribosyl)-ATP	Phosphoribosyl-AMP	Rv2122c	hisE	phosphoribosyl-AMP pyrophosphatase	0	2.361	1.716	3.122	3.122
L-Glutamate	L-Glutamine	Rv0808	purF	amidophosphoribosyltransferase	-100	-1.339	-1.853	-1.65	-1.853
L-Glutamate	L-Glutamine	Rv1005c	pabB	para-aminobenzoate synthase component I pabD	-100	-1.275	0	0	-1.275
L-Glutamate	L-Glutamine	Rv1605	hisF	cyclase	-100	-1.475	-1.028	-1.574	-1.574
L-Glutamate	L-Glutamine	Rv1699	pyrG	CTP synthase	-100	0.796	0	0	0.796
L-Glutamate	L-Glutamine	Rv2438c	nadE	glutamine-dependent NAD(+) synthetase	-100	-0.844	-1.136	-0.967	-1.136
L-Glutamate	L-Glutamine	Rv3436c	glmS	glucosamine-fructose-6-phosphate aminotransferase	-100	0.846	0	0	0.846
L-Glutamate	THF-L-glutamate	Rv2447c	folC	folylpolyglutamate synthase protein	-100	-0.848	0	0	-0.848
Tetrahydrofolate	THF-L-glutamate	Rv2447c	folC	folylpolyglutamate synthase protein	0	-0.848	0	0	-0.848
5,10-Methenyltetrahydrofolate	Tetrahydrofolate	Rv0389	purT	phosphoribosylglycinamide formyltransferase 2	1	-1.494	0	0	-1.494
L-Glutamate	L-Glutamine	Rv0808	purF	amidophosphoribosyltransferase	-100	-1.339	-1.853	-1.65	-1.853
L-Glutamate	L-Glutamine	Rv1005c	pabB	para-aminobenzoate synthase component I pabD	-100	-1.275	0	0	-1.275
L-Glutamate	L-Glutamine	Rv1605	hisF	cyclase	-100	-1.475	-1.028	-1.574	-1.574
L-Glutamate	L-Glutamine	Rv1699	pyrG	CTP synthase	-100	0.796	0	0	0.796
L-Glutamate	L-Glutamine	Rv2438c	nadE	glutamine-dependent NAD(+) synthetase	-100	-0.844	-1.136	-0.967	-1.136
L-Glutamate	L-Glutamine	Rv3436c	glmS	glucosamine-fructose-6-phosphate aminotransferase	-100	0.846	0	0	0.846
L-Glutamine	D-Glucosamine 6-phosphate	Rv3436c	glmS	glucosamine-fructose-6-phosphate aminotransferase	0	0.846	0	0	0.846
N-Acetyl-D-glucosamine 6-phosphate	D-Glucosamine 6-phosphate	Rv3332	nagA	N-acetylglucosamine-6-phosphate deacetylase	0	-1.684	-1.34	-1.808	-1.808
N-Acetyl-D-glucosamine 6-phosphate	Acetate	Rv3332	nagA	N-acetylglucosamine-6-phosphate deacetylase	-100	-1.684	-1.34	-1.808	-1.808
Acetaldehyde	Acetate	Rv0223c	Rv0223c	aldehyde dehydrogenase	0	2.044	1.359	1.231	2.044
Acetaldehyde	Acetate	Rv0458	Rv0458	aldehyde dehydrogenase	0	-0.952	0	-1.026	-1.026
Acetaldehyde	Acetyl-CoA	Rv3535c	Rv3535c	acetaldehyde dehydrogenase	0	1.415	0	0	1.415
L-Glutamate	L-Glutamine	Rv0808	purF	amidophosphoribosyltransferase	-100	-1.339	-1.853	-1.65	-1.853
L-Glutamate	L-Glutamine	Rv1005c	pabB	para-aminobenzoate synthase component I pabD	-100	-1.275	0	0	-1.275
L-Glutamate	L-Glutamine	Rv1605	hisF	cyclase	-100	-1.475	-1.028	-1.574	-1.574
L-Glutamate	L-Glutamine	Rv1699	pyrG	CTP synthase	-100	0.796	0	0	0.796
L-Glutamate	L-Glutamine	Rv2438c	nadE	glutamine-dependent NAD(+) synthetase	-100	-0.844	-1.136	-0.967	-1.136
L-Glutamate	L-Glutamine	Rv3436c	glmS	glucosamine-fructose-6-phosphate aminotransferase	-100	0.846	0	0	0.846
L-Glutamate	2-Oxoglutarate	Rv1600	hisC1	histidinol-phosphate aminotransferase	-100	-0.873	-0.994	0	-0.994
L-Glutamate	2-Oxoglutarate	Rv2589	gabT	4-aminobutyrate aminotransferase	-100	0	-1.096	-0.953	-1.096
L-Glutamate	2-Oxoglutarate	Rv3290c	lat	L-lysine-epsilon aminotransferase	-100	-1.991	-3.824	-4.031	-4.031
2,5-Dioxopentanoate	2-Oxoglutarate	Rv0223c	Rv0223c	aldehyde dehydrogenase	0	2.044	1.359	1.231	2.044
L-Glutamate	L-Glutamine	Rv0808	purF	amidophosphoribosyltransferase	-100	-1.339	-1.853	-1.65	-1.853
L-Glutamate	L-Glutamine	Rv1005c	pabB	para-aminobenzoate synthase component I pabD	-100	-1.275	0	0	-1.275
L-Glutamate	L-Glutamine	Rv1605	hisF	cyclase	-100	-1.475	-1.028	-1.574	-1.574
L-Glutamate	L-Glutamine	Rv1699	pyrG	CTP synthase	-100	0.796	0	0	0.796
L-Glutamate	L-Glutamine	Rv2438c	nadE	glutamine-dependent NAD(+) synthetase	-100	-0.844	-1.136	-0.967	-1.136
L-Glutamate	L-Glutamine	Rv3436c	glmS	glucosamine-fructose-6-phosphate aminotransferase	-100	0.846	0	0	0.846
L-Glutamate	2-Oxoglutarate	Rv1600	hisC1	histidinol-phosphate aminotransferase	-100	-0.873	-0.994	0	-0.994
L-Glutamate	2-Oxoglutarate	Rv2589	gabT	4-aminobutyrate aminotransferase	-100	0	-1.096	-0.953	-1.096
L-Glutamate	2-Oxoglutarate	Rv3290c	lat	L-lysine-epsilon aminotransferase	-100	-1.991	-3.824	-4.031	-4.031
Oxalosuccinate	2-Oxoglutarate	Rv3339c	icd1	isocitrate dehydrogenase	1	-1.05	-1.462	-1.228	-1.462
L-Glutamate	L-Glutamine	Rv0808	purF	amidophosphoribosyltransferase	-100	-1.339	-1.853	-1.65	-1.853
L-Glutamate	L-Glutamine	Rv1005c	pabB	para-aminobenzoate synthase component I pabD	-100	-1.275	0	0	-1.275
L-Glutamate	L-Glutamine	Rv1605	hisF	cyclase	-100	-1.475	-1.028	-1.574	-1.574
L-Glutamate	L-Glutamine	Rv1699	pyrG	CTP synthase	-100	0.796	0	0	0.796
L-Glutamate	L-Glutamine	Rv2438c	nadE	glutamine-dependent NAD(+) synthetase	-100	-0.844	-1.136	-0.967	-1.136
L-Glutamate	L-Glutamine	Rv3436c	glmS	glucosamine-fructose-6-phosphate aminotransferase	-100	0.846	0	0	0.846
L-Glutamine	D-Glucosamine 6-phosphate	Rv3436c	glmS	glucosamine-fructose-6-phosphate aminotransferase	0	0.846	0	0	0.846
N-Acetyl-D-glucosamine 6-phosphate	D-Glucosamine 6-phosphate	Rv3332	nagA	N-acetylglucosamine-6-phosphate deacetylase	0	-1.684	-1.34	-1.808	-1.808
N-Acetyl-D-glucosamine 6-phosphate	Acetate	Rv3332	nagA	N-acetylglucosamine-6-phosphate deacetylase	-100	-1.684	-1.34	-1.808	-1.808
Acetate	Citrate	Rv3075c	Rv3075c	conserved hypothetical protein	-100	-1.279	0	-0.936	-1.279
L-Glutamate	L-Glutamine	Rv0808	purF	amidophosphoribosyltransferase	-100	-1.339	-1.853	-1.65	-1.853
L-Glutamate	L-Glutamine	Rv1005c	pabB	para-aminobenzoate synthase component I pabD	-100	-1.275	0	0	-1.275
L-Glutamate	L-Glutamine	Rv1605	hisF	cyclase	-100	-1.475	-1.028	-1.574	-1.574
L-Glutamate	L-Glutamine	Rv1699	pyrG	CTP synthase	-100	0.796	0	0	0.796
L-Glutamate	L-Glutamine	Rv2438c	nadE	glutamine-dependent NAD(+) synthetase	-100	-0.844	-1.136	-0.967	-1.136
L-Glutamate	L-Glutamine	Rv3436c	glmS	glucosamine-fructose-6-phosphate aminotransferase	-100	0.846	0	0	0.846
L-Glutamate	gamma-Glutamyl-beta-aminopropiononitrile	Rv2394	ggtB	gamma-glutamyltranspeptidase precursor	-100	-0.909	-1.169	-0.987	-1.169
3-Aminopropiononitrile	gamma-Glutamyl-beta-aminopropiononitrile	Rv2394	ggtB	gamma-glutamyltranspeptidase precursor	1	-0.909	-1.169	-0.987	-1.169
L-Glutamate	L-Glutamine	Rv0808	purF	amidophosphoribosyltransferase	-100	-1.339	-1.853	-1.65	-1.853
L-Glutamate	L-Glutamine	Rv1005c	pabB	para-aminobenzoate synthase component I pabD	-100	-1.275	0	0	-1.275
L-Glutamate	L-Glutamine	Rv1605	hisF	cyclase	-100	-1.475	-1.028	-1.574	-1.574
L-Glutamate	L-Glutamine	Rv1699	pyrG	CTP synthase	-100	0.796	0	0	0.796
L-Glutamate	L-Glutamine	Rv2438c	nadE	glutamine-dependent NAD(+) synthetase	-100	-0.844	-1.136	-0.967	-1.136
L-Glutamate	L-Glutamine	Rv3436c	glmS	glucosamine-fructose-6-phosphate aminotransferase	-100	0.846	0	0	0.846
L-Glutamine	D-Glucosamine 6-phosphate	Rv3436c	glmS	glucosamine-fructose-6-phosphate aminotransferase	0	0.846	0	0	0.846
N-Acetyl-D-glucosamine 6-phosphate	D-Glucosamine 6-phosphate	Rv3332	nagA	N-acetylglucosamine-6-phosphate deacetylase	0	-1.684	-1.34	-1.808	-1.808
N-Acetyl-D-glucosamine 6-phosphate	Acetate	Rv3332	nagA	N-acetylglucosamine-6-phosphate deacetylase	-100	-1.684	-1.34	-1.808	-1.808
Acetaldehyde	Acetate	Rv0223c	Rv0223c	aldehyde dehydrogenase	0	2.044	1.359	1.231	2.044
Acetaldehyde	Acetate	Rv0458	Rv0458	aldehyde dehydrogenase	0	-0.952	0	-1.026	-1.026
Acetaldehyde	Ethylnitronate	Rv2781c	Rv2781c	alanine rich oxidoreductase	-100	-3.205	-3.136	-3.175	-3.205
Succinate	Succinyl-CoA	Rv0951	sucC	succinyl-CoA synthetase beta chain	0	0.997	0.928	1.111	1.111
Succinate	Succinyl-CoA	Rv0952	sucD	succinyl-CoA synthetase alpha chain	0	1.421	1.127	1.294	1.421
2-Oxoglutarate	Succinyl-CoA	Rv0462	lpd	dihydrolipoamide dehydrogenase	0	0.812	0	0.934	0.934
L-Glutamate	2-Oxoglutarate	Rv1600	hisC1	histidinol-phosphate aminotransferase	-100	-0.873	-0.994	0	-0.994
L-Glutamate	2-Oxoglutarate	Rv2589	gabT	4-aminobutyrate aminotransferase	-100	0	-1.096	-0.953	-1.096
L-Glutamate	2-Oxoglutarate	Rv3290c	lat	L-lysine-epsilon aminotransferase	-100	-1.991	-3.824	-4.031	-4.031
L-Glutamate	THF-L-glutamate	Rv2447c	folC	folylpolyglutamate synthase protein	-100	-0.848	0	0	-0.848
Tetrahydrofolate	THF-L-glutamate	Rv2447c	folC	folylpolyglutamate synthase protein	0	-0.848	0	0	-0.848
Tetrahydrofolate	5,10-Methylenetetrahydrofolate	Rv0462	lpd	dihydrolipoamide dehydrogenase	-100	0.812	0	0.934	0.934
Tetrahydrofolate	5,10-Methylenetetrahydrofolate	Rv1832	gcvB	glycine dehydrogenase	-100	-1.018	-0.982	-1.064	-1.064
Tetrahydrofolate	5,10-Methylenetetrahydrofolate	Rv2211c	gcvT	aminomethyltransferase	1	0.975	1.305	1.321	1.321
Tetrahydrofolate	5,10-Methylenetetrahydrofolate	Rv2225	panB	3-methyl-2-oxobutanoate hydroxymethyltransferase	-100	0	-1.128	-0.936	-1.128
5,10-Methylenetetrahydrofolate	Tetrahydrofolate	Rv2754c	thyX	thymidylate synthase	0	1.611	1.179	1.342	1.611
Succinate	Succinyl-CoA	Rv0951	sucC	succinyl-CoA synthetase beta chain	0	0.997	0.928	1.111	1.111
Succinate	Succinyl-CoA	Rv0952	sucD	succinyl-CoA synthetase alpha chain	0	1.421	1.127	1.294	1.421
2-Oxoglutarate	Succinyl-CoA	Rv0462	lpd	dihydrolipoamide dehydrogenase	0	0.812	0	0.934	0.934
L-Glutamate	2-Oxoglutarate	Rv1600	hisC1	histidinol-phosphate aminotransferase	-100	-0.873	-0.994	0	-0.994
L-Glutamate	2-Oxoglutarate	Rv2589	gabT	4-aminobutyrate aminotransferase	-100	0	-1.096	-0.953	-1.096
L-Glutamate	2-Oxoglutarate	Rv3290c	lat	L-lysine-epsilon aminotransferase	-100	-1.991	-3.824	-4.031	-4.031
L-Glutamate	THF-L-glutamate	Rv2447c	folC	folylpolyglutamate synthase protein	-100	-0.848	0	0	-0.848
Tetrahydrofolate	THF-L-glutamate	Rv2447c	folC	folylpolyglutamate synthase protein	0	-0.848	0	0	-0.848
10-Formyltetrahydrofolate	Tetrahydrofolate	Rv0389	purT	phosphoribosylglycinamide formyltransferase 2	0	-1.494	0	0	-1.494
10-Formyltetrahydrofolate	Tetrahydrofolate	Rv1406	fmt	methionyl-tRNA formyltransferase	0	-0.937	0	0	-0.937
Succinate	Succinyl-CoA	Rv0951	sucC	succinyl-CoA synthetase beta chain	0	0.997	0.928	1.111	1.111
Succinate	Succinyl-CoA	Rv0952	sucD	succinyl-CoA synthetase alpha chain	0	1.421	1.127	1.294	1.421
O-Succinyl-L-homoserine	Succinate	Rv1079	metB	cystathionine gamma-synthase	1	0	1.16	0.922	1.16
L-Cystathionine	O-Succinyl-L-homoserine	Rv1079	metB	cystathionine gamma-synthase	1	0	1.16	0.922	1.16
Pyruvate	L-Cystathionine	Rv2294	Rv2294	aminotransferase	-100	0	1.373	1.432	1.432
Pyruvate	2-(alpha-Hydroxyethyl)thiamine diphosphate	Rv2496c	pdhB	pyruvate dehydrogenase E1 component beta subunit	0	-0.867	0	0	-0.867
Pyruvate	2-(alpha-Hydroxyethyl)thiamine diphosphate	Rv2497c	pdhA	pyruvate dehydrogenase E1 component alpha subunit	0	-1.057	-1.216	-1.327	-1.327
Thiamin diphosphate	2-(alpha-Hydroxyethyl)thiamine diphosphate	Rv2496c	pdhB	pyruvate dehydrogenase E1 component beta subunit	0	-0.867	0	0	-0.867
Thiamin diphosphate	2-(alpha-Hydroxyethyl)thiamine diphosphate	Rv2497c	pdhA	pyruvate dehydrogenase E1 component alpha subunit	0	-1.057	-1.216	-1.327	-1.327
Succinate	Succinyl-CoA	Rv0951	sucC	succinyl-CoA synthetase beta chain	0	0.997	0.928	1.111	1.111
Succinate	Succinyl-CoA	Rv0952	sucD	succinyl-CoA synthetase alpha chain	0	1.421	1.127	1.294	1.421
O-Succinyl-L-homoserine	Succinate	Rv1079	metB	cystathionine gamma-synthase	1	0	1.16	0.922	1.16
O-Succinyl-L-homoserine	L-Homocysteine	Rv1079	metB	cystathionine gamma-synthase	1	0	1.16	0.922	1.16
L-Homocysteine	L-Methionine	Rv1133c	metE	5-methyltetrahydropteroyltriglutamate-homocysteine methyltransferase	0	-1.12	0	0	-1.12
Succinate	Succinyl-CoA	Rv0951	sucC	succinyl-CoA synthetase beta chain	0	0.997	0.928	1.111	1.111
Succinate	Succinyl-CoA	Rv0952	sucD	succinyl-CoA synthetase alpha chain	0	1.421	1.127	1.294	1.421
Isocitrate	Succinate	Rv0467	icl	isocitrate lyase	0	5.067	3.655	3.445	5.067
Glyoxylate	Isocitrate	Rv0467	icl	isocitrate lyase	0	5.067	3.655	3.445	5.067
Glycolate	Glyoxylate	Rv1257c	Rv1257c	oxidoreductase	1	-0.893	0	0	-0.893
Succinate	Succinyl-CoA	Rv0951	sucC	succinyl-CoA synthetase beta chain	0	0.997	0.928	1.111	1.111
Succinate	Succinyl-CoA	Rv0952	sucD	succinyl-CoA synthetase alpha chain	0	1.421	1.127	1.294	1.421
O-Succinyl-L-homoserine	Succinate	Rv1079	metB	cystathionine gamma-synthase	1	0	1.16	0.922	1.16
L-Cystathionine	O-Succinyl-L-homoserine	Rv1079	metB	cystathionine gamma-synthase	1	0	1.16	0.922	1.16
O-Acetyl-L-homoserine	L-Cystathionine	Rv1079	metB	cystathionine gamma-synthase	0	0	1.16	0.922	1.16
O-Acetyl-L-homoserine	Acetate	Rv1079	metB	cystathionine gamma-synthase	-100	0	1.16	0.922	1.16
Succinate	Succinyl-CoA	Rv0951	sucC	succinyl-CoA synthetase beta chain	0	0.997	0.928	1.111	1.111
Succinate	Succinyl-CoA	Rv0952	sucD	succinyl-CoA synthetase alpha chain	0	1.421	1.127	1.294	1.421
O-Succinyl-L-homoserine	Succinate	Rv1079	metB	cystathionine gamma-synthase	1	0	1.16	0.922	1.16
L-Cystathionine	O-Succinyl-L-homoserine	Rv1079	metB	cystathionine gamma-synthase	1	0	1.16	0.922	1.16
Pyruvate	L-Cystathionine	Rv2294	Rv2294	aminotransferase	-100	0	1.373	1.432	1.432
Pyruvate	L-Selenocystathionine	Rv2294	Rv2294	aminotransferase	-100	0	1.373	1.432	1.432
L-Selenocysteine	L-Selenocystathionine	Rv1079	metB	cystathionine gamma-synthase	1	0	1.16	0.922	1.16
Succinate	Succinyl-CoA	Rv0951	sucC	succinyl-CoA synthetase beta chain	0	0.997	0.928	1.111	1.111
Succinate	Succinyl-CoA	Rv0952	sucD	succinyl-CoA synthetase alpha chain	0	1.421	1.127	1.294	1.421
O-Succinyl-L-homoserine	Succinate	Rv1079	metB	cystathionine gamma-synthase	1	0	1.16	0.922	1.16
L-Cystathionine	O-Succinyl-L-homoserine	Rv1079	metB	cystathionine gamma-synthase	1	0	1.16	0.922	1.16
L-Cysteine	L-Cystathionine	Rv1079	metB	cystathionine gamma-synthase	-100	0	1.16	0.922	1.16
Succinate	Succinyl-CoA	Rv0951	sucC	succinyl-CoA synthetase beta chain	0	0.997	0.928	1.111	1.111
Succinate	Succinyl-CoA	Rv0952	sucD	succinyl-CoA synthetase alpha chain	0	1.421	1.127	1.294	1.421
O-Succinyl-L-homoserine	Succinate	Rv1079	metB	cystathionine gamma-synthase	1	0	1.16	0.922	1.16
L-Cystathionine	O-Succinyl-L-homoserine	Rv1079	metB	cystathionine gamma-synthase	1	0	1.16	0.922	1.16
Pyruvate	L-Cystathionine	Rv2294	Rv2294	aminotransferase	-100	0	1.373	1.432	1.432
(S)-Lactate	Pyruvate	Rv0694	lldD1	L-lactate dehydrogenase	0	-1.063	-1.152	-0.939	-1.152
(S)-Lactate	Pyruvate	Rv1872c	lldD2	L-lactate dehydrogenase	0	0	-1.261	-1.175	-1.261
Succinate	Succinyl-CoA	Rv0951	sucC	succinyl-CoA synthetase beta chain	0	0.997	0.928	1.111	1.111
Succinate	Succinyl-CoA	Rv0952	sucD	succinyl-CoA synthetase alpha chain	0	1.421	1.127	1.294	1.421
2-Oxoglutarate	Succinyl-CoA	Rv0462	lpd	dihydrolipoamide dehydrogenase	0	0.812	0	0.934	0.934
L-Glutamate	2-Oxoglutarate	Rv1600	hisC1	histidinol-phosphate aminotransferase	-100	-0.873	-0.994	0	-0.994
L-Glutamate	2-Oxoglutarate	Rv2589	gabT	4-aminobutyrate aminotransferase	-100	0	-1.096	-0.953	-1.096
L-Glutamate	2-Oxoglutarate	Rv3290c	lat	L-lysine-epsilon aminotransferase	-100	-1.991	-3.824	-4.031	-4.031
(S)-1-Pyrroline-5-carboxylate	L-Glutamate	Rv1187	rocA	pyrroline-5-carboxylate dehydrogenase	0	0	-1.29	-1.383	-1.383
L-Proline	(S)-1-Pyrroline-5-carboxylate	Rv1188	Rv1188	proline dehydrogenase	0	0	0	-1.244	-1.244
Succinate	Succinyl-CoA	Rv0951	sucC	succinyl-CoA synthetase beta chain	0	0.997	0.928	1.111	1.111
Succinate	Succinyl-CoA	Rv0952	sucD	succinyl-CoA synthetase alpha chain	0	1.421	1.127	1.294	1.421
O-Succinyl-L-homoserine	Succinate	Rv1079	metB	cystathionine gamma-synthase	1	0	1.16	0.922	1.16
O-Succinyl-L-homoserine	Cystathionine	Rv1079	metB	cystathionine gamma-synthase	-100	0	1.16	0.922	1.16
L-Cysteine	Cystathionine	Rv1079	metB	cystathionine gamma-synthase	-100	0	1.16	0.922	1.16
L-Cysteine	(R)-4'-Phosphopantothenoyl-L-cysteine	Rv1391	dfp	DNA/pantothenate metabolism flavoprotein	0	-0.862	-1.227	-1.289	-1.289
Succinate	Succinyl-CoA	Rv0951	sucC	succinyl-CoA synthetase beta chain	0	0.997	0.928	1.111	1.111
Succinate	Succinyl-CoA	Rv0952	sucD	succinyl-CoA synthetase alpha chain	0	1.421	1.127	1.294	1.421
O-Succinyl-L-homoserine	Succinate	Rv1079	metB	cystathionine gamma-synthase	1	0	1.16	0.922	1.16
L-Cystathionine	O-Succinyl-L-homoserine	Rv1079	metB	cystathionine gamma-synthase	1	0	1.16	0.922	1.16
L-Cysteine	L-Cystathionine	Rv1079	metB	cystathionine gamma-synthase	-100	0	1.16	0.922	1.16
L-Cysteine	(R)-4'-Phosphopantothenoyl-L-cysteine	Rv1391	dfp	DNA/pantothenate metabolism flavoprotein	0	-0.862	-1.227	-1.289	-1.289
Succinate	Succinyl-CoA	Rv0951	sucC	succinyl-CoA synthetase beta chain	0	0.997	0.928	1.111	1.111
Succinate	Succinyl-CoA	Rv0952	sucD	succinyl-CoA synthetase alpha chain	0	1.421	1.127	1.294	1.421
O-Succinyl-L-homoserine	Succinate	Rv1079	metB	cystathionine gamma-synthase	1	0	1.16	0.922	1.16
O-Succinyl-L-homoserine	Cystathionine	Rv1079	metB	cystathionine gamma-synthase	-100	0	1.16	0.922	1.16
L-Cysteine	Cystathionine	Rv1079	metB	cystathionine gamma-synthase	-100	0	1.16	0.922	1.16
L-Cysteine	(R)-4'-Phosphopantothenoyl-L-cysteine	Rv1391	dfp	DNA/pantothenate metabolism flavoprotein	0	-0.862	-1.227	-1.289	-1.289
D-4'-Phosphopantothenate	(R)-4'-Phosphopantothenoyl-L-cysteine	Rv1391	dfp	DNA/pantothenate metabolism flavoprotein	0	-0.862	-1.227	-1.289	-1.289
Succinate	Succinyl-CoA	Rv0951	sucC	succinyl-CoA synthetase beta chain	0	0.997	0.928	1.111	1.111
Succinate	Succinyl-CoA	Rv0952	sucD	succinyl-CoA synthetase alpha chain	0	1.421	1.127	1.294	1.421
O-Succinyl-L-homoserine	Succinate	Rv1079	metB	cystathionine gamma-synthase	1	0	1.16	0.922	1.16
L-Cystathionine	O-Succinyl-L-homoserine	Rv1079	metB	cystathionine gamma-synthase	1	0	1.16	0.922	1.16
L-Cysteine	L-Cystathionine	Rv1079	metB	cystathionine gamma-synthase	-100	0	1.16	0.922	1.16
L-Cysteine	(R)-4'-Phosphopantothenoyl-L-cysteine	Rv1391	dfp	DNA/pantothenate metabolism flavoprotein	0	-0.862	-1.227	-1.289	-1.289
D-4'-Phosphopantothenate	(R)-4'-Phosphopantothenoyl-L-cysteine	Rv1391	dfp	DNA/pantothenate metabolism flavoprotein	0	-0.862	-1.227	-1.289	-1.289
Succinate	Succinyl-CoA	Rv0951	sucC	succinyl-CoA synthetase beta chain	0	0.997	0.928	1.111	1.111
Succinate	Succinyl-CoA	Rv0952	sucD	succinyl-CoA synthetase alpha chain	0	1.421	1.127	1.294	1.421
2-Oxoglutarate	Succinyl-CoA	Rv0462	lpd	dihydrolipoamide dehydrogenase	0	0.812	0	0.934	0.934
Isocitrate	2-Oxoglutarate	Rv3339c	icd1	isocitrate dehydrogenase	1	-1.05	-1.462	-1.228	-1.462
Succinate	Succinyl-CoA	Rv0951	sucC	succinyl-CoA synthetase beta chain	0	0.997	0.928	1.111	1.111
Succinate	Succinyl-CoA	Rv0952	sucD	succinyl-CoA synthetase alpha chain	0	1.421	1.127	1.294	1.421
Isocitrate	Succinate	Rv0467	icl	isocitrate lyase	0	5.067	3.655	3.445	5.067
Isocitrate	2-Oxoglutarate	Rv3339c	icd1	isocitrate dehydrogenase	1	-1.05	-1.462	-1.228	-1.462
Succinate	Succinyl-CoA	Rv0951	sucC	succinyl-CoA synthetase beta chain	0	0.997	0.928	1.111	1.111
Succinate	Succinyl-CoA	Rv0952	sucD	succinyl-CoA synthetase alpha chain	0	1.421	1.127	1.294	1.421
2-Oxoglutarate	Succinyl-CoA	Rv0462	lpd	dihydrolipoamide dehydrogenase	0	0.812	0	0.934	0.934
L-Glutamate	2-Oxoglutarate	Rv1600	hisC1	histidinol-phosphate aminotransferase	-100	-0.873	-0.994	0	-0.994
L-Glutamate	2-Oxoglutarate	Rv2589	gabT	4-aminobutyrate aminotransferase	-100	0	-1.096	-0.953	-1.096
L-Glutamate	2-Oxoglutarate	Rv3290c	lat	L-lysine-epsilon aminotransferase	-100	-1.991	-3.824	-4.031	-4.031
L-Glutamate	Dihydrofolate	Rv2447c	folC	folylpolyglutamate synthase protein	-100	-0.848	0	0	-0.848
Dihydropteroate	Dihydrofolate	Rv2447c	folC	folylpolyglutamate synthase protein	0	-0.848	0	0	-0.848
4-Aminobenzoate	Dihydropteroate	Rv3608c	folP1	dihydropteroate synthase 1 folp	0	0	0	-1.168	-1.168
Succinate	Succinyl-CoA	Rv0951	sucC	succinyl-CoA synthetase beta chain	0	0.997	0.928	1.111	1.111
Succinate	Succinyl-CoA	Rv0952	sucD	succinyl-CoA synthetase alpha chain	0	1.421	1.127	1.294	1.421
2-Oxoglutarate	Succinyl-CoA	Rv0462	lpd	dihydrolipoamide dehydrogenase	0	0.812	0	0.934	0.934
L-Glutamate	2-Oxoglutarate	Rv1600	hisC1	histidinol-phosphate aminotransferase	-100	-0.873	-0.994	0	-0.994
L-Glutamate	2-Oxoglutarate	Rv2589	gabT	4-aminobutyrate aminotransferase	-100	0	-1.096	-0.953	-1.096
L-Glutamate	2-Oxoglutarate	Rv3290c	lat	L-lysine-epsilon aminotransferase	-100	-1.991	-3.824	-4.031	-4.031
Glutathione	L-Glutamate	Rv2394	ggtB	gamma-glutamyltranspeptidase precursor	0	-0.909	-1.169	-0.987	-1.169
Glutathione	Cys-Gly	Rv2394	ggtB	gamma-glutamyltranspeptidase precursor	0	-0.909	-1.169	-0.987	-1.169
Succinate	Succinyl-CoA	Rv0951	sucC	succinyl-CoA synthetase beta chain	0	0.997	0.928	1.111	1.111
Succinate	Succinyl-CoA	Rv0952	sucD	succinyl-CoA synthetase alpha chain	0	1.421	1.127	1.294	1.421
2-Oxoglutarate	Succinyl-CoA	Rv0462	lpd	dihydrolipoamide dehydrogenase	0	0.812	0	0.934	0.934
L-Glutamate	2-Oxoglutarate	Rv1600	hisC1	histidinol-phosphate aminotransferase	-100	-0.873	-0.994	0	-0.994
L-Glutamate	2-Oxoglutarate	Rv2589	gabT	4-aminobutyrate aminotransferase	-100	0	-1.096	-0.953	-1.096
L-Glutamate	2-Oxoglutarate	Rv3290c	lat	L-lysine-epsilon aminotransferase	-100	-1.991	-3.824	-4.031	-4.031
L-Glutamate	L-Glutamine	Rv0808	purF	amidophosphoribosyltransferase	-100	-1.339	-1.853	-1.65	-1.853
L-Glutamate	L-Glutamine	Rv1005c	pabB	para-aminobenzoate synthase component I pabD	-100	-1.275	0	0	-1.275
L-Glutamate	L-Glutamine	Rv1605	hisF	cyclase	-100	-1.475	-1.028	-1.574	-1.574
L-Glutamate	L-Glutamine	Rv1699	pyrG	CTP synthase	-100	0.796	0	0	0.796
L-Glutamate	L-Glutamine	Rv2438c	nadE	glutamine-dependent NAD(+) synthetase	-100	-0.844	-1.136	-0.967	-1.136
L-Glutamate	L-Glutamine	Rv3436c	glmS	glucosamine-fructose-6-phosphate aminotransferase	-100	0.846	0	0	0.846
L-Glutamine	D-Glucosamine 6-phosphate	Rv3436c	glmS	glucosamine-fructose-6-phosphate aminotransferase	0	0.846	0	0	0.846
D-Fructose 6-phosphate	D-Glucosamine 6-phosphate	Rv3436c	glmS	glucosamine-fructose-6-phosphate aminotransferase	0	0.846	0	0	0.846
Succinate	Succinyl-CoA	Rv0951	sucC	succinyl-CoA synthetase beta chain	0	0.997	0.928	1.111	1.111
Succinate	Succinyl-CoA	Rv0952	sucD	succinyl-CoA synthetase alpha chain	0	1.421	1.127	1.294	1.421
2-Oxoglutarate	Succinyl-CoA	Rv0462	lpd	dihydrolipoamide dehydrogenase	0	0.812	0	0.934	0.934
L-Glutamate	2-Oxoglutarate	Rv1600	hisC1	histidinol-phosphate aminotransferase	-100	-0.873	-0.994	0	-0.994
L-Glutamate	2-Oxoglutarate	Rv2589	gabT	4-aminobutyrate aminotransferase	-100	0	-1.096	-0.953	-1.096
L-Glutamate	2-Oxoglutarate	Rv3290c	lat	L-lysine-epsilon aminotransferase	-100	-1.991	-3.824	-4.031	-4.031
L-Glutamate	L-Glutamine	Rv0808	purF	amidophosphoribosyltransferase	-100	-1.339	-1.853	-1.65	-1.853
L-Glutamate	L-Glutamine	Rv1005c	pabB	para-aminobenzoate synthase component I pabD	-100	-1.275	0	0	-1.275
L-Glutamate	L-Glutamine	Rv1605	hisF	cyclase	-100	-1.475	-1.028	-1.574	-1.574
L-Glutamate	L-Glutamine	Rv1699	pyrG	CTP synthase	-100	0.796	0	0	0.796
L-Glutamate	L-Glutamine	Rv2438c	nadE	glutamine-dependent NAD(+) synthetase	-100	-0.844	-1.136	-0.967	-1.136
L-Glutamate	L-Glutamine	Rv3436c	glmS	glucosamine-fructose-6-phosphate aminotransferase	-100	0.846	0	0	0.846
L-Glutamine	D-Glucosamine 6-phosphate	Rv3436c	glmS	glucosamine-fructose-6-phosphate aminotransferase	0	0.846	0	0	0.846
N-Acetyl-D-glucosamine 6-phosphate	D-Glucosamine 6-phosphate	Rv3332	nagA	N-acetylglucosamine-6-phosphate deacetylase	0	-1.684	-1.34	-1.808	-1.808
Succinate	Succinyl-CoA	Rv0951	sucC	succinyl-CoA synthetase beta chain	0	0.997	0.928	1.111	1.111
Succinate	Succinyl-CoA	Rv0952	sucD	succinyl-CoA synthetase alpha chain	0	1.421	1.127	1.294	1.421
O-Succinyl-L-homoserine	Succinate	Rv1079	metB	cystathionine gamma-synthase	1	0	1.16	0.922	1.16
L-Cystathionine	O-Succinyl-L-homoserine	Rv1079	metB	cystathionine gamma-synthase	1	0	1.16	0.922	1.16
Pyruvate	L-Cystathionine	Rv2294	Rv2294	aminotransferase	-100	0	1.373	1.432	1.432
Pyruvate	Isochorismate	Rv2386c	mbtI	isochorismate synthase	-100	0	2.909	4.213	4.213
Succinate	Succinyl-CoA	Rv0951	sucC	succinyl-CoA synthetase beta chain	0	0.997	0.928	1.111	1.111
Succinate	Succinyl-CoA	Rv0952	sucD	succinyl-CoA synthetase alpha chain	0	1.421	1.127	1.294	1.421
2-Oxoglutarate	Succinyl-CoA	Rv0462	lpd	dihydrolipoamide dehydrogenase	0	0.812	0	0.934	0.934
L-Glutamate	2-Oxoglutarate	Rv1600	hisC1	histidinol-phosphate aminotransferase	-100	-0.873	-0.994	0	-0.994
L-Glutamate	2-Oxoglutarate	Rv2589	gabT	4-aminobutyrate aminotransferase	-100	0	-1.096	-0.953	-1.096
L-Glutamate	2-Oxoglutarate	Rv3290c	lat	L-lysine-epsilon aminotransferase	-100	-1.991	-3.824	-4.031	-4.031
L-Glutamate	THF-L-glutamate	Rv2447c	folC	folylpolyglutamate synthase protein	-100	-0.848	0	0	-0.848
Tetrahydrofolate	THF-L-glutamate	Rv2447c	folC	folylpolyglutamate synthase protein	0	-0.848	0	0	-0.848
5,10-Methenyltetrahydrofolate	Tetrahydrofolate	Rv0389	purT	phosphoribosylglycinamide formyltransferase 2	1	-1.494	0	0	-1.494
5,10-Methenyltetrahydrofolate	Folinic acid	Rv2211c	gcvT	aminomethyltransferase	1	0.975	1.305	1.321	1.321
Succinate	Succinyl-CoA	Rv0951	sucC	succinyl-CoA synthetase beta chain	0	0.997	0.928	1.111	1.111
Succinate	Succinyl-CoA	Rv0952	sucD	succinyl-CoA synthetase alpha chain	0	1.421	1.127	1.294	1.421
O-Succinyl-L-homoserine	Succinate	Rv1079	metB	cystathionine gamma-synthase	1	0	1.16	0.922	1.16
L-Cystathionine	O-Succinyl-L-homoserine	Rv1079	metB	cystathionine gamma-synthase	1	0	1.16	0.922	1.16
Pyruvate	L-Cystathionine	Rv2294	Rv2294	aminotransferase	-100	0	1.373	1.432	1.432
Pyruvate	2-(alpha-Hydroxyethyl)thiamine diphosphate	Rv2496c	pdhB	pyruvate dehydrogenase E1 component beta subunit	0	-0.867	0	0	-0.867
Pyruvate	2-(alpha-Hydroxyethyl)thiamine diphosphate	Rv2497c	pdhA	pyruvate dehydrogenase E1 component alpha subunit	0	-1.057	-1.216	-1.327	-1.327
Thiamin diphosphate	2-(alpha-Hydroxyethyl)thiamine diphosphate	Rv2496c	pdhB	pyruvate dehydrogenase E1 component beta subunit	0	-0.867	0	0	-0.867
Thiamin diphosphate	2-(alpha-Hydroxyethyl)thiamine diphosphate	Rv2497c	pdhA	pyruvate dehydrogenase E1 component alpha subunit	0	-1.057	-1.216	-1.327	-1.327
Thiamin monophosphate	Thiamin diphosphate	Rv2977c	thiL	thiamine-monophosphate kinase	0	0	0	-1.041	-1.041
Succinate	Succinyl-CoA	Rv0951	sucC	succinyl-CoA synthetase beta chain	0	0.997	0.928	1.111	1.111
Succinate	Succinyl-CoA	Rv0952	sucD	succinyl-CoA synthetase alpha chain	0	1.421	1.127	1.294	1.421
O-Succinyl-L-homoserine	Succinate	Rv1079	metB	cystathionine gamma-synthase	1	0	1.16	0.922	1.16
L-Cystathionine	O-Succinyl-L-homoserine	Rv1079	metB	cystathionine gamma-synthase	1	0	1.16	0.922	1.16
Pyruvate	L-Cystathionine	Rv2294	Rv2294	aminotransferase	-100	0	1.373	1.432	1.432
Mercaptopyruvate	Pyruvate	Rv3283	sseA	thiosulfate sulfurtransferase	1	0	-0.978	0	-0.978
Succinate	Succinyl-CoA	Rv0951	sucC	succinyl-CoA synthetase beta chain	0	0.997	0.928	1.111	1.111
Succinate	Succinyl-CoA	Rv0952	sucD	succinyl-CoA synthetase alpha chain	0	1.421	1.127	1.294	1.421
2-Oxoglutarate	Succinyl-CoA	Rv0462	lpd	dihydrolipoamide dehydrogenase	0	0.812	0	0.934	0.934
L-Glutamate	2-Oxoglutarate	Rv1600	hisC1	histidinol-phosphate aminotransferase	-100	-0.873	-0.994	0	-0.994
L-Glutamate	2-Oxoglutarate	Rv2589	gabT	4-aminobutyrate aminotransferase	-100	0	-1.096	-0.953	-1.096
L-Glutamate	2-Oxoglutarate	Rv3290c	lat	L-lysine-epsilon aminotransferase	-100	-1.991	-3.824	-4.031	-4.031
(S)-1-Pyrroline-5-carboxylate	L-Glutamate	Rv1187	rocA	pyrroline-5-carboxylate dehydrogenase	0	0	-1.29	-1.383	-1.383
Succinate	Succinyl-CoA	Rv0951	sucC	succinyl-CoA synthetase beta chain	0	0.997	0.928	1.111	1.111
Succinate	Succinyl-CoA	Rv0952	sucD	succinyl-CoA synthetase alpha chain	0	1.421	1.127	1.294	1.421
O-Succinyl-L-homoserine	Succinate	Rv1079	metB	cystathionine gamma-synthase	1	0	1.16	0.922	1.16
L-Cystathionine	O-Succinyl-L-homoserine	Rv1079	metB	cystathionine gamma-synthase	1	0	1.16	0.922	1.16
L-Cystathionine	L-Homocysteine	Rv2294	Rv2294	aminotransferase	1	0	1.373	1.432	1.432
Succinate	Succinyl-CoA	Rv0951	sucC	succinyl-CoA synthetase beta chain	0	0.997	0.928	1.111	1.111
Succinate	Succinyl-CoA	Rv0952	sucD	succinyl-CoA synthetase alpha chain	0	1.421	1.127	1.294	1.421
O-Succinyl-L-homoserine	Succinate	Rv1079	metB	cystathionine gamma-synthase	1	0	1.16	0.922	1.16
O-Succinyl-L-homoserine	L-Homocysteine	Rv1079	metB	cystathionine gamma-synthase	1	0	1.16	0.922	1.16
L-Cystathionine	L-Homocysteine	Rv2294	Rv2294	aminotransferase	1	0	1.373	1.432	1.432
Succinate	Succinyl-CoA	Rv0951	sucC	succinyl-CoA synthetase beta chain	0	0.997	0.928	1.111	1.111
Succinate	Succinyl-CoA	Rv0952	sucD	succinyl-CoA synthetase alpha chain	0	1.421	1.127	1.294	1.421
O-Succinyl-L-homoserine	Succinate	Rv1079	metB	cystathionine gamma-synthase	1	0	1.16	0.922	1.16
L-Cystathionine	O-Succinyl-L-homoserine	Rv1079	metB	cystathionine gamma-synthase	1	0	1.16	0.922	1.16
Pyruvate	L-Cystathionine	Rv2294	Rv2294	aminotransferase	-100	0	1.373	1.432	1.432
Pyruvate	L-Selenocystathionine	Rv2294	Rv2294	aminotransferase	-100	0	1.373	1.432	1.432
L-Selenocystathionine	Selenohomocysteine	Rv2294	Rv2294	aminotransferase	1	0	1.373	1.432	1.432
Succinate	Succinyl-CoA	Rv0951	sucC	succinyl-CoA synthetase beta chain	0	0.997	0.928	1.111	1.111
Succinate	Succinyl-CoA	Rv0952	sucD	succinyl-CoA synthetase alpha chain	0	1.421	1.127	1.294	1.421
O-Succinyl-L-homoserine	Succinate	Rv1079	metB	cystathionine gamma-synthase	1	0	1.16	0.922	1.16
O-Succinyl-L-homoserine	L-Homocysteine	Rv1079	metB	cystathionine gamma-synthase	1	0	1.16	0.922	1.16
Succinate	Succinyl-CoA	Rv0951	sucC	succinyl-CoA synthetase beta chain	0	0.997	0.928	1.111	1.111
Succinate	Succinyl-CoA	Rv0952	sucD	succinyl-CoA synthetase alpha chain	0	1.421	1.127	1.294	1.421
O-Succinyl-L-homoserine	Succinate	Rv1079	metB	cystathionine gamma-synthase	1	0	1.16	0.922	1.16
L-Cystathionine	O-Succinyl-L-homoserine	Rv1079	metB	cystathionine gamma-synthase	1	0	1.16	0.922	1.16
L-Cysteine	L-Cystathionine	Rv1079	metB	cystathionine gamma-synthase	-100	0	1.16	0.922	1.16
Succinate	Succinyl-CoA	Rv0951	sucC	succinyl-CoA synthetase beta chain	0	0.997	0.928	1.111	1.111
Succinate	Succinyl-CoA	Rv0952	sucD	succinyl-CoA synthetase alpha chain	0	1.421	1.127	1.294	1.421
O-Succinyl-L-homoserine	Succinate	Rv1079	metB	cystathionine gamma-synthase	1	0	1.16	0.922	1.16
O-Succinyl-L-homoserine	Cystathionine	Rv1079	metB	cystathionine gamma-synthase	-100	0	1.16	0.922	1.16
L-Cysteine	Cystathionine	Rv1079	metB	cystathionine gamma-synthase	-100	0	1.16	0.922	1.16
Succinate	Succinyl-CoA	Rv0951	sucC	succinyl-CoA synthetase beta chain	0	0.997	0.928	1.111	1.111
Succinate	Succinyl-CoA	Rv0952	sucD	succinyl-CoA synthetase alpha chain	0	1.421	1.127	1.294	1.421
O-Succinyl-L-homoserine	Succinate	Rv1079	metB	cystathionine gamma-synthase	1	0	1.16	0.922	1.16
L-Cystathionine	O-Succinyl-L-homoserine	Rv1079	metB	cystathionine gamma-synthase	1	0	1.16	0.922	1.16
Pyruvate	L-Cystathionine	Rv2294	Rv2294	aminotransferase	-100	0	1.373	1.432	1.432
Pyruvate	L-Alanine	Rv2780	ald	40 kda secreted L-alanine dehydrogenase	0	-3.297	-4.402	-4.266	-4.402
L-Alanine	D-Alanine	Rv3423c	alr	alanine racemase	0	-0.989	-1.086	-1.033	-1.086
Succinate	Succinyl-CoA	Rv0951	sucC	succinyl-CoA synthetase beta chain	0	0.997	0.928	1.111	1.111
Succinate	Succinyl-CoA	Rv0952	sucD	succinyl-CoA synthetase alpha chain	0	1.421	1.127	1.294	1.421
Isocitrate	Succinate	Rv0467	icl	isocitrate lyase	0	5.067	3.655	3.445	5.067
Glyoxylate	Isocitrate	Rv0467	icl	isocitrate lyase	0	5.067	3.655	3.445	5.067
Succinate	Succinyl-CoA	Rv0951	sucC	succinyl-CoA synthetase beta chain	0	0.997	0.928	1.111	1.111
Succinate	Succinyl-CoA	Rv0952	sucD	succinyl-CoA synthetase alpha chain	0	1.421	1.127	1.294	1.421
2-Oxoglutarate	Succinyl-CoA	Rv0462	lpd	dihydrolipoamide dehydrogenase	0	0.812	0	0.934	0.934
L-Glutamate	2-Oxoglutarate	Rv1600	hisC1	histidinol-phosphate aminotransferase	-100	-0.873	-0.994	0	-0.994
L-Glutamate	2-Oxoglutarate	Rv2589	gabT	4-aminobutyrate aminotransferase	-100	0	-1.096	-0.953	-1.096
L-Glutamate	2-Oxoglutarate	Rv3290c	lat	L-lysine-epsilon aminotransferase	-100	-1.991	-3.824	-4.031	-4.031
Glutathione	L-Glutamate	Rv2394	ggtB	gamma-glutamyltranspeptidase precursor	0	-0.909	-1.169	-0.987	-1.169
Succinate	Succinyl-CoA	Rv0951	sucC	succinyl-CoA synthetase beta chain	0	0.997	0.928	1.111	1.111
Succinate	Succinyl-CoA	Rv0952	sucD	succinyl-CoA synthetase alpha chain	0	1.421	1.127	1.294	1.421
O-Succinyl-L-homoserine	Succinate	Rv1079	metB	cystathionine gamma-synthase	1	0	1.16	0.922	1.16
L-Cystathionine	O-Succinyl-L-homoserine	Rv1079	metB	cystathionine gamma-synthase	1	0	1.16	0.922	1.16
Pyruvate	L-Cystathionine	Rv2294	Rv2294	aminotransferase	-100	0	1.373	1.432	1.432
4-Hydroxy-2-oxopentanoate	Pyruvate	Rv3534c	Rv3534c	4-hydroxy-2-oxovalerate aldolase	0	0.932	0	0	0.932
Succinate	Succinyl-CoA	Rv0951	sucC	succinyl-CoA synthetase beta chain	0	0.997	0.928	1.111	1.111
Succinate	Succinyl-CoA	Rv0952	sucD	succinyl-CoA synthetase alpha chain	0	1.421	1.127	1.294	1.421
O-Succinyl-L-homoserine	Succinate	Rv1079	metB	cystathionine gamma-synthase	1	0	1.16	0.922	1.16
L-Cystathionine	O-Succinyl-L-homoserine	Rv1079	metB	cystathionine gamma-synthase	1	0	1.16	0.922	1.16
Pyruvate	L-Cystathionine	Rv2294	Rv2294	aminotransferase	-100	0	1.373	1.432	1.432
4-Hydroxy-2-oxopentanoate	Pyruvate	Rv3534c	Rv3534c	4-hydroxy-2-oxovalerate aldolase	0	0.932	0	0	0.932
Acetaldehyde	4-Hydroxy-2-oxopentanoate	Rv3534c	Rv3534c	4-hydroxy-2-oxovalerate aldolase	0	0.932	0	0	0.932
Succinate	Succinyl-CoA	Rv0951	sucC	succinyl-CoA synthetase beta chain	0	0.997	0.928	1.111	1.111
Succinate	Succinyl-CoA	Rv0952	sucD	succinyl-CoA synthetase alpha chain	0	1.421	1.127	1.294	1.421
O-Succinyl-L-homoserine	Succinate	Rv1079	metB	cystathionine gamma-synthase	1	0	1.16	0.922	1.16
L-Cystathionine	O-Succinyl-L-homoserine	Rv1079	metB	cystathionine gamma-synthase	1	0	1.16	0.922	1.16
Pyruvate	L-Cystathionine	Rv2294	Rv2294	aminotransferase	-100	0	1.373	1.432	1.432
L-Cysteine	Pyruvate	Rv2294	Rv2294	aminotransferase	0	0	1.373	1.432	1.432
Succinate	Succinyl-CoA	Rv0951	sucC	succinyl-CoA synthetase beta chain	0	0.997	0.928	1.111	1.111
Succinate	Succinyl-CoA	Rv0952	sucD	succinyl-CoA synthetase alpha chain	0	1.421	1.127	1.294	1.421
O-Succinyl-L-homoserine	Succinate	Rv1079	metB	cystathionine gamma-synthase	1	0	1.16	0.922	1.16
O-Succinyl-L-homoserine	Cystathionine	Rv1079	metB	cystathionine gamma-synthase	-100	0	1.16	0.922	1.16
L-Cysteine	Cystathionine	Rv1079	metB	cystathionine gamma-synthase	-100	0	1.16	0.922	1.16
L-Cysteine	Pyruvate	Rv2294	Rv2294	aminotransferase	0	0	1.373	1.432	1.432
Succinate	Succinyl-CoA	Rv0951	sucC	succinyl-CoA synthetase beta chain	0	0.997	0.928	1.111	1.111
Succinate	Succinyl-CoA	Rv0952	sucD	succinyl-CoA synthetase alpha chain	0	1.421	1.127	1.294	1.421
O-Succinyl-L-homoserine	Succinate	Rv1079	metB	cystathionine gamma-synthase	1	0	1.16	0.922	1.16
L-Cystathionine	O-Succinyl-L-homoserine	Rv1079	metB	cystathionine gamma-synthase	1	0	1.16	0.922	1.16
L-Cysteine	L-Cystathionine	Rv1079	metB	cystathionine gamma-synthase	-100	0	1.16	0.922	1.16
L-Cysteine	Pyruvate	Rv2294	Rv2294	aminotransferase	0	0	1.373	1.432	1.432
Succinate	Succinyl-CoA	Rv0951	sucC	succinyl-CoA synthetase beta chain	0	0.997	0.928	1.111	1.111
Succinate	Succinyl-CoA	Rv0952	sucD	succinyl-CoA synthetase alpha chain	0	1.421	1.127	1.294	1.421
2-Oxoglutarate	Succinyl-CoA	Rv0462	lpd	dihydrolipoamide dehydrogenase	0	0.812	0	0.934	0.934
L-Glutamate	2-Oxoglutarate	Rv1600	hisC1	histidinol-phosphate aminotransferase	-100	-0.873	-0.994	0	-0.994
L-Glutamate	2-Oxoglutarate	Rv2589	gabT	4-aminobutyrate aminotransferase	-100	0	-1.096	-0.953	-1.096
L-Glutamate	2-Oxoglutarate	Rv3290c	lat	L-lysine-epsilon aminotransferase	-100	-1.991	-3.824	-4.031	-4.031
L-Glutamate	THF-L-glutamate	Rv2447c	folC	folylpolyglutamate synthase protein	-100	-0.848	0	0	-0.848
Succinate	Succinyl-CoA	Rv0951	sucC	succinyl-CoA synthetase beta chain	0	0.997	0.928	1.111	1.111
Succinate	Succinyl-CoA	Rv0952	sucD	succinyl-CoA synthetase alpha chain	0	1.421	1.127	1.294	1.421
2-Oxoglutarate	Succinyl-CoA	Rv0462	lpd	dihydrolipoamide dehydrogenase	0	0.812	0	0.934	0.934
L-Glutamate	2-Oxoglutarate	Rv1600	hisC1	histidinol-phosphate aminotransferase	-100	-0.873	-0.994	0	-0.994
L-Glutamate	2-Oxoglutarate	Rv2589	gabT	4-aminobutyrate aminotransferase	-100	0	-1.096	-0.953	-1.096
L-Glutamate	2-Oxoglutarate	Rv3290c	lat	L-lysine-epsilon aminotransferase	-100	-1.991	-3.824	-4.031	-4.031
L-Glutamate	THF-L-glutamate	Rv2447c	folC	folylpolyglutamate synthase protein	-100	-0.848	0	0	-0.848
Tetrahydrofolate	THF-L-glutamate	Rv2447c	folC	folylpolyglutamate synthase protein	0	-0.848	0	0	-0.848
Succinate	Succinyl-CoA	Rv0951	sucC	succinyl-CoA synthetase beta chain	0	0.997	0.928	1.111	1.111
Succinate	Succinyl-CoA	Rv0952	sucD	succinyl-CoA synthetase alpha chain	0	1.421	1.127	1.294	1.421
O-Succinyl-L-homoserine	Succinate	Rv1079	metB	cystathionine gamma-synthase	1	0	1.16	0.922	1.16
O-Succinyl-L-homoserine	2-Oxobutanoate	Rv1079	metB	cystathionine gamma-synthase	1	0	1.16	0.922	1.16
Succinate	Succinyl-CoA	Rv0951	sucC	succinyl-CoA synthetase beta chain	0	0.997	0.928	1.111	1.111
Succinate	Succinyl-CoA	Rv0952	sucD	succinyl-CoA synthetase alpha chain	0	1.421	1.127	1.294	1.421
2-Oxoglutarate	Succinyl-CoA	Rv0462	lpd	dihydrolipoamide dehydrogenase	0	0.812	0	0.934	0.934
L-Glutamate	2-Oxoglutarate	Rv1600	hisC1	histidinol-phosphate aminotransferase	-100	-0.873	-0.994	0	-0.994
L-Glutamate	2-Oxoglutarate	Rv2589	gabT	4-aminobutyrate aminotransferase	-100	0	-1.096	-0.953	-1.096
L-Glutamate	2-Oxoglutarate	Rv3290c	lat	L-lysine-epsilon aminotransferase	-100	-1.991	-3.824	-4.031	-4.031
L-Glutamate	L-Glutamine	Rv0808	purF	amidophosphoribosyltransferase	-100	-1.339	-1.853	-1.65	-1.853
L-Glutamate	L-Glutamine	Rv1005c	pabB	para-aminobenzoate synthase component I pabD	-100	-1.275	0	0	-1.275
L-Glutamate	L-Glutamine	Rv1605	hisF	cyclase	-100	-1.475	-1.028	-1.574	-1.574
L-Glutamate	L-Glutamine	Rv1699	pyrG	CTP synthase	-100	0.796	0	0	0.796
L-Glutamate	L-Glutamine	Rv2438c	nadE	glutamine-dependent NAD(+) synthetase	-100	-0.844	-1.136	-0.967	-1.136
L-Glutamate	L-Glutamine	Rv3436c	glmS	glucosamine-fructose-6-phosphate aminotransferase	-100	0.846	0	0	0.846
L-Glutamine	5-Phosphoribosylamine	Rv0808	purF	amidophosphoribosyltransferase	0	-1.339	-1.853	-1.65	-1.853
5-Phospho-alpha-D-ribose 1-diphosphate	5-Phosphoribosylamine	Rv0808	purF	amidophosphoribosyltransferase	0	-1.339	-1.853	-1.65	-1.853
1-(5-Phospho-D-ribosyl)-ATP	5-Phospho-alpha-D-ribose 1-diphosphate	Rv2121c	hisG	ATP phosphoribosyltransferase	0	1.192	2.062	1.986	2.062
Succinate	Succinyl-CoA	Rv0951	sucC	succinyl-CoA synthetase beta chain	0	0.997	0.928	1.111	1.111
Succinate	Succinyl-CoA	Rv0952	sucD	succinyl-CoA synthetase alpha chain	0	1.421	1.127	1.294	1.421
2-Oxoglutarate	Succinyl-CoA	Rv0462	lpd	dihydrolipoamide dehydrogenase	0	0.812	0	0.934	0.934
L-Glutamate	2-Oxoglutarate	Rv1600	hisC1	histidinol-phosphate aminotransferase	-100	-0.873	-0.994	0	-0.994
L-Glutamate	2-Oxoglutarate	Rv2589	gabT	4-aminobutyrate aminotransferase	-100	0	-1.096	-0.953	-1.096
L-Glutamate	2-Oxoglutarate	Rv3290c	lat	L-lysine-epsilon aminotransferase	-100	-1.991	-3.824	-4.031	-4.031
L-Glutamate	L-Glutamine	Rv0808	purF	amidophosphoribosyltransferase	-100	-1.339	-1.853	-1.65	-1.853
L-Glutamate	L-Glutamine	Rv1005c	pabB	para-aminobenzoate synthase component I pabD	-100	-1.275	0	0	-1.275
L-Glutamate	L-Glutamine	Rv1605	hisF	cyclase	-100	-1.475	-1.028	-1.574	-1.574
L-Glutamate	L-Glutamine	Rv1699	pyrG	CTP synthase	-100	0.796	0	0	0.796
L-Glutamate	L-Glutamine	Rv2438c	nadE	glutamine-dependent NAD(+) synthetase	-100	-0.844	-1.136	-0.967	-1.136
L-Glutamate	L-Glutamine	Rv3436c	glmS	glucosamine-fructose-6-phosphate aminotransferase	-100	0.846	0	0	0.846
L-Glutamine	5-Phosphoribosylamine	Rv0808	purF	amidophosphoribosyltransferase	0	-1.339	-1.853	-1.65	-1.853
5-Phospho-alpha-D-ribose 1-diphosphate	5-Phosphoribosylamine	Rv0808	purF	amidophosphoribosyltransferase	0	-1.339	-1.853	-1.65	-1.853
Succinate	Succinyl-CoA	Rv0951	sucC	succinyl-CoA synthetase beta chain	0	0.997	0.928	1.111	1.111
Succinate	Succinyl-CoA	Rv0952	sucD	succinyl-CoA synthetase alpha chain	0	1.421	1.127	1.294	1.421
O-Succinyl-L-homoserine	Succinate	Rv1079	metB	cystathionine gamma-synthase	1	0	1.16	0.922	1.16
O-Succinyl-L-homoserine	L-Homocysteine	Rv1079	metB	cystathionine gamma-synthase	1	0	1.16	0.922	1.16
Succinate	Succinyl-CoA	Rv0951	sucC	succinyl-CoA synthetase beta chain	0	0.997	0.928	1.111	1.111
Succinate	Succinyl-CoA	Rv0952	sucD	succinyl-CoA synthetase alpha chain	0	1.421	1.127	1.294	1.421
O-Succinyl-L-homoserine	Succinate	Rv1079	metB	cystathionine gamma-synthase	1	0	1.16	0.922	1.16
L-Cystathionine	O-Succinyl-L-homoserine	Rv1079	metB	cystathionine gamma-synthase	1	0	1.16	0.922	1.16
Pyruvate	L-Cystathionine	Rv2294	Rv2294	aminotransferase	-100	0	1.373	1.432	1.432
Succinate	Succinyl-CoA	Rv0951	sucC	succinyl-CoA synthetase beta chain	0	0.997	0.928	1.111	1.111
Succinate	Succinyl-CoA	Rv0952	sucD	succinyl-CoA synthetase alpha chain	0	1.421	1.127	1.294	1.421
O-Succinyl-L-homoserine	Succinate	Rv1079	metB	cystathionine gamma-synthase	1	0	1.16	0.922	1.16
O-Succinyl-L-homoserine	L-Homocysteine	Rv1079	metB	cystathionine gamma-synthase	1	0	1.16	0.922	1.16
Succinate	Succinyl-CoA	Rv0951	sucC	succinyl-CoA synthetase beta chain	0	0.997	0.928	1.111	1.111
Succinate	Succinyl-CoA	Rv0952	sucD	succinyl-CoA synthetase alpha chain	0	1.421	1.127	1.294	1.421
O-Succinyl-L-homoserine	Succinate	Rv1079	metB	cystathionine gamma-synthase	1	0	1.16	0.922	1.16
L-Cystathionine	O-Succinyl-L-homoserine	Rv1079	metB	cystathionine gamma-synthase	1	0	1.16	0.922	1.16
O-Acetyl-L-homoserine	L-Cystathionine	Rv1079	metB	cystathionine gamma-synthase	0	0	1.16	0.922	1.16
L-Homoserine	O-Acetyl-L-homoserine	Rv3341	metA	homoserine O-acetyltransferase	0	-0.892	0	0	-0.892
O-Phospho-L-homoserine	L-Homoserine	Rv1296	thrB	homoserine kinase	0	-0.897	0	0	-0.897
Succinate	Succinyl-CoA	Rv0951	sucC	succinyl-CoA synthetase beta chain	0	0.997	0.928	1.111	1.111
Succinate	Succinyl-CoA	Rv0952	sucD	succinyl-CoA synthetase alpha chain	0	1.421	1.127	1.294	1.421
O-Succinyl-L-homoserine	Succinate	Rv1079	metB	cystathionine gamma-synthase	1	0	1.16	0.922	1.16
L-Cystathionine	O-Succinyl-L-homoserine	Rv1079	metB	cystathionine gamma-synthase	1	0	1.16	0.922	1.16
O-Acetyl-L-homoserine	L-Cystathionine	Rv1079	metB	cystathionine gamma-synthase	0	0	1.16	0.922	1.16
L-Homoserine	O-Acetyl-L-homoserine	Rv3341	metA	homoserine O-acetyltransferase	0	-0.892	0	0	-0.892
Succinate	Succinyl-CoA	Rv0951	sucC	succinyl-CoA synthetase beta chain	0	0.997	0.928	1.111	1.111
Succinate	Succinyl-CoA	Rv0952	sucD	succinyl-CoA synthetase alpha chain	0	1.421	1.127	1.294	1.421
Isocitrate	Succinate	Rv0467	icl	isocitrate lyase	0	5.067	3.655	3.445	5.067
Isocitrate	Oxalosuccinate	Rv3339c	icd1	isocitrate dehydrogenase	1	-1.05	-1.462	-1.228	-1.462
Succinate	Succinyl-CoA	Rv0951	sucC	succinyl-CoA synthetase beta chain	0	0.997	0.928	1.111	1.111
Succinate	Succinyl-CoA	Rv0952	sucD	succinyl-CoA synthetase alpha chain	0	1.421	1.127	1.294	1.421
2-Oxoglutarate	Succinyl-CoA	Rv0462	lpd	dihydrolipoamide dehydrogenase	0	0.812	0	0.934	0.934
L-Glutamate	2-Oxoglutarate	Rv1600	hisC1	histidinol-phosphate aminotransferase	-100	-0.873	-0.994	0	-0.994
L-Glutamate	2-Oxoglutarate	Rv2589	gabT	4-aminobutyrate aminotransferase	-100	0	-1.096	-0.953	-1.096
L-Glutamate	2-Oxoglutarate	Rv3290c	lat	L-lysine-epsilon aminotransferase	-100	-1.991	-3.824	-4.031	-4.031
L-Glutamate	Dihydrofolate	Rv2447c	folC	folylpolyglutamate synthase protein	-100	-0.848	0	0	-0.848
Succinate	Succinyl-CoA	Rv0951	sucC	succinyl-CoA synthetase beta chain	0	0.997	0.928	1.111	1.111
Succinate	Succinyl-CoA	Rv0952	sucD	succinyl-CoA synthetase alpha chain	0	1.421	1.127	1.294	1.421
2-Oxoglutarate	Succinyl-CoA	Rv0462	lpd	dihydrolipoamide dehydrogenase	0	0.812	0	0.934	0.934
L-Glutamate	2-Oxoglutarate	Rv1600	hisC1	histidinol-phosphate aminotransferase	-100	-0.873	-0.994	0	-0.994
L-Glutamate	2-Oxoglutarate	Rv2589	gabT	4-aminobutyrate aminotransferase	-100	0	-1.096	-0.953	-1.096
L-Glutamate	2-Oxoglutarate	Rv3290c	lat	L-lysine-epsilon aminotransferase	-100	-1.991	-3.824	-4.031	-4.031
L-Glutamate	Dihydrofolate	Rv2447c	folC	folylpolyglutamate synthase protein	-100	-0.848	0	0	-0.848
Dihydropteroate	Dihydrofolate	Rv2447c	folC	folylpolyglutamate synthase protein	0	-0.848	0	0	-0.848
Succinate	Succinyl-CoA	Rv0951	sucC	succinyl-CoA synthetase beta chain	0	0.997	0.928	1.111	1.111
Succinate	Succinyl-CoA	Rv0952	sucD	succinyl-CoA synthetase alpha chain	0	1.421	1.127	1.294	1.421
O-Succinyl-L-homoserine	Succinate	Rv1079	metB	cystathionine gamma-synthase	1	0	1.16	0.922	1.16
L-Cystathionine	O-Succinyl-L-homoserine	Rv1079	metB	cystathionine gamma-synthase	1	0	1.16	0.922	1.16
Pyruvate	L-Cystathionine	Rv2294	Rv2294	aminotransferase	-100	0	1.373	1.432	1.432
Pyruvate	L-Cystine	Rv2294	Rv2294	aminotransferase	-100	0	1.373	1.432	1.432
Succinate	Succinyl-CoA	Rv0951	sucC	succinyl-CoA synthetase beta chain	0	0.997	0.928	1.111	1.111
Succinate	Succinyl-CoA	Rv0952	sucD	succinyl-CoA synthetase alpha chain	0	1.421	1.127	1.294	1.421
O-Succinyl-L-homoserine	Succinate	Rv1079	metB	cystathionine gamma-synthase	1	0	1.16	0.922	1.16
O-Succinyl-L-homoserine	Cystathionine	Rv1079	metB	cystathionine gamma-synthase	-100	0	1.16	0.922	1.16
L-Cysteine	Cystathionine	Rv1079	metB	cystathionine gamma-synthase	-100	0	1.16	0.922	1.16
Succinate	Succinyl-CoA	Rv0951	sucC	succinyl-CoA synthetase beta chain	0	0.997	0.928	1.111	1.111
Succinate	Succinyl-CoA	Rv0952	sucD	succinyl-CoA synthetase alpha chain	0	1.421	1.127	1.294	1.421
O-Succinyl-L-homoserine	Succinate	Rv1079	metB	cystathionine gamma-synthase	1	0	1.16	0.922	1.16
L-Cystathionine	O-Succinyl-L-homoserine	Rv1079	metB	cystathionine gamma-synthase	1	0	1.16	0.922	1.16
Pyruvate	L-Cystathionine	Rv2294	Rv2294	aminotransferase	-100	0	1.373	1.432	1.432
4-Hydroxy-2-oxopentanoate	Pyruvate	Rv3534c	Rv3534c	4-hydroxy-2-oxovalerate aldolase	0	0.932	0	0	0.932
2-Hydroxy-2,4-pentadienoate	4-Hydroxy-2-oxopentanoate	Rv3536c	Rv3536c	hydratase	0	1.177	0	0	1.177
Succinate	Succinyl-CoA	Rv0951	sucC	succinyl-CoA synthetase beta chain	0	0.997	0.928	1.111	1.111
Succinate	Succinyl-CoA	Rv0952	sucD	succinyl-CoA synthetase alpha chain	0	1.421	1.127	1.294	1.421
2-Oxoglutarate	Succinyl-CoA	Rv0462	lpd	dihydrolipoamide dehydrogenase	0	0.812	0	0.934	0.934
L-Glutamate	2-Oxoglutarate	Rv1600	hisC1	histidinol-phosphate aminotransferase	-100	-0.873	-0.994	0	-0.994
L-Glutamate	2-Oxoglutarate	Rv2589	gabT	4-aminobutyrate aminotransferase	-100	0	-1.096	-0.953	-1.096
L-Glutamate	2-Oxoglutarate	Rv3290c	lat	L-lysine-epsilon aminotransferase	-100	-1.991	-3.824	-4.031	-4.031
L-Glutamate	N-Acetyl-L-glutamate	Rv1653	argJ	glutamate n-acetyltransferase	0	-1.618	0	0	-1.618
N-Acetyl-L-glutamate	N-Acetyl-L-glutamate 5-phosphate	Rv1654	argB	acetylglutamate kinase	0	-1.041	0	0	-1.041
Succinate	Succinyl-CoA	Rv0951	sucC	succinyl-CoA synthetase beta chain	0	0.997	0.928	1.111	1.111
Succinate	Succinyl-CoA	Rv0952	sucD	succinyl-CoA synthetase alpha chain	0	1.421	1.127	1.294	1.421
O-Succinyl-L-homoserine	Succinate	Rv1079	metB	cystathionine gamma-synthase	1	0	1.16	0.922	1.16
O-Succinyl-L-homoserine	Cystathionine	Rv1079	metB	cystathionine gamma-synthase	-100	0	1.16	0.922	1.16
L-Cysteine	Cystathionine	Rv1079	metB	cystathionine gamma-synthase	-100	0	1.16	0.922	1.16
L-Cysteine	(R)-4'-Phosphopantothenoyl-L-cysteine	Rv1391	dfp	DNA/pantothenate metabolism flavoprotein	0	-0.862	-1.227	-1.289	-1.289
(R)-4'-Phosphopantothenoyl-L-cysteine	Pantetheine 4'-phosphate	Rv1391	dfp	DNA/pantothenate metabolism flavoprotein	0	-0.862	-1.227	-1.289	-1.289
Pantetheine	Pantetheine 4'-phosphate	Rv1092c	coaA	pantothenate kinase	0	-1.06	-1.675	0	-1.675
Succinate	Succinyl-CoA	Rv0951	sucC	succinyl-CoA synthetase beta chain	0	0.997	0.928	1.111	1.111
Succinate	Succinyl-CoA	Rv0952	sucD	succinyl-CoA synthetase alpha chain	0	1.421	1.127	1.294	1.421
O-Succinyl-L-homoserine	Succinate	Rv1079	metB	cystathionine gamma-synthase	1	0	1.16	0.922	1.16
L-Cystathionine	O-Succinyl-L-homoserine	Rv1079	metB	cystathionine gamma-synthase	1	0	1.16	0.922	1.16
L-Cysteine	L-Cystathionine	Rv1079	metB	cystathionine gamma-synthase	-100	0	1.16	0.922	1.16
L-Cysteine	(R)-4'-Phosphopantothenoyl-L-cysteine	Rv1391	dfp	DNA/pantothenate metabolism flavoprotein	0	-0.862	-1.227	-1.289	-1.289
(R)-4'-Phosphopantothenoyl-L-cysteine	Pantetheine 4'-phosphate	Rv1391	dfp	DNA/pantothenate metabolism flavoprotein	0	-0.862	-1.227	-1.289	-1.289
Pantetheine	Pantetheine 4'-phosphate	Rv1092c	coaA	pantothenate kinase	0	-1.06	-1.675	0	-1.675
Succinate	Succinyl-CoA	Rv0951	sucC	succinyl-CoA synthetase beta chain	0	0.997	0.928	1.111	1.111
Succinate	Succinyl-CoA	Rv0952	sucD	succinyl-CoA synthetase alpha chain	0	1.421	1.127	1.294	1.421
O-Succinyl-L-homoserine	Succinate	Rv1079	metB	cystathionine gamma-synthase	1	0	1.16	0.922	1.16
O-Succinyl-L-homoserine	Cystathionine	Rv1079	metB	cystathionine gamma-synthase	-100	0	1.16	0.922	1.16
L-Cysteine	Cystathionine	Rv1079	metB	cystathionine gamma-synthase	-100	0	1.16	0.922	1.16
L-Cysteine	(R)-4'-Phosphopantothenoyl-L-cysteine	Rv1391	dfp	DNA/pantothenate metabolism flavoprotein	0	-0.862	-1.227	-1.289	-1.289
D-4'-Phosphopantothenate	(R)-4'-Phosphopantothenoyl-L-cysteine	Rv1391	dfp	DNA/pantothenate metabolism flavoprotein	0	-0.862	-1.227	-1.289	-1.289
Pantothenate	D-4'-Phosphopantothenate	Rv1092c	coaA	pantothenate kinase	0	-1.06	-1.675	0	-1.675
Succinate	Succinyl-CoA	Rv0951	sucC	succinyl-CoA synthetase beta chain	0	0.997	0.928	1.111	1.111
Succinate	Succinyl-CoA	Rv0952	sucD	succinyl-CoA synthetase alpha chain	0	1.421	1.127	1.294	1.421
O-Succinyl-L-homoserine	Succinate	Rv1079	metB	cystathionine gamma-synthase	1	0	1.16	0.922	1.16
L-Cystathionine	O-Succinyl-L-homoserine	Rv1079	metB	cystathionine gamma-synthase	1	0	1.16	0.922	1.16
L-Cysteine	L-Cystathionine	Rv1079	metB	cystathionine gamma-synthase	-100	0	1.16	0.922	1.16
L-Cysteine	(R)-4'-Phosphopantothenoyl-L-cysteine	Rv1391	dfp	DNA/pantothenate metabolism flavoprotein	0	-0.862	-1.227	-1.289	-1.289
D-4'-Phosphopantothenate	(R)-4'-Phosphopantothenoyl-L-cysteine	Rv1391	dfp	DNA/pantothenate metabolism flavoprotein	0	-0.862	-1.227	-1.289	-1.289
Pantothenate	D-4'-Phosphopantothenate	Rv1092c	coaA	pantothenate kinase	0	-1.06	-1.675	0	-1.675
Succinate	Succinyl-CoA	Rv0951	sucC	succinyl-CoA synthetase beta chain	0	0.997	0.928	1.111	1.111
Succinate	Succinyl-CoA	Rv0952	sucD	succinyl-CoA synthetase alpha chain	0	1.421	1.127	1.294	1.421
O-Succinyl-L-homoserine	Succinate	Rv1079	metB	cystathionine gamma-synthase	1	0	1.16	0.922	1.16
L-Cystathionine	O-Succinyl-L-homoserine	Rv1079	metB	cystathionine gamma-synthase	1	0	1.16	0.922	1.16
Pyruvate	L-Cystathionine	Rv2294	Rv2294	aminotransferase	-100	0	1.373	1.432	1.432
Pyruvate	L-Alanine	Rv2780	ald	40 kda secreted L-alanine dehydrogenase	0	-3.297	-4.402	-4.266	-4.402
L-Alanine	L-Alanyl-tRNA	Rv2555c	alaS	alanyl-tRNA synthetase	0	-1.084	-1.35	-1.455	-1.455
Succinate	Succinyl-CoA	Rv0951	sucC	succinyl-CoA synthetase beta chain	0	0.997	0.928	1.111	1.111
Succinate	Succinyl-CoA	Rv0952	sucD	succinyl-CoA synthetase alpha chain	0	1.421	1.127	1.294	1.421
O-Succinyl-L-homoserine	Succinate	Rv1079	metB	cystathionine gamma-synthase	1	0	1.16	0.922	1.16
L-Cystathionine	O-Succinyl-L-homoserine	Rv1079	metB	cystathionine gamma-synthase	1	0	1.16	0.922	1.16
Pyruvate	L-Cystathionine	Rv2294	Rv2294	aminotransferase	-100	0	1.373	1.432	1.432
Pyruvate	L-Alanine	Rv2780	ald	40 kda secreted L-alanine dehydrogenase	0	-3.297	-4.402	-4.266	-4.402
L-Alanine	L-Alanyl-tRNA	Rv2555c	alaS	alanyl-tRNA synthetase	0	-1.084	-1.35	-1.455	-1.455
L-Alanyl-tRNA	tRNA(Ala)	Rv2555c	alaS	alanyl-tRNA synthetase	-100	-1.084	-1.35	-1.455	-1.455
Succinate	Succinyl-CoA	Rv0951	sucC	succinyl-CoA synthetase beta chain	0	0.997	0.928	1.111	1.111
Succinate	Succinyl-CoA	Rv0952	sucD	succinyl-CoA synthetase alpha chain	0	1.421	1.127	1.294	1.421
2-Oxoglutarate	Succinyl-CoA	Rv0462	lpd	dihydrolipoamide dehydrogenase	0	0.812	0	0.934	0.934
L-Glutamate	2-Oxoglutarate	Rv1600	hisC1	histidinol-phosphate aminotransferase	-100	-0.873	-0.994	0	-0.994
L-Glutamate	2-Oxoglutarate	Rv2589	gabT	4-aminobutyrate aminotransferase	-100	0	-1.096	-0.953	-1.096
L-Glutamate	2-Oxoglutarate	Rv3290c	lat	L-lysine-epsilon aminotransferase	-100	-1.991	-3.824	-4.031	-4.031
L-Glutamate	Dihydrofolate	Rv2447c	folC	folylpolyglutamate synthase protein	-100	-0.848	0	0	-0.848
Dihydropteroate	Dihydrofolate	Rv2447c	folC	folylpolyglutamate synthase protein	0	-0.848	0	0	-0.848
2-Amino-4-hydroxy-6-hydroxymethyl-7,8-dihydropteridine	Dihydropteroate	Rv3608c	folP1	dihydropteroate synthase 1 folp	0	0	0	-1.168	-1.168
Succinate	Succinyl-CoA	Rv0951	sucC	succinyl-CoA synthetase beta chain	0	0.997	0.928	1.111	1.111
Succinate	Succinyl-CoA	Rv0952	sucD	succinyl-CoA synthetase alpha chain	0	1.421	1.127	1.294	1.421
O-Succinyl-L-homoserine	Succinate	Rv1079	metB	cystathionine gamma-synthase	1	0	1.16	0.922	1.16
L-Cystathionine	O-Succinyl-L-homoserine	Rv1079	metB	cystathionine gamma-synthase	1	0	1.16	0.922	1.16
L-Cysteine	L-Cystathionine	Rv1079	metB	cystathionine gamma-synthase	-100	0	1.16	0.922	1.16
O-Acetyl-L-serine	L-Cysteine	Rv0848	cysK2	cysteine synthase A	1	-1.209	-1.278	0	-1.278
O-Acetyl-L-serine	L-Cysteine	Rv1336	cysM	cysteine synthase B	1	0	0	-1.134	-1.134
O-Acetyl-L-serine	L-Cysteine	Rv3684	Rv3684	lyase	1	0	-0.954	0	-0.954
O-Acetyl-L-serine	S-Sulfo-L-cysteine	Rv1336	cysM	cysteine synthase B	1	0	0	-1.134	-1.134
Succinate	Succinyl-CoA	Rv0951	sucC	succinyl-CoA synthetase beta chain	0	0.997	0.928	1.111	1.111
Succinate	Succinyl-CoA	Rv0952	sucD	succinyl-CoA synthetase alpha chain	0	1.421	1.127	1.294	1.421
O-Succinyl-L-homoserine	Succinate	Rv1079	metB	cystathionine gamma-synthase	1	0	1.16	0.922	1.16
O-Succinyl-L-homoserine	Cystathionine	Rv1079	metB	cystathionine gamma-synthase	-100	0	1.16	0.922	1.16
L-Cysteine	Cystathionine	Rv1079	metB	cystathionine gamma-synthase	-100	0	1.16	0.922	1.16
O-Acetyl-L-serine	L-Cysteine	Rv0848	cysK2	cysteine synthase A	1	-1.209	-1.278	0	-1.278
O-Acetyl-L-serine	L-Cysteine	Rv1336	cysM	cysteine synthase B	1	0	0	-1.134	-1.134
O-Acetyl-L-serine	L-Cysteine	Rv3684	Rv3684	lyase	1	0	-0.954	0	-0.954
O-Acetyl-L-serine	S-Sulfo-L-cysteine	Rv1336	cysM	cysteine synthase B	1	0	0	-1.134	-1.134
Succinate	Succinyl-CoA	Rv0951	sucC	succinyl-CoA synthetase beta chain	0	0.997	0.928	1.111	1.111
Succinate	Succinyl-CoA	Rv0952	sucD	succinyl-CoA synthetase alpha chain	0	1.421	1.127	1.294	1.421
O-Succinyl-L-homoserine	Succinate	Rv1079	metB	cystathionine gamma-synthase	1	0	1.16	0.922	1.16
L-Cystathionine	O-Succinyl-L-homoserine	Rv1079	metB	cystathionine gamma-synthase	1	0	1.16	0.922	1.16
Pyruvate	L-Cystathionine	Rv2294	Rv2294	aminotransferase	-100	0	1.373	1.432	1.432
Pyruvate	L-Alanine	Rv2780	ald	40 kda secreted L-alanine dehydrogenase	0	-3.297	-4.402	-4.266	-4.402
L-Alanine	UDP-N-acetylmuramoyl-L-alanine	Rv2152c	murC	UDP-N-acetylmuramate-alanine ligase	-100	-0.889	0	-0.993	-0.993
Succinate	Succinyl-CoA	Rv0951	sucC	succinyl-CoA synthetase beta chain	0	0.997	0.928	1.111	1.111
Succinate	Succinyl-CoA	Rv0952	sucD	succinyl-CoA synthetase alpha chain	0	1.421	1.127	1.294	1.421
O-Succinyl-L-homoserine	Succinate	Rv1079	metB	cystathionine gamma-synthase	1	0	1.16	0.922	1.16
L-Cystathionine	O-Succinyl-L-homoserine	Rv1079	metB	cystathionine gamma-synthase	1	0	1.16	0.922	1.16
Pyruvate	L-Cystathionine	Rv2294	Rv2294	aminotransferase	-100	0	1.373	1.432	1.432
Pyruvate	L-Alanine	Rv2780	ald	40 kda secreted L-alanine dehydrogenase	0	-3.297	-4.402	-4.266	-4.402
L-Alanine	UDP-N-acetylmuramoyl-L-alanine	Rv2152c	murC	UDP-N-acetylmuramate-alanine ligase	-100	-0.889	0	-0.993	-0.993
UDP-N-acetylmuramate	UDP-N-acetylmuramoyl-L-alanine	Rv2152c	murC	UDP-N-acetylmuramate-alanine ligase	0	-0.889	0	-0.993	-0.993
Succinate	Succinyl-CoA	Rv0951	sucC	succinyl-CoA synthetase beta chain	0	0.997	0.928	1.111	1.111
Succinate	Succinyl-CoA	Rv0952	sucD	succinyl-CoA synthetase alpha chain	0	1.421	1.127	1.294	1.421
O-Succinyl-L-homoserine	Succinate	Rv1079	metB	cystathionine gamma-synthase	1	0	1.16	0.922	1.16
O-Succinyl-L-homoserine	Cystathionine	Rv1079	metB	cystathionine gamma-synthase	-100	0	1.16	0.922	1.16
L-Cysteine	Cystathionine	Rv1079	metB	cystathionine gamma-synthase	-100	0	1.16	0.922	1.16
L-Cysteine	(R)-4'-Phosphopantothenoyl-L-cysteine	Rv1391	dfp	DNA/pantothenate metabolism flavoprotein	0	-0.862	-1.227	-1.289	-1.289
(R)-4'-Phosphopantothenoyl-L-cysteine	Pantetheine 4'-phosphate	Rv1391	dfp	DNA/pantothenate metabolism flavoprotein	0	-0.862	-1.227	-1.289	-1.289
Succinate	Succinyl-CoA	Rv0951	sucC	succinyl-CoA synthetase beta chain	0	0.997	0.928	1.111	1.111
Succinate	Succinyl-CoA	Rv0952	sucD	succinyl-CoA synthetase alpha chain	0	1.421	1.127	1.294	1.421
O-Succinyl-L-homoserine	Succinate	Rv1079	metB	cystathionine gamma-synthase	1	0	1.16	0.922	1.16
L-Cystathionine	O-Succinyl-L-homoserine	Rv1079	metB	cystathionine gamma-synthase	1	0	1.16	0.922	1.16
L-Cysteine	L-Cystathionine	Rv1079	metB	cystathionine gamma-synthase	-100	0	1.16	0.922	1.16
L-Cysteine	(R)-4'-Phosphopantothenoyl-L-cysteine	Rv1391	dfp	DNA/pantothenate metabolism flavoprotein	0	-0.862	-1.227	-1.289	-1.289
(R)-4'-Phosphopantothenoyl-L-cysteine	Pantetheine 4'-phosphate	Rv1391	dfp	DNA/pantothenate metabolism flavoprotein	0	-0.862	-1.227	-1.289	-1.289
Succinate	Succinyl-CoA	Rv0951	sucC	succinyl-CoA synthetase beta chain	0	0.997	0.928	1.111	1.111
Succinate	Succinyl-CoA	Rv0952	sucD	succinyl-CoA synthetase alpha chain	0	1.421	1.127	1.294	1.421
O-Succinyl-L-homoserine	Succinate	Rv1079	metB	cystathionine gamma-synthase	1	0	1.16	0.922	1.16
L-Cystathionine	O-Succinyl-L-homoserine	Rv1079	metB	cystathionine gamma-synthase	1	0	1.16	0.922	1.16
Pyruvate	L-Cystathionine	Rv2294	Rv2294	aminotransferase	-100	0	1.373	1.432	1.432
Pyruvate	2-(alpha-Hydroxyethyl)thiamine diphosphate	Rv2496c	pdhB	pyruvate dehydrogenase E1 component beta subunit	0	-0.867	0	0	-0.867
Pyruvate	2-(alpha-Hydroxyethyl)thiamine diphosphate	Rv2497c	pdhA	pyruvate dehydrogenase E1 component alpha subunit	0	-1.057	-1.216	-1.327	-1.327
Succinate	Succinyl-CoA	Rv0951	sucC	succinyl-CoA synthetase beta chain	0	0.997	0.928	1.111	1.111
Succinate	Succinyl-CoA	Rv0952	sucD	succinyl-CoA synthetase alpha chain	0	1.421	1.127	1.294	1.421
2-Oxoglutarate	Succinyl-CoA	Rv0462	lpd	dihydrolipoamide dehydrogenase	0	0.812	0	0.934	0.934
L-Glutamate	2-Oxoglutarate	Rv1600	hisC1	histidinol-phosphate aminotransferase	-100	-0.873	-0.994	0	-0.994
L-Glutamate	2-Oxoglutarate	Rv2589	gabT	4-aminobutyrate aminotransferase	-100	0	-1.096	-0.953	-1.096
L-Glutamate	2-Oxoglutarate	Rv3290c	lat	L-lysine-epsilon aminotransferase	-100	-1.991	-3.824	-4.031	-4.031
L-Glutamate 5-semialdehyde	L-Glutamate	Rv1187	rocA	pyrroline-5-carboxylate dehydrogenase	0	0	-1.29	-1.383	-1.383
L-Glutamyl 5-phosphate	L-Glutamate 5-semialdehyde	Rv2427c	proA	gamma-glutamyl phosphate reductase protein	0	-1.034	0	0	-1.034
Succinate	Succinyl-CoA	Rv0951	sucC	succinyl-CoA synthetase beta chain	0	0.997	0.928	1.111	1.111
Succinate	Succinyl-CoA	Rv0952	sucD	succinyl-CoA synthetase alpha chain	0	1.421	1.127	1.294	1.421
2-Oxoglutarate	Succinyl-CoA	Rv0462	lpd	dihydrolipoamide dehydrogenase	0	0.812	0	0.934	0.934
L-Glutamate	2-Oxoglutarate	Rv1600	hisC1	histidinol-phosphate aminotransferase	-100	-0.873	-0.994	0	-0.994
L-Glutamate	2-Oxoglutarate	Rv2589	gabT	4-aminobutyrate aminotransferase	-100	0	-1.096	-0.953	-1.096
L-Glutamate	2-Oxoglutarate	Rv3290c	lat	L-lysine-epsilon aminotransferase	-100	-1.991	-3.824	-4.031	-4.031
L-Glutamate	N-Acetyl-L-glutamate	Rv1653	argJ	glutamate n-acetyltransferase	0	-1.618	0	0	-1.618
N-Acetyl-L-glutamate	N-Acetyl-L-glutamate 5-phosphate	Rv1654	argB	acetylglutamate kinase	0	-1.041	0	0	-1.041
N-Acetyl-L-glutamate 5-semialdehyde	N-Acetyl-L-glutamate 5-phosphate	Rv1652	argC	N-acetl-gamma-glutamyl-phoshate reductase	0	-1.85	0	0	-1.85
Succinate	Succinyl-CoA	Rv0951	sucC	succinyl-CoA synthetase beta chain	0	0.997	0.928	1.111	1.111
Succinate	Succinyl-CoA	Rv0952	sucD	succinyl-CoA synthetase alpha chain	0	1.421	1.127	1.294	1.421
2-Oxoglutarate	Succinyl-CoA	Rv0462	lpd	dihydrolipoamide dehydrogenase	0	0.812	0	0.934	0.934
L-Glutamate	2-Oxoglutarate	Rv1600	hisC1	histidinol-phosphate aminotransferase	-100	-0.873	-0.994	0	-0.994
L-Glutamate	2-Oxoglutarate	Rv2589	gabT	4-aminobutyrate aminotransferase	-100	0	-1.096	-0.953	-1.096
L-Glutamate	2-Oxoglutarate	Rv3290c	lat	L-lysine-epsilon aminotransferase	-100	-1.991	-3.824	-4.031	-4.031
L-Glutamate	Dihydrofolate	Rv2447c	folC	folylpolyglutamate synthase protein	-100	-0.848	0	0	-0.848
Dihydropteroate	Dihydrofolate	Rv2447c	folC	folylpolyglutamate synthase protein	0	-0.848	0	0	-0.848
2-Amino-4-hydroxy-6-hydroxymethyl-7,8-dihydropteridine	Dihydropteroate	Rv3608c	folP1	dihydropteroate synthase 1 folp	0	0	0	-1.168	-1.168
2-Amino-4-hydroxy-6-(D-erythro-1,2,3-trihydroxypropyl)-7,8-dihydropteridine	2-Amino-4-hydroxy-6-hydroxymethyl-7,8-dihydropteridine	Rv3607c	folB	dihydroneopterin aldolase	0	-1.013	0	0	-1.013
2-Amino-4-hydroxy-6-(D-erythro-1,2,3-trihydroxypropyl)-7,8-dihydropteridine	Glycolaldehyde	Rv3607c	folB	dihydroneopterin aldolase	0	-1.013	0	0	-1.013
Succinate	Succinyl-CoA	Rv0951	sucC	succinyl-CoA synthetase beta chain	0	0.997	0.928	1.111	1.111
Succinate	Succinyl-CoA	Rv0952	sucD	succinyl-CoA synthetase alpha chain	0	1.421	1.127	1.294	1.421
2-Oxoglutarate	Succinyl-CoA	Rv0462	lpd	dihydrolipoamide dehydrogenase	0	0.812	0	0.934	0.934
L-Glutamate	2-Oxoglutarate	Rv1600	hisC1	histidinol-phosphate aminotransferase	-100	-0.873	-0.994	0	-0.994
L-Glutamate	2-Oxoglutarate	Rv2589	gabT	4-aminobutyrate aminotransferase	-100	0	-1.096	-0.953	-1.096
L-Glutamate	2-Oxoglutarate	Rv3290c	lat	L-lysine-epsilon aminotransferase	-100	-1.991	-3.824	-4.031	-4.031
L-Glutamate	Dihydrofolate	Rv2447c	folC	folylpolyglutamate synthase protein	-100	-0.848	0	0	-0.848
Dihydropteroate	Dihydrofolate	Rv2447c	folC	folylpolyglutamate synthase protein	0	-0.848	0	0	-0.848
2-Amino-4-hydroxy-6-hydroxymethyl-7,8-dihydropteridine	Dihydropteroate	Rv3608c	folP1	dihydropteroate synthase 1 folp	0	0	0	-1.168	-1.168
2-Amino-4-hydroxy-6-(D-erythro-1,2,3-trihydroxypropyl)-7,8-dihydropteridine	2-Amino-4-hydroxy-6-hydroxymethyl-7,8-dihydropteridine	Rv3607c	folB	dihydroneopterin aldolase	0	-1.013	0	0	-1.013
Succinate	Succinyl-CoA	Rv0951	sucC	succinyl-CoA synthetase beta chain	0	0.997	0.928	1.111	1.111
Succinate	Succinyl-CoA	Rv0952	sucD	succinyl-CoA synthetase alpha chain	0	1.421	1.127	1.294	1.421
2-Oxoglutarate	Succinyl-CoA	Rv0462	lpd	dihydrolipoamide dehydrogenase	0	0.812	0	0.934	0.934
L-Glutamate	2-Oxoglutarate	Rv1600	hisC1	histidinol-phosphate aminotransferase	-100	-0.873	-0.994	0	-0.994
L-Glutamate	2-Oxoglutarate	Rv2589	gabT	4-aminobutyrate aminotransferase	-100	0	-1.096	-0.953	-1.096
L-Glutamate	2-Oxoglutarate	Rv3290c	lat	L-lysine-epsilon aminotransferase	-100	-1.991	-3.824	-4.031	-4.031
R-S-Glutathione	L-Glutamate	Rv2394	ggtB	gamma-glutamyltranspeptidase precursor	1	-0.909	-1.169	-0.987	-1.169
R-S-Glutathione	R-S-Cysteinylglycine	Rv2394	ggtB	gamma-glutamyltranspeptidase precursor	1	-0.909	-1.169	-0.987	-1.169
Succinate	Succinyl-CoA	Rv0951	sucC	succinyl-CoA synthetase beta chain	0	0.997	0.928	1.111	1.111
Succinate	Succinyl-CoA	Rv0952	sucD	succinyl-CoA synthetase alpha chain	0	1.421	1.127	1.294	1.421
2-Oxoglutarate	Succinyl-CoA	Rv0462	lpd	dihydrolipoamide dehydrogenase	0	0.812	0	0.934	0.934
L-Glutamate	2-Oxoglutarate	Rv1600	hisC1	histidinol-phosphate aminotransferase	-100	-0.873	-0.994	0	-0.994
L-Glutamate	2-Oxoglutarate	Rv2589	gabT	4-aminobutyrate aminotransferase	-100	0	-1.096	-0.953	-1.096
L-Glutamate	2-Oxoglutarate	Rv3290c	lat	L-lysine-epsilon aminotransferase	-100	-1.991	-3.824	-4.031	-4.031
R-S-Glutathione	L-Glutamate	Rv2394	ggtB	gamma-glutamyltranspeptidase precursor	1	-0.909	-1.169	-0.987	-1.169
Succinate	Succinyl-CoA	Rv0951	sucC	succinyl-CoA synthetase beta chain	0	0.997	0.928	1.111	1.111
Succinate	Succinyl-CoA	Rv0952	sucD	succinyl-CoA synthetase alpha chain	0	1.421	1.127	1.294	1.421
2-Oxoglutarate	Succinyl-CoA	Rv0462	lpd	dihydrolipoamide dehydrogenase	0	0.812	0	0.934	0.934
L-Glutamate	2-Oxoglutarate	Rv1600	hisC1	histidinol-phosphate aminotransferase	-100	-0.873	-0.994	0	-0.994
L-Glutamate	2-Oxoglutarate	Rv2589	gabT	4-aminobutyrate aminotransferase	-100	0	-1.096	-0.953	-1.096
L-Glutamate	2-Oxoglutarate	Rv3290c	lat	L-lysine-epsilon aminotransferase	-100	-1.991	-3.824	-4.031	-4.031
L-Glutamate	gamma-Glutamyl-beta-cyanoalanine	Rv2394	ggtB	gamma-glutamyltranspeptidase precursor	-100	-0.909	-1.169	-0.987	-1.169
Succinate	Succinyl-CoA	Rv0951	sucC	succinyl-CoA synthetase beta chain	0	0.997	0.928	1.111	1.111
Succinate	Succinyl-CoA	Rv0952	sucD	succinyl-CoA synthetase alpha chain	0	1.421	1.127	1.294	1.421
2-Oxoglutarate	Succinyl-CoA	Rv0462	lpd	dihydrolipoamide dehydrogenase	0	0.812	0	0.934	0.934
L-Glutamate	2-Oxoglutarate	Rv1600	hisC1	histidinol-phosphate aminotransferase	-100	-0.873	-0.994	0	-0.994
L-Glutamate	2-Oxoglutarate	Rv2589	gabT	4-aminobutyrate aminotransferase	-100	0	-1.096	-0.953	-1.096
L-Glutamate	2-Oxoglutarate	Rv3290c	lat	L-lysine-epsilon aminotransferase	-100	-1.991	-3.824	-4.031	-4.031
L-Glutamate	gamma-Glutamyl-beta-cyanoalanine	Rv2394	ggtB	gamma-glutamyltranspeptidase precursor	-100	-0.909	-1.169	-0.987	-1.169
3-Cyano-L-alanine	gamma-Glutamyl-beta-cyanoalanine	Rv2394	ggtB	gamma-glutamyltranspeptidase precursor	1	-0.909	-1.169	-0.987	-1.169
Succinate	Succinyl-CoA	Rv0951	sucC	succinyl-CoA synthetase beta chain	0	0.997	0.928	1.111	1.111
Succinate	Succinyl-CoA	Rv0952	sucD	succinyl-CoA synthetase alpha chain	0	1.421	1.127	1.294	1.421
2-Oxoglutarate	Succinyl-CoA	Rv0462	lpd	dihydrolipoamide dehydrogenase	0	0.812	0	0.934	0.934
L-Glutamate	2-Oxoglutarate	Rv1600	hisC1	histidinol-phosphate aminotransferase	-100	-0.873	-0.994	0	-0.994
L-Glutamate	2-Oxoglutarate	Rv2589	gabT	4-aminobutyrate aminotransferase	-100	0	-1.096	-0.953	-1.096
L-Glutamate	2-Oxoglutarate	Rv3290c	lat	L-lysine-epsilon aminotransferase	-100	-1.991	-3.824	-4.031	-4.031
L-Glutamate	L-Glutamine	Rv0808	purF	amidophosphoribosyltransferase	-100	-1.339	-1.853	-1.65	-1.853
L-Glutamate	L-Glutamine	Rv1005c	pabB	para-aminobenzoate synthase component I pabD	-100	-1.275	0	0	-1.275
L-Glutamate	L-Glutamine	Rv1605	hisF	cyclase	-100	-1.475	-1.028	-1.574	-1.574
L-Glutamate	L-Glutamine	Rv1699	pyrG	CTP synthase	-100	0.796	0	0	0.796
L-Glutamate	L-Glutamine	Rv2438c	nadE	glutamine-dependent NAD(+) synthetase	-100	-0.844	-1.136	-0.967	-1.136
L-Glutamate	L-Glutamine	Rv3436c	glmS	glucosamine-fructose-6-phosphate aminotransferase	-100	0.846	0	0	0.846
L-Glutamine	5-Phosphoribosylamine	Rv0808	purF	amidophosphoribosyltransferase	0	-1.339	-1.853	-1.65	-1.853
5-Phospho-alpha-D-ribose 1-diphosphate	5-Phosphoribosylamine	Rv0808	purF	amidophosphoribosyltransferase	0	-1.339	-1.853	-1.65	-1.853
1-(5-Phospho-D-ribosyl)-ATP	5-Phospho-alpha-D-ribose 1-diphosphate	Rv2121c	hisG	ATP phosphoribosyltransferase	0	1.192	2.062	1.986	2.062
1-(5-Phospho-D-ribosyl)-ATP	Phosphoribosyl-AMP	Rv2122c	hisE	phosphoribosyl-AMP pyrophosphatase	0	2.361	1.716	3.122	3.122
Succinate	Succinyl-CoA	Rv0951	sucC	succinyl-CoA synthetase beta chain	0	0.997	0.928	1.111	1.111
Succinate	Succinyl-CoA	Rv0952	sucD	succinyl-CoA synthetase alpha chain	0	1.421	1.127	1.294	1.421
O-Succinyl-L-homoserine	Succinate	Rv1079	metB	cystathionine gamma-synthase	1	0	1.16	0.922	1.16
O-Succinyl-L-homoserine	L-Homocysteine	Rv1079	metB	cystathionine gamma-synthase	1	0	1.16	0.922	1.16
L-Homocysteine	L-Methionine	Rv1133c	metE	5-methyltetrahydropteroyltriglutamate-homocysteine methyltransferase	0	-1.12	0	0	-1.12
S-Adenosyl-L-methionine	L-Methionine	Rv1589	bioB	biotin synthetase	-100	0	1.031	0	1.031
S-Adenosyl-L-methionine	L-Methionine	Rv2388c	hemN	oxygen-independent coproporphyrinogen III oxidase	-100	-1.824	0	-1.532	-1.824
S-Adenosyl-L-methionine	L-Methionine	Rv3138	pflA	pyruvate formate lyase activating protein	-100	0	-1.083	0	-1.083
Succinate	Succinyl-CoA	Rv0951	sucC	succinyl-CoA synthetase beta chain	0	0.997	0.928	1.111	1.111
Succinate	Succinyl-CoA	Rv0952	sucD	succinyl-CoA synthetase alpha chain	0	1.421	1.127	1.294	1.421
2-Oxoglutarate	Succinyl-CoA	Rv0462	lpd	dihydrolipoamide dehydrogenase	0	0.812	0	0.934	0.934
L-Glutamate	2-Oxoglutarate	Rv1600	hisC1	histidinol-phosphate aminotransferase	-100	-0.873	-0.994	0	-0.994
L-Glutamate	2-Oxoglutarate	Rv2589	gabT	4-aminobutyrate aminotransferase	-100	0	-1.096	-0.953	-1.096
L-Glutamate	2-Oxoglutarate	Rv3290c	lat	L-lysine-epsilon aminotransferase	-100	-1.991	-3.824	-4.031	-4.031
L-Glutamate	THF-L-glutamate	Rv2447c	folC	folylpolyglutamate synthase protein	-100	-0.848	0	0	-0.848
Tetrahydrofolate	THF-L-glutamate	Rv2447c	folC	folylpolyglutamate synthase protein	0	-0.848	0	0	-0.848
5,10-Methenyltetrahydrofolate	Tetrahydrofolate	Rv0389	purT	phosphoribosylglycinamide formyltransferase 2	1	-1.494	0	0	-1.494
Succinate	Succinyl-CoA	Rv0951	sucC	succinyl-CoA synthetase beta chain	0	0.997	0.928	1.111	1.111
Succinate	Succinyl-CoA	Rv0952	sucD	succinyl-CoA synthetase alpha chain	0	1.421	1.127	1.294	1.421
O-Succinyl-L-homoserine	Succinate	Rv1079	metB	cystathionine gamma-synthase	1	0	1.16	0.922	1.16
O-Succinyl-L-homoserine	Cystathionine	Rv1079	metB	cystathionine gamma-synthase	-100	0	1.16	0.922	1.16
L-Cysteine	Cystathionine	Rv1079	metB	cystathionine gamma-synthase	-100	0	1.16	0.922	1.16
L-Cysteine	(R)-4'-Phosphopantothenoyl-L-cysteine	Rv1391	dfp	DNA/pantothenate metabolism flavoprotein	0	-0.862	-1.227	-1.289	-1.289
N-((R)-Pantothenoyl)-L-cysteine	(R)-4'-Phosphopantothenoyl-L-cysteine	Rv1092c	coaA	pantothenate kinase	0	-1.06	-1.675	0	-1.675
Succinate	Succinyl-CoA	Rv0951	sucC	succinyl-CoA synthetase beta chain	0	0.997	0.928	1.111	1.111
Succinate	Succinyl-CoA	Rv0952	sucD	succinyl-CoA synthetase alpha chain	0	1.421	1.127	1.294	1.421
O-Succinyl-L-homoserine	Succinate	Rv1079	metB	cystathionine gamma-synthase	1	0	1.16	0.922	1.16
L-Cystathionine	O-Succinyl-L-homoserine	Rv1079	metB	cystathionine gamma-synthase	1	0	1.16	0.922	1.16
L-Cysteine	L-Cystathionine	Rv1079	metB	cystathionine gamma-synthase	-100	0	1.16	0.922	1.16
L-Cysteine	(R)-4'-Phosphopantothenoyl-L-cysteine	Rv1391	dfp	DNA/pantothenate metabolism flavoprotein	0	-0.862	-1.227	-1.289	-1.289
N-((R)-Pantothenoyl)-L-cysteine	(R)-4'-Phosphopantothenoyl-L-cysteine	Rv1092c	coaA	pantothenate kinase	0	-1.06	-1.675	0	-1.675
Succinate	Succinyl-CoA	Rv0951	sucC	succinyl-CoA synthetase beta chain	0	0.997	0.928	1.111	1.111
Succinate	Succinyl-CoA	Rv0952	sucD	succinyl-CoA synthetase alpha chain	0	1.421	1.127	1.294	1.421
2-Oxoglutarate	Succinyl-CoA	Rv0462	lpd	dihydrolipoamide dehydrogenase	0	0.812	0	0.934	0.934
L-Glutamate	2-Oxoglutarate	Rv1600	hisC1	histidinol-phosphate aminotransferase	-100	-0.873	-0.994	0	-0.994
L-Glutamate	2-Oxoglutarate	Rv2589	gabT	4-aminobutyrate aminotransferase	-100	0	-1.096	-0.953	-1.096
L-Glutamate	2-Oxoglutarate	Rv3290c	lat	L-lysine-epsilon aminotransferase	-100	-1.991	-3.824	-4.031	-4.031
L-Glutamate 5-semialdehyde	L-Glutamate	Rv1187	rocA	pyrroline-5-carboxylate dehydrogenase	0	0	-1.29	-1.383	-1.383
Succinate	Succinyl-CoA	Rv0951	sucC	succinyl-CoA synthetase beta chain	0	0.997	0.928	1.111	1.111
Succinate	Succinyl-CoA	Rv0952	sucD	succinyl-CoA synthetase alpha chain	0	1.421	1.127	1.294	1.421
2-Oxoglutarate	Succinyl-CoA	Rv0462	lpd	dihydrolipoamide dehydrogenase	0	0.812	0	0.934	0.934
L-Glutamate	2-Oxoglutarate	Rv1600	hisC1	histidinol-phosphate aminotransferase	-100	-0.873	-0.994	0	-0.994
L-Glutamate	2-Oxoglutarate	Rv2589	gabT	4-aminobutyrate aminotransferase	-100	0	-1.096	-0.953	-1.096
L-Glutamate	2-Oxoglutarate	Rv3290c	lat	L-lysine-epsilon aminotransferase	-100	-1.991	-3.824	-4.031	-4.031
L-Glutamate	N-Acetyl-L-glutamate	Rv1653	argJ	glutamate n-acetyltransferase	0	-1.618	0	0	-1.618
Succinate	Succinyl-CoA	Rv0951	sucC	succinyl-CoA synthetase beta chain	0	0.997	0.928	1.111	1.111
Succinate	Succinyl-CoA	Rv0952	sucD	succinyl-CoA synthetase alpha chain	0	1.421	1.127	1.294	1.421
2-Oxoglutarate	Succinyl-CoA	Rv0462	lpd	dihydrolipoamide dehydrogenase	0	0.812	0	0.934	0.934
2,5-Dioxopentanoate	2-Oxoglutarate	Rv0223c	Rv0223c	aldehyde dehydrogenase	0	2.044	1.359	1.231	2.044
Succinate	Succinyl-CoA	Rv0951	sucC	succinyl-CoA synthetase beta chain	0	0.997	0.928	1.111	1.111
Succinate	Succinyl-CoA	Rv0952	sucD	succinyl-CoA synthetase alpha chain	0	1.421	1.127	1.294	1.421
O-Succinyl-L-homoserine	Succinate	Rv1079	metB	cystathionine gamma-synthase	1	0	1.16	0.922	1.16
O-Succinyl-L-homoserine	Cystathionine	Rv1079	metB	cystathionine gamma-synthase	-100	0	1.16	0.922	1.16
L-Cysteine	Cystathionine	Rv1079	metB	cystathionine gamma-synthase	-100	0	1.16	0.922	1.16
O-Acetyl-L-serine	L-Cysteine	Rv0848	cysK2	cysteine synthase A	1	-1.209	-1.278	0	-1.278
O-Acetyl-L-serine	L-Cysteine	Rv1336	cysM	cysteine synthase B	1	0	0	-1.134	-1.134
O-Acetyl-L-serine	L-Cysteine	Rv3684	Rv3684	lyase	1	0	-0.954	0	-0.954
Succinate	Succinyl-CoA	Rv0951	sucC	succinyl-CoA synthetase beta chain	0	0.997	0.928	1.111	1.111
Succinate	Succinyl-CoA	Rv0952	sucD	succinyl-CoA synthetase alpha chain	0	1.421	1.127	1.294	1.421
O-Succinyl-L-homoserine	Succinate	Rv1079	metB	cystathionine gamma-synthase	1	0	1.16	0.922	1.16
L-Cystathionine	O-Succinyl-L-homoserine	Rv1079	metB	cystathionine gamma-synthase	1	0	1.16	0.922	1.16
L-Cysteine	L-Cystathionine	Rv1079	metB	cystathionine gamma-synthase	-100	0	1.16	0.922	1.16
O-Acetyl-L-serine	L-Cysteine	Rv0848	cysK2	cysteine synthase A	1	-1.209	-1.278	0	-1.278
O-Acetyl-L-serine	L-Cysteine	Rv1336	cysM	cysteine synthase B	1	0	0	-1.134	-1.134
O-Acetyl-L-serine	L-Cysteine	Rv3684	Rv3684	lyase	1	0	-0.954	0	-0.954
Succinate	Succinyl-CoA	Rv0951	sucC	succinyl-CoA synthetase beta chain	0	0.997	0.928	1.111	1.111
Succinate	Succinyl-CoA	Rv0952	sucD	succinyl-CoA synthetase alpha chain	0	1.421	1.127	1.294	1.421
2-Oxoglutarate	Succinyl-CoA	Rv0462	lpd	dihydrolipoamide dehydrogenase	0	0.812	0	0.934	0.934
Oxalosuccinate	2-Oxoglutarate	Rv3339c	icd1	isocitrate dehydrogenase	1	-1.05	-1.462	-1.228	-1.462
Succinate	Succinyl-CoA	Rv0951	sucC	succinyl-CoA synthetase beta chain	0	0.997	0.928	1.111	1.111
Succinate	Succinyl-CoA	Rv0952	sucD	succinyl-CoA synthetase alpha chain	0	1.421	1.127	1.294	1.421
O-Succinyl-L-homoserine	Succinate	Rv1079	metB	cystathionine gamma-synthase	1	0	1.16	0.922	1.16
L-Cystathionine	O-Succinyl-L-homoserine	Rv1079	metB	cystathionine gamma-synthase	1	0	1.16	0.922	1.16
Pyruvate	L-Cystathionine	Rv2294	Rv2294	aminotransferase	-100	0	1.373	1.432	1.432
Pyruvate	L-Selenocystathionine	Rv2294	Rv2294	aminotransferase	-100	0	1.373	1.432	1.432
Succinate	Succinyl-CoA	Rv0951	sucC	succinyl-CoA synthetase beta chain	0	0.997	0.928	1.111	1.111
Succinate	Succinyl-CoA	Rv0952	sucD	succinyl-CoA synthetase alpha chain	0	1.421	1.127	1.294	1.421
2-Oxoglutarate	Succinyl-CoA	Rv0462	lpd	dihydrolipoamide dehydrogenase	0	0.812	0	0.934	0.934
L-Glutamate	2-Oxoglutarate	Rv1600	hisC1	histidinol-phosphate aminotransferase	-100	-0.873	-0.994	0	-0.994
L-Glutamate	2-Oxoglutarate	Rv2589	gabT	4-aminobutyrate aminotransferase	-100	0	-1.096	-0.953	-1.096
L-Glutamate	2-Oxoglutarate	Rv3290c	lat	L-lysine-epsilon aminotransferase	-100	-1.991	-3.824	-4.031	-4.031
L-Glutamate	L-Glutamine	Rv0808	purF	amidophosphoribosyltransferase	-100	-1.339	-1.853	-1.65	-1.853
L-Glutamate	L-Glutamine	Rv1005c	pabB	para-aminobenzoate synthase component I pabD	-100	-1.275	0	0	-1.275
L-Glutamate	L-Glutamine	Rv1605	hisF	cyclase	-100	-1.475	-1.028	-1.574	-1.574
L-Glutamate	L-Glutamine	Rv1699	pyrG	CTP synthase	-100	0.796	0	0	0.796
L-Glutamate	L-Glutamine	Rv2438c	nadE	glutamine-dependent NAD(+) synthetase	-100	-0.844	-1.136	-0.967	-1.136
L-Glutamate	L-Glutamine	Rv3436c	glmS	glucosamine-fructose-6-phosphate aminotransferase	-100	0.846	0	0	0.846
L-Glutamine	D-Glucosamine 6-phosphate	Rv3436c	glmS	glucosamine-fructose-6-phosphate aminotransferase	0	0.846	0	0	0.846
Succinate	Succinyl-CoA	Rv0951	sucC	succinyl-CoA synthetase beta chain	0	0.997	0.928	1.111	1.111
Succinate	Succinyl-CoA	Rv0952	sucD	succinyl-CoA synthetase alpha chain	0	1.421	1.127	1.294	1.421
2-Oxoglutarate	Succinyl-CoA	Rv0462	lpd	dihydrolipoamide dehydrogenase	0	0.812	0	0.934	0.934
L-Glutamate	2-Oxoglutarate	Rv1600	hisC1	histidinol-phosphate aminotransferase	-100	-0.873	-0.994	0	-0.994
L-Glutamate	2-Oxoglutarate	Rv2589	gabT	4-aminobutyrate aminotransferase	-100	0	-1.096	-0.953	-1.096
L-Glutamate	2-Oxoglutarate	Rv3290c	lat	L-lysine-epsilon aminotransferase	-100	-1.991	-3.824	-4.031	-4.031
L-Glutamate	L-Glutamine	Rv0808	purF	amidophosphoribosyltransferase	-100	-1.339	-1.853	-1.65	-1.853
L-Glutamate	L-Glutamine	Rv1005c	pabB	para-aminobenzoate synthase component I pabD	-100	-1.275	0	0	-1.275
L-Glutamate	L-Glutamine	Rv1605	hisF	cyclase	-100	-1.475	-1.028	-1.574	-1.574
L-Glutamate	L-Glutamine	Rv1699	pyrG	CTP synthase	-100	0.796	0	0	0.796
L-Glutamate	L-Glutamine	Rv2438c	nadE	glutamine-dependent NAD(+) synthetase	-100	-0.844	-1.136	-0.967	-1.136
L-Glutamate	L-Glutamine	Rv3436c	glmS	glucosamine-fructose-6-phosphate aminotransferase	-100	0.846	0	0	0.846
L-Glutamine	5-Phosphoribosylamine	Rv0808	purF	amidophosphoribosyltransferase	0	-1.339	-1.853	-1.65	-1.853
Succinate	Succinyl-CoA	Rv0951	sucC	succinyl-CoA synthetase beta chain	0	0.997	0.928	1.111	1.111
Succinate	Succinyl-CoA	Rv0952	sucD	succinyl-CoA synthetase alpha chain	0	1.421	1.127	1.294	1.421
O-Succinyl-L-homoserine	Succinate	Rv1079	metB	cystathionine gamma-synthase	1	0	1.16	0.922	1.16
O-Succinyl-L-homoserine	Cystathionine	Rv1079	metB	cystathionine gamma-synthase	-100	0	1.16	0.922	1.16
Succinate	Succinyl-CoA	Rv0951	sucC	succinyl-CoA synthetase beta chain	0	0.997	0.928	1.111	1.111
Succinate	Succinyl-CoA	Rv0952	sucD	succinyl-CoA synthetase alpha chain	0	1.421	1.127	1.294	1.421
O-Succinyl-L-homoserine	Succinate	Rv1079	metB	cystathionine gamma-synthase	1	0	1.16	0.922	1.16
L-Cystathionine	O-Succinyl-L-homoserine	Rv1079	metB	cystathionine gamma-synthase	1	0	1.16	0.922	1.16
O-Acetyl-L-homoserine	L-Cystathionine	Rv1079	metB	cystathionine gamma-synthase	0	0	1.16	0.922	1.16
Succinate	Succinyl-CoA	Rv0951	sucC	succinyl-CoA synthetase beta chain	0	0.997	0.928	1.111	1.111
Succinate	Succinyl-CoA	Rv0952	sucD	succinyl-CoA synthetase alpha chain	0	1.421	1.127	1.294	1.421
O-Succinyl-L-homoserine	Succinate	Rv1079	metB	cystathionine gamma-synthase	1	0	1.16	0.922	1.16
L-Cystathionine	O-Succinyl-L-homoserine	Rv1079	metB	cystathionine gamma-synthase	1	0	1.16	0.922	1.16
Succinate	Succinyl-CoA	Rv0951	sucC	succinyl-CoA synthetase beta chain	0	0.997	0.928	1.111	1.111
Succinate	Succinyl-CoA	Rv0952	sucD	succinyl-CoA synthetase alpha chain	0	1.421	1.127	1.294	1.421
2-Oxoglutarate	Succinyl-CoA	Rv0462	lpd	dihydrolipoamide dehydrogenase	0	0.812	0	0.934	0.934
L-Glutamate	2-Oxoglutarate	Rv1600	hisC1	histidinol-phosphate aminotransferase	-100	-0.873	-0.994	0	-0.994
L-Glutamate	2-Oxoglutarate	Rv2589	gabT	4-aminobutyrate aminotransferase	-100	0	-1.096	-0.953	-1.096
L-Glutamate	2-Oxoglutarate	Rv3290c	lat	L-lysine-epsilon aminotransferase	-100	-1.991	-3.824	-4.031	-4.031
L-Glutamate	gamma-Glutamyl-beta-aminopropiononitrile	Rv2394	ggtB	gamma-glutamyltranspeptidase precursor	-100	-0.909	-1.169	-0.987	-1.169
Succinate	Succinyl-CoA	Rv0951	sucC	succinyl-CoA synthetase beta chain	0	0.997	0.928	1.111	1.111
Succinate	Succinyl-CoA	Rv0952	sucD	succinyl-CoA synthetase alpha chain	0	1.421	1.127	1.294	1.421
O-Succinyl-L-homoserine	Succinate	Rv1079	metB	cystathionine gamma-synthase	1	0	1.16	0.922	1.16
L-Cystathionine	O-Succinyl-L-homoserine	Rv1079	metB	cystathionine gamma-synthase	1	0	1.16	0.922	1.16
Pyruvate	L-Cystathionine	Rv2294	Rv2294	aminotransferase	-100	0	1.373	1.432	1.432
Pyruvate	Isochorismate	Rv2386c	mbtI	isochorismate synthase	-100	0	2.909	4.213	4.213
Isochorismate	Salicylate	Rv2386c	mbtI	isochorismate synthase	0	0	2.909	4.213	4.213
Succinate	Succinyl-CoA	Rv0951	sucC	succinyl-CoA synthetase beta chain	0	0.997	0.928	1.111	1.111
Succinate	Succinyl-CoA	Rv0952	sucD	succinyl-CoA synthetase alpha chain	0	1.421	1.127	1.294	1.421
O-Succinyl-L-homoserine	Succinate	Rv1079	metB	cystathionine gamma-synthase	1	0	1.16	0.922	1.16
L-Cystathionine	O-Succinyl-L-homoserine	Rv1079	metB	cystathionine gamma-synthase	1	0	1.16	0.922	1.16
Pyruvate	L-Cystathionine	Rv2294	Rv2294	aminotransferase	-100	0	1.373	1.432	1.432
Pyruvate	2-(alpha-Hydroxyethyl)thiamine diphosphate	Rv2496c	pdhB	pyruvate dehydrogenase E1 component beta subunit	0	-0.867	0	0	-0.867
Pyruvate	2-(alpha-Hydroxyethyl)thiamine diphosphate	Rv2497c	pdhA	pyruvate dehydrogenase E1 component alpha subunit	0	-1.057	-1.216	-1.327	-1.327
Succinate	Succinyl-CoA	Rv0951	sucC	succinyl-CoA synthetase beta chain	0	0.997	0.928	1.111	1.111
Succinate	Succinyl-CoA	Rv0952	sucD	succinyl-CoA synthetase alpha chain	0	1.421	1.127	1.294	1.421
O-Succinyl-L-homoserine	Succinate	Rv1079	metB	cystathionine gamma-synthase	1	0	1.16	0.922	1.16
L-Cystathionine	O-Succinyl-L-homoserine	Rv1079	metB	cystathionine gamma-synthase	1	0	1.16	0.922	1.16
Pyruvate	L-Cystathionine	Rv2294	Rv2294	aminotransferase	-100	0	1.373	1.432	1.432
Pyruvate	L-Selenocystathionine	Rv2294	Rv2294	aminotransferase	-100	0	1.373	1.432	1.432
L-Selenocystathionine	Selenohomocysteine	Rv2294	Rv2294	aminotransferase	1	0	1.373	1.432	1.432
Selenohomocysteine	L-Selenomethionine	Rv1133c	metE	5-methyltetrahydropteroyltriglutamate-homocysteine methyltransferase	0	-1.12	0	0	-1.12
Succinate	Succinyl-CoA	Rv0951	sucC	succinyl-CoA synthetase beta chain	0	0.997	0.928	1.111	1.111
Succinate	Succinyl-CoA	Rv0952	sucD	succinyl-CoA synthetase alpha chain	0	1.421	1.127	1.294	1.421
O-Succinyl-L-homoserine	Succinate	Rv1079	metB	cystathionine gamma-synthase	1	0	1.16	0.922	1.16
L-Cystathionine	O-Succinyl-L-homoserine	Rv1079	metB	cystathionine gamma-synthase	1	0	1.16	0.922	1.16
Pyruvate	L-Cystathionine	Rv2294	Rv2294	aminotransferase	-100	0	1.373	1.432	1.432
Pyruvate	L-Cystine	Rv2294	Rv2294	aminotransferase	-100	0	1.373	1.432	1.432
L-Cystine	Thiocysteine	Rv2294	Rv2294	aminotransferase	0	0	1.373	1.432	1.432
Succinate	Succinyl-CoA	Rv0951	sucC	succinyl-CoA synthetase beta chain	0	0.997	0.928	1.111	1.111
Succinate	Succinyl-CoA	Rv0952	sucD	succinyl-CoA synthetase alpha chain	0	1.421	1.127	1.294	1.421
2-Oxoglutarate	Succinyl-CoA	Rv0462	lpd	dihydrolipoamide dehydrogenase	0	0.812	0	0.934	0.934
L-Glutamate	2-Oxoglutarate	Rv1600	hisC1	histidinol-phosphate aminotransferase	-100	-0.873	-0.994	0	-0.994
L-Glutamate	2-Oxoglutarate	Rv2589	gabT	4-aminobutyrate aminotransferase	-100	0	-1.096	-0.953	-1.096
[truncated: 82,997 more rows]
